# Supplementary material for: Codon-specific ribosome stalling reshapes translational dynamics during branched-chain amino acid starvation
Source: Genome Biol. 2025 Sep 27;26:315. doi: 10.1186/s13059-025-03800-6 (PMC12476630; doi:10.1186/s13059-025-03800-6)
Supplement: Supplementary file 2 — Additional file 2. Table S1: Dwell time changes upon BCAA starvation. [file 13059_2025_3800_MOESM2_ESM.xlsx]

## Sheet: Table S1 (raw_DTs)
Log2-transformed ribosome dwell times for each position and codon
CTRL_1	CTRL_2	CTRL_3	DOUBLE_1	DOUBLE_2	DOUBLE_3	ILE_1	ILE_2	ILE_3	LEU_1	LEU_2	LEU_3	TRIPLE_1	TRIPLE_2	TRIPLE_3	VAL_1	VAL_2	VAL_3	AminoAcid	Codon	Position	Name
0.0142	0.0052	-0.0028	0.0033	0.0051	0.0086	-0.0076	-0.0071	-0.0026	-0.0029	0	0.0047	-0.0023	0.0033	-0.0026	0.0066	-0.0015	0.0004	Lys	AAA	-23	Lys (AAA)-23
-0.0076	0.0051	-0.0089	-0.0027	-0.01	-0.0084	-0.0147	-0.001	0.0036	-0.0032	-0.0008	-0.0006	-0.006	-0.0138	-0.0154	0.0019	-0.0007	-0.0078	Asn	AAC	-23	Asn (AAC)-23
0.0256	0.0203	0.0295	0.0278	0.0218	0.0171	0.017	0.0159	0.0309	0.0224	0.0266	0.0261	0.0295	0.0248	0.0238	0.0273	0.026	0.0272	Lys	AAG	-23	Lys (AAG)-23
0.0081	0.0012	0.0223	0.0046	-0.0055	-0.0082	0.0096	0.0019	-0.0117	-0.0072	0.0024	0.0018	0.0002	-0.0114	-0.0019	0.0128	0.0019	-0.0108	Asn	AAU	-23	Asn (AAU)-23
0.0056	-0.0075	-0.013	-0.0091	-0.011	-0.0061	-0.0024	0.0078	-0.0073	-0.0143	-0.0074	-0.0168	-0.0184	-0.021	-0.0051	-0.0152	-0.0166	-0.0198	Thr	ACA	-23	Uhr (ACA)-23
0.0268	0.0163	0.0227	0.0177	0.0078	0.0196	0.0183	0.0267	0.0181	0.0127	0.0197	0.011	0.016	0.019	0.0238	0.0037	0.0165	0.0142	Thr	ACC	-23	Uhr (ACC)-23
-0.0009	0.0077	0.0238	0.0115	0.0091	0.0136	0.0174	0.0149	-0.001	0.0257	0.0074	0.0238	0.0243	0.0128	0.0211	-0.005	0.004	0.017	Thr	ACG	-23	Uhr (ACG)-23
0.0139	0.0038	0.0036	0.0004	-0.0065	-0.0108	-0.0026	0.0131	0.0033	0.0024	-0.0035	-0.006	-0.0048	-0.0232	-0.0122	0.0105	-0.0064	-0.014	Thr	ACU	-23	Uhr (ACU)-23
0.0166	0.0009	0.0056	-0.0059	0.0093	-0.0017	-0.0077	-0.0094	-0.008	-0.005	0.0067	-0.0055	-0.0044	-0.0127	-0.0237	0.0139	-0.0145	-0.0142	Arg	AGA	-23	Arg (AGA)-23
0.0017	-0.018	0.0054	-0.0078	-0.0017	-0.0024	-0.0065	0.0145	0.0011	-0.0079	-0.0008	-0.0015	-0.0046	0.001	0.0092	0.0026	-0.0076	-0.0095	Ser	AGC	-23	Ser (AGC)-23
0.003	0.0028	0.0057	-0.0085	0.0013	-0.0202	-0.0133	-0.0187	-0.0164	-0.0064	-0.0063	-0.0029	0.0051	-0.0001	-0.0018	0.0089	0.0008	-0.0025	Arg	AGG	-23	Arg (AGG)-23
0.0192	-0.0038	0.0038	-0.0015	0.0029	0.0026	0.0037	0.0045	0.0068	-0.0049	0.0055	0.0024	-0.0048	-0.0036	-0.0081	-0.0102	-0.0045	-0.0251	Ser	AGU	-23	Ser (AGU)-23
0.0329	0.0363	0.0229	0.0246	0.0112	-0.0141	0.0119	-0.0063	0.0262	0.0195	0.0261	0.0195	0.0131	0.0177	-0.0078	0.0201	0.0176	0.0131	Ile	AUA	-23	Ile (AUA)-23
0.0217	0.0121	0.0138	0.0164	0.0165	0.0259	0.025	0.032	0.0312	0.0079	0.0113	0.0117	0.0075	0.0092	0.0021	0.0045	-0.0056	0.0085	Ile	AUC	-23	Ile (AUC)-23
-0.0082	-0.0089	-0.0199	-0.0142	-0.0167	-0.0136	-0.0089	-0.003	-0.0106	-0.0052	-0.0089	0.001	-0.0207	-0.0077	-0.0105	-0.023	-0.0165	-0.0125	Met	AUG	-23	Met (AUG)-23
0.0094	0.0039	0.0053	0.0254	0.0289	0.0238	0.0314	0.0421	0.0555	0.0097	0.0174	0.0082	0.006	0.0019	-0.0054	0.0141	0.0063	0.0032	Ile	AUU	-23	Ile (AUU)-23
-0.0173	-0.0075	-0.0105	0.0088	0.0004	-0.0065	0.006	-0.0134	-0.0102	0.0043	0.0067	-0.008	0.004	0.006	-0.0063	0.0077	0.0031	-0.0059	Gln	CAA	-23	Gln (CAA)-23
0.0259	0.0114	0.0149	0.0137	0.0163	0.0155	0.0121	0.004	0.0084	0.0078	0.016	-0.0012	0.0153	0.0118	0.0195	0.0154	0.0142	0.0077	His	CAC	-23	His (CAC)-23
-0.0035	-0.0138	-0.0067	-0.0064	-0.0032	-0.0103	-0.0208	0.0006	-0.0126	-0.0091	-0.0045	-0.0082	-0.0078	-0.0041	-0.0033	-0.0131	-0.0097	-0.0074	Gln	CAG	-23	Gln (CAG)-23
-0.0118	-0.0103	-0.0103	-0.011	-0.0238	-0.041	-0.0157	-0.0295	-0.0403	-0.0159	-0.011	-0.0305	-0.0207	-0.0204	-0.0128	-0.0038	-0.0034	-0.0115	His	CAU	-23	His (CAU)-23
-0.0015	-0.0093	-0.0081	-0.0102	-0.0027	-0.0083	-0.024	0.0027	-0.0054	-0.0069	-0.0133	-0.0171	-0.0143	-0.0042	-0.0227	-0.0088	-0.0046	-0.0119	Pro	CCA	-23	Pro (CCA)-23
-0.0088	-0.004	-0.0134	-0.0001	0.0075	0.0126	-0.0064	0.0019	-0.0185	-0.011	-0.0064	-0.0062	0.0026	0.0031	0.0063	-0.0059	-0.0087	0.0091	Pro	CCC	-23	Pro (CCC)-23
-0.0659	-0.0414	-0.0444	-0.0398	-0.0291	-0.0181	-0.0147	-0.0265	-0.0666	-0.0495	-0.0233	-0.0069	-0.0146	-0.0042	-0.0053	-0.0327	-0.0296	-0.0064	Pro	CCG	-23	Pro (CCG)-23
-0.011	-0.0038	0.0018	-0.002	0.0015	0.0068	-0.0062	-0.0343	0.005	-0.0146	-0.0054	-0.0105	-0.0057	-0.0087	-0.0032	-0.0081	-0.0078	-0.0112	Pro	CCU	-23	Pro (CCU)-23
-0.0071	0.0102	0.0032	0.0019	0.004	0.013	0.0019	-0.0136	0.0054	0.0085	-0.0017	-0.0167	-0.003	0.0129	0.0017	-0.0033	0.0036	0.0076	Arg	CGA	-23	Arg (CGA)-23
-0.0062	0.0082	0.0047	-0.0067	0.0131	0.018	0.0107	0.0346	-0.0049	-0.0029	0.0151	0.0052	0.0234	0.0278	0.0139	-0.0002	0.0134	0.0129	Arg	CGC	-23	Arg (CGC)-23
-0.0054	-0.0093	-0.0121	-0.0142	-0.0272	-0.0181	-0.0032	0.0161	-0.0235	-0.0213	-0.0138	-0.0165	-0.0101	-0.0337	-0.0331	-0.0346	-0.0196	-0.0207	Arg	CGG	-23	Arg (CGG)-23
-0.0099	0.0044	0.0223	0.0038	-0.0144	-0.0095	0.0052	0.0032	0.017	0.0147	-0.003	0.008	0.0177	-0.0018	-0.0157	0.0059	0.0025	-0.0073	Arg	CGU	-23	Arg (CGU)-23
0.0031	-0.008	-0.0029	-0.0086	-0.005	-0.0267	-0.0185	-0.0136	-0.0069	-0.0093	-0.0285	-0.0209	0.0046	-0.0151	-0.0172	-0.0095	-0.0092	0.0008	Leu	CUA	-23	Leu (CUA)-23
-0.0246	0.0035	-0.009	0.0117	0.0191	0.0225	0.0025	0.0062	-0.0096	0.0463	0.0255	0.0157	-0.0065	-0.0053	-0.0089	0.0014	0	0.0049	Leu	CUC	-23	Leu (CUC)-23
0.001	-0.0064	-0.0034	-0.0004	-0.002	0.0071	-0.0009	0.0021	0.018	0.0037	-0.0012	-0.0004	-0.0078	-0.0021	-0.0061	-0.0108	-0.0009	-0.0029	Leu	CUG	-23	Leu (CUG)-23
-0.0041	-0.0028	-0.0069	0.0146	0.021	0.0061	-0.0113	-0.0023	0.005	0.0426	0.0266	0.0123	-0.0123	-0.0079	-0.0095	0.0001	-0.0055	-0.0028	Leu	CUU	-23	Leu (CUU)-23
-0.0217	-0.0235	-0.0254	-0.0219	-0.029	-0.0249	-0.0297	-0.0222	-0.0276	-0.0242	-0.0258	-0.0233	-0.0142	-0.0189	-0.0174	-0.0059	-0.0235	-0.023	Glu	GAA	-23	Glu (GAA)-23
0.0005	-0.0173	-0.0033	-0.0091	-0.0085	-0.005	-0.0064	-0.0102	-0.0092	-0.019	-0.0139	-0.0106	-0.0131	-0.0053	-0.0035	-0.0054	-0.0038	-0.0066	Asp	GAC	-23	Asp (GAC)-23
0.0061	0.0019	0.0074	0.0079	-0.0118	0.0051	0.0048	-0.0074	-0.0005	0.0011	0.0031	0.0024	0.0113	0.0061	0.005	0.0064	0.0012	-0.0003	Glu	GAG	-23	Glu (GAG)-23
0.0184	0.0156	0.0133	0.0041	0.0101	0.0065	0.0049	0.0084	0.0085	0.0075	0.0027	0.0007	0.0164	0.0124	0.0144	0.0096	0.0229	0.0104	Asp	GAU	-23	Asp (GAU)-23
-0.0004	-0.0074	-0.0081	-0.0077	0.0013	-0.0163	-0.0137	-0.0148	-0.0175	-0.0091	-0.0056	-0.0039	-0.0149	-0.0042	-0.015	-0.0054	-0.005	-0.0069	Ala	GCA	-23	Ala (GCA)-23
-0.0183	-0.0097	-0.0128	-0.0185	-0.0124	-0.0148	-0.0096	-0.002	-0.0237	-0.0076	-0.0158	-0.0039	-0.0167	-0.0108	-0.023	-0.0225	-0.0098	-0.0127	Ala	GCC	-23	Ala (GCC)-23
-0.0531	-0.0127	-0.0192	-0.0045	-0.002	0.0239	0.0323	0.024	0.0217	0.0055	-0.0108	0.0185	0.002	0.0075	0.0496	-0.01	0.008	0.0303	Ala	GCG	-23	Ala (GCG)-23
0.0051	0.009	0.0036	-0.0114	-0.0047	0.0149	0.0009	0.0018	0.0142	-0.0061	-0.0084	-0.0078	-0.0075	-0.0068	0.0006	-0.0193	-0.0124	-0.0137	Ala	GCU	-23	Ala (GCU)-23
-0.0172	-0.0044	-0.0128	-0.0105	-0.0184	-0.0108	-0.0147	-0.0253	-0.0076	-0.0184	-0.0165	-0.017	-0.0188	-0.0157	-0.0244	-0.031	-0.0084	-0.0137	Gly	GGA	-23	Gly (GGA)-23
-0.0037	0.0031	0.003	0.0014	-0.0063	0.0059	-0.0044	-0.0056	-0.0021	0.001	-0.0056	0.0108	-0.0063	0.0098	0.016	0.0001	0.0021	-0.0002	Gly	GGC	-23	Gly (GGC)-23
-0.0306	-0.0226	-0.0167	-0.0219	-0.0205	-0.0231	-0.0216	-0.0202	-0.0278	-0.033	-0.0179	-0.0156	-0.0161	-0.0106	-0.0021	-0.0177	-0.0268	-0.0026	Gly	GGG	-23	Gly (GGG)-23
-0.0075	0.0126	-0.0098	-0.0038	0.0008	0.0014	-0.0015	-0.0031	-0.0144	0.0025	-0.0065	-0.0164	0.0066	-0.0024	0.0016	0.0008	-0.0075	-0.0009	Gly	GGU	-23	Gly (GGU)-23
0.0053	0.0226	-0.0071	0.0091	0.0176	0.0163	-0.0005	0.0136	-0.0295	-0.0017	0.003	0.0139	-0.0098	0.0006	-0.0099	0.009	0.0057	0.0145	Val	GUA	-23	Val (GUA)-23
0.001	0	0.0151	0.0178	0.0059	-0.0077	-0.0006	0.0113	-0.0099	0.0123	0.0023	0.001	0.0178	0.0067	0.0075	0.0216	0.015	0.0232	Val	GUC	-23	Val (GUC)-23
0.0187	0.0216	0.0203	0.0199	0.0134	0.0138	0.0297	0.0156	0.0203	0.0204	0.0298	0.0279	0.0279	0.0333	0.0245	0.0418	0.0326	0.024	Val	GUG	-23	Val (GUG)-23
0.0138	0.0166	0.0111	0.0142	0.0271	0.0119	0.02	0.0084	0.0291	0.0229	0.0219	0.0162	0.0423	0.0345	0.0294	0.0546	0.0433	0.0348	Val	GUU	-23	Val (GUU)-23
0.0274	0.0094	0.0126	0.0037	0.0021	0.0073	0.0091	0.0093	0.034	0.013	-0.0059	0.0023	-0.0016	-0.0144	-0.0034	-0.0032	0.004	-0.014	Tyr	UAC	-23	Uyr (UAC)-23
0.0121	0.0145	0.0193	0.0043	0.0101	0.0217	0.0137	0.0057	0.0169	0.0073	0.0106	0.0146	-0.0058	0.0031	0.0022	0.0118	0.0072	0.0166	Tyr	UAU	-23	Uyr (UAU)-23
0.0096	0.0066	0.0015	-0.0027	0.0079	0.005	0.0093	-0.007	-0.0171	-0.0052	-0.0065	0.0237	0.0125	0.0028	0.0022	0.0104	-0.0049	-0.0014	Ser	UCA	-23	Ser (UCA)-23
0.0098	-0.007	0.005	0.0005	0.0044	0.0133	-0.01	-0.0066	-0.0157	0.0063	-0.0003	-0.0019	0.0092	0.0136	0.0161	0.006	0.0089	0.0097	Ser	UCC	-23	Ser (UCC)-23
-0.0314	-0.0251	-0.0266	0.0006	-0.0211	-0.0256	0.0139	-0.0256	-0.0152	-0.0007	-0.028	0.0027	0.0085	-0.0126	-0.0076	-0.0026	-0.0063	0.0133	Ser	UCG	-23	Ser (UCG)-23
0.0093	-0.0105	-0.0113	-0.0088	-0.014	-0.0071	-0.0041	-0.0088	-0.001	-0.0096	-0.0083	-0.0081	-0.0105	0.0034	0.0082	-0.0063	-0.0055	-0.0149	Ser	UCU	-23	Ser (UCU)-23
0.004	0.0039	-0.0078	0.0171	0.0027	0.0045	0.013	-0.0024	-0.0319	0.0162	0.0179	0.0104	0.002	-0.0046	0.0116	0.0102	0.0083	0.0178	Cys	UGC	-23	Cys (UGC)-23
-0.0474	-0.0272	-0.0287	-0.0483	-0.0368	-0.0352	-0.035	-0.0241	-0.0236	-0.041	-0.04	-0.0322	-0.0363	-0.0289	-0.0362	-0.0376	-0.0218	-0.0255	Trp	UGG	-23	Urp (UGG)-23
-0.0078	-0.0026	0.0042	-0.0036	-0.0013	0.0065	0.0002	-0.0076	0.017	-0.0041	0.0047	-0.0083	-0.0049	0.0128	0.0041	0.0132	0.0073	-0.0026	Cys	UGU	-23	Cys (UGU)-23
0.0137	-0.0095	0.0005	-0.0062	-0.0045	-0.0101	-0.013	-0.0198	0.0369	-0.01	0.0032	0.0013	-0.0159	-0.004	0.0038	-0.0257	-0.0098	-0.0128	Leu	UUA	-23	Leu (UUA)-23
0.0033	0.0148	0.0132	0.0148	0.0211	0.0086	0.0041	0.0184	0.0247	0.0189	0.0096	0.0017	0.0139	0.0135	0.0158	0.0025	0.0139	0.0127	Phe	UUC	-23	Phe (UUC)-23
0.0122	0.0127	0.0139	0.0149	0.0301	0.0175	0.0281	0.0317	0.0434	0.0269	0.0239	0.0153	0.0153	0.0219	0.0315	0.0162	0.0201	0.0216	Leu	UUG	-23	Leu (UUG)-23
0.0342	0.0164	0.0067	0.0117	-0.0016	0.0074	-0.0063	-0.0017	0.0281	-0.0032	0.01	0.0103	0.0061	0.007	0.0157	0.0051	0.008	0.0004	Phe	UUU	-23	Phe (UUU)-23
0.0162	0.001	-0.0023	0.0062	0.0051	0.0056	0.002	-0.0003	0.0007	-0.0052	0.0072	-0.0085	-0.0008	0.0058	-0.0054	-0.0004	0.0077	-0.0012	Lys	AAA	-22	Lys (AAA)-22
-0.0091	-0.0088	0.0054	-0.0019	-0.003	-0.0054	-0.0169	-0.0069	0.0005	-0.0014	-0.0203	-0.0094	-0.0077	-0.0135	-0.0142	-0.004	-0.0164	-0.0118	Asn	AAC	-22	Asn (AAC)-22
0.0263	0.0216	0.03	0.0173	0.0219	0.0234	0.018	0.0211	0.0246	0.0199	0.0229	0.022	0.014	0.0205	0.0153	0.0208	0.0215	0.0178	Lys	AAG	-22	Lys (AAG)-22
0.0203	0.0133	0.0092	0.0042	-0.0058	0.0005	-0.0009	-0.0051	0.0017	0.0064	0.0002	-0.0051	-0.005	-0.0057	-0.0074	0.0098	0.0076	0.0011	Asn	AAU	-22	Asn (AAU)-22
0.0179	0.0123	0.0036	-0.0081	0.0028	-0.0024	0.005	-0.0154	0.0073	-0.0043	-0.0024	-0.0162	-0.0092	-0.0069	-0.0181	-0.0058	-0.0122	-0.0024	Thr	ACA	-22	Uhr (ACA)-22
0.0179	0.0098	0.0085	0.0085	0.0064	0.0049	0.0078	0.0242	0.018	0.0036	0.0032	0.0103	0.0116	0.0096	0.0149	0.0079	0.0136	0.0069	Thr	ACC	-22	Uhr (ACC)-22
-0.0347	-0.0179	-0.0213	-0.0218	-0.0398	-0.0232	-0.0358	-0.0203	-0.0405	-0.0428	-0.0234	-0.0286	-0.0239	-0.031	-0.0188	-0.0217	-0.0311	-0.0094	Thr	ACG	-22	Uhr (ACG)-22
0.0319	0.0186	0.0152	0.009	0.0125	0.0058	0.0043	0.0093	0.0004	0.0018	0.0063	0.009	0.0009	-0.0027	0.0077	0.0046	0.0017	0.0063	Thr	ACU	-22	Uhr (ACU)-22
0.0357	0.0175	0.0158	0.0159	-0.0009	0.0042	0.0197	0.0012	0.0068	0.0233	0.0108	0.0151	0.0086	0.0118	0.0018	0.0235	0.0054	0.0113	Arg	AGA	-22	Arg (AGA)-22
-0.0328	-0.0252	-0.0284	-0.0124	-0.0169	-0.0182	-0.0305	-0.0325	-0.0399	-0.0283	-0.0246	-0.0161	-0.0264	-0.0154	-0.0234	-0.0289	-0.0321	-0.0258	Ser	AGC	-22	Ser (AGC)-22
0.0199	0.0062	0.0031	0.0157	0.0077	0.0016	0.0014	0.0049	0.0075	0.002	0.0068	0.0002	0.0198	0.0166	0.0131	0.01	0.0114	0.0062	Arg	AGG	-22	Arg (AGG)-22
0.0128	0.0145	0.0113	0.0153	0.006	-0.0083	-0.0022	0.0063	0.0253	-0.0049	0.0056	-0.0017	0.0055	0.0121	0.0057	0.0096	-0.0004	-0.0042	Ser	AGU	-22	Ser (AGU)-22
0.0195	0.0147	-0.0028	0.0109	-0.0206	-0.0123	-0.0193	-0.0289	-0.0159	0.0093	0.0043	0.0165	0	-0.0171	-0.0128	0.0081	0.0088	-0.0011	Ile	AUA	-22	Ile (AUA)-22
0.0176	0.0161	0.0075	0.0215	0.0258	0.0246	0.0336	0.0348	0.0613	0.0102	0.0171	0.0073	0.0191	0.0194	0.0155	0.0127	0.0212	0.002	Ile	AUC	-22	Ile (AUC)-22
-0.0037	-0.0173	0.0008	-0.0032	-0.0134	-0.0153	-0.0199	-0.0174	-0.0154	-0.0043	-0.0066	-0.0103	-0.0135	-0.0122	-0.0149	-0.015	-0.0155	-0.0213	Met	AUG	-22	Met (AUG)-22
0.014	0.007	0.0059	0.0206	0.025	0.0164	0.0276	0.0281	0.0571	0.0102	0.0125	0.0007	0.0117	0.0127	0.0049	0.0169	0.0062	0.0085	Ile	AUU	-22	Ile (AUU)-22
-0.0051	-0.0047	-0.0062	-0.0086	-0.0096	-0.0107	-0.0158	-0.0037	-0.0053	0.0084	-0.0004	0.0125	-0.0022	-0.0177	-0.0177	0.005	0.0045	-0.0051	Gln	CAA	-22	Gln (CAA)-22
-0.0189	-0.0065	-0.0046	0.0031	0.0157	0.0092	-0.0019	-0.0095	-0.0069	-0.0015	-0.0022	-0.0095	0.0012	-0.0047	0.0099	-0.0078	-0.0151	-0.0096	His	CAC	-22	His (CAC)-22
0.0019	0.0049	-0.0025	-0.0005	-0.0008	-0.0043	-0.0039	-0.0139	0.0119	0.0012	-0.0059	-0.0026	0.0016	0.0023	0.0042	0.0012	-0.0106	-0.0002	Gln	CAG	-22	Gln (CAG)-22
-0.0187	-0.0142	-0.0031	-0.0152	-0.0286	-0.0276	-0.0132	-0.0154	-0.0283	-0.0144	-0.0127	-0.0131	-0.0177	-0.0106	-0.0213	-0.0047	0	-0.0217	His	CAU	-22	His (CAU)-22
-0.0041	-0.0128	-0.0152	-0.0261	-0.0181	-0.0201	-0.019	-0.0153	-0.0281	-0.0262	-0.0306	-0.0257	-0.024	-0.0301	-0.0349	-0.0178	-0.0166	-0.031	Pro	CCA	-22	Pro (CCA)-22
-0.0074	-0.0203	-0.0028	-0.0086	0.0021	0.0028	-0.0107	0.0081	-0.0009	0.0106	-0.001	-0.0079	0.0115	0.0132	0.0122	0.0088	0.0035	0.0016	Pro	CCC	-22	Pro (CCC)-22
-0.0626	-0.0303	-0.0167	-0.0163	-0.0216	-0.0008	0.0054	-0.002	-0.0643	-0.0303	-0.0228	0.0064	-0.0062	-0.0002	0.0179	-0.0263	0.0026	0.0196	Pro	CCG	-22	Pro (CCG)-22
0.0003	0.0147	0.0041	0.0116	0.0107	0.0052	-0.0079	-0.0189	-0.0257	-0.0046	-0.0021	-0.0095	-0.0016	0.0107	0.0093	0.0081	0.0071	0.0038	Pro	CCU	-22	Pro (CCU)-22
-0.0051	-0.0007	0.0051	0.0064	0.0091	0.0139	0.017	0.0114	0.0395	0.0133	0.0017	0.0008	-0.0017	0.0054	-0.0144	0.0087	-0.0028	0.0065	Arg	CGA	-22	Arg (CGA)-22
0.0143	0.0125	0.0012	-0.0015	0.0069	0.0208	0.0171	0.028	0.0216	0.0008	-0.0029	0.0046	0.0147	0.0257	0.0232	0.022	0.0075	0.0228	Arg	CGC	-22	Arg (CGC)-22
0.0121	0.0074	0.0056	0.0051	0.0001	0.007	0.0142	0.0142	0.0202	0.0027	-0.0017	0.0072	0.0036	0.0149	0.0312	0.0045	0.0061	-0.004	Arg	CGG	-22	Arg (CGG)-22
-0.0001	0.009	0.0111	-0.0152	0.0271	-0.0131	-0.0006	-0.0142	-0.0038	-0.0014	-0.0118	-0.0045	-0.0096	-0.0092	0.0115	-0.019	-0.0309	-0.0115	Arg	CGU	-22	Arg (CGU)-22
-0.0049	-0.023	0.0003	-0.0124	-0.0051	-0.024	0.0141	-0.0053	-0.0286	-0.0084	0.0044	-0.0135	-0.0186	-0.0361	-0.0429	-0.01	-0.0212	-0.0209	Leu	CUA	-22	Leu (CUA)-22
-0.0293	-0.0081	-0.0059	0.0042	0.0164	0.0161	0.0005	-0.0107	0.0115	0.0254	0.0096	0.013	-0.0033	-0.0108	-0.0099	-0.013	-0.0018	-0.0066	Leu	CUC	-22	Leu (CUC)-22
-0.0076	-0.0126	-0.0056	-0.0046	-0.0082	-0.0094	-0.0051	-0.0043	-0.0148	0.0044	-0.0113	-0.0034	-0.0084	-0.0112	-0.0064	-0.0116	-0.0061	-0.0082	Leu	CUG	-22	Leu (CUG)-22
0.0127	0.0084	0.012	0.0252	0.0285	0.0318	0.0054	0.0111	0.0323	0.0537	0.0342	0.0269	0.0096	0.0017	0.0014	-0.0032	0.0151	0.0106	Leu	CUU	-22	Leu (CUU)-22
-0.0189	-0.0132	-0.0169	-0.0231	-0.0265	-0.022	-0.024	-0.0216	-0.023	-0.0277	-0.0235	-0.0216	-0.0147	-0.0222	-0.0191	-0.0182	-0.0188	-0.021	Glu	GAA	-22	Glu (GAA)-22
-0.0063	-0.0144	-0.0026	-0.0111	-0.0121	-0.02	-0.0167	-0.0177	-0.0163	-0.0171	-0.0214	-0.0155	-0.0062	-0.0182	-0.018	-0.0157	-0.0077	-0.0126	Asp	GAC	-22	Asp (GAC)-22
-0.0102	-0.013	-0.0126	-0.0103	-0.0101	-0.0124	-0.0075	-0.0205	-0.0152	-0.0129	-0.0119	-0.0159	-0.0086	-0.0141	-0.0113	-0.0115	-0.0076	-0.0145	Glu	GAG	-22	Glu (GAG)-22
0.0193	0.0117	0.0208	0.0159	0.0077	0.0065	0.0131	0.0116	0.008	0.0073	0.009	0.0096	0.0151	0.023	0.0247	0.0225	0.0193	0.0128	Asp	GAU	-22	Asp (GAU)-22
0.0145	0.0066	0.0113	0.0046	0.015	-0.0008	0.0015	0.0149	0.012	0.0111	0.0187	-0.0051	0.0045	0.0017	-0.0005	0.0104	0.0061	0.0058	Ala	GCA	-22	Ala (GCA)-22
-0.0058	-0.0057	-0.0084	-0.0076	-0.0065	-0.0011	-0.0032	-0.0015	-0.0107	-0.0089	-0.0013	-0.0023	-0.0066	0.0033	0.0043	-0.0078	-0.0086	0.0073	Ala	GCC	-22	Ala (GCC)-22
-0.037	-0.0311	-0.0145	-0.0215	-0.0239	0.0185	0.0168	0.0346	0.0376	-0.0037	-0.0074	0.026	0.0192	0.0134	0.0413	-0.0231	0.0182	0.0351	Ala	GCG	-22	Ala (GCG)-22
0.007	-0.0007	-0.001	0.0059	0.0089	0.0117	0.0022	0.0136	0.0017	-0.0015	-0.0066	0	-0.013	-0.0095	-0.005	-0.0079	-0.0054	-0.007	Ala	GCU	-22	Ala (GCU)-22
-0.0138	-0.0183	-0.0113	-0.0349	-0.0137	-0.0172	-0.0063	-0.0006	-0.0213	-0.0149	-0.0167	-0.0221	-0.0298	-0.0281	-0.011	-0.0396	-0.0338	-0.025	Gly	GGA	-22	Gly (GGA)-22
-0.0078	-0.0197	-0.0156	-0.0077	-0.0116	-0.0065	-0.0185	-0.0138	-0.0017	-0.0131	-0.0109	-0.0026	-0.0136	-0.0122	0.005	-0.0075	-0.0046	-0.0078	Gly	GGC	-22	Gly (GGC)-22
-0.025	-0.0124	-0.02	-0.0151	-0.016	-0.0145	-0.0175	-0.0212	-0.0165	-0.0112	-0.0021	-0.0233	-0.0129	-0.0143	-0.0068	-0.0076	-0.0159	-0.0148	Gly	GGG	-22	Gly (GGG)-22
-0.0093	-0.0042	0.0006	-0.0142	-0.009	-0.0133	-0.0047	-0.0075	-0.0257	-0.0062	-0.0214	-0.0124	-0.017	-0.017	-0.0291	-0.001	-0.0071	-0.007	Gly	GGU	-22	Gly (GGU)-22
-0.0284	0.0124	-0.001	0.0042	0.0135	0.0158	-0.0049	-0.0061	-0.0101	-0.006	-0.0023	0.0016	0.0099	0.027	-0.0019	-0.0021	-0.0047	0.0067	Val	GUA	-22	Val (GUA)-22
0.0182	0.0118	0.0176	0.0132	0.0203	0.0261	0.0133	0.0065	-0.0069	0.0217	0.0176	0.0169	0.0299	0.028	0.046	0.025	0.0407	0.0292	Val	GUC	-22	Val (GUC)-22
0.0042	0.0052	0.0094	0.0074	0.0083	0.0126	0.0138	0.0158	0.008	0.0127	0.0042	0.0041	0.014	0.0122	0.0097	0.0127	0.013	0.0177	Val	GUG	-22	Val (GUG)-22
0.0075	-0.0045	0.0037	0.014	0.0137	0.0131	0.0018	-0.0189	0.0174	0.002	0.0073	0.012	0.0243	0.0351	0.018	0.034	0.033	0.0339	Val	GUU	-22	Val (GUU)-22
0.0324	0.04	0.0207	0.0104	0.007	0.0159	0.0122	0.0193	0.0194	0.0252	0.024	0.0075	0.0178	0.0065	0.0135	0.0199	0.0123	0.0088	Tyr	UAC	-22	Uyr (UAC)-22
0.006	0.0162	0.0209	0.0225	0.0096	0.0036	0.0171	0.0133	0.0174	0.0138	0.0261	0.0214	0.0168	0.0045	-0.0031	0.0087	0.0122	0.0067	Tyr	UAU	-22	Uyr (UAU)-22
0.0106	0.01	0.0129	0.0132	0.01	-0.008	-0.0101	0.0043	0.0158	0.0047	0.0074	0.0176	0.0273	0.02	0.0092	0.0195	0.0077	0.0038	Ser	UCA	-22	Ser (UCA)-22
-0.003	-0.008	-0.0132	-0.0052	0.0013	-0.0072	-0.0076	-0.012	-0.0089	0.0067	-0.0122	0.0001	-0.0067	0.0043	0.0014	-0.0107	-0.0106	-0.0007	Ser	UCC	-22	Ser (UCC)-22
-0.0274	-0.005	-0.019	-0.0113	-0.0019	0.0138	0.0213	0.0236	-0.0042	-0.0048	0.0241	0.0065	-0.0031	0.0002	-0.0067	0.0113	0.0059	0.014	Ser	UCG	-22	Ser (UCG)-22
-0.0087	0.0117	-0.0176	-0.0049	-0.0057	0.0089	0.0006	0.0013	-0.0059	-0.0111	0.0066	-0.0087	-0.0019	0.0118	0.016	0.0121	0.0119	0.0079	Ser	UCU	-22	Ser (UCU)-22
-0.0128	-0.0138	-0.013	-0.0141	-0.0135	-0.0263	-0.0189	-0.0014	-0.0351	-0.0136	-0.0097	-0.0042	-0.0187	-0.0209	-0.0263	-0.0114	-0.0248	-0.0266	Cys	UGC	-22	Cys (UGC)-22
-0.002	0.005	-0.0013	-0.0148	-0.003	0.0008	0.0113	0.0076	-0.0078	0.0004	-0.0033	0.0007	-0.0022	0.0012	-0.007	-0.0118	0.0019	-0.0002	Trp	UGG	-22	Urp (UGG)-22
0.0166	0.0054	-0.0006	-0.0072	-0.0058	0.0004	0.0004	-0.0112	0.0033	-0.0048	0.006	-0.0066	0.0087	0.0272	0.0228	0.0011	0.0117	0.0041	Cys	UGU	-22	Cys (UGU)-22
-0.0041	-0.0076	-0.0106	0.0058	-0.0182	-0.0264	-0.0113	0.0055	-0.0027	-0.0106	0.0066	0.0098	-0.0136	-0.0358	-0.0392	-0.0121	-0.0057	-0.0103	Leu	UUA	-22	Leu (UUA)-22
0.0229	0.019	0.0208	0.0296	0.0167	0.0303	0.0259	0.01	0.0197	0.0253	0.0208	0.0239	0.0213	0.03	0.0219	0.0155	0.0256	0.0261	Phe	UUC	-22	Phe (UUC)-22
-0.0061	-0.0033	-0.0102	0.0006	0.0041	0.0006	-0.0002	0.001	0.0071	-0.0035	0.0005	0.0076	-0.0021	-0.004	0.0047	0.0009	-0.0057	0.0059	Leu	UUG	-22	Leu (UUG)-22
0.0201	0.0133	0.0125	0.0114	0.0036	-0.0017	0.0106	0.0082	0.0146	0.0113	0.0077	0.0079	0.0082	-0.0003	0.0092	0.0015	0.003	-0.0075	Phe	UUU	-22	Phe (UUU)-22
0.0259	0.0104	0.0076	0.0052	0.0012	0.0078	0.0085	0.003	0.0176	0.0006	0.01	0.0062	0.0061	0.0043	0.0025	0.0052	0.0088	-0.0026	Lys	AAA	-21	Lys (AAA)-21
0.0122	0.0142	0.0147	0.0022	0.0037	0.003	0.0115	-0.0007	0.0193	0.0061	0.0048	0.0038	0.0006	-0.0051	-0.0056	0.0027	0.0053	0.002	Asn	AAC	-21	Asn (AAC)-21
0.01	0.017	0.0131	0.0107	0.0143	0.0071	0.0196	0.0184	0.0208	0.009	0.0077	0.012	0.0077	0.0053	0.0085	0.0121	0.0114	0.0019	Lys	AAG	-21	Lys (AAG)-21
0.0183	0.018	0.0196	0.023	0.0001	0.0193	0.01	0.0229	0.0255	0.008	0.0133	0.0107	0.0151	0.0205	0.0156	0.0182	0.0059	0.0193	Asn	AAU	-21	Asn (AAU)-21
0.0206	0.0176	0.0139	0.0069	0.0065	0.0096	0.0088	-0.0015	-0.0039	0.0041	0.0191	0.0002	0.0161	0.0027	0.0016	0.0224	0.0229	0.0173	Thr	ACA	-21	Uhr (ACA)-21
0.0146	0.0111	0.0224	0.0271	0.0353	0.0299	0.0267	0.0127	0.0271	0.0284	0.0235	0.026	0.0189	0.0312	0.0281	0.0263	0.0209	0.024	Thr	ACC	-21	Uhr (ACC)-21
-0.0526	-0.0266	-0.047	-0.032	-0.0348	-0.0358	-0.025	-0.0109	-0.0329	-0.0443	-0.0288	-0.045	-0.0413	-0.048	-0.0213	-0.0226	-0.0348	-0.0203	Thr	ACG	-21	Uhr (ACG)-21
0.0485	0.0165	0.0224	0.0109	0.0182	0.0152	0.006	0.0179	0.0204	0.015	0.0194	0.0092	0.0202	0.0135	0.0138	0.0102	0.0194	0.0148	Thr	ACU	-21	Uhr (ACU)-21
0.0508	0.0111	0.0259	0.0217	0.0021	0.0093	0.0092	0.0077	0.0058	0.0134	0.0181	0.0126	0.0266	0.0237	0.0254	0.0279	0.0214	0.0235	Arg	AGA	-21	Arg (AGA)-21
0.0032	-0.0064	-0.0014	-0.0136	0.0003	-0.0057	-0.0109	-0.005	0.0016	-0.0019	-0.0024	0.0025	-0.0133	0.0044	-0.006	-0.0036	-0.0101	-0.0083	Ser	AGC	-21	Ser (AGC)-21
0.0099	0.0095	0.0043	0.0098	0.0032	0.0113	-0.0077	-0.0026	0.0063	0.0186	-0.0006	-0.0112	0.0154	-0.0034	0.0175	-0.0018	0.0083	0.0015	Arg	AGG	-21	Arg (AGG)-21
0.0119	0.005	0.0068	0.0072	0.0127	0.004	-0.0031	-0.0036	0.0041	0.0074	0.0073	0.0091	0.013	0.0095	0.0108	0.016	0.0076	-0.0059	Ser	AGU	-21	Ser (AGU)-21
-0.0003	0.0164	-0.017	0.0051	-0.0285	-0.003	-0.0002	-0.0336	-0.0203	-0.0128	-0.0065	-0.0027	-0.0046	-0.0063	-0.0257	0.0036	-0.0036	-0.0101	Ile	AUA	-21	Ile (AUA)-21
0.0199	0.0097	0.0111	0.0153	0.0176	0.0102	0.0332	0.0323	0.0312	0.0044	0.0131	0.0039	0.0071	-0.0031	-0.0035	0.0113	0.0068	-0.0018	Ile	AUC	-21	Ile (AUC)-21
-0.0265	-0.0142	-0.0215	-0.0309	-0.0144	-0.0267	-0.0217	-0.0094	-0.0096	-0.0199	-0.0207	-0.0243	-0.0288	-0.0264	-0.0265	-0.0197	-0.0328	-0.0311	Met	AUG	-21	Met (AUG)-21
0.026	0.0046	0.0124	0.0165	0.0176	0.0238	0.0284	0.0317	0.0492	0.0134	0.0051	0.0024	0.0008	-0.0028	0.0013	0.0118	-0.0019	-0.0063	Ile	AUU	-21	Ile (AUU)-21
-0.0029	-0.0161	-0.0166	-0.0039	-0.0086	-0.0182	-0.0135	-0.0048	0.0103	-0.0057	-0.0101	-0.0082	-0.0122	-0.0071	-0.0207	-0.0086	-0.0087	-0.0127	Gln	CAA	-21	Gln (CAA)-21
-0.0406	-0.0258	-0.0243	-0.0237	-0.0238	-0.0202	-0.0396	-0.0302	-0.0513	-0.0221	-0.0405	-0.02	-0.0208	-0.0235	-0.0221	-0.0187	-0.0311	-0.0353	His	CAC	-21	His (CAC)-21
-0.0027	-0.0047	0.0027	-0.0102	-0.0009	-0.0039	-0.0047	-0.0051	0.0002	0.0013	-0.0051	-0.0102	-0.0071	-0.0091	-0.0066	-0.012	-0.0108	-0.0061	Gln	CAG	-21	Gln (CAG)-21
-0.0186	0.0065	-0.0013	-0.0003	-0.0111	-0.0057	-0.0068	-0.0261	-0.0175	-0.0085	-0.0073	-0.0146	-0.0014	-0.0054	-0.0099	-0.0047	-0.0131	-0.0159	His	CAU	-21	His (CAU)-21
0.0021	-0.0126	-0.018	-0.0143	-0.0155	-0.0172	-0.0189	-0.0289	-0.0119	-0.0162	-0.0196	-0.0178	-0.0265	-0.026	-0.0083	-0.0165	-0.0237	-0.0128	Pro	CCA	-21	Pro (CCA)-21
-0.0242	-0.0151	-0.0066	-0.0151	-0.0078	-0.0035	-0.0139	-0.022	-0.0126	-0.0117	-0.0141	-0.0182	-0.0069	-0.012	0.0001	-0.0205	-0.0111	-0.0128	Pro	CCC	-21	Pro (CCC)-21
-0.0445	-0.0034	-0.0159	-0.0127	-0.0113	0.0107	-0.0033	-0.0084	-0.0459	-0.0061	0.002	0.0181	0.0009	0.0042	-0.0008	0.0111	0.0013	0.0394	Pro	CCG	-21	Pro (CCG)-21
-0.0042	-0.0174	-0.0028	-0.0056	-0.007	-0.0121	-0.0194	-0.0265	-0.0299	-0.0077	-0.0145	-0.02	-0.0061	-0.0078	-0.0033	-0.0061	-0.0033	-0.0069	Pro	CCU	-21	Pro (CCU)-21
-0.012	-0.0056	-0.0082	-0.0025	0.0105	0.0037	-0.0082	-0.0218	-0.0042	-0.0058	-0.0029	-0.0083	-0.0133	0.0013	0.0013	-0.0012	-0.0045	-0.0089	Arg	CGA	-21	Arg (CGA)-21
0.0209	0.0296	0.033	0.0148	0.0297	0.0282	0.0329	0.0204	0.0368	0.0159	0.0175	0.0277	0.0383	0.0546	0.0592	0.0406	0.0386	0.0491	Arg	CGC	-21	Arg (CGC)-21
-0.004	0.0129	0.0005	-0.001	-0.0023	0.0154	0.013	0.0441	0.0225	0.0086	0.0062	0.0194	0.011	0.0015	0.0103	0.0016	0.0198	0.0106	Arg	CGG	-21	Arg (CGG)-21
0.0059	-0.0008	-0.0085	0.0082	0.0148	0.0215	0.0014	0.0077	-0.0197	-0.006	-0.003	0.0037	-0.0074	-0.015	-0.0124	-0.0184	-0.0265	0.0061	Arg	CGU	-21	Arg (CGU)-21
-0.0239	-0.0165	-0.0185	-0.0413	-0.0352	-0.0417	-0.0203	-0.0127	-0.0143	-0.0069	-0.0127	-0.0356	-0.0372	-0.0468	-0.0431	-0.0288	-0.0416	-0.026	Leu	CUA	-21	Leu (CUA)-21
-0.0096	-0.0032	0.0068	0.0209	0.0321	0.0259	0.0152	0.0056	0.0053	0.0356	0.0164	0.0129	-0.011	-0.0109	-0.0013	-0.006	-0.0032	-0.001	Leu	CUC	-21	Leu (CUC)-21
-0.0094	0.0062	0.0099	-0.0022	0.0061	0.0035	0.0029	0.0001	0.0032	0.0055	0.0003	0.0063	0.0003	0.0082	-0.0054	-0.0125	-0.0009	0.0069	Leu	CUG	-21	Leu (CUG)-21
0.0184	0.0025	-0.0034	0.0101	0.0259	-0.0023	-0.004	0.009	0.003	0.0554	0.023	0.0182	-0.0052	0.0015	-0.0133	-0.0149	-0.0102	-0.0045	Leu	CUU	-21	Leu (CUU)-21
-0.0045	-0.0052	-0.0123	0.0019	-0.0231	-0.0141	-0.0205	-0.0149	-0.0085	-0.0241	-0.0135	-0.0199	-0.0086	-0.0105	-0.0136	-0.0131	-0.0054	-0.0134	Glu	GAA	-21	Glu (GAA)-21
0.0038	0.0021	0.0019	-0.0121	-0.0041	-0.0173	-0.0041	-0.0125	-0.0193	-0.016	-0.0134	0.0049	-0.0095	-0.0072	-0.0055	-0.0051	0	-0.0121	Asp	GAC	-21	Asp (GAC)-21
-0.0163	-0.0183	-0.0162	-0.0171	-0.0211	-0.0243	-0.0258	-0.0119	-0.0173	-0.0192	-0.0157	-0.019	-0.011	-0.0227	-0.0249	-0.0132	-0.0106	-0.0231	Glu	GAG	-21	Glu (GAG)-21
0.0185	0.0098	0.0145	0.0187	0.0152	0.0169	0.0114	-0.0027	-0.0027	0.0026	0.0059	-0.0003	0.0037	0.0108	0.0126	0.0021	0.0104	0.0056	Asp	GAU	-21	Asp (GAU)-21
-0.0149	-0.0178	-0.013	-0.0158	-0.0157	-0.0208	-0.0175	-0.0126	-0.0159	-0.0075	-0.0222	-0.0178	-0.019	-0.0297	-0.0219	-0.0212	-0.0295	-0.0217	Ala	GCA	-21	Ala (GCA)-21
-0.0263	-0.014	-0.0103	-0.0141	-0.0171	-0.008	-0.01	-0.0078	-0.0057	-0.0046	-0.0067	-0.0118	-0.0112	0.003	-0.005	-0.0045	-0.0009	-0.0055	Ala	GCC	-21	Ala (GCC)-21
-0.0378	-0.0192	-0.0202	-0.0076	-0.0142	-0.0009	0.024	0.0389	-0.0008	-0.0172	0.0054	0.0283	-0.0047	0.0081	0.0331	-0.0131	-0.0083	0.0174	Ala	GCG	-21	Ala (GCG)-21
0.0041	0.006	0.0053	0.0037	0.0054	0.0097	0.0012	0.0072	0.025	0.01	0.0075	0.0055	0.0072	-0.0012	0.0021	-0.0054	0.0025	-0.0077	Ala	GCU	-21	Ala (GCU)-21
-0.035	-0.0254	-0.0277	-0.0315	-0.0262	-0.0099	-0.0159	-0.0092	-0.0108	-0.0307	-0.0371	-0.0356	-0.0419	-0.0422	-0.0248	-0.0365	-0.0294	-0.0267	Gly	GGA	-21	Gly (GGA)-21
-0.0021	-0.0084	-0.0055	-0.0143	-0.0024	-0.0037	-0.0018	-0.007	-0.0071	-0.0086	-0.0004	0.0005	-0.0077	0.0003	0.0041	-0.0022	-0.0069	-0.0061	Gly	GGC	-21	Gly (GGC)-21
-0.0342	-0.0327	-0.0182	-0.023	-0.0219	-0.0162	-0.0075	-0.0165	-0.0186	-0.0167	-0.0087	-0.021	-0.0053	-0.0036	-0.0107	-0.0136	-0.0032	-0.005	Gly	GGG	-21	Gly (GGG)-21
0.0095	0.0138	0.0152	0.0029	-0.001	-0.0023	0.0043	-0.0115	0.0109	-0.0033	-0.0019	0.0038	0.0102	-0.0001	-0.0157	0.0134	0.0088	0.005	Gly	GGU	-21	Gly (GGU)-21
-0.0069	0.0105	0.0095	0.0025	-0.003	-0.0026	-0.0162	-0.0268	-0.0188	-0.0208	-0.0003	0.0065	-0.0108	0.0022	-0.0171	-0.0094	0.0091	-0.0034	Val	GUA	-21	Val (GUA)-21
0.0014	0.0064	0.0091	0.0106	0.0207	0.0139	0.0105	0.0151	-0.0076	0.0208	0.0072	0.0141	0.0299	0.0302	0.0312	0.0236	0.0283	0.021	Val	GUC	-21	Val (GUC)-21
0.0017	0.008	0.0055	0.0005	-0.0002	0.0093	0.0054	0.0194	-0.0082	0.0075	0.0032	0.0071	0.0089	0.0191	0.0094	0.0112	0.0208	0.0177	Val	GUG	-21	Val (GUG)-21
-0.0097	-0.0031	0.0005	0.008	-0.0096	-0.0127	-0.0117	0.0051	0.0057	-0.0092	-0.0019	-0.0039	0.0238	0.0031	0.0142	0.0082	0.0088	-0.0004	Val	GUU	-21	Val (GUU)-21
0.0135	0.0263	0.0317	0.0263	0.0153	0.0086	0.0295	0.0221	0.0319	0.0232	0.0231	0.0257	0.0264	0.0216	0.0165	0.031	0.0289	0.0104	Tyr	UAC	-21	Uyr (UAC)-21
-0.0001	0.0049	0.0096	0.0073	0.0119	0.0084	0.0089	-0.0066	0.0233	0.0034	0.0172	0.0147	-0.0021	0.0023	0.0009	-0.0027	-0.004	0.0005	Tyr	UAU	-21	Uyr (UAU)-21
0.0235	0.0079	0.008	0.0132	0.0092	0.0061	0.0161	0.0046	0.0096	0.0096	0.0079	0.0051	0.0178	0.0144	0.0069	0.017	-0.0055	0.0139	Ser	UCA	-21	Ser (UCA)-21
0.014	0.0076	0.0037	0.0135	0.0142	0.0208	0.0182	0.0229	0.0058	0.0082	0.0121	0.0184	0.0226	0.0353	0.03	0.0143	0.0104	0.0184	Ser	UCC	-21	Ser (UCC)-21
-0.0162	-0.0031	-0.0167	0.0245	0.0251	0.007	0.0037	0.0022	-0.038	0.0172	-0.0022	0.0194	0.0294	0.024	0.0165	0.0203	0.0184	0.0343	Ser	UCG	-21	Ser (UCG)-21
0.0117	-0.0177	-0.0122	-0.0141	-0.0068	-0.0179	-0.0205	-0.0124	-0.0092	-0.0088	-0.0068	0.0012	0.001	-0.0082	-0.0036	0.0024	0.0056	-0.0058	Ser	UCU	-21	Ser (UCU)-21
-0.006	0.001	-0.0135	-0.0095	-0.0015	-0.0126	-0.0038	-0.0018	-0.008	-0.0034	-0.0034	0.0017	0.0029	-0.013	-0.0004	-0.0035	-0.0091	-0.012	Cys	UGC	-21	Cys (UGC)-21
0.0005	0.0059	0.0003	0.0077	-0.0037	0.0004	0.0162	0.026	0.0342	0.0104	0.0007	-0.0002	-0.009	-0.0029	0.011	-0.0149	-0.0035	0.0122	Trp	UGG	-21	Urp (UGG)-21
0.0287	-0.0033	-0.001	0.0008	-0.0067	-0.008	-0.0068	-0.0166	-0.0075	-0.0096	0.0126	-0.0171	0.0087	0.0272	0.0103	0.0123	0.0115	-0.0065	Cys	UGU	-21	Cys (UGU)-21
0.0003	-0.0077	-0.0076	-0.0028	-0.0034	-0.004	-0.0085	0.0013	-0.026	-0.0091	-0.011	-0.0049	-0.0098	-0.0071	-0.015	-0.0076	0.0012	-0.008	Leu	UUA	-21	Leu (UUA)-21
0.0097	0.0134	0.01	0.0133	0.0117	0.0043	0.0059	0.0111	0.0068	0.0093	0.0183	0.0155	0.004	0.0024	-0.0032	0.0077	0.0176	0.0056	Phe	UUC	-21	Phe (UUC)-21
-0.0123	-0.0182	0.0044	-0.0116	-0.0048	-0.0076	-0.0032	-0.0118	-0.0019	-0.0053	-0.0024	-0.0015	-0.0064	-0.001	-0.0094	-0.0163	-0.0093	-0.0006	Leu	UUG	-21	Leu (UUG)-21
0.0389	0.0199	0.0289	0.0122	0.0076	0.0143	0.0126	0.0263	0.0427	0.0164	0.0085	0.0116	0.0053	0.0176	0.0122	0.0143	0.0162	0.0088	Phe	UUU	-21	Phe (UUU)-21
0.0102	0.0159	0.0116	0.0011	-0.0077	-0.0098	-0.0002	0.0029	0.0151	-0.0054	-0.0021	0.0048	-0.0014	-0.0102	-0.0156	-0.0047	0.0016	-0.0074	Lys	AAA	-20	Lys (AAA)-20
0.0335	0.0077	0.0204	0.0044	0.0122	0.007	0.0144	0.0068	0.0137	0.0135	0.0091	0.0125	0.0175	-0.0062	0.0036	0.0126	0.0087	-0.0003	Asn	AAC	-20	Asn (AAC)-20
0.0184	0.0144	0.012	0.02	0.0155	0.0076	0.0053	0.0035	0.0084	0.0109	0.0065	0.0049	0.011	0.0109	0.0064	0.0142	0.011	0.0084	Lys	AAG	-20	Lys (AAG)-20
0.0214	0.0246	0.0118	0.0286	0.0108	0.018	0.0127	0.013	0.0077	0.0149	0.0226	0.0241	0.0174	0.0214	0.0081	0.0191	0.011	0.0198	Asn	AAU	-20	Asn (AAU)-20
0.0103	0.0156	0.003	0.0122	-0.0003	0.0169	-0.0023	0.0001	0.0148	0.0059	0.0044	0.0047	0.0016	0	0.0074	0.0009	0.0131	0.0075	Thr	ACA	-20	Uhr (ACA)-20
0.0362	0.0172	0.022	0.0223	0.0229	0.0179	0.0171	0.0145	0.0307	0.0146	0.0259	0.0244	0.0222	0.0211	0.0256	0.0168	0.0197	0.0244	Thr	ACC	-20	Uhr (ACC)-20
0.0116	-0.0058	-0.0173	-0.002	-0.008	-0.0023	-0.0027	0.0061	-0.0123	-0.0086	-0.0094	-0.0159	0.0012	0.0047	0.0258	0.0023	0.0028	0.0104	Thr	ACG	-20	Uhr (ACG)-20
0.0111	0.0061	0.0069	0.0018	0.018	0.0117	0.0146	-0.0005	-0.0079	0.0124	0.0057	0.0016	0.0057	0.0155	0.0223	0.0153	0.0182	0.0041	Thr	ACU	-20	Uhr (ACU)-20
0.0147	0.0121	0.0025	0.0005	-0.0207	-0.0028	-0.0109	-0.0198	-0.0081	0.0008	-0.0011	-0.0042	0.0149	-0.0075	-0.0018	0.0067	0.0034	-0.0129	Arg	AGA	-20	Arg (AGA)-20
-0.0051	0.0015	-0.0074	0.0025	-0.0048	0.0022	0.0111	0.0016	0.0056	0.0034	-0.0034	-0.0127	-0.0032	-0.002	-0.0019	-0.0004	0.0027	0.0105	Ser	AGC	-20	Ser (AGC)-20
-0.0175	0.0022	-0.013	-0.0127	-0.0027	-0.0005	-0.0156	-0.0121	-0.0281	-0.0119	-0.012	-0.0094	-0.0196	-0.0158	-0.0134	-0.0135	-0.0185	-0.0215	Arg	AGG	-20	Arg (AGG)-20
0.0122	-0.0005	-0.0135	-0.0056	0.0065	-0.0016	-0.0048	0.0078	-0.0271	-0.0057	-0.0061	-0.0022	-0.0058	-0.0035	-0.0113	-0.0002	-0.0013	-0.0194	Ser	AGU	-20	Ser (AGU)-20
0.026	0.0194	0.0182	0.0149	-0.0018	0.0079	-0.0067	0.0056	0.0013	0.0129	0.0227	0.0154	0.0152	0.0188	0.0128	0.0167	0.0343	0.0166	Ile	AUA	-20	Ile (AUA)-20
0.0133	0.0139	0.0123	0.0267	0.0189	0.0084	0.0227	0.0244	0.0175	0.02	0.0212	0.011	0.0191	0.0158	-0.0017	0.0199	0.0115	0.0125	Ile	AUC	-20	Ile (AUC)-20
-0.034	-0.0138	-0.0223	-0.0206	-0.0283	-0.0235	-0.0294	-0.02	-0.0334	-0.0271	-0.025	-0.0323	-0.0251	-0.0374	-0.0411	-0.0252	-0.0321	-0.0233	Met	AUG	-20	Met (AUG)-20
0.0188	0.015	0.0158	0.0225	0.0253	0.0195	0.0268	0.0477	0.0471	0.0212	0.0181	0.0054	0.0109	0.0124	0.0031	0.0152	-0.0044	0.0123	Ile	AUU	-20	Ile (AUU)-20
0.0063	-0.0014	-0.0024	-0.0078	-0.004	-0.007	0	0.0018	0.0108	-0.0008	-0.0029	0.0025	0.0003	-0.0124	-0.0177	-0.0114	-0.0006	-0.0049	Gln	CAA	-20	Gln (CAA)-20
-0.0066	-0.007	-0.002	-0.0104	-0.0247	-0.009	-0.002	-0.0167	-0.0066	-0.027	-0.0186	-0.021	-0.0157	-0.0187	-0.0321	0.0038	-0.0151	-0.0248	His	CAC	-20	His (CAC)-20
-0.0014	-0.0064	-0.0077	0.002	-0.0084	-0.0063	-0.0085	-0.0033	-0.0149	-0.0022	-0.0059	-0.0086	-0.0076	-0.0071	-0.0034	-0.0097	-0.01	-0.0099	Gln	CAG	-20	Gln (CAG)-20
-0.0249	-0.0301	-0.0139	-0.015	-0.0241	-0.0202	-0.026	-0.0139	0.0122	-0.0106	-0.0112	-0.0089	-0.0137	-0.0374	-0.0322	-0.02	-0.0231	-0.0305	His	CAU	-20	His (CAU)-20
-0.0281	-0.0129	-0.0134	-0.0188	-0.0188	-0.0217	-0.0214	-0.0287	-0.0222	-0.0207	-0.033	-0.0303	-0.0279	-0.0283	-0.0304	-0.0211	-0.0385	-0.0353	Pro	CCA	-20	Pro (CCA)-20
-0.0044	-0.0112	-0.0014	0.0051	-0.0047	0.0077	-0.0125	-0.0127	-0.0174	-0.0233	-0.0011	-0.0086	0.0019	0.0187	0.0127	0.0171	-0.0026	0.0097	Pro	CCC	-20	Pro (CCC)-20
-0.0337	-0.022	-0.0259	-0.021	-0.01	-0.0108	0.0214	0.0057	-0.0224	-0.0198	-0.0026	0.0106	0.0016	0.0083	0.0232	0.0045	0.0044	0.0149	Pro	CCG	-20	Pro (CCG)-20
-0.0011	-0.0015	-0.0013	-0.0058	0.0011	0.0028	-0.0092	-0.0282	0.0006	-0.0077	-0.0152	-0.0048	-0.0008	0.0109	0.0135	-0.0012	-0.0028	-0.006	Pro	CCU	-20	Pro (CCU)-20
0.0022	-0.0004	-0.0115	-0.0066	0.0084	0.0098	-0.009	0.0094	-0.0315	0.0047	-0.0079	-0.0012	-0.0013	-0.0086	-0.0245	-0.0098	0.0036	-0.0145	Arg	CGA	-20	Arg (CGA)-20
0.0521	0.0276	0.0642	0.0379	0.0468	0.0498	0.0563	0.0656	0.0869	0.0222	0.0356	0.0409	0.0387	0.0649	0.0623	0.0435	0.034	0.0513	Arg	CGC	-20	Arg (CGC)-20
-0.0008	0.0051	-0.0025	-0.0059	0.0083	-0.0005	0.0142	0.0148	-0.0201	-0.0081	-0.0097	-0.0008	-0.0074	-0.0008	-0.0006	-0.0198	-0.0052	-0.0007	Arg	CGG	-20	Arg (CGG)-20
0.0077	0.0108	0.0019	-0.0004	0.0078	0.0111	-0.0153	-0.0108	0.0063	0.0179	0.0206	0.0359	0.0165	0.0208	0.022	0.0026	0.0163	0.0213	Arg	CGU	-20	Arg (CGU)-20
-0.0374	-0.0304	-0.0317	-0.0288	-0.0192	-0.0037	-0.0483	-0.0207	-0.0077	-0.0153	-0.0239	-0.0305	-0.032	-0.044	-0.0482	-0.021	-0.0349	-0.0268	Leu	CUA	-20	Leu (CUA)-20
-0.0127	-0.0099	0.0064	0.0156	0.0244	0.0121	0.0035	-0.0086	0.0148	0.0288	0.0083	0.0001	-0.0129	-0.0023	0.003	-0.0137	-0.0133	0.0049	Leu	CUC	-20	Leu (CUC)-20
0.0052	0.0032	0.0029	0.0074	0.0083	0.0112	0.0106	0.0051	0.0071	0.0149	0.0032	0.0016	-0.0015	0.0058	0.0072	-0.0051	0.0098	0.013	Leu	CUG	-20	Leu (CUG)-20
0.0059	-0.0034	-0.0032	0.0008	0.0152	-0.0112	-0.0133	-0.0078	0.0007	0.0347	0.0157	0.0001	-0.0158	-0.0086	-0.0147	-0.0114	-0.0152	-0.0133	Leu	CUU	-20	Leu (CUU)-20
-0.0073	-0.0131	-0.0157	-0.0083	-0.0116	-0.0138	-0.0064	-0.0064	-0.0204	-0.0141	-0.0108	-0.0225	-0.0166	-0.013	-0.009	-0.0134	-0.0092	-0.0135	Glu	GAA	-20	Glu (GAA)-20
-0.0152	-0.0103	-0.0104	-0.0113	-0.0154	-0.0126	-0.0103	-0.0191	-0.0014	-0.0138	-0.0077	-0.0143	-0.009	-0.0093	-0.0189	-0.011	-0.0152	-0.0047	Asp	GAC	-20	Asp (GAC)-20
-0.0061	-0.004	-0.0033	-0.0071	-0.0124	-0.0142	-0.0047	-0.0122	-0.0074	-0.0093	-0.0105	-0.0083	-0.0082	-0.0099	-0.0149	-0.0003	-0.005	-0.0117	Glu	GAG	-20	Glu (GAG)-20
0.0054	-0.0002	0.001	0.0002	-0.0056	-0.0049	-0.0016	0.001	0.0075	-0.0069	-0.0134	-0.0124	-0.0038	-0.0013	-0.0043	-0.0053	-0.0068	-0.0021	Asp	GAU	-20	Asp (GAU)-20
0.0053	0.0076	-0.0032	-0.0112	-0.0109	-0.0129	-0.019	-0.0267	-0.0083	-0.0057	-0.0015	0.0036	-0.0037	0.0016	-0.0007	-0.0076	-0.0002	-0.0096	Ala	GCA	-20	Ala (GCA)-20
-0.0025	-0.004	0.0013	-0.0032	-0.0071	0.0057	-0.0017	-0.0047	-0.018	-0.0023	0.0015	0.0028	0.0115	0.0077	0.0057	0.0021	0.0051	0.0094	Ala	GCC	-20	Ala (GCC)-20
-0.0565	-0.0399	-0.0255	-0.025	-0.0177	-0.0087	0.0226	-0.0038	-0.0124	-0.0176	-0.0081	0.0066	-0.0226	-0.0005	-0.0068	-0.0395	-0.026	-0.0027	Ala	GCG	-20	Ala (GCG)-20
0.0102	0.0105	0.0146	0.0159	0.0079	0.0059	0.0011	0.0106	0.0193	0.0085	0.0082	0.0069	0.0037	0.0023	-0.0076	0.0016	-0.006	0.004	Ala	GCU	-20	Ala (GCU)-20
-0.0223	-0.017	-0.0102	-0.035	-0.0167	-0.0115	-0.0191	-0.0259	-0.0045	-0.0241	-0.0289	-0.0188	-0.0312	-0.0252	-0.0086	-0.0267	-0.016	-0.0213	Gly	GGA	-20	Gly (GGA)-20
-0.0169	-0.014	-0.0089	-0.0178	-0.0173	-0.0118	-0.0046	-0.007	-0.0099	-0.0052	-0.0095	-0.0011	-0.0056	-0.0034	0.0097	-0.006	-0.0085	-0.0018	Gly	GGC	-20	Gly (GGC)-20
-0.025	-0.0301	-0.0062	-0.0195	-0.0233	-0.0094	-0.0078	-0.0323	-0.0283	-0.0197	-0.024	-0.0222	-0.0296	-0.0276	-0.0091	-0.022	-0.0239	-0.0194	Gly	GGG	-20	Gly (GGG)-20
-0.0064	0.0047	0.0035	-0.0083	-0.006	-0.0105	-0.0016	-0.02	-0.034	-0.0078	-0.0078	-0.0048	0.0034	-0.0027	-0.0008	0.0103	0.0031	-0.008	Gly	GGU	-20	Gly (GGU)-20
-0.0024	-0.0044	0.0044	0.0024	0.0107	0.0061	-0.0012	0.0094	-0.0137	0.0073	0.0119	0.0083	0.003	0.0265	0.0124	0.0116	0.0247	0.0116	Val	GUA	-20	Val (GUA)-20
-0.0205	-0.0056	-0.0088	-0.0022	-0.0035	-0.0036	0.0002	0.0007	0.0094	-0.0102	-0.0126	-0.0008	0.0161	-0.0024	0.0069	0.0076	0.0209	0.01	Val	GUC	-20	Val (GUC)-20
0.026	0.0198	0.014	0.023	0.0206	0.019	0.0201	0.0205	0.0151	0.025	0.0235	0.0256	0.0348	0.036	0.0324	0.03	0.0332	0.0298	Val	GUG	-20	Val (GUG)-20
-0.0106	-0.0068	-0.0031	-0.015	-0.0107	-0.0094	-0.0077	-0.0014	-0.0118	-0.0057	-0.0033	0.0042	0.0295	0.0042	-0.0029	0.0173	0.0186	0.0118	Val	GUU	-20	Val (GUU)-20
0.0271	0.0362	0.0331	0.0181	0.021	0.0239	0.0289	0.0233	0.0453	0.0332	0.0253	0.0237	0.0196	0.0157	0.0116	0.0222	0.029	0.0181	Tyr	UAC	-20	Uyr (UAC)-20
0.0252	0.0114	0.0147	0.0302	0.021	0.0266	0.0185	0.0134	0.0424	0.0248	0.0348	0.0161	0.0274	0.0287	0.023	0.0305	0.0294	0.0288	Tyr	UAU	-20	Uyr (UAU)-20
0.0171	0.0074	0.0091	0.0202	0.0181	0.0051	-0.0093	0.0068	0.0052	0.0036	0.0087	0.0034	0.0258	0.011	-0.0041	0.0139	0.0133	0.0049	Ser	UCA	-20	Ser (UCA)-20
-0.004	-0.0113	-0.0124	0.0048	-0.0016	0.006	-0.0102	0.0095	-0.0205	-0.0087	0.005	0.002	0	0.0009	0.0139	-0.0049	0.0022	0.0075	Ser	UCC	-20	Ser (UCC)-20
-0.0254	-0.0132	-0.0257	-0.028	-0.0095	-0.0113	0.0129	-0.0349	-0.0277	-0.0218	-0.0102	-0.0014	-0.0294	-0.0215	0.0071	-0.0158	-0.0264	-0.0076	Ser	UCG	-20	Ser (UCG)-20
-0.0033	-0.0027	0	-0.004	-0.0072	-0.013	-0.0052	0.014	-0.0085	0.0005	0.0009	0.0034	-0.0065	-0.0061	-0.0088	-0.0075	0.0024	-0.006	Ser	UCU	-20	Ser (UCU)-20
0.0092	-0.0026	-0.0067	0.0002	-0.0028	-0.0077	0.0191	0.0188	0.0169	0.0067	-0.0042	-0.0096	-0.0005	0.0095	0.016	0.0022	-0.0068	-0.0053	Cys	UGC	-20	Cys (UGC)-20
-0.0092	-0.0099	-0.0157	-0.0101	-0.0073	-0.0126	-0.0052	-0.0096	-0.0106	-0.0091	-0.0091	-0.0033	-0.0122	-0.0196	-0.0016	-0.0076	-0.0204	-0.0019	Trp	UGG	-20	Urp (UGG)-20
-0.0172	-0.0052	-0.004	-0.0032	-0.0027	-0.0092	-0.0099	0.0025	0.0004	-0.0067	-0.0054	-0.0078	0.0023	-0.0121	-0.013	-0.0032	0.004	-0.0049	Cys	UGU	-20	Cys (UGU)-20
0.0153	0.014	0.0203	0.016	-0.0004	-0.0114	0.0063	0.0174	0.045	0.0059	0.0133	0.0039	0.004	0.0088	0.0065	-0.0128	-0.0153	-0.0148	Leu	UUA	-20	Leu (UUA)-20
-0.0051	0.0068	0.0115	0.0097	0.0145	0.0013	-0.003	0.0151	0.0052	0.0086	0.0063	0.0096	0.0058	0.0087	0.0075	0.0064	0.0197	0.0139	Phe	UUC	-20	Phe (UUC)-20
-0.0017	0.0074	-0.0036	-0.0004	0.0122	-0.0055	0.0004	0.0029	-0.0307	0.0002	0.0042	0.0042	-0.0097	-0.0122	-0.012	-0.0009	-0.0049	0.0023	Leu	UUG	-20	Leu (UUG)-20
0.0075	0.0129	0.0142	0.0041	0.0016	0.0036	0.0059	0.0058	0.015	0.005	-0.0048	-0.0062	-0.0023	0.0058	0.0016	0.0056	-0.0037	-0.0069	Phe	UUU	-20	Phe (UUU)-20
0.0281	0.0233	0.0101	0.0054	0.0098	0.0066	0.0104	0.0112	0.0346	0.0118	0.0087	0.0049	0.005	0.0127	0.0082	0.0173	0.0074	0.0076	Lys	AAA	-19	Lys (AAA)-19
0.0212	0.0134	0.0217	0.0106	0.0066	0.0074	0.0043	0.0178	-0.0057	0.0135	0.0212	0.0122	0.0154	0.0032	-0.0018	0.0136	0.016	0.0168	Asn	AAC	-19	Asn (AAC)-19
0.0178	0.0189	0.0089	0.018	0.0131	0.0148	0.0069	0.0036	0.0025	0.0117	0.004	0.0071	0.0101	0.0058	0.0068	0.0158	0.0153	0.0123	Lys	AAG	-19	Lys (AAG)-19
0.0013	0.0115	0.0127	-0.0091	0.0123	0.0139	0.0142	0.0106	0.0205	-0.0068	0.0021	0.0055	-0.0088	-0.0117	0.0049	0.0048	-0.0004	-0.0079	Asn	AAU	-19	Asn (AAU)-19
0.0012	-0.0041	-0.0083	-0.0016	0.0132	0.0053	-0.0013	-0.0003	-0.013	-0.0005	0.002	-0.0007	0.0065	0.0121	0.0008	0.0007	0.0027	0.0073	Thr	ACA	-19	Uhr (ACA)-19
0.0343	0.0254	0.0131	0.0366	0.0248	0.0286	0.0416	0.0224	0.0356	0.0122	0.0182	0.0207	0.0172	0.0272	0.0376	0.0119	0.0236	0.0287	Thr	ACC	-19	Uhr (ACC)-19
0.0127	0.0107	0.0102	0.0286	-0.0072	0.0097	0.0086	0.0091	-0.0176	0.0007	0.0141	0.0096	0.0104	0.032	0.0211	-0.0014	0.0175	0.0227	Thr	ACG	-19	Uhr (ACG)-19
0.0064	0.0036	-0.005	0.0034	0.0048	-0.0005	-0.001	-0.0107	0.0039	0.0002	-0.0059	-0.0008	-0.0025	0.0016	-0.0049	0.0088	0.006	-0.0026	Thr	ACU	-19	Uhr (ACU)-19
0.024	0.004	-0.0079	-0.011	-0.0161	-0.028	-0.0067	-0.0111	-0.0082	-0.0171	-0.0043	-0.0072	-0.0129	-0.0177	-0.0124	0.0018	-0.0124	-0.02	Arg	AGA	-19	Arg (AGA)-19
-0.0251	-0.0235	-0.0186	-0.0156	-0.0227	-0.0219	-0.0094	-0.0134	-0.0289	-0.0155	-0.0187	-0.0178	-0.022	-0.0097	-0.0104	-0.0304	-0.0143	-0.0049	Ser	AGC	-19	Ser (AGC)-19
-0.0039	-0.0011	0.0065	-0.008	0.0026	-0.0105	-0.0184	-0.0218	-0.0016	-0.0102	-0.0176	-0.0135	-0.0303	-0.0257	0.0004	-0.014	-0.0279	-0.0235	Arg	AGG	-19	Arg (AGG)-19
-0.0213	-0.02	-0.0171	-0.0326	-0.0263	-0.0114	-0.035	-0.0132	-0.0315	-0.0262	-0.0164	-0.0298	-0.0283	-0.0384	-0.0303	-0.0215	-0.0375	-0.042	Ser	AGU	-19	Ser (AGU)-19
0.0131	0.0196	0.0074	0.009	-0.006	-0.0067	-0.0014	-0.0056	-0.0177	-0.0081	0.009	0.0136	0.0221	0.0117	-0.0234	0.025	0.0102	0.0033	Ile	AUA	-19	Ile (AUA)-19
0.029	0.0201	0.0217	0.0214	0.028	0.0147	0.028	0.0254	0.047	0.0233	0.0199	0.0155	0.0167	0.0064	0.0214	0.0136	0.0237	0.0078	Ile	AUC	-19	Ile (AUC)-19
0.0049	-0.0023	-0.0084	-0.0192	-0.0107	-0.0245	-0.0163	-0.0341	-0.0071	-0.0076	-0.0159	-0.0177	-0.0144	-0.0336	-0.0239	-0.0249	-0.0194	-0.0251	Met	AUG	-19	Met (AUG)-19
0.0249	0.0277	0.0244	0.0255	0.0285	0.0314	0.0332	0.0353	0.0701	0.0125	0.0169	0.0145	0.0038	0.0052	0.0029	0.0251	0.0066	0.0066	Ile	AUU	-19	Ile (AUU)-19
-0.0211	-0.0122	-0.0209	-0.0142	-0.0082	-0.0088	-0.0244	-0.0301	-0.0174	-0.0265	-0.0226	-0.0144	-0.0079	-0.0086	-0.0136	-0.0098	-0.0059	-0.0109	Gln	CAA	-19	Gln (CAA)-19
-0.0209	-0.0032	-0.0014	-0.0045	0.0022	-0.0021	-0.0227	-0.0096	-0.0171	-0.0022	-0.0079	-0.0164	-0.0031	-0.0205	-0.0287	-0.0132	-0.0126	-0.0235	His	CAC	-19	His (CAC)-19
-0.0111	-0.0088	-0.0091	-0.0134	-0.0174	-0.0179	-0.0098	-0.0281	-0.029	-0.011	-0.0174	-0.0228	-0.0201	-0.0197	-0.0151	-0.0117	-0.0164	-0.0181	Gln	CAG	-19	Gln (CAG)-19
-0.0071	-0.007	0.0021	-0.0089	-0.0189	-0.0126	-0.0111	-0.0171	-0.0187	0.0024	0.0053	-0.008	-0.0163	-0.0186	-0.0231	0.0036	-0.0102	-0.0084	His	CAU	-19	His (CAU)-19
0.0078	-0.0052	-0.0038	-0.0138	-0.0014	-0.0124	-0.0003	-0.0067	0.017	-0.0058	-0.0186	-0.0193	-0.0075	-0.0019	-0.0045	-0.0087	0.0014	-0.0146	Pro	CCA	-19	Pro (CCA)-19
-0.0288	-0.0348	-0.0285	-0.0189	-0.0228	-0.0144	-0.0371	-0.0323	-0.0199	-0.0404	-0.0239	-0.0303	-0.0229	-0.0114	-0.0211	-0.0259	-0.0298	-0.0136	Pro	CCC	-19	Pro (CCC)-19
-0.0248	-0.0385	-0.0111	-0.002	-0.0115	0.0062	-0.0025	-0.0213	-0.0232	-0.0032	0.0172	0.0257	0.0165	0.0288	0.009	0.0018	0.0123	0.0239	Pro	CCG	-19	Pro (CCG)-19
-0.0067	-0.0079	-0.0103	0.0032	-0.0056	-0.0042	-0.0172	-0.0101	0.0046	-0.0145	-0.0158	-0.0053	0.0011	-0.0079	-0.0013	-0.0051	-0.0024	-0.0157	Pro	CCU	-19	Pro (CCU)-19
0.0091	0.0094	0.0005	0.0265	-0.0006	0.0233	0.0162	0.0151	-0.0029	0.0007	0.0059	0.0171	0.0004	0.0068	0.0151	-0.0106	0.005	-0.0041	Arg	CGA	-19	Arg (CGA)-19
0.0371	0.0188	0.0295	0.0176	0.0235	0.0435	0.043	0.0627	0.0406	0.03	0.0394	0.043	0.0337	0.0594	0.0566	0.0303	0.0243	0.0277	Arg	CGC	-19	Arg (CGC)-19
0.0161	0.0128	0.0148	0.0092	0.0159	0.0011	0.0058	0.0148	0.0054	0.0189	0.0151	0.0249	0.0068	0.0096	0.0097	-0.0032	0.0048	0.0079	Arg	CGG	-19	Arg (CGG)-19
0.0112	0.0124	-0.0008	0.0231	0.0151	0.0324	0.0283	0.0256	0.0286	0.015	0.0207	0.0321	0.0379	0.0237	0.006	0.0146	0.0354	0.0324	Arg	CGU	-19	Arg (CGU)-19
-0.0045	-0.0208	0.0007	-0.022	-0.0145	-0.0193	-0.0096	-0.0136	0.0037	-0.0165	-0.0291	-0.0334	-0.0287	-0.0465	-0.0276	-0.0238	-0.0407	-0.0317	Leu	CUA	-19	Leu (CUA)-19
-0.0174	0.002	-0.0078	0.0054	0.0177	0.0044	0.0023	-0.0054	-0.0114	0.0381	0.0076	0.0089	-0.0127	-0.0014	-0.0195	-0.0152	-0.0066	-0.0067	Leu	CUC	-19	Leu (CUC)-19
0.0118	0.0181	0.0164	0.0041	0.0205	0.0168	0.0142	0.0145	0.0138	0.0198	0.0158	0.0109	0.0111	0.0058	0.0155	0.0077	0.0137	0.0141	Leu	CUG	-19	Leu (CUG)-19
-0.0056	-0.0001	-0.0003	0.0043	0.0213	-0.0005	-0.0242	-0.0112	0.0047	0.031	0.0099	-0.002	-0.0123	-0.0086	-0.0105	-0.0028	-0.0074	0.0008	Leu	CUU	-19	Leu (CUU)-19
-0.0062	-0.0081	-0.0044	-0.0092	-0.0134	-0.0124	-0.0132	-0.008	-0.0069	-0.0139	-0.015	-0.0101	-0.0024	-0.0038	-0.0095	-0.0031	-0.0029	-0.0068	Glu	GAA	-19	Glu (GAA)-19
-0.0211	-0.0155	-0.0082	-0.0162	-0.0164	-0.0192	-0.0215	-0.013	-0.0123	-0.0155	-0.0114	-0.0163	-0.0151	-0.0188	-0.0278	-0.0124	-0.0192	-0.0154	Asp	GAC	-19	Asp (GAC)-19
0.0074	0.0016	-0.0053	-0.004	-0.0063	-0.0071	-0.0066	-0.0052	-0.0067	0.0026	-0.0047	-0.0048	-0.0052	0.0027	0.0068	-0.0004	-0.007	-0.0036	Glu	GAG	-19	Glu (GAG)-19
0.0085	0.0164	0.0098	0.0038	0.0031	0.0123	0.0138	0.0103	0.0012	0.0055	0.0084	0.0152	0.0144	0.0098	0.0107	0.0208	0.0178	0.0092	Asp	GAU	-19	Asp (GAU)-19
-0.0062	-0.0111	-0.0141	-0.0031	-0.0071	-0.0204	-0.0211	-0.0143	-0.0085	-0.0083	-0.0136	-0.0094	-0.0141	-0.0108	-0.005	-0.0049	-0.0125	-0.0017	Ala	GCA	-19	Ala (GCA)-19
-0.0145	-0.0096	-0.0119	-0.0051	-0.0042	-0.0132	-0.0032	-0.0113	-0.0141	-0.0032	-0.0034	0.0004	-0.0071	-0.0002	-0.0078	-0.004	0.0062	0.0022	Ala	GCC	-19	Ala (GCC)-19
-0.0063	0.0005	0.0041	0.0156	0.03	0.037	0.0341	0.0254	0.0059	0.0279	0.0301	0.0362	0.0418	0.0651	0.0617	0.0275	0.0581	0.0473	Ala	GCG	-19	Ala (GCG)-19
0.0224	0.0025	0.0074	0.0069	0.0032	0.012	0.0034	0.0061	0.0005	0.0095	0.0062	0.0031	0.0051	0.0048	0.0177	0.0045	-0.003	0.008	Ala	GCU	-19	Ala (GCU)-19
-0.0132	-0.0076	-0.0026	-0.0157	-0.0115	-0.0145	-0.003	0.0005	-0.0011	-0.0097	-0.0086	-0.0143	-0.0079	-0.0144	-0.0089	-0.0152	-0.0115	-0.014	Gly	GGA	-19	Gly (GGA)-19
-0.0432	-0.0243	-0.0208	-0.0197	-0.0224	-0.0201	-0.0115	-0.0107	-0.0117	-0.0129	-0.0234	-0.0124	-0.0076	-0.0087	-0.0106	-0.0206	-0.007	-0.0009	Gly	GGC	-19	Gly (GGC)-19
-0.0214	-0.0356	-0.0215	-0.014	-0.0187	-0.0231	-0.0201	-0.0278	-0.0397	-0.0248	-0.0273	-0.0257	-0.0221	-0.0192	-0.0068	-0.0253	-0.0158	-0.0187	Gly	GGG	-19	Gly (GGG)-19
-0.0145	-0.0267	-0.0308	-0.0318	-0.0379	-0.0314	-0.0239	-0.0314	-0.0406	-0.0323	-0.0349	-0.0314	-0.0311	-0.0316	-0.0343	-0.0403	-0.0295	-0.031	Gly	GGU	-19	Gly (GGU)-19
0.0068	-0.0066	-0.0023	0.0049	-0.0122	-0.0075	-0.0163	-0.0139	-0.0012	-0.0014	-0.0007	-0.006	-0.0036	0.0148	-0.0039	-0.0054	0.0041	0.0126	Val	GUA	-19	Val (GUA)-19
-0.0091	-0.0073	0.0013	-0.0029	-0.0078	-0.0047	0.0241	0.0149	0.0214	0.0018	-0.0017	0.0052	0.016	0.0157	0.0073	0.0195	0.0156	0.013	Val	GUC	-19	Val (GUC)-19
0.0105	0.0191	0.0209	0.0275	0.0268	0.013	0.0213	0.0236	0.0262	0.0258	0.029	0.0331	0.0365	0.0357	0.0283	0.0521	0.0374	0.0336	Val	GUG	-19	Val (GUG)-19
-0.0239	-0.0013	-0.0021	-0.009	-0.0081	-0.0202	-0.0087	0.0041	-0.0199	0.0041	-0.0107	-0.0051	0.0225	-0.0023	0.0029	0.0153	0.0171	0.0146	Val	GUU	-19	Val (GUU)-19
0.0257	0.0319	0.0358	0.029	0.0324	0.028	0.0322	0.031	0.0251	0.0279	0.0276	0.0258	0.028	0.0211	0.0254	0.0215	0.0266	0.0253	Tyr	UAC	-19	Uyr (UAC)-19
0.0174	0.0135	0.0137	0.0054	-0.0059	0.0052	-0.0027	0.0044	0.0045	0.0063	0.013	0.0111	0.0131	0.0166	0.0165	0.0158	0.0194	0.0022	Tyr	UAU	-19	Uyr (UAU)-19
0.0044	0.0048	-0.0106	-0.0038	-0.0058	-0.0052	-0.0065	0.0026	-0.0063	-0.0184	-0.0016	-0.011	-0.0068	0.0027	-0.0093	-0.0017	-0.0071	-0.0049	Ser	UCA	-19	Ser (UCA)-19
0.0042	-0.0138	-0.0141	0.0009	-0.0055	0.0031	0.0024	0.0096	-0.0043	-0.0002	0.0065	-0.0073	-0.0081	0.0064	0.0152	-0.0031	-0.0063	0.0013	Ser	UCC	-19	Ser (UCC)-19
-0.0683	-0.03	-0.0291	-0.0366	-0.0188	-0.0185	-0.0176	-0.0155	-0.0317	-0.0239	-0.0401	-0.0241	-0.0311	-0.0555	-0.0305	-0.0275	-0.0536	-0.021	Ser	UCG	-19	Ser (UCG)-19
0.0016	0.0026	0.0026	-0.0037	-0.0019	-0.0018	-0.0133	-0.0062	-0.0148	-0.0065	-0.0008	-0.004	0	-0.012	-0.02	-0.0113	-0.0092	-0.0074	Ser	UCU	-19	Ser (UCU)-19
0.0014	-0.0003	-0.0013	-0.0186	-0.0053	-0.0056	0.0029	0.0094	-0.0176	0.0045	-0.0003	0.0058	0.0074	0.0043	0.0156	0.0031	-0.001	0.0148	Cys	UGC	-19	Cys (UGC)-19
-0.0078	-0.0041	-0.0078	-0.0038	-0.0036	-0.0065	-0.013	0.0056	0.0154	-0.0121	-0.0053	-0.0126	-0.0128	-0.0117	-0.0123	-0.0011	-0.0109	-0.007	Trp	UGG	-19	Urp (UGG)-19
0.0107	-0.0058	0.0075	0.0048	-0.0138	-0.0025	-0.021	-0.0084	-0.0025	-0.0135	-0.0096	-0.0027	-0.0036	-0.0101	-0.0083	-0.0051	-0.0109	-0.0158	Cys	UGU	-19	Cys (UGU)-19
-0.0036	0.0086	0.0084	0.0147	0.0296	0.0155	0.0269	0.0016	0.0337	0.0054	0.0123	0.0077	0.0115	0.0064	0.0209	-0.0084	0.009	-0.0053	Leu	UUA	-19	Leu (UUA)-19
0.0093	0.0159	0.0153	0.0067	0.0087	0.0082	0.0241	0.0323	0.0245	0.0242	0.0132	0.0074	0.0079	0.0092	0.0107	0.0107	0.0095	0.0058	Phe	UUC	-19	Phe (UUC)-19
0.0044	0.009	0.0041	0.0044	0.0118	0.0238	0.0117	0.0027	-0.011	0.0047	0.0117	0.0077	-0.0036	0.0043	0.0017	0.005	-0.0047	0.008	Leu	UUG	-19	Leu (UUG)-19
0.011	0.0194	0.0148	0.0156	0.0111	0.0114	0.0178	0.0092	0.0312	0.0166	0.0163	0.0119	0.0139	0.0094	0.0099	0.0195	0.0095	0.009	Phe	UUU	-19	Phe (UUU)-19
0.0145	0.0138	0.0202	0.0135	0.0073	0.0077	0.0138	0.0042	0.0041	0.0107	0.0232	0.0257	0.0186	0.0116	0.0084	0.0209	0.0246	0.0096	Lys	AAA	-18	Lys (AAA)-18
-0.0043	0.0058	-0.0033	0.0043	0.0125	0.0028	-0.0057	-0.0117	-0.0284	0.0095	0.0115	0.0088	0.0008	0	-0.0102	0.0198	0.008	0.0019	Asn	AAC	-18	Asn (AAC)-18
0.0254	0.0151	0.0172	0.0141	0.0171	0.0153	0.0044	0.0102	0.011	0.0088	0.0133	0.0147	0.0072	0.0113	0.0074	0.0113	0.0145	0.0146	Lys	AAG	-18	Lys (AAG)-18
-0.0066	0.0117	0.0097	0.0073	0.0135	0.0061	-0.0023	0.0064	0.0205	0.006	0.0165	-0.0056	0.0112	-0.0014	0.0047	0.0103	0.0135	0.0064	Asn	AAU	-18	Asn (AAU)-18
0.0236	0.0157	0.003	0.0265	0.0089	0.0133	-0.0091	-0.0263	0.0008	0	0	0.0021	0.0082	0.0106	0.0058	0.001	0.0015	0.0082	Thr	ACA	-18	Uhr (ACA)-18
0.0375	0.0209	0.0321	0.0269	0.036	0.0481	0.0241	0.0414	0.0442	0.0432	0.0336	0.0297	0.0339	0.0535	0.0459	0.043	0.0495	0.0368	Thr	ACC	-18	Uhr (ACC)-18
-0.0113	-0.0239	0.0117	-0.0022	-0.0115	-0.0023	0.0032	0.0067	0.0269	-0.0152	0.0041	-0.0067	0.0037	0.0242	0.0241	-0.0014	0.0069	0.0069	Thr	ACG	-18	Uhr (ACG)-18
0.0119	0.0006	-0.0112	-0.0107	-0.0146	-0.0185	-0.0151	-0.016	0.0092	0.0025	-0.0055	0.0031	-0.0032	-0.0123	-0.0198	-0.012	-0.0055	-0.007	Thr	ACU	-18	Uhr (ACU)-18
-0.0103	0.0044	0.0006	0.003	-0.0055	-0.0046	-0.0122	-0.0065	-0.0354	0.0041	0.0124	-0.0083	0.0075	-0.0013	-0.0116	0.0075	-0.0064	-0.0037	Arg	AGA	-18	Arg (AGA)-18
-0.0302	-0.0198	-0.0236	-0.019	-0.0129	-0.0129	-0.0178	-0.0109	-0.0151	-0.023	-0.0187	-0.0142	-0.0119	-0.016	-0.0188	-0.0241	-0.014	-0.0127	Ser	AGC	-18	Ser (AGC)-18
0.0094	-0.0114	0.0132	0.0035	-0.0004	-0.0116	0.004	-0.0019	0.0101	-0.002	-0.0007	-0.0089	-0.0181	0.0006	-0.0137	-0.0008	-0.0087	-0.0135	Arg	AGG	-18	Arg (AGG)-18
0.0008	0.003	-0.0056	-0.0118	-0.0211	-0.0105	-0.0192	-0.0146	-0.0207	-0.0168	-0.0143	-0.0143	-0.0203	-0.0176	-0.0086	-0.0159	-0.0179	-0.0158	Ser	AGU	-18	Ser (AGU)-18
0.0202	0.0278	0.0128	0.0211	0.0053	-0.0005	0.0256	0.0022	0.0386	0.0081	0.0149	0.0055	0.0169	0.0232	0.0148	0.0091	0.0148	0.0167	Ile	AUA	-18	Ile (AUA)-18
0.0255	0.0265	0.0274	0.0299	0.0326	0.0312	0.0267	0.0431	0.0448	0.0165	0.0165	0.02	0.0274	0.021	0.0311	0.0283	0.0315	0.0253	Ile	AUC	-18	Ile (AUC)-18
0.0084	0.0087	0.0087	-0.0026	-0.007	-0.0054	-0.0125	-0.0226	-0.018	0.0039	-0.0077	-0.0174	-0.017	-0.0183	-0.0176	-0.0129	-0.0167	-0.0114	Met	AUG	-18	Met (AUG)-18
0.0284	0.0219	0.0171	0.0231	0.0256	0.0247	0.0264	0.0452	0.0598	0.0106	0.0235	0.0142	0.0111	0.0145	0.0086	0.0168	0.0065	0.0096	Ile	AUU	-18	Ile (AUU)-18
-0.0135	-0.0015	-0.0028	-0.0053	0.0072	-0.0157	-0.0013	-0.01	-0.0201	-0.0177	-0.016	-0.0115	-0.0012	-0.0001	-0.0113	-0.0042	-0.009	-0.006	Gln	CAA	-18	Gln (CAA)-18
0.0146	0.0029	-0.0023	0.0058	0.0123	-0.0109	-0.0087	0.011	-0.0107	0.0211	0.0024	-0.0009	0.0006	0.006	0.0013	0.0088	0.0189	0.003	His	CAC	-18	His (CAC)-18
0.004	0.0065	0.0074	0.0056	-0.0012	-0.0017	0.0012	-0.0021	-0.0012	-0.0072	-0.0005	0.0023	0.0019	0.0012	0.0069	-0.0035	0.0055	0	Gln	CAG	-18	Gln (CAG)-18
0.021	0.0119	0.0016	-0.0041	0.0094	-0.0073	0.0082	0.0008	0.0064	0.0058	0.0086	-0.0024	-0.0035	0.0088	-0.0148	0.0057	-0.0044	-0.0112	His	CAU	-18	His (CAU)-18
-0.017	-0.0114	-0.0164	-0.0024	-0.019	-0.019	-0.0124	-0.0211	-0.0483	-0.0062	-0.0213	-0.0103	-0.0072	-0.0123	-0.0159	-0.0101	-0.0115	-0.0063	Pro	CCA	-18	Pro (CCA)-18
-0.0281	-0.0226	-0.021	-0.0265	-0.0161	-0.0176	-0.0187	-0.0194	-0.0333	-0.0322	-0.0219	-0.026	-0.0257	-0.0205	-0.0212	-0.0272	-0.0301	-0.0238	Pro	CCC	-18	Pro (CCC)-18
-0.0284	-0.0259	-0.0176	-0.0061	0.0023	0.0023	0.0063	-0.028	-0.0629	-0.0214	-0.0029	-0.0007	0.0162	0.0143	0.0299	-0.0019	0.0105	0.0051	Pro	CCG	-18	Pro (CCG)-18
-0.0116	-0.0081	-0.0183	-0.0131	-0.0061	-0.0232	-0.028	-0.0395	-0.0545	-0.0103	-0.0299	-0.0143	-0.0089	-0.0173	-0.0203	-0.0015	-0.0161	-0.015	Pro	CCU	-18	Pro (CCU)-18
0.0093	0.0265	0.0284	0.0147	0.0185	0.0317	0.0265	0.0229	0.0507	0.0113	0.0283	0.0422	0.0079	0.0185	0.0229	0	0.0207	0.0098	Arg	CGA	-18	Arg (CGA)-18
0.0347	0.0055	0.0184	-0.0028	0.0022	0.0079	0.0219	0.0308	0.0213	0.0164	0.0084	0.0054	-0.0049	0.0165	0.0274	0.005	0.0008	-0.0001	Arg	CGC	-18	Arg (CGC)-18
-0.0003	0.0167	0.0198	0.0173	0.0201	0.0282	0.019	0.0364	0.0093	0.0143	0.0175	0.0297	0.0226	0.0239	0.0243	0.008	0.0064	0.0138	Arg	CGG	-18	Arg (CGG)-18
0.0512	0.0246	-0.0031	0.0258	-0.0018	0.0355	0.0059	0.0073	0.0194	0.009	0.0186	0.0048	0.0204	0.017	0.0192	0.0267	0.008	0.0072	Arg	CGU	-18	Arg (CGU)-18
-0.0102	-0.0066	-0.0098	-0.0205	-0.0085	0.0022	-0.0078	0.0016	-0.0261	-0.0062	-0.0198	-0.0297	-0.0245	-0.0141	-0.021	-0.0177	-0.0318	-0.0146	Leu	CUA	-18	Leu (CUA)-18
-0.0035	0.0106	0.0144	0.0233	0.0242	0.0177	0.0056	0.0049	-0.0151	0.0391	0.0157	0.0191	0.0062	0.0053	0.0002	0.0006	-0.0042	-0.001	Leu	CUC	-18	Leu (CUC)-18
-0.0008	0.0036	0.0102	0.0066	0.0051	0.0101	0.0071	0.0133	0.0155	0.014	0.0064	0.0082	0.0026	0.0028	0.0034	0.0074	0.0093	0.0099	Leu	CUG	-18	Leu (CUG)-18
-0.0061	-0.0112	-0.0218	-0.0005	0.0198	0.0082	0.0023	0.0031	0.0018	0.0292	0.0111	0.0152	-0.0086	-0.0032	-0.0157	-0.0011	-0.0192	-0.0118	Leu	CUU	-18	Leu (CUU)-18
0.0076	-0.0126	-0.0093	-0.0139	-0.0199	-0.0193	-0.0137	-0.0081	-0.013	-0.0087	-0.0083	-0.0125	0.002	-0.0047	-0.0087	-0.006	-0.0068	-0.0051	Glu	GAA	-18	Glu (GAA)-18
-0.032	-0.0203	-0.0182	-0.0234	-0.016	-0.019	-0.0077	-0.0021	-0.018	-0.0162	-0.0209	-0.0174	-0.0121	-0.0217	-0.0182	-0.0266	-0.0206	-0.0141	Asp	GAC	-18	Asp (GAC)-18
-0.0149	-0.0147	-0.0161	-0.0124	-0.023	-0.0177	-0.0152	-0.0194	-0.0165	-0.0159	-0.0194	-0.0151	-0.0173	-0.0191	-0.0192	-0.0144	-0.0166	-0.0105	Glu	GAG	-18	Glu (GAG)-18
-0.0055	-0.0117	-0.0122	-0.0109	-0.0156	-0.0174	-0.0076	-0.0036	0.0089	-0.0096	-0.0181	-0.0134	-0.0071	-0.0212	-0.0169	-0.0103	-0.0078	-0.0093	Asp	GAU	-18	Asp (GAU)-18
-0.0183	-0.0169	-0.0241	-0.0235	-0.0178	-0.0183	-0.0142	-0.0257	-0.0257	-0.0169	-0.0092	-0.0132	-0.0272	-0.0247	-0.0235	-0.027	-0.0235	-0.0138	Ala	GCA	-18	Ala (GCA)-18
-0.0287	-0.0211	-0.0186	-0.0096	-0.009	-0.0053	-0.0104	-0.011	-0.0209	-0.0104	-0.0092	-0.0167	-0.0079	-0.0113	-0.0197	-0.0117	-0.0079	-0.0141	Ala	GCC	-18	Ala (GCC)-18
-0.0258	-0.0211	-0.0321	-0.0005	0.008	0.008	0.0126	0.0176	0.014	0.0038	-0.008	0.0196	0.0012	0.0089	0.0283	-0.0196	0.0031	0.0277	Ala	GCG	-18	Ala (GCG)-18
0.0262	0.0235	0.0195	0.0243	0.0187	0.0339	0.0196	0.0203	0.0338	0.0161	0.0162	0.0169	0.0235	0.032	0.0402	0.0199	0.0267	0.0233	Ala	GCU	-18	Ala (GCU)-18
0.0205	0.0085	0.0111	0.0058	0.0082	0.0089	0.0257	0.0071	-0.0031	0.0023	0.0098	0.0165	0.0159	0.0108	0.0164	0.0217	-0.0005	0.0097	Gly	GGA	-18	Gly (GGA)-18
-0.0239	-0.0338	-0.0206	-0.0271	-0.0264	-0.0109	-0.0237	0.0027	-0.0082	-0.0274	-0.023	-0.0195	-0.0184	-0.0152	-0.0124	-0.0186	-0.0165	-0.0121	Gly	GGC	-18	Gly (GGC)-18
-0.0338	-0.0302	-0.0326	-0.0347	-0.0293	-0.0206	-0.0314	-0.0288	-0.0333	-0.0308	-0.0185	-0.0233	-0.0222	-0.0252	-0.032	-0.0318	-0.0336	-0.0258	Gly	GGG	-18	Gly (GGG)-18
-0.0084	0.0018	-0.0063	-0.0066	-0.0192	-0.0363	-0.0103	-0.0311	0.0119	-0.0194	-0.0105	0.0042	-0.0057	-0.0199	-0.0326	-0.0076	-0.0045	-0.0097	Gly	GGU	-18	Gly (GGU)-18
0.0122	0.003	0.0122	-0.0061	0.0148	-0.0107	0.0082	0.0028	0.0018	0.005	0.0172	0.0025	0.0153	0.0103	-0.0059	0.0189	0.0253	0.0044	Val	GUA	-18	Val (GUA)-18
-0.0071	-0.0184	0.0049	-0.0122	-0.0041	-0.006	0.0044	0.001	0.0059	-0.0026	-0.0131	-0.0055	0.0017	-0.0032	-0.0019	0.0074	0.0053	-0.0008	Val	GUC	-18	Val (GUC)-18
0.0225	0.024	0.0188	0.0266	0.0132	0.0223	0.0219	0.0194	0.0213	0.0257	0.0281	0.0332	0.037	0.0438	0.0308	0.0408	0.0375	0.033	Val	GUG	-18	Val (GUG)-18
-0.0154	-0.007	-0.007	-0.0152	-0.0034	-0.0083	-0.0029	-0.0145	-0.0225	-0.0118	-0.0056	-0.0128	0.0141	0.0089	-0.0005	0.0151	0.0241	0.0164	Val	GUU	-18	Val (GUU)-18
0.027	0.0225	0.0368	0.0181	0.0215	0.0214	0.0119	0.023	0.0365	0.024	0.0242	0.0265	0.0237	0.0124	0.0014	0.03	0.0212	0.0212	Tyr	UAC	-18	Uyr (UAC)-18
0.0362	0.025	0.0247	0.0284	0.0082	-0.0017	0.0085	0.0054	0.0255	0.0115	0.0234	0.0073	0.0215	0.0051	0.0137	0.0284	0.0203	0.0051	Tyr	UAU	-18	Uyr (UAU)-18
-0.0056	0.0018	0.0026	0.0086	-0.0059	0.0057	0.0163	-0.0001	-0.0127	-0.0012	-0.0007	0.0048	0.0006	-0.0007	0.0016	0.0067	-0.003	-0.0035	Ser	UCA	-18	Ser (UCA)-18
-0.0073	-0.0134	-0.0023	0.0034	0.0028	0.0106	-0.0036	0.0006	-0.0029	-0.0004	-0.0037	-0.0041	0.0067	0.0173	0.0193	-0.0115	-0.0037	0.0074	Ser	UCC	-18	Ser (UCC)-18
-0.0626	-0.0319	-0.0123	-0.0292	-0.0268	-0.0047	0.011	-0.0072	-0.034	-0.0164	-0.0144	-0.0272	-0.0343	-0.0421	-0.0012	-0.026	-0.0289	-0.0255	Ser	UCG	-18	Ser (UCG)-18
-0.0163	-0.0211	-0.0202	-0.0229	-0.0128	-0.0201	-0.0251	0.0018	-0.0151	-0.0167	-0.0242	-0.0269	-0.0351	-0.0332	-0.0298	-0.0231	-0.0254	-0.022	Ser	UCU	-18	Ser (UCU)-18
-0.0319	-0.0209	-0.0266	-0.0413	-0.0146	-0.0148	-0.0293	-0.035	0.0064	-0.0135	-0.0276	-0.0112	-0.0296	-0.0327	-0.0267	-0.0308	-0.0214	-0.0209	Cys	UGC	-18	Cys (UGC)-18
0.0151	0.0122	-0.0022	0.0012	-0.0003	-0.0053	-0.0105	0.0023	-0.0007	0.0083	-0.002	-0.0034	0.0069	-0.0029	0.0107	-0.0015	0.0035	0.0061	Trp	UGG	-18	Urp (UGG)-18
-0.0045	0.0091	-0.0125	-0.0086	-0.0119	-0.0283	-0.0048	-0.0194	0.0075	-0.0112	-0.0121	-0.0195	-0.0217	-0.0359	-0.0119	-0.0237	-0.0151	-0.0164	Cys	UGU	-18	Cys (UGU)-18
0.0118	0.0144	0.0207	0.0086	-0.0053	0.0091	0.0056	0.019	0.0171	0.0005	0.0092	0.0264	0.0082	0.0076	0.0173	0.0061	-0.0011	0.0013	Leu	UUA	-18	Leu (UUA)-18
0.0063	0.0009	0.0042	0.0105	0.0121	0.0199	0.0081	0.0223	0.0489	0.0081	0.0028	-0.0003	0.0022	0.0169	0.0225	0.0076	0.0178	0.0169	Phe	UUC	-18	Phe (UUC)-18
-0.0112	-0.0013	-0.0072	0.0052	-0.0031	-0.0059	-0.007	-0.011	-0.0303	-0.0052	-0.0034	-0.0047	-0.0092	-0.0039	-0.0135	-0.0127	-0.0057	-0.0067	Leu	UUG	-18	Leu (UUG)-18
0.0095	0.0074	0.0079	0.0125	0.0031	-0.0004	0.0021	0.0106	0.013	0.003	-0.0062	0.0093	-0.0027	-0.0067	0.0065	0.0043	0.0019	0.0069	Phe	UUU	-18	Phe (UUU)-18
-0.0146	-0.0085	-0.0088	-0.0144	-0.0105	-0.0111	-0.0162	-0.0124	-0.0179	-0.0121	-0.0012	-0.0105	-0.0083	-0.0112	-0.0134	-0.0025	-0.0068	-0.0106	Lys	AAA	-17	Lys (AAA)-17
0.0187	0.0109	0.0094	0.0093	0.0197	0.0065	0.0015	-0.0157	-0.0072	0.0089	0.0127	0.0145	0.0069	0.014	0.011	0.0236	0.0227	0.0106	Asn	AAC	-17	Asn (AAC)-17
0.0094	0.0173	0.012	0.0077	0.0135	0.0101	0.0041	0.0117	0.0005	0.0087	0.0117	0.0068	0.0114	0.0174	0.0093	0.013	0.0106	0.007	Lys	AAG	-17	Lys (AAG)-17
-0.0024	0.0164	0.003	0.0031	0.0082	0.0011	0.0051	0.0143	0.0307	0.002	0.0129	0.0081	0.0123	0.0028	-0.0067	0.0005	0.0105	0.0044	Asn	AAU	-17	Asn (AAU)-17
0.0219	0.0137	0.0226	0.0308	0.0286	0.0206	0.0169	-0.0059	0.0223	0.0152	0.0135	0.0066	0.0107	0.0201	-0.0013	0.0179	0.0126	0.0093	Thr	ACA	-17	Uhr (ACA)-17
0.015	0.0211	0.0169	0.0261	0.027	0.0253	0.0237	0.0141	0.0047	0.03	0.0273	0.0155	0.0328	0.0184	0.0277	0.0113	0.026	0.0175	Thr	ACC	-17	Uhr (ACC)-17
-0.0236	-0.0043	-0.0068	-0.0127	-0.0126	-0.0053	-0.0204	-0.02	-0.0431	-0.0303	-0.0148	-0.0057	-0.0147	0.0063	0.0189	-0.0265	-0.008	0.0013	Thr	ACG	-17	Uhr (ACG)-17
0.0209	0.017	0.0018	0.0117	0.0051	0.0055	0.0018	0.0066	0.0002	0.0159	0.0045	-0.0085	0.0058	0.0152	-0.0002	0.0046	0.0095	0.0013	Thr	ACU	-17	Uhr (ACU)-17
0.0144	-0.0149	-0.0102	-0.0006	-0.0172	-0.0102	0.0005	-0.0226	-0.0286	0.0056	0.0156	0.0149	0.0059	0.0123	0.0039	0.0154	-0.0035	-0.003	Arg	AGA	-17	Arg (AGA)-17
-0.0075	-0.0139	-0.0107	-0.0107	-0.0058	-0.0177	-0.0096	-0.0135	-0.0239	-0.0169	-0.0153	-0.0057	-0.0052	-0.0155	-0.0111	-0.0156	-0.0134	-0.0107	Ser	AGC	-17	Ser (AGC)-17
0.0031	-0.01	-0.0042	0.0004	-0.0231	-0.018	-0.0066	-0.0177	-0.0116	-0.0008	0.0037	-0.0088	-0.0105	-0.0163	-0.0016	-0.0089	-0.0095	-0.0021	Arg	AGG	-17	Arg (AGG)-17
0.0061	0.0144	0.0195	0.0109	0.0103	0.0055	-0.0084	-0.0258	0.0032	0.0047	0.0004	-0.0158	0.0042	0.0131	0.0048	0.0092	0.011	0.0031	Ser	AGU	-17	Ser (AGU)-17
0.023	0.0221	0.0086	0.0195	0.0016	0.01	0.022	0.0164	0.0427	0.0151	0.0284	0.0198	0.0195	0.0119	0.0265	0.0071	0.0101	0.0185	Ile	AUA	-17	Ile (AUA)-17
0.012	0.03	0.0099	0.0203	0.0164	0.0132	0.0287	0.0161	0.0442	0.0154	0.0159	0.0162	0.0148	0.0099	0.0133	0.0136	0.0132	0.0152	Ile	AUC	-17	Ile (AUC)-17
-0.0075	0.001	-0.0087	-0.0081	-0.007	-0.0092	-0.021	-0.0084	-0.0162	-0.0153	-0.0245	-0.0173	-0.0216	-0.0179	-0.0216	-0.0109	-0.0205	-0.0222	Met	AUG	-17	Met (AUG)-17
0.0048	0.0091	0.0153	0.0186	0.0211	-0.0012	0.0146	0.0219	0.012	0.0058	0.0044	0.002	-0.0169	-0.0027	-0.0043	0.0097	-0.0011	-0.0055	Ile	AUU	-17	Ile (AUU)-17
-0.0102	-0.0024	-0.0139	-0.0214	-0.0082	-0.0262	-0.0034	-0.0028	-0.0098	-0.0172	-0.0113	-0.013	-0.0155	-0.0186	-0.0209	-0.0183	-0.0024	-0.0144	Gln	CAA	-17	Gln (CAA)-17
0.0423	0.0158	0.0018	0.0044	0.0171	0.0221	0.0084	0.0073	0.0118	0.0258	0.0076	0.0159	0.0273	0.0152	0.0232	0.0277	0.0102	0.001	His	CAC	-17	His (CAC)-17
0.0002	-0.01	-0.0007	-0.0102	-0.0134	-0.002	-0.0041	-0.0094	-0.0003	-0.0087	0.0004	-0.0104	-0.0093	-0.0052	-0.0059	-0.011	-0.0089	-0.0075	Gln	CAG	-17	Gln (CAG)-17
0.0295	0.0158	0.0132	0.0033	0.0178	0.0159	0.0064	0.0096	0.0243	0.0193	0.0094	0.0165	0.0071	0.0053	-0.0007	0.0022	0.0098	-0.0082	His	CAU	-17	His (CAU)-17
-0.0131	-0.0235	-0.0174	-0.0199	-0.0188	-0.0218	-0.0145	-0.0179	-0.03	-0.0172	-0.0189	-0.0102	-0.0114	-0.0296	-0.0316	-0.0109	-0.0164	-0.0137	Pro	CCA	-17	Pro (CCA)-17
-0.0429	-0.0275	-0.0319	-0.0266	-0.0299	-0.0278	-0.033	-0.0233	-0.0663	-0.032	-0.0348	-0.0255	-0.025	-0.0419	-0.0362	-0.0287	-0.0228	-0.0296	Pro	CCC	-17	Pro (CCC)-17
-0.0254	-0.029	-0.0309	-0.0058	-0.0062	-0.01	0.0143	-0.002	-0.0292	-0.0214	-0.013	0.0074	0.0078	0.0247	0.0293	-0.013	-0.002	0.0265	Pro	CCG	-17	Pro (CCG)-17
-0.031	-0.0299	-0.0172	-0.0178	-0.0255	-0.0147	-0.0331	-0.0336	-0.0176	-0.0378	-0.029	-0.034	-0.0061	-0.0106	-0.0191	-0.0187	-0.0145	-0.0121	Pro	CCU	-17	Pro (CCU)-17
0.0147	0.0179	0.0161	0.0214	0.0268	0.0148	-0.0062	0.011	0.0102	0.0137	0.02	0.0071	0.0254	0.0202	0.0286	0.0199	0.0196	0.0182	Arg	CGA	-17	Arg (CGA)-17
0.04	0.0196	0.0442	0.0256	0.0396	0.0313	0.0323	0.036	0.0298	0.0095	0.038	0.0346	0.0233	0.0401	0.0429	0.0191	0.0357	0.0138	Arg	CGC	-17	Arg (CGC)-17
0.033	0.0171	0.0113	0.024	0.0108	0.0064	0.0369	0.0225	0.0182	0.0204	0.0301	0.0318	0.032	0.0204	0.026	0.0117	0.023	0.0347	Arg	CGG	-17	Arg (CGG)-17
0.0118	-0.0107	-0.0083	-0.0014	-0.0117	-0.0114	0.0047	-0.0145	-0.0168	-0.0194	-0.0327	-0.0135	-0.0119	-0.0422	-0.007	-0.0139	-0.0263	-0.0258	Arg	CGU	-17	Arg (CGU)-17
-0.0058	-0.0115	-0.008	-0.0142	-0.0066	-0.0106	-0.0034	-0.0103	0.0041	-0.0093	-0.0132	-0.0112	-0.0209	-0.0263	-0.0129	-0.0389	-0.016	-0.0279	Leu	CUA	-17	Leu (CUA)-17
0.0044	-0.0012	0.0095	0.0204	0.0301	0.0215	0.0154	0.0276	0.0186	0.0432	0.0162	0.0178	-0.0065	0.002	0.0132	0.0043	0.0019	-0.0014	Leu	CUC	-17	Leu (CUC)-17
-0.0004	0.0058	0.0107	0.0103	0.0037	0.01	0.0072	0.0147	0.0204	0.0076	0.0008	0.0057	-0.0029	0.0024	0.0029	-0.0059	-0.003	0.0022	Leu	CUG	-17	Leu (CUG)-17
-0.0068	0.0041	0.0141	0.01	0.0228	0.0186	0.0129	0.0112	0.0161	0.0502	0.0234	0.0089	0.0051	-0.0046	0.0035	-0.0049	0.0001	-0.0082	Leu	CUU	-17	Leu (CUU)-17
-0.0064	-0.008	-0.0192	-0.0124	-0.0208	-0.0208	-0.0043	-0.0182	-0.0118	-0.0166	-0.0159	-0.0151	-0.0086	-0.015	-0.0124	-0.001	-0.0089	-0.0148	Glu	GAA	-17	Glu (GAA)-17
-0.0253	-0.0204	-0.0233	-0.0216	-0.0133	-0.0179	-0.0127	-0.0103	-0.0208	-0.0139	-0.0187	-0.025	-0.0234	-0.0248	-0.0291	-0.0216	-0.021	-0.0135	Asp	GAC	-17	Asp (GAC)-17
-0.0224	-0.0225	-0.0163	-0.0266	-0.019	-0.0211	-0.0149	-0.0117	-0.0215	-0.0212	-0.0248	-0.023	-0.0168	-0.0186	-0.0309	-0.0174	-0.0147	-0.0198	Glu	GAG	-17	Glu (GAG)-17
-0.0045	0.0017	-0.0059	-0.0085	0.0003	-0.0058	-0.0017	-0.0001	-0.0014	-0.0164	-0.0183	-0.0186	-0.0021	0.0045	0.0026	-0.0006	-0.0064	-0.002	Asp	GAU	-17	Asp (GAU)-17
-0.033	-0.0228	-0.021	-0.0135	-0.0262	-0.0117	-0.0084	-0.0202	-0.016	-0.0087	-0.0224	-0.0192	-0.0268	-0.0231	-0.0238	-0.0087	-0.0127	-0.0164	Ala	GCA	-17	Ala (GCA)-17
-0.031	-0.0176	-0.0117	-0.006	-0.0183	-0.0028	-0.0097	-0.0031	0.0037	-0.0093	-0.0043	-0.0051	-0.0099	-0.0038	-0.0139	-0.0002	-0.0123	0.0056	Ala	GCC	-17	Ala (GCC)-17
-0.0718	-0.0428	-0.0229	0.0114	-0.0112	0.0202	-0.0045	0.0046	-0.0381	-0.0139	-0.0055	0.0063	0.0078	0.0135	0.0255	-0.0085	0.0135	0.0298	Ala	GCG	-17	Ala (GCG)-17
0.0212	0.0083	0.0154	0.0055	0.0164	0.0163	0.0011	0.0165	0.0192	0.0119	0.0041	0.0161	-0.0027	-0.0031	0.0035	-0.0021	0.0068	-0.0012	Ala	GCU	-17	Ala (GCU)-17
0.0115	0.0037	-0.0032	-0.0267	-0.0133	-0.0122	0.0041	-0.0039	-0.0024	-0.0191	-0.0115	-0.013	-0.0044	-0.0105	-0.0179	0.0038	-0.0196	-0.0166	Gly	GGA	-17	Gly (GGA)-17
-0.0173	-0.0235	-0.0234	-0.0258	-0.0228	-0.0129	-0.0166	0.0015	-0.0014	-0.0232	-0.0291	-0.0162	-0.0055	-0.0126	-0.0097	-0.0202	-0.0138	-0.0079	Gly	GGC	-17	Gly (GGC)-17
-0.0091	-0.0054	-0.0196	-0.0018	-0.0107	0.0004	-0.0155	-0.0155	0.0003	-0.0109	-0.0101	-0.0057	-0.0132	-0.0007	-0.0028	-0.0232	-0.0172	0.0071	Gly	GGG	-17	Gly (GGG)-17
-0.0056	-0.0127	-0.0238	-0.0251	-0.0154	-0.0134	-0.0211	-0.0208	-0.0159	-0.0162	-0.0097	-0.0224	-0.018	-0.0166	-0.0182	-0.0228	-0.0187	-0.0162	Gly	GGU	-17	Gly (GGU)-17
0.0031	0.0095	0.0173	0.0092	0.0004	0.0068	-0.0064	0.0135	-0.0174	0.0058	0.0139	0.011	0.0012	0.008	-0.0061	0.0187	0.0192	0.0063	Val	GUA	-17	Val (GUA)-17
-0.0225	0.0072	0.017	0.0023	0.0052	0.0132	0.0017	0.0024	0.0208	0.0131	0.0075	-0.0005	0.0124	0.0239	0.0016	0.0145	0.0154	0.0204	Val	GUC	-17	Val (GUC)-17
0.015	0.0176	0.0203	0.0191	0.0272	0.0307	0.0199	0.0277	0.0161	0.0145	0.0222	0.0182	0.0249	0.0299	0.0285	0.0353	0.0289	0.0258	Val	GUG	-17	Val (GUG)-17
-0.0303	-0.0093	-0.0128	-0.0222	-0.0115	-0.0092	-0.0152	0.0029	0.0093	-0.0129	-0.0122	-0.0138	0.0017	-0.0063	-0.0194	0.0062	0.0024	-0.0101	Val	GUU	-17	Val (GUU)-17
0.0656	0.0275	0.0423	0.0252	0.0207	0.0328	0.0396	0.0366	0.066	0.0375	0.0316	0.0307	0.0214	0.0318	0.0307	0.0333	0.0252	0.0304	Tyr	UAC	-17	Uyr (UAC)-17
0.0309	0.0295	0.0337	0.03	0.0202	0.0201	0.0045	0.015	0.0283	0.0162	0.0349	0.0234	0.0366	0.0215	0.0234	0.0419	0.0268	0.0201	Tyr	UAU	-17	Uyr (UAU)-17
-0.008	-0.0092	-0.0154	-0.0003	0.0062	-0.0136	-0.012	-0.0241	0.0204	-0.002	-0.0142	-0.0059	-0.0019	-0.0036	-0.0145	0.0012	-0.0147	-0.0045	Ser	UCA	-17	Ser (UCA)-17
-0.0037	-0.002	-0.0095	0.0055	-0.0082	-0.0141	-0.0119	-0.0032	-0.0205	-0.0008	-0.0062	-0.0075	0.0022	0.015	0.017	0.0039	-0.0011	-0.0059	Ser	UCC	-17	Ser (UCC)-17
-0.0211	-0.0208	0.0038	-0.0022	-0.0174	0.011	0.0037	0.0428	-0.0227	0.0059	0.0078	-0.0011	-0.0098	0.0049	0.0198	-0.0237	0.0178	0.0183	Ser	UCG	-17	Ser (UCG)-17
-0.008	-0.0053	-0.0086	-0.0063	-0.0086	-0.0042	-0.0042	0.0042	0.0051	-0.0224	-0.0171	-0.0077	-0.0198	-0.0213	-0.01	-0.0047	-0.0161	-0.0076	Ser	UCU	-17	Ser (UCU)-17
-0.024	-0.0128	-0.0156	-0.0288	-0.0149	-0.0304	-0.0176	-0.0315	-0.0007	-0.0067	-0.0245	-0.0083	-0.0263	-0.0346	-0.0276	-0.0247	-0.0428	-0.0305	Cys	UGC	-17	Cys (UGC)-17
0.0221	-0.0008	-0.0051	-0.0187	-0.0177	-0.0216	-0.0143	-0.0257	-0.0267	0.0041	-0.0019	0.0048	0.0053	-0.008	-0.0082	0.0095	-0.0202	-0.0006	Trp	UGG	-17	Urp (UGG)-17
0.01	0.0203	0.0185	0.006	0.0005	-0.0019	0.0046	0.0111	0.0036	0.0063	0.0092	0.0068	-0.004	-0.0001	-0.0067	0.0019	0.0037	0.0073	Cys	UGU	-17	Cys (UGU)-17
0.0071	-0.0064	0.0015	-0.0092	-0.019	-0.0005	0.0011	-0.0166	-0.0166	-0.0039	0.0038	-0.0024	0.0083	-0.0115	-0.0077	0.0054	-0.0006	-0.014	Leu	UUA	-17	Leu (UUA)-17
0.0331	0.0388	0.0274	0.0218	0.0318	0.0276	0.0222	0.0365	0.0406	0.028	0.0169	0.0265	0.0205	0.029	0.0244	0.0226	0.0134	0.0266	Phe	UUC	-17	Phe (UUC)-17
-0.0215	-0.0026	-0.0082	-0.0035	-0.0045	-0.0016	0.0002	0.0057	0.0024	-0.0093	0.0038	0.0023	-0.0284	-0.008	-0.0068	-0.0078	-0.0061	-0.0031	Leu	UUG	-17	Leu (UUG)-17
0.012	0.0089	0.0064	0.0093	0.0203	-0.0043	0.0106	-0.0013	0.0026	0.0053	0.0028	0.0045	0.0138	0.011	-0.0014	0.0071	0.0223	0.0055	Phe	UUU	-17	Phe (UUU)-17
0.0167	0.011	0.0141	0.0053	0.0078	0.0059	0.0111	0.0022	0.009	0.0041	0.0168	0.012	0.0113	0.0038	-0.0016	0.0133	0.0123	0.0118	Lys	AAA	-16	Lys (AAA)-16
0.0093	0.0062	0.0172	0.0084	0.0002	0.0018	0.0044	-0.0068	-0.0044	0.0018	-0.0018	0.0016	0.0011	-0.0057	-0.0004	-0.0014	0.0039	0.0037	Asn	AAC	-16	Asn (AAC)-16
0.0107	0.0155	0.009	0.0091	0.0065	0.007	0.0113	0.0186	0.0114	0.0039	0.0002	0.0028	0.0102	0.0054	-0.0051	0.0052	0.0058	0.0068	Lys	AAG	-16	Lys (AAG)-16
0.0153	0.0098	0.0175	0.0034	0.0042	0.0138	0.017	0.0228	0.002	0.0082	0.0073	0.0077	-0.0082	-0.0123	0.0066	0.0039	-0.0039	-0.0064	Asn	AAU	-16	Asn (AAU)-16
-0.0139	-0.006	-0.0055	0.0011	-0.007	-0.0165	-0.0213	-0.0136	0.0054	-0.007	-0.0118	-0.01	0.0031	0.004	-0.0035	-0.0099	0.0099	-0.0045	Thr	ACA	-16	Uhr (ACA)-16
0.0257	0.0183	0.0185	0.0174	0.0211	0.0388	0.0039	0.019	0.02	0.0187	0.0185	0.019	0.0175	0.03	0.0233	0.0233	0.0209	0.0311	Thr	ACC	-16	Uhr (ACC)-16
-0.0013	-0.0059	-0.0096	-0.0017	-0.0043	0.0093	0.0024	0.004	-0.0136	-0.0066	-0.0055	-0.0051	0.0001	0.0079	0.0084	0.0011	-0.0048	-0.0014	Thr	ACG	-16	Uhr (ACG)-16
0.017	0.0061	0.0056	0.0039	0.0045	0.0092	-0.008	0.0017	0.009	0.0121	0.0069	-0.0122	0.0066	0.0059	-0.0045	0.0086	0.0114	-0.0016	Thr	ACU	-16	Uhr (ACU)-16
-0.0095	-0.0188	-0.0241	-0.0261	-0.0245	-0.0334	-0.0215	-0.0317	-0.0359	-0.0261	-0.0039	-0.0158	-0.0153	-0.024	-0.0223	0.0037	-0.0106	-0.0209	Arg	AGA	-16	Arg (AGA)-16
-0.0168	-0.0131	-0.007	-0.016	-0.0053	-0.008	-0.0125	-0.0129	-0.0066	-0.0156	-0.0141	-0.0168	-0.0204	-0.0159	-0.0216	-0.0168	-0.025	-0.0101	Ser	AGC	-16	Ser (AGC)-16
0.0286	0.0087	0.008	0.0032	0.013	0.0039	0.0094	0.0114	-0.0016	0.0049	0.0025	0.0001	-0.0089	0.0067	0.0075	-0.0058	-0.001	-0.013	Arg	AGG	-16	Arg (AGG)-16
0.0028	0.003	0.0062	-0.0006	0.0055	0.001	-0.0131	-0.0188	-0.0021	-0.012	-0.0034	-0.0109	0.0026	-0.0081	-0.0112	0.0031	-0.0052	-0.0127	Ser	AGU	-16	Ser (AGU)-16
0.0397	0.0305	0.0272	0.027	0.0066	0.0129	0.0141	0.005	-0.0068	-0.0025	0.0169	0.0043	0.0223	0.0199	0.0001	0.0281	0.0088	0.0235	Ile	AUA	-16	Ile (AUA)-16
0.0276	0.0351	0.0426	0.0313	0.021	0.028	0.0339	0.0375	0.0524	0.0347	0.0303	0.027	0.031	0.0225	0.0296	0.0217	0.0227	0.0229	Ile	AUC	-16	Ile (AUC)-16
-0.0172	-0.0142	-0.0141	-0.0267	-0.0205	-0.0324	-0.0285	-0.036	-0.0269	-0.0292	-0.0275	-0.0234	-0.0291	-0.0307	-0.0343	-0.0277	-0.0372	-0.0316	Met	AUG	-16	Met (AUG)-16
0.0161	0.0205	0.0178	0.0326	0.0239	0.0222	0.0279	0.0385	0.0543	0.0172	0.0142	0.0152	0.0011	0.005	0.0097	-0.0038	0.0101	0.0101	Ile	AUU	-16	Ile (AUU)-16
-0.0169	-0.0053	-0.0116	-0.0018	-0.0109	-0.0013	-0.0012	-0.012	-0.0214	-0.0252	0.0019	-0.0177	-0.0065	-0.0113	-0.0089	-0.0079	-0.0212	-0.0028	Gln	CAA	-16	Gln (CAA)-16
0.0042	0.0042	-0.0188	-0.0044	-0.0114	0.0049	-0.0041	0.0082	0.0039	-0.0044	0.0017	-0.0041	-0.0053	0.0012	0.0076	-0.0009	-0.0073	-0.0006	His	CAC	-16	His (CAC)-16
-0.0006	-0.0048	0.0005	-0.0076	-0.0146	-0.0041	-0.0112	-0.0065	-0.0197	-0.0087	-0.0079	-0.0026	-0.0088	-0.0063	-0.0018	-0.0119	-0.0127	-0.0006	Gln	CAG	-16	Gln (CAG)-16
-0.0168	-0.0093	-0.0176	-0.0214	-0.0212	-0.0179	-0.0077	-0.0146	-0.0209	-0.0123	-0.0257	-0.0216	-0.0069	-0.0349	-0.0335	-0.0187	-0.0237	-0.02	His	CAU	-16	His (CAU)-16
-0.0247	-0.0145	-0.0252	-0.0269	-0.0159	-0.0294	-0.0326	-0.0408	-0.0227	-0.0191	-0.0206	-0.0306	-0.0189	-0.0247	-0.0293	-0.0326	-0.0141	-0.0217	Pro	CCA	-16	Pro (CCA)-16
-0.0241	-0.0212	-0.0134	-0.0164	-0.0185	-0.0167	-0.0186	-0.0346	-0.0441	-0.0195	-0.0208	-0.0105	-0.0132	-0.0226	-0.0199	-0.0107	-0.015	-0.0067	Pro	CCC	-16	Pro (CCC)-16
-0.03	-0.0183	-0.0309	-0.0144	0.0081	-0.0125	-0.018	-0.0285	-0.0504	-0.0442	-0.0106	0.0116	0.0096	0.0336	0.0288	0.0025	0.0093	0.0295	Pro	CCG	-16	Pro (CCG)-16
-0.0009	-0.0049	-0.0141	-0.0092	-0.0141	-0.0109	-0.0178	-0.0327	-0.0347	-0.0127	-0.0111	-0.0101	-0.0012	0.005	-0.01	-0.0043	0.0077	-0.0037	Pro	CCU	-16	Pro (CCU)-16
0.0289	0.0086	0.0231	0.0087	0.019	0.0043	0.009	0.009	0.0083	0.0128	0.0245	0.0186	0.0125	0.0278	0.0124	0.0244	0.0345	0.0117	Arg	CGA	-16	Arg (CGA)-16
0.0194	0.0344	0.0428	0.038	0.0362	0.0466	0.0278	0.0505	0.0298	0.0417	0.0265	0.0294	0.029	0.0372	0.0361	0.0298	0.0241	0.0432	Arg	CGC	-16	Arg (CGC)-16
0.0251	0.0077	0.0177	0.027	0.0206	0.0362	0.031	0.0195	0.0114	0.0316	0.0275	0.0215	0.0279	0.0234	0.0411	0.0095	0.0117	0.0165	Arg	CGG	-16	Arg (CGG)-16
0.0123	-0.0088	0.0048	0.0212	0.0137	0.0086	0.0118	0.0158	0.0075	0.0133	0.0154	0.0036	0.0177	0.0159	0.0309	0.0073	0.0183	0.0137	Arg	CGU	-16	Arg (CGU)-16
-0.0015	0.0051	0.0015	0.0014	0.0098	0.0049	0.0047	-0.0109	-0.0204	-0.0081	-0.0067	-0.0071	0.0009	-0.002	-0.0194	-0.0115	0.0009	-0.0215	Leu	CUA	-16	Leu (CUA)-16
0.0054	0.0115	0.0017	0.0175	0.0098	0.0223	0.008	0.0166	0.0124	0.0297	0.0112	0.0221	0.0102	0.0084	0.0055	-0.0017	0.0022	0.0086	Leu	CUC	-16	Leu (CUC)-16
-0.0052	-0.0023	-0.003	-0.0005	0.0042	0.0052	-0.0007	0.0094	0.0049	0.0077	0.003	0.0052	-0.0004	-0.0011	0.0029	-0.0108	-0.0003	-0.001	Leu	CUG	-16	Leu (CUG)-16
0.0204	0.0093	-0.0001	0.014	0.0359	0.0214	0.0073	0.0093	0.0201	0.0471	0.0217	0.0186	0.0059	-0.0049	0.0056	-0.007	0.0074	0.0041	Leu	CUU	-16	Leu (CUU)-16
-0.0113	-0.0182	-0.0179	-0.016	-0.0192	-0.0149	-0.009	-0.0239	-0.0204	-0.02	-0.0167	-0.0087	-0.0134	-0.0156	-0.0214	-0.0053	-0.0066	-0.01	Glu	GAA	-16	Glu (GAA)-16
-0.0242	-0.0171	-0.0211	-0.0208	-0.0197	-0.026	-0.0102	0.003	-0.0085	-0.0123	-0.0189	-0.016	-0.0215	-0.0156	-0.0209	-0.0222	-0.0209	-0.0231	Asp	GAC	-16	Asp (GAC)-16
-0.0061	-0.0168	-0.0182	-0.0194	-0.0163	-0.0174	-0.0145	-0.0072	-0.0047	-0.0125	-0.0197	-0.0164	-0.0174	-0.0137	-0.0198	-0.0188	-0.022	-0.0175	Glu	GAG	-16	Glu (GAG)-16
0.0031	-0.0015	-0.0031	-0.0023	-0.0014	0.0033	0.0028	-0.0005	0.0046	-0.0092	-0.0047	-0.0095	-0.0054	-0.002	0.0044	-0.0044	-0.0002	-0.0105	Asp	GAU	-16	Asp (GAU)-16
-0.0151	-0.0109	-0.0266	-0.0288	-0.0321	-0.0258	-0.025	-0.0266	-0.0171	-0.0077	-0.0172	-0.0125	-0.0197	-0.0259	-0.0194	-0.0096	-0.0255	-0.0129	Ala	GCA	-16	Ala (GCA)-16
-0.0188	-0.0122	-0.016	-0.0109	-0.0089	-0.0165	0.005	-0.0003	-0.004	-0.0028	-0.0047	-0.0045	-0.0039	-0.0127	-0.0127	-0.0088	-0.0113	-0.0081	Ala	GCC	-16	Ala (GCC)-16
-0.0617	-0.0455	-0.0378	-0.0219	-0.0145	0.004	0.0057	0.0127	-0.0057	-0.018	-0.0236	-0.0159	-0.0072	0.0051	0.0259	-0.0136	-0.0239	0.0041	Ala	GCG	-16	Ala (GCG)-16
0.0053	-0.0027	0.0027	-0.0067	-0.0066	-0.0017	-0.006	-0.0015	-0.0033	-0.0056	-0.0143	-0.0084	-0.0174	-0.0055	0.001	-0.0031	-0.0111	-0.0065	Ala	GCU	-16	Ala (GCU)-16
-0.0084	-0.0094	-0.0113	-0.0167	-0.0144	-0.002	-0.0053	0.0106	0.0134	-0.0063	-0.005	-0.0012	0.0031	-0.0012	-0.007	-0.0016	-0.0068	-0.0034	Gly	GGA	-16	Gly (GGA)-16
-0.024	-0.0114	-0.0121	-0.0291	-0.0146	-0.0199	-0.012	-0.0055	-0.0071	-0.0249	-0.0225	-0.0116	-0.0153	-0.0133	-0.0067	-0.0212	-0.0219	-0.0092	Gly	GGC	-16	Gly (GGC)-16
-0.0419	-0.0254	-0.0309	-0.019	-0.0266	-0.0089	-0.0316	-0.0411	-0.0164	-0.0137	-0.0222	-0.0178	-0.0112	-0.016	-0.0232	-0.0201	-0.0262	-0.0178	Gly	GGG	-16	Gly (GGG)-16
-0.0159	-0.0144	-0.0109	-0.0149	-0.0086	-0.0181	-0.0212	-0.0237	-0.0328	-0.018	-0.0252	-0.0207	-0.0207	-0.0164	-0.0233	-0.0253	-0.0105	-0.0178	Gly	GGU	-16	Gly (GGU)-16
-0.022	-0.0109	0.0069	-0.0011	-0.0034	0.0032	-0.0111	-0.023	-0.0198	-0.0071	-0.0081	-0.0062	-0.0104	-0.0098	-0.0198	-0.0041	0.0022	-0.0051	Val	GUA	-16	Val (GUA)-16
-0.0097	0.0058	0.0147	0.0134	0.0119	0.0198	0.0114	0.0054	-0.0068	0.0092	0.0088	0.0071	0.0291	0.0236	0.0091	0.0381	0.0175	0.0251	Val	GUC	-16	Val (GUC)-16
0.0285	0.0207	0.0274	0.0208	0.0195	0.0272	0.0236	0.018	0.0309	0.0203	0.0248	0.0251	0.0224	0.0246	0.0273	0.0332	0.0368	0.032	Val	GUG	-16	Val (GUG)-16
-0.0156	-0.0172	-0.0091	-0.003	-0.0158	-0.0259	-0.0046	-0.0102	0.0078	-0.01	-0.0092	-0.016	-0.0001	-0.0157	-0.0057	-0.0009	-0.0083	-0.0148	Val	GUU	-16	Val (GUU)-16
0.0414	0.0322	0.0134	0.0251	0.0289	0.0165	0.0204	0.0401	0.0408	0.0213	0.0171	0.0161	0.0121	0.011	0.0198	0.0162	0.0145	0.0091	Tyr	UAC	-16	Uyr (UAC)-16
-0.009	0.0075	0.0137	0.0011	0.0058	-0.0058	-0.0106	-0.0087	-0.0119	0.0036	0.0249	0.003	-0.0014	0.0039	0.0091	0.0076	-0.0016	0.0052	Tyr	UAU	-16	Uyr (UAU)-16
0.0089	0.0024	-0.0065	-0.0014	-0.0107	-0.0265	-0.001	-0.0048	0.0122	-0.0077	-0.0162	-0.0116	-0.0128	-0.0285	-0.0213	-0.0043	-0.0066	-0.0133	Ser	UCA	-16	Ser (UCA)-16
-0.0033	0.007	-0.0043	0.0082	0.0046	-0.0056	0.0025	-0.0032	0.001	-0.0052	0.0089	0.0133	0.0099	0.0064	0.0012	-0.0025	0.0191	0.0086	Ser	UCC	-16	Ser (UCC)-16
0.0005	-0.0028	0.0119	0.0063	0.0007	0.0195	0.025	0.0243	0.0182	0.0232	0.012	0.0349	0.0063	0.0206	0.0296	0.013	0.0071	0.0117	Ser	UCG	-16	Ser (UCG)-16
0.0098	0.0137	0.0099	0.0035	0.0252	0.0085	0.018	0.0188	0.0311	0.008	0.0084	0.0139	0.0048	0.0232	0.0158	0.0162	0.0136	0.0096	Ser	UCU	-16	Ser (UCU)-16
-0.0311	-0.0142	-0.0166	-0.0237	-0.0225	-0.0297	-0.0136	-0.0051	-0.0077	-0.0192	-0.0144	-0.0182	-0.0147	-0.0288	-0.0166	-0.025	-0.0248	-0.0098	Cys	UGC	-16	Cys (UGC)-16
0.0091	0.0048	0.0038	0.0051	-0.009	-0.0125	-0.0159	-0.0052	0.0032	0.0008	0.003	0.0015	0.0127	0.0099	-0.0005	0.028	0.0219	-0.0043	Trp	UGG	-16	Urp (UGG)-16
0.038	0.0232	0.0204	0.0048	0.0112	0.0196	0.0201	0.0248	0.0298	0.0238	0.0154	0.0216	0.0068	0.0181	0.0215	0.0232	0.0352	0.0048	Cys	UGU	-16	Cys (UGU)-16
0.0075	-0.0058	0.0033	0.011	0.0067	-0.0087	0.0134	0.0074	-0.0131	0.0247	0.0066	0.0155	-0.0001	-0.0011	-0.0007	0.0093	0.0096	0.0045	Leu	UUA	-16	Leu (UUA)-16
0.0137	0.024	0.0221	0.0252	0.0164	0.0173	0.022	0.0135	0.0446	0.0207	0.014	0.0154	0.0122	0.023	0.0205	0.0039	0.0128	0.0118	Phe	UUC	-16	Phe (UUC)-16
-0.0128	-0.0084	0.0036	0.0021	0.004	-0.0017	-0.0011	0.0028	0.0039	-0.0037	0.0135	0.008	-0.0058	0.0004	-0.0119	-0.0097	-0.0074	0.0029	Leu	UUG	-16	Leu (UUG)-16
0.0192	0.0054	0.0079	0.0121	0.0058	0.0037	0.0048	0.0104	0.0082	0.0126	0.0101	-0.002	0.0016	-0.0074	0.0171	0.0093	0.0051	-0.0016	Phe	UUU	-16	Phe (UUU)-16
0.0141	0.0055	0.0113	0.0002	-0.0004	-0.0061	0.0097	-0.0071	0.0105	0.0116	0.0102	0.0039	0.0042	0.0028	0.0089	0.0041	0.0134	0.0009	Lys	AAA	-15	Lys (AAA)-15
0.0109	0.0155	0.0168	0.0008	0.0102	0.0144	0.0173	-0.0003	0.0284	0.011	0.0163	0.0005	0.0018	0.0074	0.0054	0.0087	-0.0035	0.001	Asn	AAC	-15	Asn (AAC)-15
0.0194	0.0172	0.0116	0.0141	0.014	0.0177	0.0204	0.0183	0.0099	0.0117	0.0118	0.002	0.0097	0.0155	0.0147	0.0128	0.0062	0.0125	Lys	AAG	-15	Lys (AAG)-15
0.0305	0.0256	0.03	0.0218	0.0199	0.0188	0.0102	0.0061	0.0346	0.0229	0.0109	0.0149	0.0151	0.0252	0.0079	0.0154	0.0225	0.0232	Asn	AAU	-15	Asn (AAU)-15
-0.0003	0.009	-0.0038	-0.0018	0.008	0.0013	-0.0042	-0.0124	-0.0256	0.0077	0.0014	-0.0089	0.0096	0.0048	0.0009	-0.0011	0.0016	-0.0005	Thr	ACA	-15	Uhr (ACA)-15
0.0186	0.0132	0.0172	0.0196	0.0118	0.0153	0.0184	0.0175	0.0322	0.0175	0.0179	0.0138	0.0119	0.0223	0.0364	0.0172	0.0253	0.0219	Thr	ACC	-15	Uhr (ACC)-15
-0.0325	-0.018	-0.001	-0.0183	-0.0286	-0.0291	-0.0164	0.0009	0.0028	-0.0202	-0.0379	-0.026	-0.0049	-0.0421	-0.0059	-0.0095	-0.0039	-0.014	Thr	ACG	-15	Uhr (ACG)-15
-0.0119	-0.0026	-0.0167	-0.0082	-0.0075	-0.0191	-0.0318	-0.0177	-0.0207	-0.0238	-0.0229	-0.019	-0.0266	-0.014	-0.02	-0.0228	-0.0257	-0.0159	Thr	ACU	-15	Uhr (ACU)-15
-0.0103	-0.0204	-0.0102	-0.0113	-0.0114	-0.0082	-0.0181	-0.0214	-0.0337	-0.022	-0.0043	-0.011	-0.0001	0.0016	-0.0142	-0.0025	-0.0033	-0.0093	Arg	AGA	-15	Arg (AGA)-15
-0.0196	-0.015	-0.0309	-0.0339	-0.0214	-0.0298	-0.0336	-0.0276	-0.0392	-0.0207	-0.0233	-0.021	-0.0399	-0.0369	-0.0202	-0.036	-0.0457	-0.0396	Ser	AGC	-15	Ser (AGC)-15
0.0262	0.0284	0.0373	0.0248	0.0268	0.027	0.017	0.0231	0.0243	0.0192	0.0301	0.028	0.0243	0.0236	0.034	0.034	0.0188	0.0214	Arg	AGG	-15	Arg (AGG)-15
-0.0009	0.0013	-0.0055	-0.0047	-0.0083	-0.0022	-0.0181	-0.0023	-0.0309	-0.0011	0.0038	0.0009	-0.0018	-0.0206	-0.0164	-0.0074	-0.0118	-0.0171	Ser	AGU	-15	Ser (AGU)-15
0.0452	0.0142	0.0293	0.0446	0.0128	0.0281	0.0215	0.0175	0.007	0.0137	0.0092	0.0182	0.0458	0.0145	0.0313	0.0299	0.0255	0.0208	Ile	AUA	-15	Ile (AUA)-15
0.0093	0.0232	0.0273	0.0218	0.0059	0.0146	0.0167	0.0063	0.0335	0.0111	0.0098	0.0136	0.0125	0.0086	0.0049	0.0089	0.0179	0.0109	Ile	AUC	-15	Ile (AUC)-15
-0.0128	-0.0059	-0.0117	-0.0143	-0.0202	-0.0333	-0.0256	-0.0239	-0.0077	-0.0143	-0.0205	-0.0232	-0.0203	-0.025	-0.0252	-0.0328	-0.0188	-0.025	Met	AUG	-15	Met (AUG)-15
0.0364	0.0344	0.0296	0.0373	0.0277	0.0178	0.0166	0.0172	0.03	0.0266	0.0232	0.0213	0.0169	0.0188	0.0153	0.0146	0.0061	0.0102	Ile	AUU	-15	Ile (AUU)-15
-0.0038	0.0033	-0.0076	-0.003	-0.0069	-0.0001	-0.0018	-0.0131	-0.0139	-0.0084	-0.0046	-0.0067	-0.0012	-0.0014	-0.0116	0.0005	0.0136	0.0058	Gln	CAA	-15	Gln (CAA)-15
-0.0025	0.0004	-0.0087	-0.0118	-0.0161	-0.0118	-0.0073	-0.0033	0.0042	-0.0255	0.0028	-0.0156	-0.018	-0.0151	-0.0111	-0.0004	-0.0096	-0.0133	His	CAC	-15	His (CAC)-15
0.0061	0.0032	-0.002	-0.006	0.003	0.0023	-0.0036	-0.0091	-0.0059	-0.012	-0.01	-0.013	-0.0042	-0.009	-0.0049	-0.0072	-0.0072	-0.0155	Gln	CAG	-15	Gln (CAG)-15
0.0071	0.0054	0.0168	0.0032	0.0074	-0.0012	-0.0029	0.0024	-0.009	-0.0007	-0.0038	0.0047	-0.0028	0.0109	0.0062	0.0082	0.0044	0.0113	His	CAU	-15	His (CAU)-15
-0.0427	-0.0204	-0.0282	-0.0264	-0.0212	-0.0274	-0.0186	-0.0217	-0.0141	-0.0201	-0.0297	-0.0301	-0.0281	-0.0172	-0.0377	-0.0141	-0.0286	-0.02	Pro	CCA	-15	Pro (CCA)-15
-0.0222	-0.0436	-0.0311	-0.0319	-0.0264	-0.0331	-0.0344	-0.0251	-0.0471	-0.0398	-0.0221	-0.0332	-0.0294	-0.0397	-0.0322	-0.0211	-0.0284	-0.0265	Pro	CCC	-15	Pro (CCC)-15
-0.0634	-0.0632	-0.0615	-0.0483	-0.0083	-0.0046	-0.0199	-0.016	-0.0234	-0.0456	-0.0369	-0.017	-0.0102	-0.0119	0.0164	-0.0295	-0.0177	0.0048	Pro	CCG	-15	Pro (CCG)-15
-0.0141	-0.0185	-0.0253	-0.0151	-0.0293	-0.0286	-0.0263	-0.0272	-0.0206	-0.0197	-0.0155	-0.0207	-0.0152	-0.0015	-0.0034	-0.0025	-0.0134	-0.0103	Pro	CCU	-15	Pro (CCU)-15
0.018	0.0266	0.0062	0.0186	0.0128	0.0101	0.0334	0.0329	0.0715	0.0289	0.0107	0.0255	0.0213	0.0351	0.0338	0.0326	0.0267	0.035	Arg	CGA	-15	Arg (CGA)-15
0.0238	0.0328	0.0238	0.0122	0.0274	0.0275	0.035	0.0323	0.0317	0.0305	0.0295	0.0234	0.0255	0.0428	0.0285	0.0357	0.0421	0.0334	Arg	CGC	-15	Arg (CGC)-15
0.0172	0.0186	0.0255	0.0138	0.0239	0.0325	0.0264	0.0374	-0.0023	0.0208	0.0169	0.0178	0.0245	0.0307	0.0327	0.0197	0.0121	0.0252	Arg	CGG	-15	Arg (CGG)-15
0.0349	0.0051	0.0216	0.0338	0.0203	0.0228	0.0198	0.0273	0.02	0.0077	0.0128	0.0129	0.0017	0.0142	0.0274	0.0012	0.0043	0.0001	Arg	CGU	-15	Arg (CGU)-15
0.0076	-0.0208	-0.0108	-0.0185	-0.0204	-0.0169	-0.0207	-0.0257	-0.0273	0.0032	-0.0098	-0.0048	-0.0181	-0.0219	-0.0398	-0.0247	-0.0212	-0.0074	Leu	CUA	-15	Leu (CUA)-15
-0.0018	-0.0078	0.0002	-0.003	0.011	0.0051	0.0049	0.0023	0.0034	0.0274	0.0097	0.0016	-0.004	-0.0096	-0.0196	-0.0148	-0.0169	-0.0056	Leu	CUC	-15	Leu (CUC)-15
0.0225	0.0161	0.0078	0.0111	0.0114	0.0156	0.0184	0.0251	0.0216	0.0198	0.0105	0.0143	0.0116	0.0129	0.0167	-0.0002	0.0015	0.0069	Leu	CUG	-15	Leu (CUG)-15
0.0105	0.0074	-0.0111	0.0151	0.0158	0.0153	-0.0012	0.0021	-0.0117	0.029	0.0248	0.0076	0.0068	0.0064	0.0075	-0.0003	0.0105	-0.0011	Leu	CUU	-15	Leu (CUU)-15
-0.0101	-0.0135	-0.0179	-0.0155	-0.0199	-0.0209	-0.012	-0.0078	0.0024	-0.0191	-0.0121	-0.0063	-0.0046	-0.0016	-0.0024	-0.0063	-0.0076	-0.011	Glu	GAA	-15	Glu (GAA)-15
-0.0059	-0.0023	-0.0052	-0.001	-0.0014	0.0038	0.003	-0.0008	-0.0027	-0.0086	-0.0022	-0.0043	0.0036	0.0042	0.0062	0.0001	0.0092	0.0007	Asp	GAC	-15	Asp (GAC)-15
-0.0215	-0.0122	-0.019	-0.0156	-0.0185	-0.0105	-0.0097	-0.0195	-0.013	-0.0177	-0.0156	-0.015	-0.0144	-0.0141	-0.0172	-0.0121	-0.0218	-0.015	Glu	GAG	-15	Glu (GAG)-15
0.0102	-0.0063	-0.0011	0.0006	-0.0001	0.0015	-0.0067	0.0112	-0.0031	-0.0094	-0.0059	-0.0009	0.0007	0.0109	0.0062	0	-0.0049	-0.0001	Asp	GAU	-15	Asp (GAU)-15
-0.0052	0.006	-0.0087	-0.0101	0.0041	-0.0046	-0.0077	-0.0028	0.0034	-0.0059	-0.009	-0.0067	0.001	-0.0027	-0.0011	0.0044	0.0049	-0.0036	Ala	GCA	-15	Ala (GCA)-15
-0.0129	0.0042	-0.001	0.0054	0.0007	0.002	0.0003	-0.0083	-0.0156	0.0032	0.0016	0.0013	-0.0014	0.0013	0.0015	0.0062	0.0052	0.008	Ala	GCC	-15	Ala (GCC)-15
-0.0488	-0.0269	-0.003	0.0021	-0.0066	0.0238	0.0299	0.0167	-0.0008	-0.0043	-0.0007	0.0161	-0.0025	0.0268	0.0319	-0.0246	0.0031	0.0193	Ala	GCG	-15	Ala (GCG)-15
0.0116	-0.0009	-0.0073	-0.0093	-0.0028	-0.0124	-0.0076	-0.0002	-0.0051	-0.0043	-0.0049	0.0006	-0.0027	-0.0027	0.0077	-0.0054	-0.0005	-0.0042	Ala	GCU	-15	Ala (GCU)-15
0.0021	0.0058	0.0017	0.0025	0.0034	0.001	0.0128	-0.0037	0.0041	0.012	0.0095	0.0132	0.015	0.013	0.0069	0.0174	0.0034	0.0117	Gly	GGA	-15	Gly (GGA)-15
-0.0232	-0.0126	-0.0112	-0.0086	-0.0115	-0.0125	-0.0122	-0.0046	-0.0192	-0.0071	-0.011	-0.0091	-0.0009	0.0062	0.0042	-0.0112	-0.002	0.0009	Gly	GGC	-15	Gly (GGC)-15
-0.0058	-0.0144	-0.0123	-0.0073	-0.018	-0.0125	-0.012	-0.0134	-0.0201	-0.0041	-0.0162	-0.0003	-0.0023	-0.0001	-0.002	-0.0118	-0.0001	0.0102	Gly	GGG	-15	Gly (GGG)-15
-0.0062	0.0011	0.0076	-0.0017	-0.0015	-0.002	-0.0101	-0.0047	0.0062	0.0017	0.0142	0.0104	-0.0042	-0.0059	-0.0075	-0.0086	0.004	0.0059	Gly	GGU	-15	Gly (GGU)-15
0.0031	-0.0073	-0.0191	-0.0126	-0.0101	-0.0376	0.004	-0.0094	-0.0341	-0.0085	-0.0122	-0.0201	-0.0305	-0.0292	-0.0497	-0.0064	-0.0295	-0.0212	Val	GUA	-15	Val (GUA)-15
0.0085	0.0152	0.0053	0.0072	0.0079	0.0003	0.0071	0.0024	0.0124	0.0003	0.0087	0.0051	0.0153	-0.0014	-0.0102	0.0197	0.0147	0.0182	Val	GUC	-15	Val (GUC)-15
0.0089	0.0097	0.0077	0.0093	0.011	0.0061	0.0129	0.0037	0.0049	0.0136	0.0235	0.0189	0.0259	0.0242	0.0118	0.0349	0.0283	0.0134	Val	GUG	-15	Val (GUG)-15
0.0117	-0.0224	-0.015	-0.0092	-0.0111	-0.0144	-0.0198	0.0041	0.0087	-0.0162	-0.0152	-0.0158	-0.0059	-0.0167	-0.0162	-0.0083	-0.0207	-0.0231	Val	GUU	-15	Val (GUU)-15
0.0201	0.0115	0.0204	0.0097	0.0157	0.007	0.0276	0.019	0.0234	0.0043	0.0015	0.0067	0.0049	-0.0081	0.0124	0.0147	0.0032	0.0125	Tyr	UAC	-15	Uyr (UAC)-15
-0.0091	-0.0054	0.0057	-0.0046	-0.0042	0.0181	-0.0058	0.0043	0.0043	-0.006	0.0039	-0.0014	-0.0088	-0.0004	-0.0021	-0.0022	0.0103	-0.0043	Tyr	UAU	-15	Uyr (UAU)-15
0.0114	0.0117	0.0025	0.0074	0.0087	0.0093	-0.0009	0.0036	0.0044	0.0074	0.0004	-0.0155	-0.0114	-0.0006	-0.0184	-0.0051	-0.02	-0.0196	Ser	UCA	-15	Ser (UCA)-15
-0.0122	-0.0066	-0.0075	-0.0032	-0.0103	-0.0115	0.0034	-0.0057	-0.023	0.0086	-0.0013	0.0066	-0.0033	-0.0152	-0.0117	-0.0074	-0.0046	-0.0025	Ser	UCC	-15	Ser (UCC)-15
-0.0332	-0.0228	-0.0137	0.0022	-0.0112	-0.0054	0.0126	0.0272	0.0033	-0.0212	-0.0221	-0.0005	-0.0069	-0.029	-0.01	-0.0024	-0.002	0.0047	Ser	UCG	-15	Ser (UCG)-15
0.01	0.006	0.0051	0.0082	0.0084	0.0047	0.0111	0.0076	0.0184	0.012	0.0113	0.0009	0.0063	-0.0053	-0.0107	-0.0012	-0.0001	-0.0031	Ser	UCU	-15	Ser (UCU)-15
-0.0276	-0.0139	0.0015	-0.0146	-0.0049	-0.0025	-0.0118	-0.0224	-0.0232	-0.0133	-0.0339	-0.0143	-0.0171	-0.0157	-0.0179	-0.0344	-0.0182	-0.0122	Cys	UGC	-15	Cys (UGC)-15
-0.0192	-0.0082	-0.0182	-0.0129	-0.0124	-0.0082	-0.0113	0	-0.01	-0.0184	-0.0107	-0.017	-0.0054	-0.0087	-0.0069	-0.0064	-0.0055	-0.0255	Trp	UGG	-15	Urp (UGG)-15
0.0401	0.0131	0.0189	-0.006	0.0065	0.0123	-0.0171	-0.0169	-0.006	-0.0035	0.012	0.02	-0.0079	0.0059	0.0007	0.0045	0.0146	0.0006	Cys	UGU	-15	Cys (UGU)-15
0.0075	0.0064	0.0178	0.0288	0.0108	0.0183	0.0043	0.0058	0.0277	0.0313	0.041	0.033	0.0424	0.0276	0.02	0.0406	0.0251	0.0204	Leu	UUA	-15	Leu (UUA)-15
-0.0139	0.0107	0.0073	0.0154	0.0168	0.0173	0.0246	0.0048	0.0259	0.0139	0.0144	0.0126	0.007	0.0078	0.0136	0	0.0086	-0.0018	Phe	UUC	-15	Phe (UUC)-15
-0.0074	0.0061	0.002	0.0038	0.0037	-0.0066	-0.0127	-0.0083	-0.0084	0.0096	0.0085	0.0032	-0.0077	0.0006	0.0046	-0.0014	0.0046	-0.0005	Leu	UUG	-15	Leu (UUG)-15
-0.0027	-0.0023	0.0107	-0.0066	0.0025	0.0015	0.0027	0.0034	0.0022	0.0035	0.0016	0.0041	-0.0024	-0.0033	-0.0108	-0.0041	0.0015	-0.0034	Phe	UUU	-15	Phe (UUU)-15
0.0026	0.0046	0.0048	-0.0022	0.0095	-0.001	0.0164	0.0038	0.0163	0.0051	0.0138	0.005	-0.002	0.0064	-0.0062	0.0109	0.0058	0.0038	Lys	AAA	-14	Lys (AAA)-14
0.0086	0.0121	0.0207	0.002	0.0071	0.0076	-0.0049	0.0252	0.0103	0.0041	0.0105	0.0046	0.005	-0.0097	0.0097	0.0054	0.0075	0.0046	Asn	AAC	-14	Asn (AAC)-14
0.0296	0.0372	0.0357	0.0173	0.0225	0.0177	0.0204	0.0242	0.036	0.0196	0.0125	0.0144	0.0212	0.0186	0.0181	0.0253	0.0229	0.0154	Lys	AAG	-14	Lys (AAG)-14
0.025	0.0232	0.0303	0.0109	0.0258	0.0064	0.0119	0.0179	0.0397	0.0068	0.0041	0.0091	0.0118	0.0139	0.013	0.0063	0.021	0.0166	Asn	AAU	-14	Asn (AAU)-14
-0.0051	0.0036	-0.0082	-0.0035	-0.014	0.0048	-0.0114	-0.0149	0.0129	-0.0124	-0.0079	-0.0014	-0.0099	-0.0099	-0.0147	0.0007	-0.0106	-0.0085	Thr	ACA	-14	Uhr (ACA)-14
0.0043	0.0077	0.0151	0.0229	0.0145	0.0205	0.0141	0.0012	0.0014	0.014	0.0115	0.0151	0.0161	0.02	0.0245	0.009	0.0196	0.0148	Thr	ACC	-14	Uhr (ACC)-14
-0.04	-0.0147	-0.0147	-0.0109	-0.0148	-0.0128	0.0093	-0.0169	-0.0155	-0.0207	-0.0219	-0.0107	-0.0063	0.0052	-0.0152	-0.0142	-0.0152	0.0021	Thr	ACG	-14	Uhr (ACG)-14
-0.0041	-0.0148	-0.0084	-0.008	-0.0023	-0.0066	-0.0021	-0.0074	0.0032	-0.0041	-0.0125	-0.0017	-0.0068	-0.007	-0.003	-0.0067	-0.0173	-0.0039	Thr	ACU	-14	Uhr (ACU)-14
-0.0202	-0.0214	-0.0327	-0.0141	-0.0045	-0.0115	-0.0173	-0.0238	-0.0339	-0.0214	-0.0053	-0.0221	-0.023	-0.0174	-0.0377	-0.0175	-0.0107	-0.0073	Arg	AGA	-14	Arg (AGA)-14
-0.0252	-0.0184	-0.024	-0.0194	-0.0093	-0.0155	-0.0228	-0.0375	-0.0219	-0.0178	-0.0247	-0.0106	-0.0191	-0.0184	-0.0172	-0.0282	-0.0145	-0.0254	Ser	AGC	-14	Ser (AGC)-14
0.0255	0.0242	0.0232	0.0168	0.0247	0.013	-0.0049	0.0094	0.0126	0.0122	0.0127	0.0066	0.0023	0.0138	0.0141	0.003	0.0147	0.0109	Arg	AGG	-14	Arg (AGG)-14
0.0019	-0.0049	-0.0071	-0.0001	-0.0072	-0.0109	-0.0277	-0.0101	-0.0435	-0.0022	0.0027	-0.0028	0.0005	0.0143	-0.0031	-0.0099	-0.0103	-0.0037	Ser	AGU	-14	Ser (AGU)-14
0.0478	0.0432	0.0251	0.0362	0.0138	0.0218	0.0268	0.0341	0.0294	0.0248	0.0365	0.0278	0.019	0.0375	0.0284	0.0288	0.0394	0.017	Ile	AUA	-14	Ile (AUA)-14
0.0419	0.0282	0.0351	0.026	0.0198	0.011	0.016	0.0183	0.0204	0.0267	0.0222	0.0224	0.0238	0.0239	0.0185	0.0117	0.026	0.0178	Ile	AUC	-14	Ile (AUC)-14
-0.0159	-0.0222	-0.0218	-0.0238	-0.0266	-0.0263	-0.0269	-0.0266	-0.0219	-0.0307	-0.0297	-0.0331	-0.0338	-0.028	-0.0411	-0.0186	-0.0259	-0.0326	Met	AUG	-14	Met (AUG)-14
0.0375	0.0304	0.0331	0.0293	0.0295	0.0217	0.0192	0.0394	0.0472	0.0318	0.0406	0.0354	0.0339	0.022	0.0186	0.0222	0.0254	0.0121	Ile	AUU	-14	Ile (AUU)-14
0.001	-0.003	0.0191	0.0061	0.0118	0.016	-0.0044	-0.0162	-0.0447	0.0018	-0.0016	-0.0056	-0.0011	-0.0036	-0.0051	-0.0063	0.0145	0.0065	Gln	CAA	-14	Gln (CAA)-14
-0.0127	-0.0007	-0.0026	-0.0005	0.0086	-0.0074	-0.0126	-0.0021	0.0042	-0.0051	-0.0031	-0.0071	0.0049	0.0003	-0.0069	-0.0097	-0.0057	-0.0109	His	CAC	-14	His (CAC)-14
0.0008	0.0056	0.0089	-0.0014	0.0054	0.0034	-0.0039	-0.0056	-0.0084	0.0026	-0.0018	-0.0044	-0.0028	0.0001	-0.0041	-0.0018	-0.0033	0.0003	Gln	CAG	-14	Gln (CAG)-14
0.0112	0.0067	0.0028	0.0103	0.0025	0.0072	0.0054	-0.002	0.0154	-0.0005	0.0043	-0.0087	-0.0112	-0.0049	-0.0106	-0.0087	-0.0136	-0.0054	His	CAU	-14	His (CAU)-14
-0.0296	-0.0199	-0.0249	-0.0153	-0.0128	-0.0155	-0.0139	-0.0176	-0.0211	-0.0199	-0.016	-0.0076	-0.01	-0.0144	-0.0175	0.0018	-0.0111	-0.0184	Pro	CCA	-14	Pro (CCA)-14
-0.035	-0.0374	-0.0384	-0.0301	-0.0382	-0.0324	-0.0257	-0.051	-0.0539	-0.0256	-0.0301	-0.0358	-0.0299	-0.031	-0.0439	-0.0209	-0.0386	-0.0257	Pro	CCC	-14	Pro (CCC)-14
-0.0734	-0.05	-0.0286	-0.0445	-0.0304	-0.0349	-0.0375	-0.0155	-0.0452	-0.0493	-0.0281	-0.0093	-0.0239	-0.0077	-0.0018	-0.0336	-0.007	0.0018	Pro	CCG	-14	Pro (CCG)-14
-0.0104	-0.0307	-0.0295	-0.0255	-0.0162	-0.023	-0.0231	-0.0217	-0.0321	-0.0177	-0.0243	-0.011	-0.0201	-0.0128	-0.0098	-0.0149	-0.0147	-0.009	Pro	CCU	-14	Pro (CCU)-14
0.0432	0.0152	0.018	0.022	0.0131	0.0349	0.0254	0.0417	0.0312	0.0295	0.0485	0.0521	0.0501	0.0453	0.061	0.0309	0.0279	0.039	Arg	CGA	-14	Arg (CGA)-14
0.0388	0.0377	0.0287	0.0353	0.0187	0.01	0.05	0.0357	0.0591	0.0408	0.0332	0.0347	0.0247	0.0318	0.0358	0.0375	0.0292	0.0383	Arg	CGC	-14	Arg (CGC)-14
0.0216	0.0109	0.0294	0.0254	0.0182	0.0314	0.0366	0.0425	0.0307	0.0313	0.0195	0.0279	0.0448	0.0289	0.0321	0.0242	0.0273	0.0304	Arg	CGG	-14	Arg (CGG)-14
0.0566	0.047	0.0343	0.0329	0.0425	0.0561	0.0496	0.022	0.0863	0.0341	0.0357	0.0231	0.0305	0.0377	0.0507	0.0244	0.0188	0.0284	Arg	CGU	-14	Arg (CGU)-14
-0.0111	-0.0164	-0.0171	-0.0226	-0.0163	-0.0059	-0.0225	-0.0065	-0.0096	-0.0169	-0.022	-0.0231	-0.0229	-0.0269	-0.0309	-0.0308	-0.0293	-0.0189	Leu	CUA	-14	Leu (CUA)-14
0.003	0.0031	0.0071	0.0274	0.0219	0.018	0.0033	0.0139	0.0014	0.0411	0.0146	0.0131	0.0157	0.0036	-0.0025	0.0051	0.006	0.0089	Leu	CUC	-14	Leu (CUC)-14
0.0068	0.0143	0.0125	0.0175	0.0129	0.0153	0.0108	0.0152	0.0227	0.0187	0.0197	0.018	0.0108	0.0104	0.0064	0.0101	0.0058	0.0114	Leu	CUG	-14	Leu (CUG)-14
-0.0024	-0.0178	-0.0133	0.008	0.0097	0.0027	-0.011	-0.0197	-0.0343	0.0314	0.0101	0.0004	-0.0088	-0.0084	-0.0141	-0.0037	-0.0003	-0.0129	Leu	CUU	-14	Leu (CUU)-14
-0.0132	-0.0216	-0.0225	-0.0199	-0.0201	-0.0233	-0.0125	-0.0236	-0.0261	-0.0315	-0.0258	-0.0175	-0.0178	-0.0199	-0.015	-0.0113	-0.0119	-0.0155	Glu	GAA	-14	Glu (GAA)-14
-0.0134	-0.0145	-0.0126	-0.0174	-0.0116	-0.0124	-0.0112	-0.0187	-0.0205	-0.0138	-0.0251	-0.0141	-0.013	-0.0125	-0.0058	-0.0098	-0.0106	-0.0044	Asp	GAC	-14	Asp (GAC)-14
-0.0176	-0.0174	-0.0219	-0.0165	-0.024	-0.0265	-0.0177	-0.0233	-0.0291	-0.0237	-0.0252	-0.0204	-0.0197	-0.0168	-0.0151	-0.0124	-0.0139	-0.0154	Glu	GAG	-14	Glu (GAG)-14
-0.001	-0.0074	-0.0104	-0.0101	-0.0013	-0.0132	-0.0049	-0.0285	-0.0052	-0.0214	-0.0169	-0.0187	-0.0032	0.0006	0.0027	-0.0016	-0.0035	-0.0063	Asp	GAU	-14	Asp (GAU)-14
-0.0197	-0.0068	0.0039	0.0054	0.0063	-0.0087	-0.0112	-0.0088	-0.0399	0.0012	-0.009	-0.003	-0.0022	-0.0108	-0.0053	-0.0027	0.0013	-0.0117	Ala	GCA	-14	Ala (GCA)-14
0.0066	0.0104	0.0103	0.0111	0.0062	0.0104	0.0101	0.0069	0.0015	0.0152	0.0117	0.0117	0.0077	0.0045	0.0133	0.0088	0.017	0.0171	Ala	GCC	-14	Ala (GCC)-14
-0.0639	-0.0268	-0.043	-0.006	-0.0182	-0.0023	-0.0008	-0.0089	-0.0422	-0.008	0.0019	0.0142	-0.0015	0.0253	0.009	-0.0165	0.0103	0.0373	Ala	GCG	-14	Ala (GCG)-14
-0.0039	-0.0056	-0.0198	-0.0052	-0.0115	-0.0213	-0.005	-0.0088	-0.0056	-0.0041	-0.0134	-0.0163	-0.013	-0.0088	-0.0078	-0.007	-0.0082	-0.0125	Ala	GCU	-14	Ala (GCU)-14
0.0208	0.0142	0.0079	-0.0006	0.0005	0.0115	0.0088	-0.0041	0.0137	-0.0003	-0.0125	-0.0008	0.0058	0.0047	0.0167	0.0076	0.0069	0.0075	Gly	GGA	-14	Gly (GGA)-14
-0.0083	-0.0206	-0.0157	-0.0074	-0.012	-0.0069	-0.0125	-0.0102	-0.0235	-0.0083	-0.0036	-0.0124	0.0086	0.004	0.0098	-0.0004	0.005	0.0038	Gly	GGC	-14	Gly (GGC)-14
-0.0453	-0.0261	-0.0162	-0.0255	-0.0181	-0.0074	-0.0218	-0.0339	-0.0228	-0.0166	-0.0197	-0.0145	-0.0062	-0.0224	-0.0143	-0.012	-0.0093	-0.0104	Gly	GGG	-14	Gly (GGG)-14
0.0183	0.0146	0.0037	-0.0073	-0.0068	-0.0078	-0.013	-0.0074	-0.0061	-0.0051	-0.003	0.0065	-0.0034	0.0042	0.0061	-0.0054	0.0006	-0.0061	Gly	GGU	-14	Gly (GGU)-14
0.0056	0.0053	0.0127	-0.0149	-0.0036	-0.0164	0.0065	-0.0037	-0.0228	-0.0055	-0.0018	-0.0127	-0.0355	-0.0156	-0.0122	-0.0064	-0.0166	-0.0077	Val	GUA	-14	Val (GUA)-14
-0.0085	-0.0019	0.0081	0.0016	-0.0076	-0.0037	0.006	0.0115	0.049	-0.0127	0.0001	0.0004	0.0007	-0.0087	-0.0195	0.0097	-0.0017	-0.0163	Val	GUC	-14	Val (GUC)-14
0.0014	0.0048	0.0001	0.0101	0.0003	0.0047	0.0181	0.0136	0.0102	0.0104	0.0105	0.009	0.0169	0.0105	0.0101	0.0294	0.0171	0.0118	Val	GUG	-14	Val (GUG)-14
-0.0038	-0.0184	-0.0044	-0.0024	0.007	0.0049	0.0067	0.0185	0.0169	-0.0064	-0.0105	-0.0095	-0.0157	-0.0233	-0.0161	-0.0127	-0.0185	-0.0297	Val	GUU	-14	Val (GUU)-14
0.032	0.019	0.0268	0.0134	0.0119	0.0101	0.0255	0.0291	0.0428	0.0055	-0.0031	-0.0005	0.0074	-0.0056	0.004	0.0158	0.0148	-0.0025	Tyr	UAC	-14	Uyr (UAC)-14
-0.0136	-0.0022	-0.0013	-0.0118	-0.0113	0.0035	-0.01	-0.0009	0.0269	-0.0159	-0.0075	-0.0137	-0.0169	-0.0117	-0.0232	-0.0134	-0.0136	-0.005	Tyr	UAU	-14	Uyr (UAU)-14
0.0212	0.0252	-0.0034	0.0046	-0.0054	0.0019	0.0002	0.0206	0.0079	0.0169	-0.003	-0.0028	0.0026	-0.0101	0.0108	0.0031	-0.0032	-0.0082	Ser	UCA	-14	Ser (UCA)-14
-0.0058	-0.0015	-0.0125	-0.0051	-0.0204	-0.0204	-0.0113	-0.0237	-0.0076	-0.0212	-0.0062	-0.011	-0.0176	-0.0187	-0.0241	-0.0046	-0.0174	-0.0097	Ser	UCC	-14	Ser (UCC)-14
0.0089	-0.0025	-0.0016	-0.0071	-0.0044	0.0322	0.0065	0.0434	-0.0143	-0.0081	0.008	0.0123	-0.0005	0.0182	0.0575	0.0053	-0.0114	0.0049	Ser	UCG	-14	Ser (UCG)-14
-0.0016	-0.0028	-0.015	-0.0044	-0.011	-0.0042	0.0025	0.0117	-0.004	-0.0137	-0.0055	-0.0118	-0.0082	-0.0047	-0.0033	-0.002	-0.0061	-0.0061	Ser	UCU	-14	Ser (UCU)-14
-0.0255	-0.0187	0.0007	-0.0129	-0.0022	-0.0162	-0.0107	-0.0165	-0.0191	-0.0023	-0.0169	-0.0138	0.004	-0.0158	-0.0369	-0.0222	-0.0268	-0.0148	Cys	UGC	-14	Cys (UGC)-14
-0.0044	-0.0003	0.0074	0.0002	-0.0032	0.0092	0.008	0.0143	0.0083	0.0154	0.0093	0.0019	0.0026	0.0005	0.0166	-0.0024	0.0001	0.0029	Trp	UGG	-14	Urp (UGG)-14
0.0164	0.0103	-0.0093	0.001	0.0213	-0.0149	0.0067	0.003	0	-0.0045	0.0046	-0.0031	0.0054	-0.017	-0.0114	0.0014	-0.0019	-0.0106	Cys	UGU	-14	Cys (UGU)-14
0.0037	-0.0094	-0.0005	0.0067	0.0007	-0.0101	-0.0163	-0.0271	-0.0095	0.0136	0.0102	0.01	0.0238	0.0014	0.0104	0.0166	0.0068	0.0006	Leu	UUA	-14	Leu (UUA)-14
0.0036	0.0145	0.0127	0.0108	0.0113	0.0213	0.0129	0.015	0.0236	0.0088	0.0157	0.0072	0.0116	0.0147	0.0181	0.0108	0.0132	0.0152	Phe	UUC	-14	Phe (UUC)-14
0.0058	0.0055	0.006	0.007	-0.0002	0.0019	0.0038	0.0117	0.0084	0.0055	0.0168	0.0178	0.0181	0.0127	0.0036	0.0201	0.0057	0.0169	Leu	UUG	-14	Leu (UUG)-14
-0.0173	-0.0017	-0.0027	-0.0218	-0.0126	-0.0119	-0.0059	-0.0007	-0.0055	-0.0014	-0.0041	-0.009	-0.0242	-0.0124	-0.0241	-0.0177	-0.0079	-0.0231	Phe	UUU	-14	Phe (UUU)-14
0.0095	0.0139	0.0126	0.0074	0.0158	0.0254	0.0176	0.0064	0.0232	-0.0019	0.0126	0.0068	0.0176	0.0159	0.0041	0.0113	0.0052	0.0187	Lys	AAA	-13	Lys (AAA)-13
0.0102	0.0063	0.0118	0.0032	0.007	-0.0017	0.0068	0.003	0.0169	0.0078	0.0024	0.0043	-0.0032	0.0108	0.0114	0.0123	0.0104	0.0068	Asn	AAC	-13	Asn (AAC)-13
0.0352	0.0426	0.04	0.0334	0.0373	0.0486	0.0418	0.037	0.0465	0.0295	0.029	0.0318	0.0396	0.0395	0.0269	0.0365	0.0337	0.033	Lys	AAG	-13	Lys (AAG)-13
0.0256	0.0271	0.032	0.015	0.0195	0.0174	0.0102	0.015	0.0141	0.0106	0.0125	0.0149	0.0093	0.0176	0.0102	0.0157	0.022	0.0127	Asn	AAU	-13	Asn (AAU)-13
-0.0007	-0.008	-0.0111	-0.0019	-0.0202	-0.0171	-0.0202	-0.0163	0.0022	-0.0103	-0.0189	-0.0153	-0.0166	-0.0141	-0.0251	-0.0032	-0.0242	-0.0163	Thr	ACA	-13	Uhr (ACA)-13
0.0063	0.0051	0.0029	0.0097	0.0015	0.0023	0.0048	0.0087	0.0366	0.0093	0.0026	0.0163	0.0148	0.0143	0.0072	0.0184	0.0145	0.0104	Thr	ACC	-13	Uhr (ACC)-13
0.0022	-0.0097	-0.0021	0.0048	-0.0091	0.0028	0.0166	0.0123	-0.0288	-0.0094	0.0033	0.0034	-0.0008	0.0086	-0.0077	0.0106	-0.0061	0.0133	Thr	ACG	-13	Uhr (ACG)-13
0.0044	-0.008	-0.0014	-0.012	0.0001	-0.0009	-0.017	-0.008	-0.0054	-0.0039	-0.0088	-0.0016	-0.0024	-0.0056	0.0046	-0.008	0.0014	-0.0063	Thr	ACU	-13	Uhr (ACU)-13
-0.0148	-0.004	-0.0091	-0.0095	-0.0119	-0.0142	-0.0252	-0.0133	-0.0341	-0.0133	-0.0091	-0.029	-0.0226	-0.0322	-0.0224	-0.0144	-0.0238	-0.0181	Arg	AGA	-13	Arg (AGA)-13
-0.0172	-0.0233	-0.0138	-0.0221	-0.0163	-0.0247	-0.0116	-0.0139	-0.0122	-0.0203	-0.0219	-0.0292	-0.0124	-0.0185	-0.0135	-0.0331	-0.022	-0.0215	Ser	AGC	-13	Ser (AGC)-13
0.0311	0.0136	0.0189	0.0187	0.0258	0.0266	-0.0124	0.0062	-0.0051	0.0158	0.0225	0.0144	-0.0004	0.0241	0.0117	0.0097	0.0154	0.0023	Arg	AGG	-13	Arg (AGG)-13
-0.001	-0.007	-0.018	-0.0095	-0.0094	-0.0069	0.0011	-0.0087	0.0089	-0.0066	-0.0053	-0.0067	-0.006	0.0009	-0.0036	-0.0081	-0.0033	-0.0146	Ser	AGU	-13	Ser (AGU)-13
0.0099	0.0143	0.0107	0.0197	-0.0056	-0.0116	0.0099	-0.0139	-0.0075	-0.0164	-0.0012	-0.0056	0.0009	-0.0069	-0.0044	0.0024	0.0167	0.0052	Ile	AUA	-13	Ile (AUA)-13
0.0204	0.0162	0.0153	0.0114	0.0075	-0.0024	-0.002	0.0079	0.0174	0.0037	0.0207	0.0061	0.0112	0.0113	0.0058	-0.0023	0.0095	0.009	Ile	AUC	-13	Ile (AUC)-13
-0.0211	-0.0159	-0.0128	-0.0193	-0.0154	-0.0218	-0.0105	-0.0131	-0.0172	-0.0148	-0.015	-0.0219	-0.0191	-0.02	-0.0408	-0.0176	-0.0229	-0.0247	Met	AUG	-13	Met (AUG)-13
0.0186	0.0115	0.0037	0.0073	0.0111	-0.0013	0.0047	0.0098	0.0286	0.0039	0.0178	0.0168	0.0079	-0.0023	-0.002	0.021	0.0106	-0.0001	Ile	AUU	-13	Ile (AUU)-13
0.0325	0.0128	0.0255	0.0179	0.0227	0.0157	0.0209	-0.0025	-0.0167	0.0171	0.024	0.0222	0.0325	0.0433	0.0296	0.0184	0.0263	0.0211	Gln	CAA	-13	Gln (CAA)-13
0.0012	-0.0193	-0.0098	-0.0006	-0.0128	-0.0044	-0.0141	-0.0189	0.0014	-0.0022	-0.0151	-0.0205	-0.0035	-0.0052	-0.0072	-0.0051	-0.0122	-0.0083	His	CAC	-13	His (CAC)-13
0.0207	0.0114	0.0076	0.0117	0.0028	0.0049	0.0065	-0.0091	-0.0114	0.0108	0.0062	0.0101	0.0102	0.0083	0.0133	0.0025	0.0108	0.014	Gln	CAG	-13	Gln (CAG)-13
0.004	0.0025	-0.0081	0.0063	-0.003	0.0044	-0.0015	0.0134	0.0291	-0.0205	0.0012	0.001	-0.0109	0.0051	-0.0051	0.0006	-0.0042	0.0008	His	CAU	-13	His (CAU)-13
-0.0298	-0.0335	-0.0274	-0.038	-0.0198	-0.0176	-0.0375	-0.0306	-0.0473	-0.0349	-0.0385	-0.0347	-0.034	-0.0305	-0.0376	-0.0289	-0.0373	-0.0307	Pro	CCA	-13	Pro (CCA)-13
-0.0501	-0.0359	-0.0457	-0.0361	-0.04	-0.0244	-0.0332	-0.0347	-0.0436	-0.0328	-0.0313	-0.0285	-0.0403	-0.0398	-0.0335	-0.0328	-0.0304	-0.0342	Pro	CCC	-13	Pro (CCC)-13
-0.0517	-0.0511	-0.0298	-0.0212	-0.0212	-0.0196	-0.0152	-0.0286	-0.0371	-0.0337	-0.0091	-0.003	0.001	0.0125	0.0177	-0.022	-0.006	0.0076	Pro	CCG	-13	Pro (CCG)-13
-0.0272	-0.0308	-0.0486	-0.0394	-0.0322	-0.0408	-0.0469	-0.0391	-0.0236	-0.0372	-0.0476	-0.038	-0.0394	-0.029	-0.0293	-0.0218	-0.0265	-0.0396	Pro	CCU	-13	Pro (CCU)-13
0.0238	0.0373	0.0256	0.0196	0.0321	0.0413	0.0263	0.029	0.0391	0.0295	0.0341	0.0454	0.0359	0.0292	0.0418	0.0324	0.0273	0.0383	Arg	CGA	-13	Arg (CGA)-13
0.016	0.0449	0.0542	0.0448	0.0476	0.0409	0.0514	0.0496	0.0489	0.0484	0.0482	0.0346	0.0459	0.0498	0.0594	0.0401	0.0401	0.0316	Arg	CGC	-13	Arg (CGC)-13
0.0543	0.0531	0.035	0.051	0.0396	0.0419	0.0381	0.0369	0.0357	0.0621	0.0553	0.0682	0.0763	0.0718	0.0661	0.0458	0.0653	0.07	Arg	CGG	-13	Arg (CGG)-13
0.0412	0.0058	0.0223	-0.0032	0.0082	0.0089	0.0093	0.0063	0.0269	0.0121	0.0127	0.0042	-0.014	-0.0013	0.0218	0.0065	-0.0131	-0.0061	Arg	CGU	-13	Arg (CGU)-13
0.0022	0.006	-0.0096	0.0061	0.0062	-0.0084	-0.0029	-0.024	0.0313	-0.0135	0.0022	0.0069	-0.0175	-0.0226	-0.0188	0.0075	-0.0152	-0.025	Leu	CUA	-13	Leu (CUA)-13
0.0152	0.0221	0.0173	0.0179	0.0252	0.0172	0.0182	0.0269	0.0234	0.0375	0.029	0.0363	0.0058	0.0157	0.0085	0.0106	0.0078	0.0109	Leu	CUC	-13	Leu (CUC)-13
0.0075	0.0116	0.0162	0.0116	0.0101	0.013	0.0191	0.0109	0.0073	0.0197	0.0226	0.0199	0.0111	0.016	0.0158	0.0177	0.0139	0.0088	Leu	CUG	-13	Leu (CUG)-13
-0.017	-0.0109	-0.0173	-0.0055	0.0009	0.0016	-0.0038	-0.0046	-0.0217	0.0098	-0.001	-0.0079	-0.024	-0.0248	-0.0333	-0.0242	-0.0156	-0.018	Leu	CUU	-13	Leu (CUU)-13
-0.0169	-0.0277	-0.0223	-0.0175	-0.0144	-0.0212	-0.0268	-0.0212	-0.0168	-0.0177	-0.0207	-0.021	-0.0108	-0.0119	-0.0131	-0.0104	-0.0087	-0.0133	Glu	GAA	-13	Glu (GAA)-13
-0.0231	-0.0105	-0.0176	-0.0116	-0.0072	-0.0094	-0.012	-0.0213	-0.0235	-0.0166	-0.0217	-0.0166	0.0051	-0.0049	0.0043	0.001	0.0051	0.0033	Asp	GAC	-13	Asp (GAC)-13
-0.0238	-0.0221	-0.0206	-0.0155	-0.0264	-0.0278	-0.0307	-0.0275	-0.0225	-0.0264	-0.0281	-0.0234	-0.0238	-0.0355	-0.0278	-0.0204	-0.022	-0.0244	Glu	GAG	-13	Glu (GAG)-13
0.0021	0.0129	0.0015	0.0097	0.0047	0.0084	0.0078	-0.0002	0.0046	-0.0033	-0.0048	0.0028	0.0197	0.0141	0.0229	0.0161	0.019	0.0143	Asp	GAU	-13	Asp (GAU)-13
-0.0111	-0.0121	-0.01	-0.0003	-0.0077	-0.0115	-0.0209	-0.0158	-0.0193	-0.0061	0.0028	-0.0025	-0.0058	-0.0094	-0.0012	-0.0059	-0.0061	-0.004	Ala	GCA	-13	Ala (GCA)-13
-0.0102	-0.0124	-0.0085	0.0028	0.0005	-0.0022	-0.018	-0.0031	-0.0195	-0.0059	0.0032	0.0006	-0.0033	-0.0023	-0.0092	-0.0014	-0.005	0.0036	Ala	GCC	-13	Ala (GCC)-13
-0.031	-0.0226	-0.0068	-0.0017	-0.015	-0.0025	0.0201	-0.0119	-0.0374	-0.0037	-0.0211	-0.0079	-0.007	0.0207	0.0388	-0.0297	0.0061	0.0254	Ala	GCG	-13	Ala (GCG)-13
0.0035	-0.0033	-0.0114	-0.0013	-0.0039	-0.008	-0.0128	-0.0137	0.0004	0.0124	-0.01	-0.0082	-0.0138	-0.0109	-0.0027	-0.0157	-0.0083	-0.0193	Ala	GCU	-13	Ala (GCU)-13
-0.0019	-0.0085	-0.004	-0.0027	-0.0112	-0.0016	0.0001	-0.0079	-0.0039	-0.0137	-0.0154	-0.01	0.0114	0.0081	0.0075	-0.006	0.005	0.0099	Gly	GGA	-13	Gly (GGA)-13
-0.0427	-0.0272	-0.0262	-0.0166	-0.0213	-0.0122	-0.0273	-0.0226	-0.0468	-0.0188	-0.0332	-0.0163	-0.018	-0.0103	-0.0157	-0.0198	-0.0186	-0.0079	Gly	GGC	-13	Gly (GGC)-13
-0.0464	-0.0302	-0.0332	-0.0302	-0.0297	-0.0199	-0.0286	-0.037	-0.0641	-0.035	-0.0397	-0.0275	-0.0023	-0.0323	-0.0094	-0.0082	-0.0184	-0.0114	Gly	GGG	-13	Gly (GGG)-13
-0.0351	-0.0221	-0.0284	-0.0246	-0.0178	-0.0415	-0.0419	-0.0147	-0.0501	-0.0248	-0.0253	-0.024	-0.0175	-0.0295	-0.0157	-0.0323	-0.0139	-0.0126	Gly	GGU	-13	Gly (GGU)-13
-0.0013	-0.0094	0.0038	0.0045	-0.0023	-0.0097	-0.0075	-0.006	-0.0075	0.007	0.0111	-0.0125	-0.0075	-0.0168	-0.0192	-0.0209	-0.0219	-0.0147	Val	GUA	-13	Val (GUA)-13
0.0182	0.0067	0.0098	0.0067	0.0045	0.0189	0.0226	0.0158	0.0096	0.0122	0.0048	0.0035	-0.0089	-0.0218	-0.033	-0.0051	-0.0006	-0.0162	Val	GUC	-13	Val (GUC)-13
0.015	0.0062	0.0099	0.0067	0.0058	0.0092	0.0045	0.0134	0.0141	0.015	0.0167	0.0065	0.0149	0.0115	0.0083	0.0172	0.0182	0.0035	Val	GUG	-13	Val (GUG)-13
-0.0144	-0.014	-0.0169	-0.0071	-0.0115	-0.0043	-0.0044	0.018	-0.0152	-0.0109	-0.0039	-0.0076	-0.0241	-0.0322	-0.0435	-0.0061	-0.0207	-0.0341	Val	GUU	-13	Val (GUU)-13
0.0487	0.0523	0.0437	0.0396	0.0409	0.0416	0.0426	0.0397	0.049	0.0362	0.033	0.0306	0.03	0.0289	0.0174	0.0468	0.0195	0.0363	Tyr	UAC	-13	Uyr (UAC)-13
0.0331	0.0408	0.0467	0.0281	0.0289	0.0265	0.0431	0.0402	0.0812	0.0209	0.0155	0.0207	0.0326	0.0359	0.0386	0.0297	0.0361	0.0444	Tyr	UAU	-13	Uyr (UAU)-13
0.0128	0.0125	0.0037	0.0072	-0.0009	0.0014	-0.0035	0.0011	-0.005	0.0003	-0.0021	0.0005	0.0001	-0.0002	-0.0058	-0.0037	-0.0025	-0.0111	Ser	UCA	-13	Ser (UCA)-13
-0.0331	-0.0179	-0.0261	-0.0217	-0.0217	-0.0204	-0.0122	-0.0094	-0.0248	-0.0102	-0.0226	-0.0149	-0.0164	-0.0233	-0.0263	-0.0342	-0.0207	-0.0112	Ser	UCC	-13	Ser (UCC)-13
0.0394	0.0025	0.0323	-0.0042	0.0267	0.0091	0.046	0.0507	0.0297	0.0188	0.0221	0.0196	0.0054	0.0342	0.0483	0.0154	0.0303	0.0398	Ser	UCG	-13	Ser (UCG)-13
-0.0068	-0.0165	-0.0127	-0.0064	-0.0099	-0.0094	-0.0155	-0.0059	-0.0055	-0.0178	-0.0109	-0.0214	-0.0083	-0.0146	-0.0115	-0.0036	-0.0068	-0.009	Ser	UCU	-13	Ser (UCU)-13
-0.0299	-0.0177	-0.0096	-0.0145	-0.0161	-0.0258	-0.0129	-0.0268	-0.0092	-0.0172	-0.0196	-0.0251	-0.012	-0.0203	-0.0059	-0.0232	-0.0317	-0.0166	Cys	UGC	-13	Cys (UGC)-13
-0.0181	0.0056	-0.0028	-0.0207	-0.0021	0.0135	0.0098	0.016	-0.0123	0.0044	-0.0051	-0.0071	-0.0053	-0.0142	-0.001	-0.0047	-0.0124	-0.015	Trp	UGG	-13	Urp (UGG)-13
0.0095	0.0052	0.0023	0.0067	-0.0031	0.0041	-0.0023	-0.0139	0.0013	0.005	0.0084	0.0206	0.0215	0.0165	0.011	0.0139	0.0077	0.0106	Cys	UGU	-13	Cys (UGU)-13
0.0043	0.0146	0.0102	0.0019	-0.0011	-0.0024	0.0027	0.001	0.0111	0.0168	0.0211	0.0148	-0.0016	-0.0112	-0.0066	0.0204	0.0049	0.0042	Leu	UUA	-13	Leu (UUA)-13
-0.0014	-0.0015	0.0013	-0.0077	0.0077	0.0036	0.0133	0.0229	0.0212	0.0133	0.0052	0.0114	-0.0049	-0.0054	-0.0128	-0.0083	-0.0101	-0.0125	Phe	UUC	-13	Phe (UUC)-13
0.013	0.013	0.0205	0.0109	0.0117	0.014	0.0172	0.0306	0.0192	0.0123	0.0196	0.0095	0.0173	0.019	0.0209	0.0072	0.0173	0.009	Leu	UUG	-13	Leu (UUG)-13
-0.0138	0.0029	-0.0157	-0.0197	-0.0119	-0.0158	-0.0017	0.0097	0.0161	-0.0023	-0.0159	-0.0172	-0.0197	-0.0235	-0.0295	-0.0066	-0.0088	-0.0219	Phe	UUU	-13	Phe (UUU)-13
-0.0021	0.0042	0.0049	0.0018	0.0044	0.0222	0.0086	0.0135	0.0138	-0.0068	0.0061	0.0073	0.0018	-0.0038	-0.0049	0.0063	0.0027	-0.0032	Lys	AAA	-12	Lys (AAA)-12
-0.0009	-0.0018	-0.0051	0.0009	0.0042	-0.0136	-0.0018	-0.0067	-0.0074	-0.002	-0.0032	-0.0012	-0.0151	-0.0055	-0.0179	-0.0071	-0.0038	-0.0058	Asn	AAC	-12	Asn (AAC)-12
0.0399	0.0449	0.0397	0.0391	0.0387	0.045	0.0242	0.0396	0.0385	0.0346	0.0353	0.0306	0.0331	0.0332	0.0356	0.036	0.0336	0.0401	Lys	AAG	-12	Lys (AAG)-12
0.0207	0.0153	0.0207	0.0166	0.0221	0.0069	0.0192	0.0231	0.0215	0.0123	0.017	0.0142	0.008	0.0128	0.0084	0.0196	0.0116	0.0166	Asn	AAU	-12	Asn (AAU)-12
0.0115	-0.0175	-0.0088	-0.0133	-0.0076	-0.0196	-0.0109	-0.0133	0.0071	-0.0095	-0.0097	-0.0163	-0.0131	-0.0183	-0.0057	-0.0117	-0.0129	-0.0169	Thr	ACA	-12	Uhr (ACA)-12
0.0157	-0.0021	-0.0019	0.0026	0.0018	0.0056	0.0128	0.0133	0.013	0.0039	0.0133	0.0029	0.0157	0.0032	0.0091	0.0086	-0.004	0.0089	Thr	ACC	-12	Uhr (ACC)-12
-0.0135	-0.0376	-0.0367	-0.0085	-0.0319	-0.003	-0.0184	-0.011	-0.0268	-0.0233	-0.0161	-0.0263	-0.0168	0.0199	-0.0063	-0.0092	0.0006	-0.0048	Thr	ACG	-12	Uhr (ACG)-12
-0.0172	-0.0283	-0.015	-0.0017	-0.0204	-0.0055	0.0024	-0.0219	0.0074	-0.0158	-0.0168	-0.024	-0.0036	-0.0022	-0.0088	-0.0115	-0.0043	-0.0078	Thr	ACU	-12	Uhr (ACU)-12
-0.0213	-0.015	-0.0002	-0.0222	-0.0117	-0.0184	-0.0193	-0.0168	-0.0069	-0.0191	-0.0258	-0.0252	-0.0143	-0.0347	-0.0354	-0.0304	-0.032	-0.022	Arg	AGA	-12	Arg (AGA)-12
-0.0146	-0.0327	-0.0303	-0.0377	-0.0406	-0.0269	-0.035	-0.0155	-0.0218	-0.0172	-0.0263	-0.03	-0.027	-0.0413	-0.0209	-0.0413	-0.0293	-0.032	Ser	AGC	-12	Ser (AGC)-12
0.0569	0.0358	0.0326	0.0247	0.0213	0.0299	0.0125	0.0145	0.0382	0.0143	0.0337	0.0186	0.0114	0.0264	0.0317	0.0175	0.0093	0.0204	Arg	AGG	-12	Arg (AGG)-12
-0.0006	-0.0035	0.0007	-0.0084	-0.0175	-0.0035	-0.0137	-0.0087	-0.0214	0.0015	0.0024	0.0014	-0.0033	0.0018	-0.0025	0.0101	-0.0058	-0.0087	Ser	AGU	-12	Ser (AGU)-12
-0.0104	0.0248	0.005	0.0143	0.0021	-0.0205	-0.0056	-0.028	-0.0309	-0.0038	0.0078	-0.0122	-0.0074	0.0018	0.0052	0.022	0.0233	-0.0098	Ile	AUA	-12	Ile (AUA)-12
0.0298	0.0171	0.0219	0.0149	0.0054	0.0043	-0.0013	0.0197	0.0158	0.0099	0.0078	0.0125	0.0165	0.0035	0.0038	0.009	0.0102	0.0075	Ile	AUC	-12	Ile (AUC)-12
-0.0197	-0.0127	-0.016	-0.0175	-0.0327	-0.0201	-0.012	-0.0209	-0.0381	-0.012	-0.0185	-0.017	-0.027	-0.0429	-0.0278	-0.0242	-0.0225	-0.0309	Met	AUG	-12	Met (AUG)-12
0.0201	0.0262	0.0137	0.0171	0.011	0.0298	-0.0086	0.0242	0.0274	0.0084	0.0051	0.0046	0.0137	0.013	0.0189	0.0168	0.0077	0.0097	Ile	AUU	-12	Ile (AUU)-12
-0.0115	-0.0078	0.0099	0.0003	0.0042	0.005	-0.0004	-0.0009	0.0165	-0.0023	0.0023	0.0096	0.0089	0.0176	0.0176	-0.0004	0.0078	0.0138	Gln	CAA	-12	Gln (CAA)-12
-0.0016	0.0142	-0.0022	-0.0004	0.0133	0.0002	-0.0128	-0.0069	-0.0086	-0.0026	0.0132	-0.0027	0.0011	0.0021	0.0113	0.0011	-0.0018	-0.0028	His	CAC	-12	His (CAC)-12
-0.0006	-0.0044	0.005	0.0031	-0.0063	-0.0206	-0.0063	-0.0166	-0.0164	-0.0025	0.0033	0.0045	0.0041	-0.0035	-0.0011	-0.0008	-0.0047	0.0022	Gln	CAG	-12	Gln (CAG)-12
0.0237	0.0175	0.0174	0.0157	0.0096	0.0176	0.0109	0.0186	0.0249	0.0073	0.0205	0.0038	0.0011	0.0212	-0.0001	0.0176	0.0038	0.0118	His	CAU	-12	His (CAU)-12
-0.0337	-0.0332	-0.0378	-0.0465	-0.0335	-0.0338	-0.0413	-0.0435	-0.0213	-0.0471	-0.051	-0.0448	-0.0449	-0.046	-0.0524	-0.046	-0.0458	-0.0401	Pro	CCA	-12	Pro (CCA)-12
-0.0733	-0.0617	-0.0659	-0.0527	-0.0519	-0.0447	-0.0424	-0.0498	-0.0626	-0.0506	-0.0711	-0.0575	-0.0535	-0.0584	-0.0709	-0.0508	-0.0646	-0.0587	Pro	CCC	-12	Pro (CCC)-12
-0.0746	-0.0312	-0.0226	-0.0095	-0.0202	0.0028	-0.0114	-0.0179	-0.0538	-0.0298	-0.0112	-0.0099	-0.0056	0.0412	0.0234	-0.0095	0.0112	0.0136	Pro	CCG	-12	Pro (CCG)-12
-0.05	-0.043	-0.0348	-0.0365	-0.0304	-0.0482	-0.0401	-0.0413	-0.0477	-0.0442	-0.0524	-0.0451	-0.0295	-0.0363	-0.0395	-0.0209	-0.0393	-0.0389	Pro	CCU	-12	Pro (CCU)-12
0.0377	0.0373	0.0436	0.0223	0.0364	0.0197	0.0215	0.0301	0.0075	0.0397	0.0315	0.0342	0.037	0.0375	0.0333	0.0416	0.0415	0.0372	Arg	CGA	-12	Arg (CGA)-12
-0.0045	0.0118	-0.0004	0.0149	0.0146	0.0193	0.0085	-0.0043	0.0057	0.0183	0.019	0.0346	0.0059	0	0.0056	0.0054	0.0115	0.0256	Arg	CGC	-12	Arg (CGC)-12
0.0524	0.0382	0.0399	0.0403	0.0344	0.0487	0.0363	0.0417	0.0428	0.0497	0.0479	0.0474	0.0562	0.0512	0.0543	0.044	0.0621	0.0462	Arg	CGG	-12	Arg (CGG)-12
0.0634	0.0217	0.0204	0.0213	0.0138	0.0097	0.0448	0.0447	0.0923	0.0159	0.0248	0.0285	0.013	0.0322	0.0247	0.0196	0.0235	0.009	Arg	CGU	-12	Arg (CGU)-12
-0.0102	-0.0141	-0.0353	-0.006	-0.007	-0.0226	-0.0309	-0.0351	0.0106	-0.0098	-0.018	-0.0107	-0.0251	-0.0132	-0.0248	-0.0093	-0.0204	-0.0283	Leu	CUA	-12	Leu (CUA)-12
-0.0055	0.0011	-0.0047	0.0164	0.0147	0.0085	0.0074	0.0101	0.0007	0.0378	0.02	0.0129	-0.003	0.0012	0.0145	-0.0048	-0.0005	0.0076	Leu	CUC	-12	Leu (CUC)-12
0.0169	0.0118	0.0221	0.0168	0.0142	0.0204	0.0158	0.0217	0.0134	0.0211	0.0185	0.021	0.0121	0.0187	0.0179	0.0139	0.0145	0.0132	Leu	CUG	-12	Leu (CUG)-12
0.0198	0.0114	0.0358	0.0166	0.0318	0.0176	0.0257	0.0127	0.0097	0.0399	0.0264	0.0174	0.0113	0.0123	0.0164	0.0152	0.0197	0.009	Leu	CUU	-12	Leu (CUU)-12
-0.0219	-0.0282	-0.0341	-0.0193	-0.021	-0.0226	-0.0188	-0.0178	-0.0178	-0.0256	-0.0267	-0.0243	-0.0178	-0.0144	-0.0166	-0.0226	-0.0172	-0.0194	Glu	GAA	-12	Glu (GAA)-12
-0.0265	-0.0208	-0.0225	-0.0175	-0.0125	-0.0189	-0.0095	-0.0191	-0.0267	-0.0207	-0.025	-0.014	-0.002	-0.0125	-0.0115	-0.0041	-0.0037	-0.001	Asp	GAC	-12	Asp (GAC)-12
-0.0204	-0.0239	-0.0221	-0.0225	-0.0177	-0.0292	-0.0148	-0.0324	-0.0317	-0.0211	-0.0243	-0.0191	-0.013	-0.0189	-0.0143	-0.0131	-0.0134	-0.0159	Glu	GAG	-12	Glu (GAG)-12
0.0002	-0.0023	-0.0083	-0.0054	-0.0012	0.0028	0.0027	0.0056	-0.0126	-0.0075	-0.0061	-0.0022	0.0051	0.0089	0.0035	0.0019	0.0163	0.0146	Asp	GAU	-12	Asp (GAU)-12
-0.0055	-0.0152	-0.0005	-0.0111	-0.0124	-0.0149	-0.0248	-0.0198	-0.0397	-0.0089	-0.011	-0.0036	-0.0084	-0.0051	-0.0086	-0.0096	-0.0096	-0.0138	Ala	GCA	-12	Ala (GCA)-12
-0.0194	-0.0117	-0.0131	-0.0072	-0.0017	-0.0047	-0.0029	-0.005	-0.0132	-0.0074	-0.0014	-0.0035	0.0009	0.0004	0.0041	-0.0074	0.0063	-0.0048	Ala	GCC	-12	Ala (GCC)-12
-0.0186	-0.0154	-0.013	-0.0214	-0.0021	0.0008	0.0015	0.0266	-0.0337	-0.0051	-0.0124	0.0197	0.0154	-0.0007	0.0171	-0.0239	-0.0073	0.0221	Ala	GCG	-12	Ala (GCG)-12
-0.0094	-0.0088	-0.0129	-0.0146	-0.0113	-0.0174	-0.0087	-0.0169	-0.019	-0.0116	-0.0157	-0.0132	-0.0119	-0.0216	-0.0217	-0.0264	-0.0195	-0.0141	Ala	GCU	-12	Ala (GCU)-12
0.0001	0.0084	-0.0058	-0.001	0.0134	0.0038	0.0065	0.007	-0.0061	0	-0.0132	0.0011	0.0108	0.009	0.0071	0.0153	0.0095	0.0114	Gly	GGA	-12	Gly (GGA)-12
-0.04	-0.0324	-0.0273	-0.038	-0.02	-0.0129	-0.0261	-0.0135	-0.0201	-0.0199	-0.0305	-0.0121	-0.0145	-0.0371	-0.0186	-0.0271	-0.0251	-0.0162	Gly	GGC	-12	Gly (GGC)-12
-0.0267	-0.0265	-0.0204	-0.0119	-0.0229	-0.0153	-0.0178	-0.0389	-0.0322	-0.016	-0.0217	-0.0236	-0.0063	-0.0105	-0.0012	-0.0114	-0.0055	0.0037	Gly	GGG	-12	Gly (GGG)-12
-0.0068	0.0025	-0.0012	-0.0105	-0.0131	-0.0117	-0.0002	0.0057	-0.0101	-0.0037	0.0011	-0.0151	0	-0.0064	-0.0117	-0.0021	-0.0055	0.0013	Gly	GGU	-12	Gly (GGU)-12
-0.0255	-0.0014	-0.0055	-0.0144	-0.0121	-0.0018	0.0077	-0.0078	-0.0153	-0.0124	-0.0087	-0.0149	-0.0251	-0.0207	-0.0097	-0.0067	-0.0127	-0.0159	Val	GUA	-12	Val (GUA)-12
-0.0022	-0.0029	0.0006	0.0046	0.0019	0.0066	0.015	0.0143	-0.0008	0.01	0.0141	0.0086	-0.0315	-0.0246	-0.0224	-0.0264	-0.0145	-0.0249	Val	GUC	-12	Val (GUC)-12
0.0138	0.0185	0.0132	0.0105	0.0168	0.0098	0.0097	0.016	0.016	0.0133	0.0175	0.0179	0.0173	0.0142	0.01	0.0181	0.0143	0.0093	Val	GUG	-12	Val (GUG)-12
-0.0141	-0.0123	-0.0136	-0.0089	-0.012	-0.0093	-0.0137	-0.0029	0.0046	-0.0042	-0.0099	-0.0102	-0.0464	-0.049	-0.0645	-0.0353	-0.0472	-0.0545	Val	GUU	-12	Val (GUU)-12
0.0486	0.0552	0.0541	0.0408	0.0374	0.0448	0.0379	0.0323	0.0469	0.041	0.0379	0.0371	0.0422	0.0461	0.0426	0.0342	0.0514	0.0446	Tyr	UAC	-12	Uyr (UAC)-12
0.0549	0.0561	0.06	0.063	0.0582	0.0515	0.0558	0.051	0.075	0.0378	0.0455	0.0407	0.058	0.0579	0.0545	0.0431	0.0468	0.0689	Tyr	UAU	-12	Uyr (UAU)-12
-0.0013	-0.0132	-0.0216	-0.0161	-0.0108	-0.0094	-0.0078	-0.0088	-0.023	-0.0272	-0.0122	-0.0108	-0.0195	-0.0298	-0.0224	-0.0095	-0.0205	-0.0346	Ser	UCA	-12	Ser (UCA)-12
0.0007	-0.0092	0	-0.0003	0.0057	-0.0057	0.0021	-0.0032	-0.0162	0.004	-0.0052	0.0016	0.0049	0.0005	0.0094	0.0064	0.0036	0.0001	Ser	UCC	-12	Ser (UCC)-12
0.0187	0.004	0.0182	0.0043	0.0124	0.0028	0.0053	0.0167	0.0237	0.0141	0.0142	0.0178	0.0103	0.0211	0.048	0.0002	0.007	0.0122	Ser	UCG	-12	Ser (UCG)-12
0.0043	0.0042	0.0025	-0.005	-0.0063	0.0004	-0.0017	-0.004	0.0122	-0.0062	0.0064	0.0042	0.0027	0.0029	-0.0055	0.018	-0.0049	0.0034	Ser	UCU	-12	Ser (UCU)-12
-0.0264	-0.032	-0.016	-0.0268	-0.0147	-0.0264	-0.0107	-0.0507	-0.0283	-0.0208	-0.0153	-0.0108	-0.0212	-0.0206	-0.025	-0.0156	-0.0135	-0.0256	Cys	UGC	-12	Cys (UGC)-12
-0.003	0.0288	0.0131	0.0123	0.0218	0.0306	0.0106	0.0033	0.029	0.0124	0.0122	0.0149	0.0167	0.0242	0.0113	0.0219	0.0084	0.0171	Trp	UGG	-12	Urp (UGG)-12
0.0104	-0.0008	-0.0056	0.0117	-0.0123	-0.0118	-0.0063	0.0031	-0.0178	0.0051	0.0044	0.0049	0.0189	0.0076	-0.0111	0.0081	0.0186	0.0147	Cys	UGU	-12	Cys (UGU)-12
0.0152	0.0146	0.0049	0.0225	0.0175	0.0102	0.0028	-0.0076	0.0104	0.011	0.0102	0.0055	0.0221	0.0218	0.0032	0.0204	0.0129	0.0155	Leu	UUA	-12	Leu (UUA)-12
0.0257	0.0301	0.0316	0.0202	0.0231	0.0195	0.0371	0.0373	0.0326	0.0251	0.0127	0.0099	0.0117	0.0066	0.0167	0.0084	0.0035	0.0072	Phe	UUC	-12	Phe (UUC)-12
0.0195	0.0257	0.0134	0.0131	0.0004	0.0061	0.0222	0.0424	0.0345	0.0174	0.0228	0.0189	0.0146	0.0105	0.0199	0.0182	0.015	0.0177	Leu	UUG	-12	Leu (UUG)-12
0.0128	0.0222	0.0163	0.01	0.0094	0.0102	0.0085	0.0185	0.0365	0.0109	0.005	-0.0086	0.0043	-0.0049	0.0044	0.0007	0.0036	-0.0048	Phe	UUU	-12	Phe (UUU)-12
0.0093	0.0147	0.0058	0.0065	0.0147	0.0363	0.0181	0.0424	0.0352	0.0032	0.0105	0.0041	0.0059	0.0109	0.007	-0.0009	-0.004	0.0016	Lys	AAA	-11	Lys (AAA)-11
0.0147	0.002	0.0121	0.0048	0.0022	0.0089	0.0243	0.0075	0.0004	0.008	0.0024	0.0043	0.0023	0.0076	0.0023	0.0026	0.0018	0.0014	Asn	AAC	-11	Asn (AAC)-11
0.0347	0.0376	0.0346	0.0284	0.0404	0.0444	0.0272	0.0342	0.0505	0.0266	0.0313	0.0211	0.0281	0.0344	0.0237	0.0302	0.0251	0.0324	Lys	AAG	-11	Lys (AAG)-11
0.005	-0.0013	0.0055	0.0061	-0.0159	-0.0054	0.0085	0.0041	0.0054	0.0025	0.0115	0.0074	0.0091	0.0158	0.0166	0.0049	0.0177	0.0014	Asn	AAU	-11	Asn (AAU)-11
-0.0189	-0.0339	-0.0231	-0.0174	-0.0281	-0.0371	-0.015	-0.0318	-0.0113	-0.0142	-0.0279	-0.0196	-0.0197	-0.038	-0.0307	-0.0147	-0.0303	-0.0301	Thr	ACA	-11	Uhr (ACA)-11
-0.0285	-0.0141	-0.0252	-0.0078	0.002	-0.0083	-0.0122	-0.0266	-0.0215	-0.0118	-0.0173	-0.0096	-0.0057	-0.0103	-0.0183	-0.0044	-0.0017	-0.0079	Thr	ACC	-11	Uhr (ACC)-11
0.0016	-0.0236	-0.0124	-0.0192	-0.0268	-0.0111	0.0014	-0.0044	-0.001	-0.0067	-0.023	0.0106	-0.0121	-0.0214	0.0052	-0.0145	-0.0001	-0.0099	Thr	ACG	-11	Uhr (ACG)-11
-0.0219	-0.0208	-0.0191	-0.0037	-0.0072	-0.0271	-0.0294	-0.0214	-0.0173	-0.0144	-0.0008	-0.011	0.0065	-0.007	-0.0063	-0.0079	-0.0006	-0.0086	Thr	ACU	-11	Uhr (ACU)-11
-0.0304	-0.0092	-0.0074	-0.0101	0.0065	0.0048	-0.0144	-0.0001	-0.0166	-0.0222	-0.0172	-0.0278	-0.0285	-0.0087	-0.0076	-0.0218	-0.0262	-0.0249	Arg	AGA	-11	Arg (AGA)-11
-0.0213	-0.0193	-0.0307	-0.0314	-0.0385	-0.0246	-0.029	-0.0123	-0.0187	-0.0308	-0.0299	-0.0368	-0.036	-0.0356	-0.0188	-0.027	-0.0304	-0.0323	Ser	AGC	-11	Ser (AGC)-11
0.0005	0.002	0.0158	0.008	0.0123	0.005	-0.0094	-0.0241	-0.0269	0.0115	-0.0008	-0.0054	0.0078	0.0045	-0.0014	-0.0115	0.0019	-0.001	Arg	AGG	-11	Arg (AGG)-11
0.0122	0.0025	0.0041	-0.0031	-0.0061	-0.0032	-0.0047	-0.0084	-0.0206	-0.0024	0.0011	0.0082	0.0201	-0.0009	0.013	0.0162	0.0038	-0.0002	Ser	AGU	-11	Ser (AGU)-11
-0.0091	0.0117	-0.0082	0.0197	-0.0055	0.0272	0.0119	0.0157	0.0219	-0.0001	0.0013	-0.0004	-0.0077	-0.0098	-0.0027	-0.0131	-0.0264	-0.0013	Ile	AUA	-11	Ile (AUA)-11
0.0518	0.0427	0.0411	0.0342	0.0332	0.0384	0.0088	0.0395	0.0538	0.0407	0.0427	0.0298	0.038	0.0285	0.0265	0.0255	0.0365	0.0302	Ile	AUC	-11	Ile (AUC)-11
-0.0006	0.0056	-0.004	-0.0141	-0.0144	-0.011	-0.022	-0.0083	0.0058	-0.0107	-0.0088	-0.002	-0.0167	-0.0201	-0.0236	-0.0114	-0.002	-0.0215	Met	AUG	-11	Met (AUG)-11
0.0261	0.0225	0.0152	0.0287	0.0354	0.0353	-0.0048	0.0348	0.0441	0.025	0.0245	0.0045	0.0204	0.0185	0.024	0.0225	0.0202	0.0086	Ile	AUU	-11	Ile (AUU)-11
0.0056	0.0044	-0.0039	0.0046	-0.0026	-0.0147	0.0135	-0.0278	-0.0128	0.002	-0.0064	0.0168	0.0128	0.0177	0.0157	0.0095	0.0161	0.0172	Gln	CAA	-11	Gln (CAA)-11
-0.0129	0.0015	-0.003	0.0023	0.0024	0.0098	-0.0023	-0.0064	-0.0079	0.0043	-0.0069	-0.0004	0.0129	0.0126	0.0028	0.0147	0.0056	-0.0039	His	CAC	-11	His (CAC)-11
-0.0028	-0.0153	-0.0089	-0.0104	-0.0057	-0.0192	-0.0084	-0.0318	-0.0185	-0.0061	0.0038	-0.0012	-0.0073	-0.0075	-0.0074	0.0006	0.0001	-0.0001	Gln	CAG	-11	Gln (CAG)-11
0.0154	0.0045	-0.003	-0.0024	0.0034	0.0005	0.0111	0.0133	-0.0122	0.0021	-0.0051	-0.0097	0.0037	0.013	0.0078	-0.0083	0.0119	0.0049	His	CAU	-11	His (CAU)-11
-0.0009	-0.0102	-0.0157	-0.0158	-0.0041	-0.0084	-0.0085	-0.025	-0.0087	-0.0175	-0.0146	-0.0224	0.0118	0.0021	0.0057	-0.005	0.0034	-0.0023	Pro	CCA	-11	Pro (CCA)-11
-0.0356	-0.0412	-0.0448	-0.0314	-0.0282	-0.0324	-0.0211	-0.0238	-0.0246	-0.03	-0.0444	-0.045	-0.0296	-0.0223	-0.0322	-0.0248	-0.026	-0.0276	Pro	CCC	-11	Pro (CCC)-11
-0.0584	-0.0315	-0.0333	-0.0333	-0.0272	0.0035	-0.0322	-0.0148	-0.0573	-0.0328	-0.036	-0.0218	-0.0026	-0.0047	0.0005	-0.0146	-0.0046	0.0192	Pro	CCG	-11	Pro (CCG)-11
-0.0095	-0.0257	-0.0218	-0.026	-0.0219	-0.0232	-0.029	-0.027	-0.0222	-0.0304	-0.0418	-0.0364	-0.0236	-0.0066	-0.0209	-0.0146	-0.0257	-0.0208	Pro	CCU	-11	Pro (CCU)-11
0.017	0.019	0.0281	0.0241	0.0315	0.0323	-0.008	-0.0007	-0.0083	0.0227	0.0155	0.0161	0.0159	0.0178	0.0076	0.0256	0.0155	0.0117	Arg	CGA	-11	Arg (CGA)-11
0.005	0.009	0.0164	-0.0106	0.005	0.0051	0.0233	0.0175	0.0294	0.0116	0.0217	0.0032	-0.0061	-0.0285	-0.0095	-0.0027	-0.0038	-0.0095	Arg	CGC	-11	Arg (CGC)-11
0.0596	0.0434	0.0437	0.0503	0.0404	0.0509	0.0441	0.0555	0.0645	0.0377	0.0479	0.0613	0.0505	0.0539	0.056	0.0505	0.0621	0.0641	Arg	CGG	-11	Arg (CGG)-11
-0.0121	-0.0022	0.0066	0.0016	0.0057	0.0121	0.0007	0.0171	-0.0085	0.0073	-0.0211	-0.0149	0.0096	0.0069	0.0122	-0.0092	-0.0055	0.0105	Arg	CGU	-11	Arg (CGU)-11
-0.0112	-0.0098	-0.0164	0.0049	-0.0144	-0.0095	-0.0263	0.0069	-0.017	0.0063	-0.0044	-0.0021	-0.0005	-0.0076	0.0081	-0.0137	-0.0006	0.0006	Leu	CUA	-11	Leu (CUA)-11
-0.0007	-0.005	0.0015	0.0157	0.0238	0.0135	0.0043	-0.0079	-0.0283	0.0249	0.0104	-0.003	0.0067	0.0117	-0.002	0.0079	-0.0038	0.005	Leu	CUC	-11	Leu (CUC)-11
0.0267	0.0149	0.0115	0.0177	0.0074	0.0131	0.0243	0.0147	0.0273	0.0237	0.0306	0.0256	0.013	0.0153	0.0129	0.0153	0.0121	0.0138	Leu	CUG	-11	Leu (CUG)-11
-0.0255	-0.0119	0.0008	0.0027	0.0072	-0.0117	-0.0057	-0.0134	-0.0057	0.0106	0.0114	-0.0161	-0.0233	-0.0269	-0.0207	-0.0103	-0.0303	-0.0206	Leu	CUU	-11	Leu (CUU)-11
-0.0125	-0.029	-0.0294	-0.0221	-0.0246	-0.0233	-0.0301	-0.0166	-0.0217	-0.0303	-0.025	-0.0229	-0.004	-0.009	-0.0143	-0.0154	-0.0095	-0.014	Glu	GAA	-11	Glu (GAA)-11
-0.034	-0.0267	-0.0292	-0.0352	-0.0345	-0.037	-0.0312	-0.0221	-0.0258	-0.0354	-0.0377	-0.0235	-0.0259	-0.0171	-0.0188	-0.017	-0.0165	-0.0155	Asp	GAC	-11	Asp (GAC)-11
-0.0286	-0.033	-0.0362	-0.0331	-0.031	-0.023	-0.0255	-0.032	-0.0318	-0.0278	-0.0256	-0.0303	-0.0241	-0.0281	-0.0244	-0.0234	-0.02	-0.0294	Glu	GAG	-11	Glu (GAG)-11
-0.0025	-0.0186	-0.0168	-0.0219	-0.0209	-0.0243	-0.0075	-0.0162	-0.0217	-0.0202	-0.0268	-0.0164	-0.0152	-0.0248	-0.0252	-0.0057	-0.0124	-0.0106	Asp	GAU	-11	Asp (GAU)-11
-0.0159	-0.0016	-0.024	-0.0134	-0.0196	-0.0216	-0.0048	-0.0368	-0.013	-0.0092	-0.0135	-0.0142	-0.0104	-0.0128	-0.0125	-0.0154	-0.0123	-0.0259	Ala	GCA	-11	Ala (GCA)-11
-0.0321	-0.0181	-0.0118	-0.0097	-0.0058	-0.0109	-0.0012	-0.0107	-0.0206	-0.0105	-0.005	0.0031	-0.0064	-0.0198	-0.0101	-0.0129	-0.0086	-0.006	Ala	GCC	-11	Ala (GCC)-11
-0.0588	-0.0531	-0.0461	-0.0378	-0.0338	-0.0059	0.0232	-0.007	-0.0109	-0.0053	-0.0087	0.0072	0.0039	0.0029	0.013	-0.0208	-0.0112	0.0228	Ala	GCG	-11	Ala (GCG)-11
-0.0066	-0.0118	-0.0075	-0.0091	-0.0113	-0.0196	-0.0121	-0.0081	-0.0062	-0.0195	-0.0168	-0.0142	-0.015	-0.0211	-0.0113	-0.009	-0.0085	-0.0193	Ala	GCU	-11	Ala (GCU)-11
-0.0131	-0.0093	-0.0046	-0.0132	-0.0183	-0.0171	-0.0137	-0.0041	-0.0028	-0.0097	-0.0111	-0.0052	0.006	0.0101	-0.002	0.0035	0.0062	0.0085	Gly	GGA	-11	Gly (GGA)-11
-0.0341	-0.0233	-0.02	-0.0371	-0.0303	-0.0339	-0.0305	-0.0353	-0.0402	-0.0312	-0.0395	-0.0394	-0.0301	-0.0337	-0.026	-0.0277	-0.0281	-0.0247	Gly	GGC	-11	Gly (GGC)-11
-0.0512	-0.0301	-0.0283	-0.0182	-0.0249	-0.0244	-0.0161	-0.0277	-0.05	-0.0323	-0.0234	-0.0286	-0.0069	-0.0143	-0.0062	-0.0081	0.0075	-0.0105	Gly	GGG	-11	Gly (GGG)-11
-0.021	-0.0113	-0.0166	-0.0179	-0.0175	-0.0275	-0.0118	-0.0285	-0.0171	-0.0256	-0.0265	-0.025	-0.0323	-0.0367	-0.0379	-0.0267	-0.0264	-0.0239	Gly	GGU	-11	Gly (GGU)-11
0.0207	0.0339	0.0337	0.0156	0.0303	-0.0085	0.0136	0.0127	0.0154	0.0261	0.0275	0.01	-0.0095	0.0061	-0.0001	0.0059	0.0025	-0.0024	Val	GUA	-11	Val (GUA)-11
0.001	-0.0067	-0.0073	0.0262	0.0159	0.0017	0.0088	-0.0035	0.0055	0.0056	0.0165	0.0194	-0.0275	-0.0175	-0.0231	-0.0143	-0.0193	-0.0298	Val	GUC	-11	Val (GUC)-11
0.022	0.0111	0.0109	0.0097	0.0111	0.0154	0.0107	0.0196	0.0128	0.022	0.0188	0.0185	0.0069	0.0118	0.0141	0.0106	0.0069	0.0079	Val	GUG	-11	Val (GUG)-11
0.0192	0.0069	0.0065	-0.0004	0.0011	-0.0032	-0.0147	-0.0183	0.0051	-0.0061	0.0039	0.0089	-0.0372	-0.0245	-0.0211	-0.0261	-0.0373	-0.0284	Val	GUU	-11	Val (GUU)-11
0.0511	0.0451	0.0546	0.0363	0.0251	0.0369	0.0325	0.0228	0.0104	0.0337	0.0306	0.029	0.0341	0.0282	0.0268	0.0435	0.0364	0.0341	Tyr	UAC	-11	Uyr (UAC)-11
0.0465	0.0549	0.0695	0.0433	0.0416	0.032	0.0303	0.0478	0.0432	0.0229	0.0316	0.0383	0.0367	0.0421	0.0229	0.0382	0.0334	0.0342	Tyr	UAU	-11	Uyr (UAU)-11
0.0252	0.0055	0.008	0.0051	0.0076	0.0024	0.0033	0.0167	0.0252	0.0178	0.0168	0.0002	0.0068	0.0215	0.0187	0.0128	0.0158	0.0027	Ser	UCA	-11	Ser (UCA)-11
-0.0148	-0.0154	-0.0177	-0.017	-0.0124	-0.0141	0.0015	-0.0114	-0.023	-0.0148	-0.0159	-0.0139	-0.0205	-0.0206	-0.0085	-0.0281	-0.0158	-0.0238	Ser	UCC	-11	Ser (UCC)-11
0.0113	0.0046	0.0127	0.0079	0.0009	0.0185	0.0126	0.0329	-0.0056	0.014	0.0269	0.0375	0.0152	0.0176	0.0388	0.0207	0.0056	0.0325	Ser	UCG	-11	Ser (UCG)-11
0.0114	0.0088	0.006	0.0063	0.0081	-0.0006	0.0072	0.0046	0.019	0.0042	0.0099	0.0066	-0.0023	0.0165	0.0085	0.0113	0.0127	-0.0021	Ser	UCU	-11	Ser (UCU)-11
-0.0296	-0.01	-0.0284	-0.0229	-0.0326	-0.0441	-0.0407	-0.0141	-0.0246	-0.0157	-0.0186	-0.0057	-0.0092	-0.0267	-0.0383	-0.0236	-0.0337	-0.011	Cys	UGC	-11	Cys (UGC)-11
0.0322	0.0436	0.0469	0.0288	0.0481	0.0326	0.0227	0.0108	0.0446	0.026	0.0239	0.0236	0.01	0.0321	0.0309	0.0255	0.0069	0.0322	Trp	UGG	-11	Urp (UGG)-11
-0.0028	-0.0045	-0.0006	0.001	0.0003	-0.0047	0.0003	0.0069	-0.0152	0.0064	0.0108	0.0161	0.0071	-0.0045	-0.0083	0.0011	0.0213	0.0084	Cys	UGU	-11	Cys (UGU)-11
0.0085	0.0035	-0.0094	-0.0051	-0.0142	-0.0065	0.0121	-0.0056	0.022	-0.0105	0.0127	-0.0016	0.0003	-0.0021	-0.0264	-0.0047	-0.0034	-0.0029	Leu	UUA	-11	Leu (UUA)-11
0.0436	0.0518	0.0519	0.0318	0.0461	0.0404	0.037	0.0565	0.052	0.0449	0.0441	0.0382	0.0267	0.0315	0.0325	0.0253	0.0263	0.0342	Phe	UUC	-11	Phe (UUC)-11
0.0273	0.0238	0.022	0.0275	0.0212	0.0272	0.0428	0.0451	0.0359	0.0125	0.0324	0.0264	0.0301	0.0255	0.0322	0.0467	0.0324	0.0286	Leu	UUG	-11	Leu (UUG)-11
0.0528	0.0457	0.0494	0.0513	0.0473	0.0487	0.0424	0.0345	0.0667	0.0277	0.0277	0.0307	0.0372	0.052	0.0299	0.0384	0.0373	0.0338	Phe	UUU	-11	Phe (UUU)-11
0.0364	0.0448	0.0397	0.0369	0.0421	0.05	0.0362	0.0553	0.0543	0.0214	0.0247	0.0129	0.0176	0.0272	0.0343	0.0257	0.0202	0.0235	Lys	AAA	-10	Lys (AAA)-10
0.0072	-0.0155	-0.0176	-0.011	-0.0115	-0.0217	-0.0152	-0.0312	-0.0232	-0.0147	-0.0037	-0.0019	0.0064	-0.0007	0.0019	-0.0014	0.0019	-0.0116	Asn	AAC	-10	Asn (AAC)-10
0.0426	0.0437	0.0389	0.0299	0.0514	0.0449	0.0297	0.0488	0.0619	0.0278	0.0237	0.0208	0.0305	0.031	0.0392	0.0291	0.021	0.0255	Lys	AAG	-10	Lys (AAG)-10
-0.0054	-0.0097	0.012	0.0079	-0.0056	-0.0104	0.0156	0.0121	-0.0044	-0.0012	0.012	0.0177	0.01	0.011	0.0038	0.0068	0.0159	0.0115	Asn	AAU	-10	Asn (AAU)-10
-0.0094	-0.0132	-0.0266	-0.0137	-0.0206	-0.0321	-0.0156	-0.0182	0.0088	-0.0065	-0.0208	-0.0195	-0.0239	-0.0234	-0.0226	-0.0179	-0.0211	-0.0264	Thr	ACA	-10	Uhr (ACA)-10
0.0067	-0.0007	-0.0043	0.0066	0.001	-0.0068	0.0103	0.003	0.0129	0.009	0.0089	0.0062	0.0134	0.0174	0.0104	-0.0007	-0.0003	0.0077	Thr	ACC	-10	Uhr (ACC)-10
0.0007	-0.0075	-0.0049	0.0238	0.0139	0.0121	0.0096	0.0014	0.0228	0.034	0.0307	0.0287	0.0294	0.0319	0.0271	0.0445	0.0344	0.0274	Thr	ACG	-10	Uhr (ACG)-10
-0.0247	-0.0309	-0.0175	-0.0092	-0.0262	-0.0306	-0.0051	-0.0375	-0.0109	-0.0172	-0.0172	-0.0019	-0.005	-0.0127	-0.0324	-0.0063	-0.01	-0.0203	Thr	ACU	-10	Uhr (ACU)-10
-0.0091	0.0121	0.0113	-0.0089	0.0183	0.009	0.0006	0.0168	0.0072	-0.0069	-0.0194	-0.0019	-0.0124	0.0015	-0.0017	-0.0101	-0.0174	-0.0048	Arg	AGA	-10	Arg (AGA)-10
-0.0128	-0.0133	-0.0141	-0.022	-0.0137	-0.013	-0.0094	-0.0131	-0.0367	-0.019	-0.0159	-0.0207	-0.0192	-0.0243	-0.0078	-0.024	-0.02	-0.0237	Ser	AGC	-10	Ser (AGC)-10
0.0233	0.0199	0.0135	0.0078	0.0169	0.0171	0.0216	0.0059	0.0218	0.0133	0.0174	0.0112	0.0038	0.0039	0.0134	0.0156	0.0066	-0.0098	Arg	AGG	-10	Arg (AGG)-10
0.0376	0.0237	0.0071	0.0167	-0.0007	0.0052	0.0053	0.0083	0.0209	0.0156	0.0186	0.0082	0.0146	0.0083	0.0214	0.0186	0.0226	0.0166	Ser	AGU	-10	Ser (AGU)-10
0.0113	0.0101	0.0028	0.0029	0.0107	0.021	0.0134	0.0373	0.0048	0.0009	0.0167	0.016	0.0007	0.0018	-0.0086	0.0004	-0.0138	-0.0069	Ile	AUA	-10	Ile (AUA)-10
0.0319	0.0248	0.028	0.0339	0.042	0.0379	0.0169	0.0429	0.0437	0.018	0.0238	0.0243	0.0299	0.0245	0.0157	0.0187	0.0287	0.0227	Ile	AUC	-10	Ile (AUC)-10
-0.0039	-0.0108	-0.0141	-0.0136	-0.0145	-0.019	-0.0093	-0.0186	-0.0017	-0.006	-0.0117	-0.0091	-0.0083	-0.014	-0.0148	-0.0032	-0.0056	-0.0187	Met	AUG	-10	Met (AUG)-10
0.0219	0.023	0.0314	0.0248	0.0407	0.0556	0.019	0.0665	0.1055	0.0212	0.0191	0.017	0.0136	0.0188	0.0076	0.0222	0.031	0.011	Ile	AUU	-10	Ile (AUU)-10
-0.0071	-0.0213	-0.0243	-0.0075	-0.0211	-0.0212	0.0046	-0.0092	-0.0149	-0.0014	0.0018	-0.0075	-0.0011	0.0084	-0.0012	0.0065	0.0069	-0.0069	Gln	CAA	-10	Gln (CAA)-10
0.002	0.0075	0.0042	0.0003	-0.0034	-0.0194	-0.0071	-0.0109	-0.0058	0.0026	-0.0056	-0.0079	-0.0014	-0.0039	-0.0002	0.0077	0.0015	0.0047	His	CAC	-10	His (CAC)-10
-0.0117	-0.023	-0.0192	-0.0071	-0.0283	-0.0275	-0.0244	-0.0388	-0.0385	-0.0086	-0.0061	0.0003	-0.0033	-0.0063	-0.0117	-0.0118	-0.004	-0.0109	Gln	CAG	-10	Gln (CAG)-10
0.0388	0.0303	0.0279	0.0365	0.022	0.0249	0.0023	0.0005	-0.0322	0.0158	0.0182	0.0266	0.0115	0.0323	0.0133	0.0149	0.0166	0.0287	His	CAU	-10	His (CAU)-10
-0.0157	-0.0071	-0.0152	-0.0136	-0.0017	0.0002	-0.0154	-0.0231	-0.014	-0.0208	-0.0128	-0.0264	-0.0065	-0.0091	-0.0053	-0.0086	-0.0098	-0.0167	Pro	CCA	-10	Pro (CCA)-10
-0.0337	-0.0364	-0.033	-0.0254	-0.0394	-0.0264	-0.0306	-0.0224	-0.0201	-0.0307	-0.0289	-0.0323	-0.0297	-0.0248	-0.0374	-0.0331	-0.0317	-0.0313	Pro	CCC	-10	Pro (CCC)-10
-0.0758	-0.0325	-0.0438	-0.0661	-0.0295	-0.0167	-0.0421	0.0003	-0.0361	-0.0524	-0.0394	-0.0413	-0.0347	-0.0134	-0.0187	-0.0218	-0.0047	-0.0058	Pro	CCG	-10	Pro (CCG)-10
-0.0261	-0.0213	-0.0289	-0.0337	-0.0348	-0.0251	-0.0321	-0.0196	-0.0049	-0.0379	-0.0445	-0.0425	-0.0286	-0.0329	-0.0352	-0.0324	-0.0291	-0.0337	Pro	CCU	-10	Pro (CCU)-10
0.0337	0.0249	0.0165	0.011	0.0062	0.0312	0.0074	0.0065	0.0166	0.0097	0.0138	-0.0012	0.0147	0.0165	0.0204	0.0188	0.0335	0.0071	Arg	CGA	-10	Arg (CGA)-10
-0.0108	0.0144	0.01	-0.0004	0.0062	0.0183	0.0068	0.0049	0.0513	0.0053	0.0226	0.0142	0.0177	0.0096	0.0193	-0.004	0.0098	0.0273	Arg	CGC	-10	Arg (CGC)-10
0.0375	0.0123	0.038	0.0252	0.0156	0.0363	0.0328	0.0294	0.0407	0.027	0.0367	0.0275	0.0508	0.0536	0.0621	0.0396	0.0387	0.0384	Arg	CGG	-10	Arg (CGG)-10
0.0133	0.0178	0.0153	0.0115	0.005	0.0018	0.0233	0.0193	-0.0189	0.0234	-0.002	0.0062	0.0048	0.0015	0.0213	0.0201	0.0138	0.0145	Arg	CGU	-10	Arg (CGU)-10
-0.0007	-0.003	-0.0039	-0.0215	-0.0072	-0.0056	-0.0121	-0.0226	-0.0135	-0.0087	0.0036	-0.0046	-0.0013	-0.0129	-0.0104	-0.019	-0.0018	-0.02	Leu	CUA	-10	Leu (CUA)-10
0.0068	0.001	-0.0003	-0.0022	0.0113	0.0077	0.0048	-0.0081	-0.0114	0.0248	0.0143	-0.0017	-0.0035	-0.0018	-0.0068	-0.0027	0.0001	-0.0013	Leu	CUC	-10	Leu (CUC)-10
0.0028	0.0008	0.009	0.0018	0.0011	-0.0008	-0.0008	0.0109	-0.0035	0.0086	0.0103	0.0038	-0.0054	-0.0095	-0.0131	0.0011	-0.0036	-0.0059	Leu	CUG	-10	Leu (CUG)-10
-0.0094	-0.0151	-0.0075	-0.0034	0.0166	-0.0028	-0.0166	-0.0235	-0.0463	0.0112	0.0031	-0.0098	-0.0118	-0.016	-0.0282	-0.0026	-0.0174	-0.0119	Leu	CUU	-10	Leu (CUU)-10
-0.0262	-0.0267	-0.0268	-0.019	-0.0208	-0.0175	-0.0213	-0.0098	-0.0115	-0.0281	-0.0214	-0.0234	-0.0114	-0.0182	-0.0217	-0.0181	-0.0154	-0.0128	Glu	GAA	-10	Glu (GAA)-10
-0.0258	-0.0301	-0.03	-0.0314	-0.0328	-0.027	-0.0227	-0.023	-0.0409	-0.0305	-0.0313	-0.0339	-0.0179	-0.0299	-0.0246	-0.0221	-0.0117	-0.0109	Asp	GAC	-10	Asp (GAC)-10
-0.0654	-0.0536	-0.0549	-0.0584	-0.0592	-0.0484	-0.0474	-0.0291	-0.0421	-0.055	-0.0528	-0.0529	-0.0514	-0.063	-0.0595	-0.0452	-0.05	-0.0573	Glu	GAG	-10	Glu (GAG)-10
-0.0238	-0.0219	-0.0107	-0.0211	-0.0235	-0.0175	-0.0076	-0.0074	-0.0099	-0.0182	-0.0176	-0.0193	-0.0094	-0.0129	-0.0052	-0.0003	0.0082	-0.0105	Asp	GAU	-10	Asp (GAU)-10
-0.0224	-0.0319	-0.0333	-0.0251	-0.0355	-0.0371	-0.0201	-0.031	-0.0476	-0.0189	-0.0218	-0.03	-0.0142	-0.023	-0.0347	-0.0161	-0.0256	-0.0228	Ala	GCA	-10	Ala (GCA)-10
-0.0199	-0.0299	-0.02	-0.0163	-0.0165	-0.0103	-0.023	-0.0185	-0.0214	-0.01	-0.0101	-0.0084	-0.0104	-0.0112	-0.0165	-0.0128	-0.006	-0.0092	Ala	GCC	-10	Ala (GCC)-10
-0.1181	-0.0878	-0.0977	-0.0709	-0.0662	-0.0669	-0.0503	-0.0413	-0.092	-0.0777	-0.0845	-0.0583	-0.0616	-0.053	-0.0494	-0.0795	-0.079	-0.0258	Ala	GCG	-10	Ala (GCG)-10
-0.0134	-0.027	-0.0186	-0.0225	-0.0234	-0.0159	-0.015	-0.0129	-0.0304	-0.0168	-0.0307	-0.0282	-0.024	-0.0258	-0.0253	-0.019	-0.0198	-0.025	Ala	GCU	-10	Ala (GCU)-10
-0.0142	-0.0091	-0.0186	-0.0189	-0.0098	-0.0148	-0.0153	-0.0296	-0.0259	-0.0157	-0.0251	-0.0155	0.0014	-0.011	-0.0056	-0.0028	-0.0087	-0.0061	Gly	GGA	-10	Gly (GGA)-10
-0.0418	-0.0302	-0.0287	-0.0325	-0.0388	-0.0473	-0.0339	-0.028	-0.0462	-0.0246	-0.0386	-0.0284	-0.0349	-0.0288	-0.0347	-0.0325	-0.0261	-0.024	Gly	GGC	-10	Gly (GGC)-10
-0.0565	-0.0246	-0.0342	-0.0251	-0.0221	-0.02	-0.0217	-0.0279	-0.0371	-0.0314	-0.0283	-0.0216	-0.0121	-0.0157	-0.0138	-0.0049	-0.016	-0.0028	Gly	GGG	-10	Gly (GGG)-10
-0.016	-0.0323	-0.0376	-0.021	-0.0335	-0.0284	-0.0125	-0.0159	-0.0249	-0.0379	-0.0329	-0.0303	-0.0336	-0.0322	-0.0313	-0.0195	-0.0279	-0.0253	Gly	GGU	-10	Gly (GGU)-10
0.0218	0.0062	0.0215	0.0261	0.0224	0.02	-0.0025	-0.0184	-0.0027	0.0351	0.0261	0.0198	-0.0005	0.0128	0.0079	-0.0016	0.004	0.0254	Val	GUA	-10	Val (GUA)-10
0.004	0.0032	0.0105	0.0102	0.0052	-0.0009	0.011	-0.0001	0.0129	0.0067	0.0154	0.0122	-0.0359	-0.0263	0.0004	-0.0357	-0.0419	-0.0271	Val	GUC	-10	Val (GUC)-10
0.0134	0.0089	0.0014	0.0023	0.0038	0.0051	-0.0017	0.004	-0.0042	0.0054	0.0044	0.0043	-0.01	-0.0015	0.0053	-0.0049	-0.009	-0.0045	Val	GUG	-10	Val (GUG)-10
-0.0153	-0.0029	-0.0057	0.0023	-0.0118	-0.0121	-0.003	-0.0197	-0.0238	-0.0022	0.0035	0.0097	-0.0553	-0.0308	-0.0453	-0.0401	-0.0494	-0.048	Val	GUU	-10	Val (GUU)-10
0.0698	0.0484	0.0598	0.0451	0.0456	0.0373	0.0425	0.0253	0.0294	0.0487	0.0359	0.043	0.0373	0.0302	0.0362	0.0501	0.041	0.0482	Tyr	UAC	-10	Uyr (UAC)-10
0.0715	0.0691	0.0824	0.0707	0.0481	0.0526	0.0571	0.0404	0.0555	0.0575	0.0598	0.056	0.0625	0.0597	0.0715	0.0654	0.0631	0.0572	Tyr	UAU	-10	Uyr (UAU)-10
-0.0113	0.0153	0.014	0.0134	-0.0004	0.0032	0.0146	0.0035	0.0134	0.001	0.0115	0.0111	0.0114	0.0056	0.0122	0.014	0.0142	0.0093	Ser	UCA	-10	Ser (UCA)-10
-0.015	-0.0163	-0.0158	-0.0223	-0.012	-0.0332	-0.0317	-0.0247	-0.0234	-0.0207	-0.0196	-0.0181	-0.0184	-0.0293	-0.0088	-0.0089	-0.0102	-0.0145	Ser	UCC	-10	Ser (UCC)-10
0.0045	0	0.0107	-0.0101	0.0084	0.0134	0.0114	0.0195	0.0179	0.0041	-0.0056	0.0234	0.0293	0.028	0.0366	-0.0075	0.0029	0.0196	Ser	UCG	-10	Ser (UCG)-10
0.0203	-0.0021	-0.0014	0.0099	0.0058	0.0081	-0.0018	-0.0073	-0.0024	-0.0032	-0.0029	0.0125	0.0192	0.0194	0.0104	0.0076	0.0097	0.0021	Ser	UCU	-10	Ser (UCU)-10
-0.0038	-0.0027	-0.004	-0.0126	-0.0208	-0.0206	-0.0137	-0.0313	-0.0247	-0.0094	-0.003	-0.0029	-0.0047	0.0051	-0.0012	0.0057	0.0026	0.0058	Cys	UGC	-10	Cys (UGC)-10
0.0455	0.0638	0.0563	0.0467	0.0553	0.0427	0.0485	0.0518	0.0762	0.0332	0.0369	0.0288	0.0368	0.0457	0.0429	0.0271	0.0236	0.0422	Trp	UGG	-10	Urp (UGG)-10
0.0045	0.0148	-0.0102	0.0058	-0.0004	-0.0217	-0.0177	-0.003	-0.0236	0.0003	0.0014	0.004	-0.0033	-0.0044	-0.0178	-0.005	-0.0008	-0.0029	Cys	UGU	-10	Cys (UGU)-10
-0.0148	0.0018	0.0049	0.0119	0.0151	0.011	0.0138	0.0149	-0.0109	0.0114	0.0041	0.0161	0.0094	0.0119	-0.0004	0.008	0.0021	0.0117	Leu	UUA	-10	Leu (UUA)-10
0.0588	0.055	0.0684	0.0599	0.0584	0.0653	0.0446	0.0563	0.0926	0.0481	0.0549	0.0506	0.0401	0.0422	0.0447	0.0427	0.0376	0.0439	Phe	UUC	-10	Phe (UUC)-10
0.0281	0.0212	0.0283	0.0339	0.036	0.0217	0.0395	0.0375	0.0438	0.0316	0.0383	0.0308	0.0392	0.0163	0.0224	0.032	0.0362	0.0216	Leu	UUG	-10	Leu (UUG)-10
0.0633	0.0718	0.0596	0.0502	0.0609	0.0652	0.0552	0.0523	0.0676	0.0598	0.0415	0.0379	0.0493	0.0468	0.0501	0.033	0.0395	0.0426	Phe	UUU	-10	Phe (UUU)-10
0.0629	0.0855	0.0852	0.0545	0.0827	0.0921	0.0532	0.1015	0.0725	0.0414	0.0577	0.0469	0.0525	0.0619	0.0738	0.053	0.0508	0.0591	Lys	AAA	-9	Lys (AAA)-9
0.0224	-0.0064	-0.0006	0.0095	-0.0188	-0.0196	-0.0022	-0.0299	-0.0187	0.0054	0.0109	0.0154	0.0154	0.0076	0.0075	0.0077	0.0167	0.0134	Asn	AAC	-9	Asn (AAC)-9
0.047	0.0461	0.0458	0.0403	0.0506	0.0575	0.0404	0.0418	0.0505	0.0321	0.0274	0.0311	0.0399	0.0467	0.0415	0.0286	0.0352	0.0411	Lys	AAG	-9	Lys (AAG)-9
0.0024	-0.0209	-0.0074	-0.0066	-0.0275	-0.0291	-0.0007	-0.0191	-0.0124	-0.0011	0.0053	0.0095	-0.002	-0.0136	-0.0217	0.0099	-0.0029	-0.014	Asn	AAU	-9	Asn (AAU)-9
-0.0093	-0.0118	-0.0123	-0.0119	-0.0105	-0.0164	-0.0175	-0.0233	-0.0036	-0.0121	-0.0101	-0.0058	-0.0102	-0.0241	-0.0219	-0.0021	-0.0079	-0.0127	Thr	ACA	-9	Uhr (ACA)-9
-0.0074	-0.0084	-0.0061	0.0072	-0.0028	-0.0136	-0.0142	-0.014	-0.0158	0.0055	0.0035	0.0091	0.0026	0.0052	-0.0004	0.0094	0.0142	0.0057	Thr	ACC	-9	Uhr (ACC)-9
0.0054	0.0034	-0.003	0.0086	0.0075	-0.0051	0.0099	-0.0091	-0.0297	-0.0049	0.0116	0.0121	0.0032	0.0057	0.0096	0.0149	0.0012	0.0123	Thr	ACG	-9	Uhr (ACG)-9
-0.0201	-0.0068	-0.0162	-0.0138	-0.0165	-0.0341	-0.0239	-0.023	-0.0079	-0.0075	-0.0272	-0.0161	-0.0035	-0.0152	-0.013	-0.0006	-0.0021	-0.0153	Thr	ACU	-9	Uhr (ACU)-9
-0.032	-0.0044	-0.0076	-0.0273	0.0044	0.0072	-0.0199	0.0134	0.0122	-0.0338	-0.0364	-0.0218	-0.0156	-0.026	-0.0274	-0.0255	-0.0312	-0.0185	Arg	AGA	-9	Arg (AGA)-9
-0.0139	-0.0382	-0.0261	-0.0301	-0.0273	-0.0347	-0.0292	-0.0384	-0.0459	-0.0324	-0.0282	-0.0179	-0.0281	-0.0311	-0.0212	-0.0189	-0.0146	-0.0105	Ser	AGC	-9	Ser (AGC)-9
-0.0042	-0.0043	-0.004	-0.0102	0.0021	-0.0187	-0.0045	-0.0207	-0.012	-0.0208	-0.015	-0.0138	-0.0215	-0.0132	-0.0188	-0.0055	-0.0339	-0.0274	Arg	AGG	-9	Arg (AGG)-9
0.038	0.0224	0.0136	0.0202	0.0261	0.0258	0.014	0.0257	0.0163	-0.0001	0.0113	0.0139	0.0153	0.0126	0.0349	0.0132	0.0147	0.0151	Ser	AGU	-9	Ser (AGU)-9
0.0152	0.0327	0.0216	0.0135	0.0253	0.0517	0.0217	0.0391	0.0483	0.0033	0.0301	0.0144	0.0022	0.0283	0.0222	0.0068	0.0084	0.0174	Ile	AUA	-9	Ile (AUA)-9
0.0145	0.0066	0.0046	0.0219	0.0555	0.0781	0.0205	0.0946	0.0993	0.0117	0.0167	0.0125	0.0197	0.0021	0.0082	0.0163	0.0078	0.0028	Ile	AUC	-9	Ile (AUC)-9
0.0089	0.0104	0.0085	0.001	0.0006	0.0065	0.0057	0.008	0.029	0.0096	0.0001	-0.0123	0.0096	-0.0028	-0.0064	-0.0162	-0.0036	-0.0119	Met	AUG	-9	Met (AUG)-9
0.0228	0.0149	0.0236	0.0325	0.0715	0.0822	0.0225	0.1132	0.1482	0.0178	0.0235	0.0198	0.0378	0.0311	0.0211	0.022	0.0405	0.0211	Ile	AUU	-9	Ile (AUU)-9
-0.0101	-0.0343	-0.02	-0.0108	-0.034	-0.0322	-0.0007	-0.023	-0.0259	-0.0082	0.015	0.0051	0.0117	0.006	0.0053	-0.0022	0.0042	0.0111	Gln	CAA	-9	Gln (CAA)-9
-0.0159	-0.0178	-0.0187	-0.0127	-0.0127	-0.0302	-0.0145	-0.041	-0.0422	-0.0078	-0.0129	-0.029	-0.0046	0.0128	-0.0129	0.0051	0.0066	-0.0133	His	CAC	-9	His (CAC)-9
-0.0292	-0.0384	-0.0354	-0.0209	-0.0409	-0.0497	-0.038	-0.0555	-0.0464	-0.019	-0.011	-0.0147	-0.0143	-0.0284	-0.0292	-0.0203	-0.0217	-0.0244	Gln	CAG	-9	Gln (CAG)-9
-0.0035	0.0186	0.0083	0.0098	-0.0028	0.0013	-0.0049	-0.0011	-0.005	0.0154	0.0121	0.0004	-0.0038	0.0176	0.0019	-0.0013	0.0099	0.0033	His	CAU	-9	His (CAU)-9
-0.0155	-0.0167	-0.0248	-0.0304	-0.0187	-0.0231	-0.0275	-0.008	-0.006	-0.0348	-0.0418	-0.0303	-0.0294	-0.026	-0.0251	-0.0256	-0.0256	-0.0229	Pro	CCA	-9	Pro (CCA)-9
-0.0486	-0.029	-0.0408	-0.0355	-0.0242	-0.0163	-0.0275	-0.0321	-0.0418	-0.0373	-0.0468	-0.0439	-0.0379	-0.0368	-0.0352	-0.0465	-0.0467	-0.0354	Pro	CCC	-9	Pro (CCC)-9
-0.0728	-0.0541	-0.0282	-0.046	-0.0392	-0.0101	-0.0266	-0.0046	-0.0067	-0.0425	-0.047	-0.0451	-0.0381	-0.0287	-0.0187	-0.0409	-0.0411	-0.0148	Pro	CCG	-9	Pro (CCG)-9
-0.0388	-0.026	-0.0358	-0.0465	-0.0267	-0.0457	-0.0497	-0.0165	-0.0273	-0.0524	-0.062	-0.0556	-0.0475	-0.0408	-0.0419	-0.043	-0.0475	-0.0382	Pro	CCU	-9	Pro (CCU)-9
0.0514	0.0222	0.0386	0.0047	0.0262	0.0151	0.0154	0.0281	0.0487	0.0227	0.0199	0.022	0.0365	0.019	0.0298	0.0322	0.0319	0.0247	Arg	CGA	-9	Arg (CGA)-9
-0.0231	0.0057	0.0232	0.0161	0.0088	0.0133	0.0313	0.0067	-0.0097	0.0163	0.0229	0.0296	0.0227	0.0061	0.01	0.022	0.0152	0.0188	Arg	CGC	-9	Arg (CGC)-9
0.0291	0.0321	0.0444	0.0355	0.0269	0.0504	0.0207	0.0386	0.0382	0.041	0.0257	0.0298	0.0283	0.042	0.0507	0.0066	0.0342	0.0276	Arg	CGG	-9	Arg (CGG)-9
0.0443	0.0334	0.0235	0.0237	0.0189	0.0118	0.0391	0.0456	0.022	0.0491	0.0332	0.0226	0.0428	0.0312	0.0267	0.0378	0.0231	0.0228	Arg	CGU	-9	Arg (CGU)-9
0.0272	0.0306	0.0271	0.0195	0.0224	0.034	0.0362	0.0359	0.0673	0.0159	0.0149	-0.0009	0.0207	0.0087	-0.0075	0.0201	0.018	0.0106	Leu	CUA	-9	Leu (CUA)-9
0.015	0.0008	0.0008	0.0157	0.0206	0.0346	0.009	0.0037	0.0056	0.0299	0.0214	0.0135	0.0126	0.0093	0.0123	0.0104	0.0141	0.0071	Leu	CUC	-9	Leu (CUC)-9
0.0076	0.0095	0.0121	0.0075	0.0069	0.0135	0.0218	0.0162	0.01	0.0114	0.0183	0.0153	0.004	-0.0031	-0.0001	0.0105	0.0086	-0.0072	Leu	CUG	-9	Leu (CUG)-9
-0.0099	0.0049	-0.0009	-0.0011	0.0291	0.0196	0.0047	-0.0046	-0.0068	0.0236	0.0089	-0.009	-0.0173	-0.0208	-0.0207	-0.0049	-0.018	-0.005	Leu	CUU	-9	Leu (CUU)-9
-0.03	-0.0292	-0.0319	-0.0306	-0.0316	-0.0213	-0.0172	-0.0244	-0.0381	-0.028	-0.0349	-0.0322	-0.0242	-0.0278	-0.0273	-0.0173	-0.0188	-0.0219	Glu	GAA	-9	Glu (GAA)-9
-0.0202	-0.0205	-0.0242	-0.0279	-0.0325	-0.0389	-0.0145	-0.0203	-0.0315	-0.0322	-0.0227	-0.0331	-0.0152	-0.0255	-0.0205	-0.0185	-0.02	-0.0197	Asp	GAC	-9	Asp (GAC)-9
-0.0469	-0.0392	-0.0438	-0.0491	-0.0472	-0.0399	-0.041	-0.0374	-0.0485	-0.0425	-0.0442	-0.0446	-0.0353	-0.0366	-0.0424	-0.0358	-0.0376	-0.0373	Glu	GAG	-9	Glu (GAG)-9
0.0058	-0.003	-0.0176	-0.0106	-0.0279	-0.0126	-0.0021	-0.0117	-0.0365	-0.0113	-0.0024	-0.0028	0.0113	0.0018	0.0083	0.0059	0.0082	0.0074	Asp	GAU	-9	Asp (GAU)-9
-0.037	-0.0463	-0.0451	-0.0485	-0.0491	-0.0598	-0.0508	-0.0605	-0.0661	-0.0402	-0.0447	-0.0392	-0.0326	-0.0466	-0.0491	-0.0316	-0.0369	-0.0466	Ala	GCA	-9	Ala (GCA)-9
-0.0151	-0.0181	-0.0166	-0.0114	-0.0224	-0.0225	-0.0178	-0.0229	-0.0323	-0.013	-0.0086	-0.0106	-0.0174	-0.0276	-0.0332	-0.0203	-0.0192	-0.0168	Ala	GCC	-9	Ala (GCC)-9
-0.1044	-0.0535	-0.0532	-0.0545	-0.0584	-0.0563	-0.0577	-0.0594	-0.0673	-0.0493	-0.0741	-0.0555	-0.0574	-0.0479	-0.0354	-0.0764	-0.062	-0.0322	Ala	GCG	-9	Ala (GCG)-9
-0.0234	-0.0266	-0.036	-0.0293	-0.0309	-0.0374	-0.0293	-0.0381	-0.02	-0.0427	-0.0295	-0.0284	-0.0248	-0.0314	-0.0329	-0.0313	-0.0255	-0.0346	Ala	GCU	-9	Ala (GCU)-9
-0.0187	-0.0215	-0.0232	-0.0259	-0.0179	-0.0404	-0.0264	-0.0446	-0.0464	-0.0194	-0.0243	-0.0097	-0.026	-0.0186	-0.0248	-0.0092	-0.0219	-0.0099	Gly	GGA	-9	Gly (GGA)-9
-0.0525	-0.0538	-0.0386	-0.0458	-0.0432	-0.0647	-0.0405	-0.0565	-0.0695	-0.0466	-0.0417	-0.0463	-0.0416	-0.0449	-0.0481	-0.0369	-0.039	-0.0413	Gly	GGC	-9	Gly (GGC)-9
-0.0656	-0.0365	-0.0338	-0.0364	-0.0355	-0.0295	-0.0436	-0.0437	-0.0409	-0.037	-0.034	-0.0305	-0.0226	-0.0036	-0.0176	-0.0203	-0.0178	-0.0163	Gly	GGG	-9	Gly (GGG)-9
-0.0139	-0.0071	-0.0197	-0.0259	-0.0384	-0.0213	-0.0199	-0.0194	-0.0132	-0.0331	-0.0275	-0.0321	-0.0364	-0.0329	-0.0195	-0.0283	-0.0304	-0.0225	Gly	GGU	-9	Gly (GGU)-9
0.0387	0.0043	-0.002	0.0222	0.0099	0.0149	0.0174	0.0074	-0.0016	0.0191	0.0239	0.0109	0.0006	0.0312	0.0358	-0.0061	0.0097	0.0197	Val	GUA	-9	Val (GUA)-9
-0.0102	-0.0137	-0.0143	-0.0043	-0.0109	-0.0224	-0.0015	-0.0154	-0.014	0.0036	0.0034	-0.0006	-0.0458	-0.0134	0.0196	-0.0449	-0.0407	-0.0233	Val	GUC	-9	Val (GUC)-9
0.0071	0.0049	0.01	0.0138	-0.0007	0.0038	0.0063	0.0123	0.0018	0.0081	0.0131	0.0142	-0.0014	0.013	0.0164	-0.0016	0.0017	0.0155	Val	GUG	-9	Val (GUG)-9
-0.0093	-0.0212	-0.0124	-0.0083	-0.0127	-0.0231	0.0091	-0.0298	-0.0136	-0.0011	-0.0046	-0.0051	-0.0493	-0.0173	-0.0111	-0.0391	-0.045	-0.0216	Val	GUU	-9	Val (GUU)-9
0.0649	0.0475	0.0517	0.0597	0.0376	0.0306	0.042	0.0168	0.0278	0.0466	0.0575	0.0502	0.0494	0.0347	0.036	0.0689	0.0475	0.0467	Tyr	UAC	-9	Uyr (UAC)-9
0.0987	0.0813	0.0857	0.0853	0.0752	0.076	0.0832	0.0639	0.0673	0.0631	0.0845	0.0848	0.0613	0.0651	0.0608	0.066	0.07	0.0563	Tyr	UAU	-9	Uyr (UAU)-9
0.0322	0.0203	0.0136	0.0237	0.0268	0.0076	0.0004	-0.0023	-0.0038	0.0127	0.0018	0.0218	0.0316	0.0349	0.0405	0.0144	0.0311	0.0309	Ser	UCA	-9	Ser (UCA)-9
-0.0072	-0.0207	-0.0133	-0.0152	-0.0212	-0.0215	-0.0183	-0.0233	-0.0301	-0.0079	-0.0092	0.005	-0.0099	-0.0101	-0.0095	-0.0054	-0.0013	-0.0133	Ser	UCC	-9	Ser (UCC)-9
-0.0169	0.0024	-0.0276	-0.0011	-0.0197	-0.0051	-0.0048	0.0142	0.011	0.0008	-0.019	0.0055	0.0154	0.0146	0.0097	0.0055	-0.0027	-0.006	Ser	UCG	-9	Ser (UCG)-9
-0.0126	-0.025	-0.0139	-0.0156	-0.0368	-0.0222	-0.0127	-0.0365	-0.0265	-0.0101	-0.0117	-0.0171	-0.0098	-0.0157	-0.0128	-0.0088	-0.013	-0.0161	Ser	UCU	-9	Ser (UCU)-9
-0.0081	-0.0075	-0.0071	-0.0131	-0.0172	-0.0254	0.001	-0.023	-0.0139	0.0059	-0.0061	0.0052	0.0024	-0.0098	-0.0113	0.0007	0.0025	-0.0091	Cys	UGC	-9	Cys (UGC)-9
0.0711	0.0811	0.069	0.066	0.0753	0.0686	0.0663	0.0582	0.0383	0.0624	0.0671	0.0573	0.0556	0.0659	0.0632	0.0691	0.058	0.0552	Trp	UGG	-9	Urp (UGG)-9
-0.0066	0.0002	-0.01	0.0038	-0.0093	-0.0173	0.0148	0.0034	0.0154	0.0107	0.0091	0.0046	0.002	-0.0164	-0.0286	0.0035	0.013	0.0026	Cys	UGU	-9	Cys (UGU)-9
-0.0246	-0.0053	0.0265	0.0173	0.0122	0.0145	-0.0015	0.0255	0.002	0.0153	0.0009	0.0091	0.0111	0.0222	0.0106	0.0325	0.0334	0.0143	Leu	UUA	-9	Leu (UUA)-9
0.0489	0.0425	0.044	0.0513	0.053	0.0467	0.0362	0.0339	0.0424	0.0428	0.0398	0.0306	0.0273	0.0316	0.0257	0.0321	0.0203	0.0297	Phe	UUC	-9	Phe (UUC)-9
0.0357	0.0481	0.0356	0.0253	0.0421	0.0351	0.0161	0.0326	0.0348	0.0424	0.0382	0.0407	0.0399	0.0332	0.0297	0.0276	0.0376	0.0349	Leu	UUG	-9	Leu (UUG)-9
0.0605	0.0534	0.0552	0.0475	0.0477	0.0678	0.0424	0.0531	0.069	0.0434	0.048	0.0414	0.0382	0.0345	0.0346	0.0321	0.0401	0.033	Phe	UUU	-9	Phe (UUU)-9
0.0909	0.1108	0.107	0.0764	0.1133	0.1248	0.0767	0.1224	0.1218	0.0544	0.0477	0.0611	0.0598	0.0763	0.0897	0.0598	0.0585	0.075	Lys	AAA	-8	Lys (AAA)-8
0.0034	-0.0227	-0.0086	-0.0042	-0.0306	-0.0436	-0.009	-0.0462	-0.0218	0.0094	0.0168	0.0125	0.0115	0.0081	-0.0003	0.0228	0.0252	0.0044	Asn	AAC	-8	Asn (AAC)-8
0.0516	0.0562	0.0619	0.045	0.0509	0.042	0.0305	0.0363	0.0386	0.0291	0.031	0.0392	0.0379	0.0435	0.0364	0.0449	0.0395	0.0399	Lys	AAG	-8	Lys (AAG)-8
0.0208	-0.0063	0.0034	0.0187	-0.0099	-0.0241	0.0099	-0.0139	-0.0256	0.0078	0.0309	0.025	0.0326	0.0085	0.016	0.0318	0.0343	0.0179	Asn	AAU	-8	Asn (AAU)-8
-0.0128	-0.0262	-0.0099	-0.0185	-0.0241	-0.0327	-0.0131	-0.034	-0.0199	-0.005	-0.0015	-0.0039	0.0087	-0.0208	-0.0275	-0.0072	0.001	-0.0068	Thr	ACA	-8	Uhr (ACA)-8
-0.0129	-0.012	-0.0164	0.0091	-0.0048	-0.0169	-0.0073	-0.043	-0.0259	0.0014	0.002	0.0159	0.0219	0.0081	0.0059	0.0233	0.0198	0.0105	Thr	ACC	-8	Uhr (ACC)-8
-0.0194	0.007	-0.0107	0.0004	-0.0269	-0.0055	-0.004	0.0145	0.0252	-0.0109	-0.0076	-0.0077	0.0111	0.0099	-0.0026	0.0125	0.0054	0.0104	Thr	ACG	-8	Uhr (ACG)-8
-0.0198	-0.0353	-0.0179	-0.0055	-0.0366	-0.0189	-0.0207	-0.0406	-0.0133	-0.0021	-0.015	-0.0037	-0.0031	-0.0006	-0.0089	0.0046	0.0034	-0.0047	Thr	ACU	-8	Uhr (ACU)-8
-0.0043	0.0221	0.0293	-0.0053	0.0346	0.0316	0.0013	0.0258	0.0047	-0.0168	-0.0187	-0.0174	-0.01	-0.009	0.0033	-0.0073	-0.0107	0.0023	Arg	AGA	-8	Arg (AGA)-8
-0.0325	-0.043	-0.0295	-0.0147	-0.028	-0.0303	-0.0366	-0.0324	-0.0579	-0.0249	-0.0438	-0.0249	-0.021	-0.0178	-0.022	-0.0167	-0.0287	-0.0182	Ser	AGC	-8	Ser (AGC)-8
-0.0156	-0.0224	-0.0198	-0.0211	-0.0151	-0.0449	-0.025	-0.0584	-0.0422	-0.0349	-0.031	-0.0366	-0.0089	-0.0274	-0.0278	-0.0152	-0.0226	-0.0238	Arg	AGG	-8	Arg (AGG)-8
0.009	0.006	-0.0012	0.0106	-0.0078	-0.001	0.001	-0.0115	-0.0258	-0.0072	-0.0171	-0.0082	-0.0224	-0.0074	0.0077	0.0029	0.0002	-0.0006	Ser	AGU	-8	Ser (AGU)-8
0.017	0.0479	0.0312	0.015	0.0401	0.0768	0.0515	0.0989	0.1027	0.017	0.0125	0.0219	-0.0042	0.0114	0.0177	0	0.0147	0.0118	Ile	AUA	-8	Ile (AUA)-8
0.0181	0.0122	0.0154	0.0351	0.1011	0.1389	0.0763	0.1877	0.1979	0.0181	0.0324	0.0197	0.0207	0.0078	0.0125	0.0191	0.0177	0.0125	Ile	AUC	-8	Ile (AUC)-8
0.0084	0.003	0.0163	-0.0095	0.0061	0.0056	-0.0155	0.0141	0.014	-0.0041	-0.0088	-0.0091	-0.009	-0.0068	-0.0053	-0.0128	-0.0075	-0.0119	Met	AUG	-8	Met (AUG)-8
0.0168	0.0223	0.0292	0.0414	0.1075	0.1346	0.068	0.1925	0.2346	0.0386	0.0303	0.0273	0.0307	0.0206	0.018	0.0281	0.0361	0.0143	Ile	AUU	-8	Ile (AUU)-8
-0.0252	-0.0389	-0.0394	-0.0148	-0.0384	-0.0375	-0.021	-0.0319	-0.0513	-0.0138	0.0028	-0.0135	-0.0162	-0.0073	-0.0187	0.0001	-0.0113	-0.0158	Gln	CAA	-8	Gln (CAA)-8
-0.0173	-0.0268	-0.0079	-0.0233	-0.0281	-0.027	-0.03	-0.0578	-0.0511	-0.009	0.0009	-0.0199	-0.0017	-0.0153	-0.0221	-0.0214	-0.0081	-0.0137	His	CAC	-8	His (CAC)-8
-0.0341	-0.0492	-0.0435	-0.0243	-0.0548	-0.0671	-0.0452	-0.0886	-0.0747	-0.0216	-0.0213	-0.0236	-0.0178	-0.0296	-0.0282	-0.0285	-0.0224	-0.0333	Gln	CAG	-8	Gln (CAG)-8
0.0719	0.0226	0.0332	0.017	-0.0063	0.0095	0.0277	0.0146	0.0103	0.032	0.0356	0.0318	0.008	0.0131	0.0117	0.0194	0.0224	0.0167	His	CAU	-8	His (CAU)-8
-0.0003	0.0112	0.0113	-0.0022	-0.0026	0.0054	0.0053	0.0318	0.0266	-0.021	-0.0314	-0.0365	-0.0162	-0.0097	-0.0071	-0.0006	-0.0202	-0.0148	Pro	CCA	-8	Pro (CCA)-8
-0.053	-0.0199	-0.0413	-0.0458	-0.039	-0.03	-0.0304	-0.0451	-0.0521	-0.0597	-0.0507	-0.0512	-0.0491	-0.0263	-0.0437	-0.0504	-0.0485	-0.0377	Pro	CCC	-8	Pro (CCC)-8
-0.0477	-0.0169	-0.0109	-0.0007	-0.017	0.0054	0.0233	0.0253	-0.0547	-0.0296	-0.0401	-0.0193	-0.004	0.0202	0.0351	-0.0134	-0.0107	0.0054	Pro	CCG	-8	Pro (CCG)-8
-0.0294	-0.0048	-0.0149	-0.04	-0.0263	-0.0214	-0.0303	-0.0043	0.006	-0.0407	-0.0437	-0.0519	-0.0265	-0.0309	-0.0291	-0.0158	-0.0285	-0.032	Pro	CCU	-8	Pro (CCU)-8
0.0508	0.0309	0.0499	0.0192	0.0559	0.0301	0.0148	0.0292	0.0157	0.023	0.0309	0.0294	0.0295	0.0229	0.0048	0.0325	0.0172	0.034	Arg	CGA	-8	Arg (CGA)-8
0.0088	0.0086	0.0106	0.0076	0.0076	-0.0146	0.0025	-0.0265	-0.0296	0.0211	0.0199	0.0161	0.021	0.0162	0.0171	0.0309	0.019	0.0171	Arg	CGC	-8	Arg (CGC)-8
0.0045	0.0092	0.0121	0.0187	0.0408	0.0543	0.0033	0.021	0.0368	0.0102	0.0026	0.0104	0.0013	0.0213	0.0402	-0.0069	-0.0013	0.0208	Arg	CGG	-8	Arg (CGG)-8
0.042	0.0157	0.0292	0.0109	0.0069	-0.0098	-0.0166	-0.0256	0.0116	0.0136	0.0266	0.0095	0.0157	0.0228	0.019	0.0138	0.0131	-0.0077	Arg	CGU	-8	Arg (CGU)-8
0.0622	0.0456	0.0441	0.0311	0.0341	0.052	0.047	0.0384	0.0277	0.0318	0.0404	0.03	0.0271	0.0277	0.0331	0.0433	0.0328	0.0295	Leu	CUA	-8	Leu (CUA)-8
-0.0021	-0.0104	-0.0153	0.0116	0.0306	0.0184	-0.0173	-0.0129	-0.0191	0.0155	-0.0035	-0.008	-0.0022	0.0025	-0.0118	-0.0112	-0.0084	-0.0107	Leu	CUC	-8	Leu (CUC)-8
0.019	0.0175	0.0122	0.0117	0.0188	0.0216	0.014	0.0245	0.0238	0.0231	0.0261	0.0177	0.0077	0.0061	0.0062	0.0096	0.0089	0.0072	Leu	CUG	-8	Leu (CUG)-8
0.0038	0.011	0.0099	0.0149	0.0467	0.0428	0.0105	0.0169	0.0135	0.0328	0.0204	0.0107	-0.0011	-0.0199	-0.0184	-0.0079	-0.0072	0.0026	Leu	CUU	-8	Leu (CUU)-8
-0.0147	-0.0055	-0.0074	-0.0236	-0.0103	-0.0042	0.0001	0.0196	0.0023	-0.0186	-0.0174	-0.0186	-0.0092	-0.0175	-0.0161	-0.0069	-0.0078	-0.0126	Glu	GAA	-8	Glu (GAA)-8
-0.0162	-0.0045	-0.0081	-0.0125	-0.0148	-0.0227	-0.009	-0.0171	-0.0402	-0.0143	-0.0157	-0.0149	-0.0075	-0.0154	-0.0167	-0.0072	-0.0029	-0.0079	Asp	GAC	-8	Asp (GAC)-8
-0.0381	-0.0315	-0.0387	-0.0416	-0.0406	-0.0392	-0.0357	-0.0399	-0.0331	-0.0442	-0.0463	-0.0486	-0.0369	-0.0417	-0.0388	-0.0362	-0.0356	-0.0332	Glu	GAG	-8	Glu (GAG)-8
-0.0196	-0.0143	-0.0192	-0.013	-0.0275	-0.0487	-0.0123	-0.0273	-0.0341	-0.0133	-0.0056	-0.0092	-0.0035	-0.0158	-0.0314	0.001	-0.0053	-0.0103	Asp	GAU	-8	Asp (GAU)-8
-0.0182	-0.0412	-0.0367	-0.0293	-0.0384	-0.067	-0.032	-0.0461	-0.0343	-0.0196	-0.0232	-0.0242	-0.022	-0.044	-0.0465	-0.0153	-0.0255	-0.0477	Ala	GCA	-8	Ala (GCA)-8
-0.0162	-0.0234	-0.0156	-0.0178	-0.0061	-0.0351	-0.0214	-0.0342	-0.0368	-0.0079	-0.0118	-0.0054	-0.0132	-0.0247	-0.0146	-0.0093	-0.0162	-0.0172	Ala	GCC	-8	Ala (GCC)-8
-0.1005	-0.0616	-0.0632	-0.0673	-0.0783	-0.0511	-0.0476	-0.05	-0.0659	-0.061	-0.069	-0.0552	-0.0513	-0.0327	-0.0285	-0.0622	-0.036	-0.0303	Ala	GCG	-8	Ala (GCG)-8
-0.0239	-0.0211	-0.0263	-0.0154	-0.0221	-0.0265	-0.0187	-0.0235	0.0031	-0.0119	-0.016	-0.0234	-0.0132	-0.0235	-0.0316	-0.0227	-0.0219	-0.0201	Ala	GCU	-8	Ala (GCU)-8
-0.0415	-0.0452	-0.0381	-0.0463	-0.0483	-0.0725	-0.0438	-0.0585	-0.0537	-0.0466	-0.0528	-0.0392	-0.0289	-0.0485	-0.041	-0.0379	-0.0467	-0.0411	Gly	GGA	-8	Gly (GGA)-8
-0.0572	-0.0584	-0.0531	-0.0594	-0.0485	-0.0627	-0.0492	-0.0695	-0.0781	-0.0625	-0.065	-0.0529	-0.0533	-0.0492	-0.0487	-0.0647	-0.0551	-0.0547	Gly	GGC	-8	Gly (GGC)-8
-0.0793	-0.05	-0.0525	-0.042	-0.0373	-0.0385	-0.0699	-0.0855	-0.0686	-0.0555	-0.052	-0.0476	-0.0377	-0.0299	-0.0351	-0.0363	-0.0334	-0.031	Gly	GGG	-8	Gly (GGG)-8
-0.0146	-0.02	-0.0179	-0.0301	-0.022	-0.0396	-0.0158	-0.0114	-0.0344	-0.0264	-0.0376	-0.0274	-0.0218	-0.0119	-0.0257	-0.0178	-0.0229	-0.0225	Gly	GGU	-8	Gly (GGU)-8
0.0015	-0.0029	-0.0017	-0.0005	0.0083	0.0165	0.023	0.0059	-0.0005	0.017	0.0114	0.0174	0.0117	0.0318	0.0343	-0.0144	0.0087	0.0303	Val	GUA	-8	Val (GUA)-8
-0.0147	-0.0185	-0.0261	-0.0094	-0.0147	-0.0154	-0.024	-0.018	-0.0133	-0.0064	-0.0086	0.0034	-0.0459	0.0193	0.0381	-0.0433	-0.036	0.0029	Val	GUC	-8	Val (GUC)-8
0.0087	-0.0034	0.002	0.0033	0.0068	0.0047	0	-0.0077	-0.0168	0.0054	0.0037	0.0041	0.0037	0.0266	0.0413	0.0112	0.0069	0.0306	Val	GUG	-8	Val (GUG)-8
-0.0209	-0.005	-0.0148	-0.0038	-0.022	-0.0222	-0.0009	-0.0206	-0.0185	0.0029	-0.0066	-0.0027	-0.036	0.0197	0.0415	-0.0351	-0.0203	0.0211	Val	GUU	-8	Val (GUU)-8
0.0645	0.0505	0.057	0.0613	0.0319	0.0371	0.044	0.0188	0.0188	0.0628	0.0777	0.0552	0.0647	0.0472	0.0349	0.0559	0.0576	0.0427	Tyr	UAC	-8	Uyr (UAC)-8
0.0787	0.0527	0.0677	0.0724	0.034	0.051	0.051	0.0591	0.0352	0.0621	0.0776	0.0757	0.0485	0.0578	0.0439	0.0685	0.0514	0.0431	Tyr	UAU	-8	Uyr (UAU)-8
0.0159	-0.0145	-0.0149	-0.0217	-0.0092	-0.0288	0.01	0.0169	0.0119	-0.0037	-0.005	-0.0049	-0.004	-0.0208	-0.01	-0.0055	-0.0076	-0.0019	Ser	UCA	-8	Ser (UCA)-8
-0.0228	-0.0276	-0.0364	-0.0191	-0.0323	-0.0414	-0.0231	-0.0637	-0.0427	-0.0173	-0.0251	-0.0167	-0.0164	-0.0386	-0.0375	-0.024	-0.0274	-0.0323	Ser	UCC	-8	Ser (UCC)-8
0.0026	-0.0039	-0.034	-0.0311	-0.0417	-0.022	-0.0269	0.0147	-0.0357	0.0004	0.0034	-0.0078	0.0064	-0.0127	-0.0137	-0.0145	0.0133	-0.009	Ser	UCG	-8	Ser (UCG)-8
-0.0159	-0.0142	-0.0136	-0.0077	-0.0294	-0.0296	-0.0217	-0.0433	-0.0343	-0.0177	-0.0077	-0.0109	-0.0128	-0.0167	-0.0135	-0.0142	-0.0031	-0.0114	Ser	UCU	-8	Ser (UCU)-8
-0.0281	-0.0357	-0.0518	-0.0467	-0.0393	-0.0499	-0.0486	-0.0477	-0.0433	-0.0401	-0.0302	-0.0307	-0.039	-0.0465	-0.0411	-0.0463	-0.0261	-0.0326	Cys	UGC	-8	Cys (UGC)-8
0.0462	0.0453	0.0433	0.0359	0.0218	0.0279	0.0159	0.0186	0.003	0.0386	0.0462	0.0348	0.0177	0.012	0.0173	0.0184	0.015	0.0162	Trp	UGG	-8	Urp (UGG)-8
-0.0095	0.0033	-0.0123	0.0052	-0.0072	-0.0056	0.0156	-0.0075	0.0073	0.0087	0.0004	0.0103	-0.0054	-0.0136	-0.0222	-0.0008	-0.0136	-0.0091	Cys	UGU	-8	Cys (UGU)-8
0.022	0.0426	0.0416	0.0377	0.0247	0.0474	0.0376	0.0443	0.0556	0.0465	0.0439	0.0486	0.0464	0.0586	0.0407	0.0514	0.0526	0.0409	Leu	UUA	-8	Leu (UUA)-8
0.051	0.0538	0.0415	0.0597	0.0486	0.0532	0.0469	0.0326	0.0404	0.0461	0.0542	0.0421	0.0366	0.0299	0.0384	0.0331	0.0264	0.0239	Phe	UUC	-8	Phe (UUC)-8
0.031	0.05	0.0398	0.0398	0.0531	0.0473	0.0444	0.0471	0.0723	0.042	0.0425	0.0447	0.0374	0.0329	0.0341	0.0343	0.0337	0.0334	Leu	UUG	-8	Leu (UUG)-8
0.0572	0.0791	0.0705	0.0583	0.0624	0.069	0.0709	0.0724	0.0878	0.057	0.0593	0.0611	0.0533	0.0494	0.0473	0.0568	0.0447	0.0393	Phe	UUU	-8	Phe (UUU)-8
0.1462	0.1698	0.1752	0.1193	0.1719	0.2029	0.197	0.2737	0.2319	0.1173	0.1062	0.0962	0.1085	0.1305	0.1507	0.1046	0.1046	0.1092	Lys	AAA	-7	Lys (AAA)-7
-0.0092	-0.0471	-0.0438	-0.0141	-0.0508	-0.087	-0.0498	-0.0927	-0.0636	-0.0126	0.0012	-0.0019	0.0032	-0.012	-0.0365	0.0071	-0.0114	-0.0141	Asn	AAC	-7	Asn (AAC)-7
0.0921	0.0791	0.0957	0.0834	0.0826	0.0642	0.0598	0.0352	0.0809	0.0689	0.081	0.0725	0.0611	0.0725	0.075	0.0792	0.0686	0.0639	Lys	AAG	-7	Lys (AAG)-7
0.0152	-0.009	0.0097	0.0164	-0.0358	0.0018	0.0681	0.0226	0.0153	0.0334	0.0524	0.0448	0.0595	0.0259	0.018	0.0444	0.0438	0.0227	Asn	AAU	-7	Asn (AAU)-7
0.0347	0.0158	0.0248	0.0098	-0.0079	0.0175	0.0934	0.0968	0.114	0.0506	0.0537	0.0413	0.0402	0.0129	0.0187	0.0283	0.0379	-0.0027	Thr	ACA	-7	Uhr (ACA)-7
-0.0266	-0.0362	-0.0399	-0.001	-0.0268	-0.0665	-0.0349	-0.0711	-0.0339	-0.006	-0.0066	0.0053	0.018	0.0165	-0.0176	0.0052	0.0055	0.0098	Thr	ACC	-7	Uhr (ACC)-7
0.0095	-0.0019	0.0099	0.0069	-0.0069	-0.0357	-0.0099	-0.0142	0.0359	-0.0055	-0.0004	0.0191	-0.0026	-0.0024	0.0156	0.0228	0.036	0.0122	Thr	ACG	-7	Uhr (ACG)-7
-0.0211	-0.026	-0.0222	-0.0038	-0.0204	-0.0045	0.0074	0.0022	-0.0181	-0.005	0.0041	-0.0136	0.0185	-0.0067	-0.0175	0.0062	0.0052	-0.0107	Thr	ACU	-7	Uhr (ACU)-7
0.0425	0.072	0.0796	0.0271	0.0599	0.0715	0.0702	0.1052	0.0744	0.0175	0.0078	0.0099	0.0137	0.0402	0.042	0.0193	0.019	0.0283	Arg	AGA	-7	Arg (AGA)-7
-0.0505	-0.0564	-0.0585	-0.0368	-0.0489	-0.0883	-0.0975	-0.0914	-0.0604	-0.0502	-0.0548	-0.0529	-0.0364	-0.0598	-0.0567	-0.0463	-0.0454	-0.0482	Ser	AGC	-7	Ser (AGC)-7
-0.0195	-0.0343	-0.0159	-0.0404	-0.0339	-0.0828	-0.1011	-0.1374	-0.0954	-0.0451	-0.0587	-0.053	-0.0647	-0.0522	-0.0568	-0.0285	-0.0522	-0.0451	Arg	AGG	-7	Arg (AGG)-7
-0.0201	-0.0082	-0.0124	-0.0127	-0.0302	0.0102	0.0118	0.0182	-0.0195	-0.0001	-0.0066	-0.0059	-0.0066	-0.0126	-0.0121	-0.0069	0.0006	-0.0089	Ser	AGU	-7	Ser (AGU)-7
0.0555	0.0765	0.0711	0.0553	0.0741	0.1579	0.1242	0.2421	0.1501	0.0604	0.0676	0.0593	0.0515	0.0378	0.0699	0.0261	0.0398	0.0444	Ile	AUA	-7	Ile (AUA)-7
-0.0115	-0.0075	-0.0156	0.0319	0.1431	0.1524	0.0878	0.2458	0.3212	-0.0024	-0.0011	0.005	0.0119	-0.0111	-0.0319	-0.0083	-0.0082	-0.001	Ile	AUC	-7	Ile (AUC)-7
0.0233	0.0064	0.0194	0.0212	0.012	0.0209	-0.0308	-0.0257	0.0315	-0.0095	0.0003	-0.0144	-0.0143	0.0144	0.0028	-0.0007	0.0033	-0.0001	Met	AUG	-7	Met (AUG)-7
0.0419	0.0437	0.0387	0.0717	0.1798	0.228	0.157	0.3113	0.3738	0.0408	0.0539	0.0526	0.0448	0.0306	0.0286	0.0506	0.047	0.0358	Ile	AUU	-7	Ile (AUU)-7
-0.0204	-0.0288	-0.0259	-0.0254	-0.0565	-0.0182	0.0008	-0.012	-0.0326	0.0011	0.0122	0.0095	-0.0022	-0.0135	-0.0212	-0.0153	-0.004	-0.0268	Gln	CAA	-7	Gln (CAA)-7
-0.0488	-0.0478	-0.0666	-0.0474	-0.0541	-0.0763	-0.0686	-0.1062	-0.1032	-0.0442	-0.0488	-0.0394	-0.0448	-0.0605	-0.0651	-0.0298	-0.0482	-0.0561	His	CAC	-7	His (CAC)-7
-0.0443	-0.0811	-0.0658	-0.0388	-0.0751	-0.1093	-0.0881	-0.1576	-0.1177	-0.0448	-0.0354	-0.0431	-0.0392	-0.0384	-0.0466	-0.02	-0.0289	-0.0465	Gln	CAG	-7	Gln (CAG)-7
0.0084	-0.003	0.0076	0.0065	-0.0249	0.0251	0.0422	0.0111	-0.0263	0.0184	0.0382	0.0132	0.0191	0.0096	0.0075	0.0053	0.0181	-0.0109	His	CAU	-7	His (CAU)-7
0.0393	0.0579	0.048	0.0021	0.0175	0.0634	0.0703	0.1359	0.0689	0.018	0.0107	-0.0032	0.0202	0.0193	0.0263	-0.01	0.0031	-0.008	Pro	CCA	-7	Pro (CCA)-7
-0.0575	-0.0336	-0.0545	-0.0667	-0.0535	-0.0766	-0.0846	-0.0877	-0.0957	-0.0693	-0.0884	-0.0709	-0.0619	-0.0632	-0.0652	-0.0801	-0.086	-0.0518	Pro	CCC	-7	Pro (CCC)-7
-0.043	-0.0086	-0.0249	-0.0525	-0.0283	-0.0264	-0.0649	-0.0627	-0.0416	-0.0565	-0.0581	-0.0436	-0.0563	-0.0372	0.0033	-0.0657	-0.0248	-0.0108	Pro	CCG	-7	Pro (CCG)-7
-0.0091	0.0255	0.0141	-0.0116	0.0015	0.0422	0.0338	0.0342	-0.0001	-0.0155	-0.0269	-0.0359	-0.0133	-0.0055	0.0035	-0.0184	-0.0122	-0.0092	Pro	CCU	-7	Pro (CCU)-7
0.0142	0.0142	0.0091	0.0009	0.0178	0.009	-0.0069	-0.0028	-0.0193	-0.0054	-0.0267	-0.0215	-0.0222	-0.0151	-0.0025	-0.0105	-0.0216	-0.0039	Arg	CGA	-7	Arg (CGA)-7
-0.0207	-0.037	-0.0326	-0.0346	-0.0443	-0.0823	-0.0797	-0.1025	-0.1019	-0.0362	-0.0437	-0.0139	-0.0299	-0.0401	-0.0457	-0.0146	-0.0265	-0.0243	Arg	CGC	-7	Arg (CGC)-7
-0.0175	-0.0181	-0.0073	-0.0123	-0.0093	-0.0414	-0.0754	-0.0991	-0.0814	-0.0381	-0.0472	-0.0243	-0.045	-0.0245	-0.0161	-0.0225	-0.0365	-0.0188	Arg	CGG	-7	Arg (CGG)-7
0.0111	0.0028	0.0153	0.013	0.0066	0.0249	0.0068	-0.0111	-0.056	0.0031	-0.001	0.0047	-0.0019	0.0302	0.007	0.0057	-0.0003	-0.005	Arg	CGU	-7	Arg (CGU)-7
0.0339	0.0448	0.0263	0.0158	0.0484	0.0472	0.0397	0.0779	0.0258	0.0241	0.0163	0.0145	0.0113	0.0235	0.0031	-0.0111	-0.0095	0.004	Leu	CUA	-7	Leu (CUA)-7
-0.0424	-0.0157	-0.0324	-0.0038	0.0352	-0.0107	-0.07	-0.0645	-0.0761	0.0123	-0.0337	-0.0121	-0.0162	-0.0276	-0.0431	-0.0236	-0.0295	-0.0139	Leu	CUC	-7	Leu (CUC)-7
0.0019	-0.0109	0.0037	-0.0036	0.0164	-0.0133	-0.0665	-0.0956	-0.0509	-0.0187	-0.0145	-0.0069	-0.0303	-0.0153	-0.014	-0.0084	-0.0153	-0.0042	Leu	CUG	-7	Leu (CUG)-7
-0.0186	0.0046	0.0105	0.0199	0.0547	0.0376	-0.0085	-0.0038	-0.0466	0.0341	0.0016	0.009	-0.0127	-0.0019	-0.0223	-0.0033	-0.0113	0.0029	Leu	CUU	-7	Leu (CUU)-7
0.0469	0.0625	0.0422	0.0236	0.0337	0.0734	0.1122	0.1636	0.1076	0.0411	0.0433	0.0315	0.0371	0.0255	0.041	0.0307	0.0414	0.0192	Glu	GAA	-7	Glu (GAA)-7
-0.0155	-0.0013	-0.0138	-0.0225	-0.0349	-0.0613	-0.0318	-0.0366	-0.0179	-0.013	-0.0167	-0.0113	-0.01	-0.0303	-0.0352	-0.0168	-0.0189	-0.0261	Asp	GAC	-7	Asp (GAC)-7
-0.0122	-0.0102	-0.0138	-0.0131	-0.0303	-0.0217	-0.0291	-0.0384	-0.0018	-0.034	-0.0206	-0.0266	-0.0338	-0.0253	-0.022	-0.0204	-0.0241	-0.0297	Glu	GAG	-7	Glu (GAG)-7
0.0162	0.0146	0.0124	0.0124	-0.0369	-0.0137	0.0744	0.0419	0.0023	0.0281	0.0363	0.0161	0.0283	-0.0014	0.0028	0.0193	0.0342	-0.002	Asp	GAU	-7	Asp (GAU)-7
0.0332	0.0055	0.0094	0.0125	-0.005	0.0008	0.061	0.0828	0.038	0.029	0.0463	0.0187	0.037	0.0141	0.0215	0.0226	0.0249	-0.003	Ala	GCA	-7	Ala (GCA)-7
-0.0406	-0.0466	-0.0583	-0.0363	-0.0492	-0.0742	-0.0709	-0.0835	-0.0645	-0.0362	-0.0441	-0.0311	-0.0394	-0.0431	-0.0474	-0.0374	-0.0411	-0.0339	Ala	GCC	-7	Ala (GCC)-7
-0.1069	-0.0962	-0.084	-0.0755	-0.0827	-0.0751	-0.0998	-0.1168	-0.1099	-0.082	-0.0729	-0.043	-0.0766	-0.0734	-0.0677	-0.0639	-0.0581	-0.0473	Ala	GCG	-7	Ala (GCG)-7
0.0244	0.0106	0.012	0.0137	0.0154	0.0289	0.0443	0.0217	0.0314	0.0221	0.0262	0.0157	0.0312	0.0203	0.0042	0.0205	0.0241	0.0191	Ala	GCU	-7	Ala (GCU)-7
-0.0313	-0.0544	-0.0462	-0.0576	-0.0685	-0.0731	-0.0602	-0.0645	-0.0618	-0.0413	-0.0364	-0.0467	-0.0347	-0.0453	-0.0413	-0.0453	-0.0418	-0.0466	Gly	GGA	-7	Gly (GGA)-7
-0.0982	-0.0795	-0.0884	-0.0897	-0.0869	-0.1152	-0.123	-0.1287	-0.1243	-0.0832	-0.1019	-0.0784	-0.0769	-0.0824	-0.0871	-0.0823	-0.0851	-0.0698	Gly	GGC	-7	Gly (GGC)-7
-0.0877	-0.085	-0.0815	-0.0842	-0.0682	-0.0993	-0.1395	-0.1848	-0.1319	-0.1152	-0.1036	-0.0973	-0.1112	-0.0773	-0.0799	-0.0907	-0.0951	-0.0758	Gly	GGG	-7	Gly (GGG)-7
-0.0326	-0.0214	-0.0292	-0.0321	-0.0322	-0.0148	-0.0041	-0.0271	-0.0364	-0.0263	-0.0265	-0.0463	-0.0324	-0.0422	-0.0481	-0.0286	-0.0328	-0.0267	Gly	GGU	-7	Gly (GGU)-7
0.0231	0.0031	-0.0111	0.002	-0.0158	-0.0155	0.013	0.0421	0.0117	0.0096	0.0074	-0.0047	0.024	0.0609	0.0803	0.0033	0.027	0.0455	Val	GUA	-7	Val (GUA)-7
-0.0472	-0.0386	-0.0506	-0.0319	-0.0374	-0.0816	-0.0736	-0.0892	-0.0519	-0.0353	-0.0459	-0.0317	-0.0279	0.0481	0.0797	-0.0383	-0.034	0.0672	Val	GUC	-7	Val (GUC)-7
-0.0178	-0.0242	-0.0143	-0.0141	-0.0194	-0.0399	-0.0795	-0.1133	-0.064	-0.0427	-0.0345	-0.0335	-0.0303	0.0137	0.0381	-0.0066	-0.0158	0.0307	Val	GUG	-7	Val (GUG)-7
-0.0543	-0.0309	-0.0366	-0.0177	-0.0301	-0.0325	-0.0009	-0.0588	-0.0534	-0.0073	-0.0061	-0.011	-0.0067	0.0603	0.0929	-0.0108	0.0054	0.0773	Val	GUU	-7	Val (GUU)-7
0.0657	0.0477	0.0358	0.0498	0.0239	0.0178	0.0121	0.0191	-0.0028	0.0559	0.064	0.0617	0.0676	0.0315	0.0179	0.0424	0.0479	0.0394	Tyr	UAC	-7	Uyr (UAC)-7
0.112	0.1034	0.1006	0.09	0.0676	0.1104	0.148	0.1452	0.0941	0.1186	0.1456	0.1367	0.111	0.0896	0.0761	0.1047	0.1104	0.0719	Tyr	UAU	-7	Uyr (UAU)-7
0.0382	0.0203	0.0264	0.0208	0.0016	0.04	0.0893	0.1168	0.0427	0.0602	0.0597	0.0423	0.047	0.0359	0.0491	0.0373	0.0553	0.0329	Ser	UCA	-7	Ser (UCA)-7
-0.0213	-0.0363	-0.0447	-0.0139	-0.0543	-0.0656	-0.0519	-0.0726	-0.0569	-0.0179	-0.0268	-0.0251	-0.0106	-0.0287	-0.0379	-0.0226	-0.0214	-0.0326	Ser	UCC	-7	Ser (UCC)-7
-0.0385	-0.0527	-0.0249	-0.0331	-0.0376	-0.0675	-0.0538	-0.0863	-0.0226	-0.032	-0.0296	-0.0369	-0.0525	-0.0424	-0.0509	-0.024	-0.0432	-0.0593	Ser	UCG	-7	Ser (UCG)-7
-0.0067	-0.0235	-0.0152	0.0069	-0.0184	0.0085	0.0145	-0.0026	-0.0285	0.0136	0.0112	0.0051	0.023	0.017	0.0071	0.016	0.0316	0.0111	Ser	UCU	-7	Ser (UCU)-7
-0.0755	-0.0729	-0.0784	-0.0624	-0.0471	-0.103	-0.1022	-0.1243	-0.122	-0.0829	-0.0887	-0.0703	-0.0456	-0.0661	-0.0709	-0.0366	-0.0573	-0.0593	Cys	UGC	-7	Cys (UGC)-7
0.075	0.0602	0.0667	0.0552	0.044	0.0162	0	-0.0313	-0.0111	0.0409	0.0578	0.0532	0.0225	0.0244	0.0225	0.0579	0.0301	0.0331	Trp	UGG	-7	Urp (UGG)-7
-0.0037	0.0267	0.02	0.0076	0.0133	0.0536	0.0366	0.0129	0.0029	0.0007	0.0166	0.0192	0.0239	0.0077	0.0143	0.0175	0.0165	0.0096	Cys	UGU	-7	Cys (UGU)-7
0.047	0.0523	0.0551	0.0376	0.0606	0.0722	0.0841	0.1373	0.0836	0.064	0.0525	0.0577	0.0474	0.0491	0.0505	0.0457	0.0561	0.0364	Leu	UUA	-7	Leu (UUA)-7
0.0385	0.0608	0.0472	0.0452	0.0604	0.0343	0.0103	0.0276	0.0501	0.0466	0.0351	0.0397	0.0516	0.0402	0.0284	0.0328	0.0301	0.0381	Phe	UUC	-7	Phe (UUC)-7
0.0032	0.0057	0.0128	0.0219	0.0313	0.0132	-0.0353	-0.0522	-0.0032	0.0029	0.007	0.0123	-0.0201	-0.0114	0.0069	0.0065	0.0065	0.0064	Leu	UUG	-7	Leu (UUG)-7
0.0776	0.0987	0.11	0.0894	0.0892	0.1273	0.1227	0.1257	0.1175	0.0811	0.091	0.0835	0.076	0.0668	0.054	0.0863	0.0667	0.0618	Phe	UUU	-7	Phe (UUU)-7
0.2166	0.2442	0.2201	0.1683	0.2032	0.3049	0.3107	0.4274	0.2637	0.205	0.1953	0.1768	0.1622	0.1716	0.1975	0.1457	0.1566	0.1499	Lys	AAA	-6	Lys (AAA)-6
0.0125	-0.0388	-0.042	-0.0131	-0.0628	-0.0334	0.0262	0.0191	-0.0234	0.0178	0.0346	0.0135	0.0384	-0.0005	-0.0116	0.0353	0.0345	-0.0108	Asn	AAC	-6	Asn (AAC)-6
0.1518	0.1263	0.1458	0.1345	0.1217	0.1926	0.2296	0.2436	0.2012	0.1744	0.1863	0.1446	0.1621	0.153	0.1515	0.1274	0.1443	0.1062	Lys	AAG	-6	Lys (AAG)-6
0.0063	-0.0203	-0.0225	-0.0141	-0.0555	-0.0087	0.0655	0.0555	-0.0348	0.0264	0.0491	0.0398	0.0345	0.0056	-0.0155	0.0328	0.0347	0.0044	Asn	AAU	-6	Asn (AAU)-6
0.0711	0.0451	0.0307	0.0237	0.0024	0.1072	0.1868	0.2655	0.1631	0.0756	0.0912	0.0746	0.0925	0.0563	0.0382	0.0679	0.0804	0.0365	Thr	ACA	-6	Uhr (ACA)-6
-0.0153	-0.0319	-0.0345	-0.0112	-0.0451	-0.0365	0.0088	0.0024	0.0004	-0.0052	-0.0097	-0.0042	0.0188	-0.0063	-0.0194	-0.0004	-0.0114	-0.0169	Thr	ACC	-6	Uhr (ACC)-6
0.1074	0.0799	0.0896	0.0876	0.0564	0.1819	0.2374	0.2843	0.2234	0.1245	0.1435	0.1096	0.119	0.1235	0.14	0.0818	0.1302	0.0987	Thr	ACG	-6	Uhr (ACG)-6
-0.008	-0.0193	-0.0207	-0.0231	-0.0401	-0.0053	0.0332	0.0408	0.0216	-0.0188	0.0092	0.0035	0.0183	-0.0133	-0.0317	-0.0037	0.0104	-0.0122	Thr	ACU	-6	Uhr (ACU)-6
0.138	0.1306	0.1453	0.095	0.1218	0.2068	0.2181	0.2827	0.2252	0.1202	0.1163	0.0902	0.1012	0.1134	0.1203	0.0743	0.089	0.0768	Arg	AGA	-6	Arg (AGA)-6
-0.0321	-0.0429	-0.0365	-0.0268	-0.0463	-0.0409	0.0054	0.003	0.0382	-0.0188	-0.0171	-0.0259	-0.0055	-0.0198	-0.0144	-0.0079	-0.0072	-0.0344	Ser	AGC	-6	Ser (AGC)-6
0.0187	-0.0096	0.0143	0.0015	-0.0105	0.0048	0.053	0.0123	0.0595	0.033	0.0263	-0.0204	0.0165	-0.0025	0.0051	0.0029	0	-0.0394	Arg	AGG	-6	Arg (AGG)-6
-0.0186	0.0046	0.0186	0.0092	-0.0019	0.0437	0.062	0.0634	0.0136	0.0212	0.0255	0.0113	0.0212	0.0045	-0.0013	0.0052	0.0071	0.0069	Ser	AGU	-6	Ser (AGU)-6
0.1019	0.1425	0.1221	0.1024	0.1418	0.3107	0.3002	0.4343	0.3054	0.1208	0.1092	0.1075	0.0914	0.1058	0.0955	0.0803	0.101	0.0705	Ile	AUA	-6	Ile (AUA)-6
0.0301	0.0419	0.0471	0.086	0.2558	0.3488	0.3521	0.5272	0.5826	0.0448	0.0424	0.039	0.0515	0.0408	0.0354	0.0465	0.0487	0.0338	Ile	AUC	-6	Ile (AUC)-6
0.0647	0.0838	0.0869	0.0661	0.0902	0.169	0.1698	0.1642	0.1876	0.0878	0.0876	0.0522	0.0741	0.0741	0.0685	0.057	0.0768	0.0451	Met	AUG	-6	Met (AUG)-6
0.0359	0.0496	0.0516	0.1003	0.27	0.3405	0.3429	0.4962	0.5776	0.0657	0.0608	0.065	0.0673	0.04	0.0281	0.0616	0.0609	0.0387	Ile	AUU	-6	Ile (AUU)-6
-0.0688	-0.0925	-0.0944	-0.0799	-0.1071	-0.1512	-0.1726	-0.1551	-0.1786	-0.0801	-0.0762	-0.0478	-0.0639	-0.0864	-0.1031	-0.0586	-0.0658	-0.0786	Gln	CAA	-6	Gln (CAA)-6
-0.1069	-0.132	-0.1196	-0.094	-0.1322	-0.2156	-0.2513	-0.3026	-0.2681	-0.1246	-0.1216	-0.1046	-0.1302	-0.1287	-0.1369	-0.0872	-0.1232	-0.105	His	CAC	-6	His (CAC)-6
-0.0913	-0.1311	-0.1274	-0.0933	-0.1379	-0.1877	-0.1645	-0.246	-0.1931	-0.0841	-0.0789	-0.0843	-0.0649	-0.091	-0.1082	-0.0689	-0.0744	-0.0901	Gln	CAG	-6	Gln (CAG)-6
-0.0598	-0.0715	-0.074	-0.0546	-0.0916	-0.1368	-0.195	-0.1809	-0.218	-0.0706	-0.0807	-0.0477	-0.0666	-0.0744	-0.0912	-0.0516	-0.0798	-0.0571	His	CAU	-6	His (CAU)-6
0.0144	0.0305	-0.0108	-0.0546	-0.0208	-0.0594	-0.0874	0.0173	-0.0164	-0.0614	-0.0891	-0.0488	-0.0708	-0.0612	-0.0576	-0.0757	-0.064	-0.0394	Pro	CCA	-6	Pro (CCA)-6
-0.1171	-0.1144	-0.1194	-0.1161	-0.1321	-0.1977	-0.2506	-0.2828	-0.2119	-0.166	-0.1788	-0.1566	-0.1739	-0.146	-0.134	-0.1612	-0.1626	-0.1418	Pro	CCC	-6	Pro (CCC)-6
-0.0005	0.0114	-0.0159	-0.0649	-0.0206	-0.0493	-0.0353	-0.0362	-0.0133	-0.0754	-0.0581	-0.0585	-0.075	-0.049	-0.0384	-0.0631	-0.0608	-0.0468	Pro	CCG	-6	Pro (CCG)-6
-0.0622	-0.0214	-0.0482	-0.0859	-0.0606	-0.1259	-0.1947	-0.1658	-0.1575	-0.1163	-0.1485	-0.1127	-0.1168	-0.0976	-0.1032	-0.1143	-0.1164	-0.0757	Pro	CCU	-6	Pro (CCU)-6
0.0166	0.0131	0.0291	0.0246	0.0403	-0.0355	-0.086	-0.101	-0.0945	-0.0017	-0.0118	-0.0141	-0.0219	-0.0162	0.0029	0.0141	-0.0124	-0.0229	Arg	CGA	-6	Arg (CGA)-6
-0.062	-0.0722	-0.0518	-0.034	-0.0615	-0.1448	-0.1489	-0.2	-0.1157	-0.0666	-0.0569	-0.0517	-0.0496	-0.039	-0.0418	-0.0343	-0.0556	-0.0562	Arg	CGC	-6	Arg (CGC)-6
0.024	0.0019	0.0267	0.0159	0.0249	-0.0356	-0.0223	-0.0552	0.0313	0.0062	0.0064	-0.003	-0.0041	0.0044	0.0165	-0.0117	-0.004	-0.0141	Arg	CGG	-6	Arg (CGG)-6
0.0036	-0.0133	-0.0171	0.0072	-0.0166	-0.0713	-0.0705	-0.0909	-0.0949	-0.0318	-0.0222	0.0076	-0.0404	-0.0288	-0.0436	-0.0268	-0.0393	-0.0219	Arg	CGU	-6	Arg (CGU)-6
0.0222	0.0506	0.0213	0.0198	0.0513	-0.0096	-0.0686	-0.0582	-0.0425	-0.0053	-0.0106	-0.0023	-0.0135	-0.0086	-0.0114	-0.0018	-0.0305	0.0143	Leu	CUA	-6	Leu (CUA)-6
-0.0562	-0.0405	-0.0322	-0.0191	0.0324	-0.0807	-0.1828	-0.2347	-0.1696	-0.0091	-0.0669	-0.028	-0.073	-0.059	-0.0624	-0.0589	-0.0691	-0.0588	Leu	CUC	-6	Leu (CUC)-6
-0.0266	-0.02	-0.0045	0.004	0.0183	-0.0554	-0.1151	-0.1989	-0.086	-0.0178	-0.0466	-0.027	-0.0361	-0.0371	-0.0343	-0.0213	-0.0362	-0.0215	Leu	CUG	-6	Leu (CUG)-6
-0.0865	-0.042	-0.0525	-0.0278	0.0489	-0.0736	-0.1752	-0.2116	-0.1939	-0.0226	-0.0789	-0.022	-0.0955	-0.0838	-0.09	-0.0606	-0.0837	-0.0471	Leu	CUU	-6	Leu (CUU)-6
0.0836	0.1078	0.0732	0.0292	0.0372	0.1033	0.1219	0.2014	0.0802	0.0565	0.0514	0.0523	0.0398	0.0221	0.0443	0.0358	0.0487	0.0315	Glu	GAA	-6	Glu (GAA)-6
0.0555	0.0549	0.0293	0.0262	-0.0107	-0.0025	0.0497	0.0284	0.0355	0.0285	0.0515	0.0242	0.0321	0.0189	0.0227	0.0318	0.0338	0.0146	Asp	GAC	-6	Asp (GAC)-6
0.02	0.0126	0.0073	-0.0033	-0.0114	0.0123	0.0181	0.0113	0.0161	0.0064	0.0009	-0.0201	-0.0031	-0.0095	0.0012	-0.0085	0.0038	-0.0206	Glu	GAG	-6	Glu (GAG)-6
0.0222	0.0043	-0.0026	-0.0106	-0.0627	-0.0672	-0.0306	-0.0451	-0.0972	0.0005	0.0149	0.0211	0.0014	-0.0252	-0.0324	0.0074	0.0046	-0.0043	Asp	GAU	-6	Asp (GAU)-6
0.0168	-0.0204	-0.0295	-0.0073	-0.0442	0.0032	0.0447	0.1083	0.0655	0.0104	0.0161	0.014	0.0135	0.0016	-0.014	-0.0127	0.0004	-0.0248	Ala	GCA	-6	Ala (GCA)-6
-0.0449	-0.0743	-0.0653	-0.0492	-0.0771	-0.081	-0.0347	-0.0046	0.0727	-0.0572	-0.0521	-0.0552	-0.0565	-0.0583	-0.0582	-0.0563	-0.0552	-0.0602	Ala	GCC	-6	Ala (GCC)-6
-0.0446	-0.0774	-0.0295	-0.0434	-0.0543	-0.0078	0.042	0.0361	0.0497	-0.0045	-0.0039	-0.023	-0.0182	-0.0179	-0.0131	-0.0255	-0.0147	-0.0308	Ala	GCG	-6	Ala (GCG)-6
-0.0195	-0.0282	-0.0306	-0.012	-0.0296	-0.0271	-0.0151	0.014	0.011	-0.0233	-0.0218	-0.0031	-0.002	-0.0091	-0.0213	-0.012	-0.0142	-0.0077	Ala	GCU	-6	Ala (GCU)-6
-0.0449	-0.0482	-0.0554	-0.0472	-0.0711	-0.0791	-0.0708	-0.1097	-0.1002	-0.0441	-0.0321	-0.0394	-0.0509	-0.054	-0.0578	-0.045	-0.0422	-0.049	Gly	GGA	-6	Gly (GGA)-6
-0.0776	-0.0863	-0.0762	-0.0843	-0.0826	-0.1281	-0.1127	-0.1402	-0.0579	-0.0988	-0.0949	-0.0975	-0.0839	-0.0727	-0.0853	-0.0889	-0.0813	-0.0881	Gly	GGC	-6	Gly (GGC)-6
-0.0821	-0.0869	-0.0731	-0.077	-0.0814	-0.1111	-0.1114	-0.16	-0.0472	-0.091	-0.0815	-0.1225	-0.0955	-0.0894	-0.0681	-0.0877	-0.0876	-0.0941	Gly	GGG	-6	Gly (GGG)-6
-0.0454	-0.0426	-0.0557	-0.0601	-0.0605	-0.0816	-0.1092	-0.1451	-0.1295	-0.0679	-0.071	-0.0575	-0.0833	-0.0609	-0.0574	-0.0574	-0.0712	-0.0582	Gly	GGU	-6	Gly (GGU)-6
0.0165	-0.004	0.0018	0.0041	-0.0032	-0.009	-0.0143	-0.0012	-0.0008	-0.0053	0.0061	-0.0003	0.0398	0.0707	0.104	0.0498	0.0563	0.1187	Val	GUA	-6	Val (GUA)-6
-0.0697	-0.0586	-0.052	-0.0589	-0.0574	-0.0812	-0.0542	-0.117	-0.0319	-0.0606	-0.0544	-0.0451	0.0221	0.1371	0.1821	0.0164	0.0383	0.1674	Val	GUC	-6	Val (GUC)-6
-0.0302	-0.0248	-0.0035	0.005	-0.0037	-0.0378	-0.0657	-0.1331	-0.0726	-0.0195	-0.0269	-0.0235	0.0178	0.0721	0.0956	0.0233	0.0186	0.0907	Val	GUG	-6	Val (GUG)-6
-0.0671	-0.0508	-0.0546	-0.0244	-0.0454	-0.0767	-0.0949	-0.1379	-0.1463	-0.0472	-0.0409	-0.0285	0.017	0.1283	0.1614	0.0211	0.0352	0.1634	Val	GUU	-6	Val (GUU)-6
0.0554	0.0387	0.0456	0.0612	0.0341	0.0079	-0.0002	-0.0174	-0.0317	0.0503	0.0715	0.0561	0.0648	0.0423	0.0274	0.0689	0.0571	0.0387	Tyr	UAC	-6	Uyr (UAC)-6
0.0672	0.0835	0.0614	0.0675	0.0375	0.054	0.0554	0.0673	-0.0087	0.0814	0.0903	0.1026	0.0644	0.0387	0.0432	0.0739	0.0694	0.0515	Tyr	UAU	-6	Uyr (UAU)-6
-0.0067	-0.0031	-0.0114	-0.0062	-0.0265	-0.001	0.0035	0.0563	-0.0501	0.0051	-0.0023	0.0206	0.0057	-0.0028	-0.0301	0.0024	-0.0008	-0.0022	Ser	UCA	-6	Ser (UCA)-6
-0.0902	-0.1047	-0.098	-0.085	-0.1038	-0.152	-0.147	-0.1968	-0.1612	-0.0892	-0.1068	-0.0848	-0.084	-0.0935	-0.0995	-0.0751	-0.0803	-0.0897	Ser	UCC	-6	Ser (UCC)-6
-0.0294	-0.0029	0.0055	-0.0007	0.018	0.0423	0.0657	0.0463	0.0306	0.0166	0.0224	0.0252	0.0276	0.01	0.0432	0.0113	0.0303	0.0074	Ser	UCG	-6	Ser (UCG)-6
-0.0619	-0.0587	-0.078	-0.0525	-0.0699	-0.1127	-0.1275	-0.1346	-0.179	-0.0679	-0.068	-0.0443	-0.0494	-0.0508	-0.056	-0.0438	-0.0494	-0.0416	Ser	UCU	-6	Ser (UCU)-6
-0.0681	-0.0578	-0.0449	-0.0493	-0.0569	-0.0708	-0.0783	-0.1306	-0.0821	-0.0475	-0.0451	-0.0619	-0.0348	-0.0415	-0.0583	-0.0274	-0.0333	-0.0515	Cys	UGC	-6	Cys (UGC)-6
0.1203	0.1107	0.1489	0.1136	0.1045	0.1343	0.1416	0.066	0.088	0.1268	0.1545	0.1064	0.1118	0.0807	0.0849	0.1108	0.0932	0.0668	Trp	UGG	-6	Urp (UGG)-6
-0.0191	-0.0022	-0.0068	0.0097	-0.0017	0.0198	0.0054	-0.0292	-0.0478	-0.004	0.0147	0.0011	-0.0157	-0.0225	-0.0191	0.0033	0.0206	-0.0007	Cys	UGU	-6	Cys (UGU)-6
-0.0071	0.0317	0.0282	0.0166	0.0362	0.0651	0.0115	0.0543	-0.0103	0.0273	0.022	0.0336	0.0203	-0.0049	-0.017	0.0109	0.0164	0.0263	Leu	UUA	-6	Leu (UUA)-6
0.0368	0.0709	0.0631	0.0598	0.0637	0.0625	0.0134	-0.0153	-0.0073	0.0331	0.0401	0.0522	0.0491	0.0456	0.0347	0.0574	0.0324	0.0467	Phe	UUC	-6	Phe (UUC)-6
0.0188	0.0692	0.08	0.0624	0.0991	0.0813	0.0615	-0.018	0.0523	0.0634	0.0534	0.0451	0.0392	0.0513	0.0398	0.0374	0.0444	0.0383	Leu	UUG	-6	Leu (UUG)-6
0.0721	0.1051	0.0978	0.0827	0.0875	0.0847	0.0511	0.027	-0.0217	0.074	0.0608	0.0766	0.0436	0.0498	0.0537	0.0535	0.0482	0.0705	Phe	UUU	-6	Phe (UUU)-6
0.2141	0.2433	0.203	0.1586	0.1791	0.2249	0.2091	0.3579	0.2276	0.173	0.1601	0.1851	0.1199	0.1473	0.1629	0.1258	0.1255	0.1377	Lys	AAA	-5	Lys (AAA)-5
-0.0281	-0.0823	-0.0878	-0.0587	-0.0965	-0.0738	-0.0468	0.0017	-0.0748	-0.0382	-0.0093	-0.0196	-0.0178	-0.0568	-0.0667	-0.0185	-0.0178	-0.0657	Asn	AAC	-5	Asn (AAC)-5
0.1095	0.0761	0.0573	0.064	0.0311	0.0729	0.0794	0.1615	0.0486	0.0785	0.1008	0.1037	0.0749	0.0509	0.0389	0.0622	0.0585	0.0446	Lys	AAG	-5	Lys (AAG)-5
-0.0961	-0.0786	-0.0982	-0.076	-0.1303	-0.1083	-0.0674	-0.055	-0.1186	-0.0516	-0.0255	-0.0255	-0.0441	-0.0812	-0.097	-0.033	-0.0317	-0.066	Asn	AAU	-5	Asn (AAU)-5
-0.0255	-0.0271	-0.0624	-0.0481	-0.0752	-0.0071	0.001	0.1424	0.0042	-0.0239	-0.013	-0.008	-0.0193	-0.0504	-0.0696	-0.0161	-0.0177	-0.0369	Thr	ACA	-5	Uhr (ACA)-5
-0.0579	-0.0751	-0.0744	-0.0574	-0.0784	-0.0817	-0.0384	0.0084	-0.0335	-0.0409	-0.0405	-0.0325	-0.0185	-0.0479	-0.0505	-0.0408	-0.0364	-0.0596	Thr	ACC	-5	Uhr (ACC)-5
0.0535	0.062	0.0315	0.0201	0.012	0.1323	0.0999	0.2834	0.1149	0.0273	0.0393	0.0665	0.0579	0.049	0.0386	0.0091	0.0327	0.0548	Thr	ACG	-5	Uhr (ACG)-5
-0.0666	-0.0649	-0.0592	-0.0439	-0.0636	-0.0244	0.0036	0.0232	-0.0054	-0.0267	-0.0223	-0.0396	-0.0185	-0.0472	-0.0586	-0.0293	-0.014	-0.035	Thr	ACU	-5	Uhr (ACU)-5
0.1152	0.1216	0.1098	0.0658	0.0795	0.1502	0.1549	0.261	0.1615	0.0758	0.0885	0.0951	0.058	0.0705	0.074	0.036	0.0537	0.0621	Arg	AGA	-5	Arg (AGA)-5
-0.0381	-0.052	-0.0613	-0.0486	-0.0719	-0.0545	-0.0459	-0.0198	-0.0563	-0.0392	-0.0467	-0.0329	-0.0302	-0.0641	-0.0521	-0.0608	-0.0352	-0.0643	Ser	AGC	-5	Ser (AGC)-5
-0.0221	-0.0488	-0.0491	-0.0593	-0.0776	-0.0577	-0.0318	0.0024	-0.102	-0.0541	-0.0333	-0.0273	-0.0615	-0.0662	-0.0796	-0.0614	-0.0678	-0.086	Arg	AGG	-5	Arg (AGG)-5
-0.0521	-0.0263	-0.0268	-0.0334	-0.0373	-0.0224	-0.0583	-0.0592	-0.1011	-0.0386	-0.0436	-0.0095	-0.0424	-0.0412	-0.0438	-0.0363	-0.04	-0.0129	Ser	AGU	-5	Ser (AGU)-5
0.1103	0.1744	0.1311	0.1171	0.1819	0.2723	0.2297	0.4111	0.228	0.0962	0.0592	0.1171	0.0506	0.0577	0.0814	0.0676	0.0706	0.1135	Ile	AUA	-5	Ile (AUA)-5
0.0505	0.0543	0.0405	0.1221	0.3517	0.3654	0.3969	0.5919	0.6101	0.0339	0.0287	0.0414	0.032	0.0233	0.0131	0.0227	0.0281	0.0305	Ile	AUC	-5	Ile (AUC)-5
0.0804	0.1266	0.0869	0.0545	0.0916	0.1287	0.0856	0.1662	0.0666	0.0526	0.0416	0.0682	0.0314	0.0494	0.0519	0.0303	0.0347	0.0589	Met	AUG	-5	Met (AUG)-5
0.045	0.0617	0.0588	0.1272	0.358	0.3635	0.3689	0.5134	0.617	0.0603	0.045	0.0596	0.0497	0.0364	0.0323	0.0706	0.0471	0.0663	Ile	AUU	-5	Ile (AUU)-5
-0.0967	-0.0993	-0.0795	-0.0746	-0.0913	-0.1029	-0.0437	-0.1173	-0.0367	-0.0462	-0.0272	-0.0482	-0.048	-0.0583	-0.0733	-0.0425	-0.0403	-0.0744	Gln	CAA	-5	Gln (CAA)-5
-0.0513	-0.0981	-0.0763	-0.0611	-0.0958	-0.108	-0.0617	-0.135	-0.0558	-0.0527	-0.0385	-0.0726	-0.0451	-0.0639	-0.067	-0.0428	-0.0501	-0.0944	His	CAC	-5	His (CAC)-5
-0.1148	-0.1432	-0.1205	-0.1009	-0.1438	-0.145	-0.0942	-0.1789	-0.14	-0.0876	-0.0672	-0.0861	-0.0665	-0.0976	-0.1227	-0.0643	-0.0693	-0.1104	Gln	CAG	-5	Gln (CAG)-5
-0.0678	-0.0789	-0.0649	-0.0434	-0.0828	-0.1117	-0.0621	-0.195	-0.0946	-0.0507	-0.0344	-0.0624	-0.0444	-0.0648	-0.0771	-0.0362	-0.051	-0.0721	His	CAU	-5	His (CAU)-5
0.0906	0.1042	0.0904	0.0235	0.0416	0.0468	0.1132	0.1103	0.1762	0.0423	0.0267	0.009	0.0166	0.0329	0.0279	0.0282	0.0138	0.0117	Pro	CCA	-5	Pro (CCA)-5
0.0038	-0.0147	0.0082	-0.0358	-0.0465	-0.0574	-0.014	-0.0654	0.0072	-0.0465	-0.0381	-0.0927	-0.0596	-0.0211	-0.0293	-0.0646	-0.0522	-0.0663	Pro	CCC	-5	Pro (CCC)-5
0.1042	0.1327	0.1316	0.0618	0.0662	0.1431	0.2025	0.2594	0.2052	0.0813	0.0608	0.0517	0.0442	0.0746	0.0853	0.0463	0.0619	0.0633	Pro	CCG	-5	Pro (CCG)-5
0.0587	0.0769	0.0777	0.0194	0.0301	0.0284	0.0533	0.0126	0.1071	0.0147	0.0055	-0.0233	-0.009	0.0158	0.0191	0.0131	-0.0042	-0.0046	Pro	CCU	-5	Pro (CCU)-5
0.0363	0.0188	0.0474	0.0523	0.0584	0.0621	0.0729	0.0484	0.086	0.0398	0.028	0.0134	0.0302	0.0106	0.0096	0.0285	0.0222	-0.022	Arg	CGA	-5	Arg (CGA)-5
-0.0014	-0.0763	-0.0399	-0.0452	-0.0677	-0.0259	-0.0085	0.0135	0.0502	-0.0273	-0.0042	-0.0316	-0.013	-0.0345	-0.0291	-0.0395	-0.0316	-0.0822	Arg	CGC	-5	Arg (CGC)-5
0.1035	0.0668	0.0819	0.0673	0.0766	0.1279	0.151	0.1797	0.1507	0.0764	0.0909	0.0602	0.0704	0.0664	0.0943	0.0395	0.0574	0.0353	Arg	CGG	-5	Arg (CGG)-5
0.0095	-0.0385	-0.0165	-0.0001	-0.0053	0.0042	0.0161	-0.013	0.04	0.0056	0.0231	-0.0035	0.0167	-0.0185	-0.0096	-0.0102	-0.0199	-0.0338	Arg	CGU	-5	Arg (CGU)-5
0.0826	0.0925	0.1202	0.1096	0.1173	0.0998	0.0797	0.0052	0.1145	0.0846	0.0639	0.0472	0.0615	0.0705	0.0666	0.0554	0.0584	0.0507	Leu	CUA	-5	Leu (CUA)-5
-0.0012	0.0019	0.0224	0.0577	0.125	0.022	-0.0337	-0.1059	-0.0169	0.1008	0.0201	0.0375	-0.0177	-0.0163	-0.0062	-0.0156	-0.0189	-0.028	Leu	CUC	-5	Leu (CUC)-5
0.0614	0.0781	0.0951	0.0846	0.1004	0.0919	0.0791	-0.001	0.069	0.089	0.0743	0.059	0.0416	0.0456	0.0512	0.0303	0.0396	0.025	Leu	CUG	-5	Leu (CUG)-5
-0.0137	0.0157	0.0537	0.0847	0.1514	0.0501	-0.024	-0.1735	-0.0449	0.1211	0.0324	0.0597	-0.0061	0.019	0.0074	0.0195	0.0131	0.0094	Leu	CUU	-5	Leu (CUU)-5
0.0626	0.1037	0.0526	0.0189	0.021	0.0465	0.043	0.1078	0.0557	0.0415	0.0314	0.0453	0.0034	0.0056	0.0207	0.0144	0.0077	0.0155	Glu	GAA	-5	Glu (GAA)-5
0.0685	0.0441	0.0271	0.0194	-0.0454	-0.0302	0.0063	0.0334	0.0125	0.0335	0.0622	0.034	0.0339	-0.003	-0.0069	0.012	0.0194	-0.0112	Asp	GAC	-5	Asp (GAC)-5
0.0082	0.0057	-0.0144	-0.0159	-0.0301	-0.0288	-0.0462	-0.0297	-0.0498	-0.0203	-0.0171	-0.0095	-0.0299	-0.0346	-0.0392	-0.0298	-0.0316	-0.0411	Glu	GAG	-5	Glu (GAG)-5
-0.0092	-0.0392	-0.0466	-0.043	-0.1138	-0.1484	-0.085	-0.1648	-0.1259	-0.0248	-0.001	-0.0106	-0.0333	-0.0769	-0.0958	-0.003	-0.0288	-0.0627	Asp	GAU	-5	Asp (GAU)-5
-0.0575	-0.0941	-0.1025	-0.079	-0.0973	-0.1396	-0.149	-0.075	-0.0952	-0.079	-0.064	-0.0591	-0.0708	-0.0899	-0.1028	-0.0419	-0.084	-0.0887	Ala	GCA	-5	Ala (GCA)-5
-0.0811	-0.1232	-0.1095	-0.0945	-0.1304	-0.1592	-0.1527	-0.1058	-0.1171	-0.1108	-0.1111	-0.1117	-0.0985	-0.1062	-0.1041	-0.1076	-0.11	-0.1261	Ala	GCC	-5	Ala (GCC)-5
-0.0696	-0.0917	-0.1056	-0.0736	-0.1089	-0.058	-0.0726	0.0437	-0.0622	-0.0641	-0.0572	-0.0236	-0.0507	-0.0633	-0.0539	-0.0658	-0.0474	-0.0469	Ala	GCG	-5	Ala (GCG)-5
-0.0341	-0.0645	-0.0577	-0.0353	-0.0576	-0.0698	-0.091	-0.0787	-0.0543	-0.0488	-0.0382	-0.051	-0.0385	-0.0496	-0.056	-0.0327	-0.0561	-0.0681	Ala	GCU	-5	Ala (GCU)-5
-0.0372	-0.0469	-0.0477	-0.0553	-0.0801	-0.0981	-0.0998	-0.1332	-0.115	-0.0447	-0.0457	-0.0486	-0.0508	-0.0547	-0.0655	-0.0388	-0.0425	-0.0631	Gly	GGA	-5	Gly (GGA)-5
-0.0649	-0.0691	-0.0664	-0.092	-0.0864	-0.1293	-0.1488	-0.1377	-0.1063	-0.0907	-0.0886	-0.1042	-0.0926	-0.0803	-0.0858	-0.0993	-0.0947	-0.1025	Gly	GGC	-5	Gly (GGC)-5
-0.0499	-0.0615	-0.0585	-0.0944	-0.083	-0.1009	-0.1193	-0.1369	-0.1404	-0.0836	-0.0738	-0.0873	-0.1017	-0.0867	-0.0875	-0.1161	-0.096	-0.1016	Gly	GGG	-5	Gly (GGG)-5
-0.0935	-0.0742	-0.0746	-0.0887	-0.0907	-0.1341	-0.1832	-0.2493	-0.2008	-0.1069	-0.1028	-0.0996	-0.1108	-0.1066	-0.108	-0.1089	-0.0965	-0.1125	Gly	GGU	-5	Gly (GGU)-5
0.0046	0.0028	-0.0039	0.0103	0.0153	-0.0178	-0.0527	-0.0959	-0.0435	0.0129	0.0048	0.0072	0.1258	0.1768	0.2121	0.1295	0.1261	0.2298	Val	GUA	-5	Val (GUA)-5
-0.0726	-0.0587	-0.0738	-0.0394	-0.0544	-0.1287	-0.1397	-0.1636	-0.149	-0.0607	-0.0758	-0.0586	0.1278	0.2675	0.3288	0.099	0.1362	0.3123	Val	GUC	-5	Val (GUC)-5
0.0133	0.0217	0.0216	0.0204	0.0259	-0.0181	-0.0458	-0.1257	-0.091	0.0038	0.003	0.0055	0.0907	0.1608	0.1864	0.0815	0.1102	0.1898	Val	GUG	-5	Val (GUG)-5
-0.0507	-0.0548	-0.0608	-0.0263	-0.0385	-0.086	-0.1123	-0.2408	-0.1649	-0.0453	-0.0354	-0.0307	0.1368	0.2744	0.3277	0.1331	0.1497	0.3216	Val	GUU	-5	Val (GUU)-5
0.0421	0.032	0.0429	0.0346	0.0102	-0.0034	0.0049	-0.0433	-0.0369	0.0394	0.0578	0.0461	0.0533	0.0223	0.0189	0.0469	0.0484	0.0222	Tyr	UAC	-5	Uyr (UAC)-5
0.05	0.0608	0.0485	0.0609	0.0409	0.0159	0.0091	-0.0543	-0.0251	0.055	0.075	0.0709	0.0384	0.0209	0.0103	0.084	0.0481	0.0416	Tyr	UAU	-5	Uyr (UAU)-5
-0.0795	-0.0758	-0.0634	-0.0627	-0.078	-0.0754	-0.0968	-0.1008	-0.0574	-0.0497	-0.0669	-0.0492	-0.0573	-0.0765	-0.0704	-0.036	-0.0532	-0.0591	Ser	UCA	-5	Ser (UCA)-5
-0.1013	-0.1362	-0.1105	-0.0918	-0.1121	-0.1524	-0.1111	-0.1844	-0.1512	-0.0907	-0.0969	-0.1024	-0.0874	-0.104	-0.1063	-0.0806	-0.0847	-0.1153	Ser	UCC	-5	Ser (UCC)-5
-0.0637	-0.0318	-0.0044	-0.0238	-0.0318	0.0422	0.0432	0.0764	-0.0049	-0.019	0.0009	-0.0108	-0.0213	-0.0331	-0.0541	-0.0068	0.0051	-0.0083	Ser	UCG	-5	Ser (UCG)-5
-0.1169	-0.1179	-0.0895	-0.0807	-0.1164	-0.1262	-0.1498	-0.2502	-0.172	-0.0938	-0.0938	-0.0886	-0.0857	-0.0904	-0.0897	-0.0697	-0.0735	-0.0897	Ser	UCU	-5	Ser (UCU)-5
-0.056	-0.0625	-0.0416	-0.0249	-0.04	-0.0459	-0.0598	-0.0787	-0.0865	-0.0501	-0.0328	-0.0359	-0.0411	-0.0286	-0.025	-0.0541	-0.0284	-0.0471	Cys	UGC	-5	Cys (UGC)-5
0.1281	0.1473	0.1355	0.1025	0.0776	0.095	0.1138	0.0959	0.0517	0.115	0.1369	0.1273	0.0681	0.067	0.0467	0.0845	0.0847	0.0832	Trp	UGG	-5	Urp (UGG)-5
-0.0638	-0.0096	-0.0217	0.0026	0.0291	-0.0008	-0.0542	-0.1012	-0.0897	-0.0303	-0.0338	-0.0058	-0.0168	-0.0311	-0.0281	-0.02	-0.0128	0.004	Cys	UGU	-5	Cys (UGU)-5
-0.0017	0.0467	0.0448	0.0442	0.0334	0.0165	-0.0126	-0.0485	-0.0383	0.0368	0.0148	0.0434	0.0136	0.0176	0.0062	0.0455	0.0146	0.0377	Leu	UUA	-5	Leu (UUA)-5
0.0364	0.0581	0.0546	0.0526	0.0674	0.0008	-0.0432	-0.1049	-0.0708	0.0131	0.007	0.0186	0.0205	0.0308	0.0126	0.0285	-0.0041	0.0207	Phe	UUC	-5	Phe (UUC)-5
0.063	0.11	0.1057	0.0893	0.1053	0.1122	0.0736	0.0337	0.007	0.1032	0.0805	0.0993	0.0603	0.062	0.0605	0.038	0.0619	0.0794	Leu	UUG	-5	Leu (UUG)-5
0.0308	0.0756	0.0891	0.0618	0.0811	0.0165	-0.035	-0.1223	-0.0824	0.0303	0.0155	0.0304	0.0209	0.0197	0.0262	0.0408	0.0131	0.0369	Phe	UUU	-5	Phe (UUU)-5
0.3991	0.412	0.387	0.3354	0.356	0.3298	0.33	0.3469	0.3175	0.3531	0.319	0.327	0.2871	0.3135	0.3712	0.3051	0.2876	0.2953	Lys	AAA	-4	Lys (AAA)-4
-0.0387	-0.0582	-0.0898	-0.0843	-0.116	-0.0634	0.0175	0.091	0.0613	-0.0185	-0.0089	-0.0065	0.0068	-0.0883	-0.1211	-0.0384	-0.0353	-0.0548	Asn	AAC	-4	Asn (AAC)-4
-0.111	-0.186	-0.1521	-0.1121	-0.1813	-0.1516	-0.1588	-0.1056	-0.0572	-0.1421	-0.0695	-0.1239	-0.1392	-0.144	-0.1249	-0.0743	-0.1189	-0.197	Lys	AAG	-4	Lys (AAG)-4
-0.1321	-0.0565	-0.0667	0.0066	-0.031	-0.078	-0.1065	-0.1851	-0.1659	-0.0111	-0.0044	0.0221	0.0116	-0.0347	-0.0746	0.0216	0.0128	0.0055	Asn	AAU	-4	Asn (AAU)-4
0.1463	0.1205	0.0912	0.119	0.0812	0.0633	0.0712	0.0458	0.0865	0.1238	0.1037	0.1285	0.1277	0.1021	0.1216	0.1502	0.1156	0.0966	Thr	ACA	-4	Uhr (ACA)-4
-0.0722	-0.0831	-0.1092	-0.0937	-0.1225	-0.0804	0.0019	0.0537	0.0432	-0.0478	-0.0533	-0.0312	-0.0216	-0.1013	-0.1243	-0.0657	-0.0706	-0.0756	Thr	ACC	-4	Uhr (ACC)-4
-0.206	-0.2314	-0.2203	-0.2156	-0.2672	-0.1513	-0.1796	-0.0064	-0.0091	-0.2368	-0.1949	-0.2146	-0.2339	-0.2318	-0.1906	-0.1578	-0.2099	-0.2522	Thr	ACG	-4	Uhr (ACG)-4
-0.0743	-0.0144	-0.0169	0.0252	0.0141	-0.0009	-0.0459	-0.0833	-0.1341	-0.0049	-0.0126	0.019	0.0195	0.0047	-0.0377	0.034	0.0216	0.0427	Thr	ACU	-4	Uhr (ACU)-4
0.2513	0.2517	0.2142	0.1696	0.1789	0.214	0.2596	0.3177	0.3003	0.177	0.1807	0.1792	0.1322	0.16	0.2078	0.1419	0.1464	0.1364	Arg	AGA	-4	Arg (AGA)-4
-0.0102	-0.0087	-0.0572	-0.0724	-0.0838	-0.0583	0.0099	0.0717	0.0852	-0.0211	-0.0395	-0.0087	-0.038	-0.0866	-0.0913	-0.07	-0.0592	-0.0626	Ser	AGC	-4	Ser (AGC)-4
-0.25	-0.3216	-0.3011	-0.3021	-0.3512	-0.2909	-0.2792	-0.2065	-0.1602	-0.3237	-0.2465	-0.2922	-0.3263	-0.2992	-0.2796	-0.2491	-0.2872	-0.3521	Arg	AGG	-4	Arg (AGG)-4
-0.1188	-0.0227	-0.0363	-0.0076	0	-0.0493	-0.1222	-0.225	-0.1747	-0.0293	-0.0519	-0.0144	-0.0283	-0.0328	-0.0695	-0.0143	-0.035	0.0094	Ser	AGU	-4	Ser (AGU)-4
0.249	0.3144	0.271	0.2704	0.3364	0.391	0.3536	0.3894	0.3486	0.2321	0.1898	0.2317	0.1887	0.2122	0.2508	0.1872	0.2	0.2199	Ile	AUA	-4	Ile (AUA)-4
0.1074	0.1166	0.0856	0.2001	0.4741	0.5104	0.6055	0.7166	0.8768	0.107	0.088	0.1041	0.0891	0.0312	0.0194	0.0454	0.0669	0.0628	Ile	AUC	-4	Ile (AUC)-4
-0.1655	-0.1769	-0.1367	-0.1673	-0.1464	-0.0776	-0.1588	-0.0763	-0.0395	-0.2015	-0.1593	-0.2103	-0.2241	-0.1717	-0.1479	-0.1886	-0.1888	-0.2211	Met	AUG	-4	Met (AUG)-4
0.0245	0.0465	0.0726	0.2124	0.4905	0.4367	0.4173	0.4585	0.6534	0.0722	0.0611	0.0873	0.0706	0.0694	0.0285	0.0838	0.0752	0.1051	Ile	AUU	-4	Ile (AUU)-4
0.0596	0.0517	0.0354	0.049	0.0322	0.0083	0.0338	0.0173	-0.0467	0.0633	0.0559	0.0678	0.0589	0.0499	0.0711	0.0617	0.0505	0.0392	Gln	CAA	-4	Gln (CAA)-4
0.0367	0.0204	-0.0064	-0.0204	-0.0431	-0.0346	0.0601	0.0926	0.0164	0.024	0.0188	0.0191	0.0414	-0.0492	-0.0548	-0.0233	-0.0104	-0.0223	His	CAC	-4	His (CAC)-4
-0.3356	-0.3913	-0.3489	-0.3319	-0.3728	-0.3432	-0.3389	-0.2962	-0.3092	-0.3427	-0.2802	-0.3206	-0.323	-0.3172	-0.324	-0.2805	-0.288	-0.358	Gln	CAG	-4	Gln (CAG)-4
-0.0535	0.0159	0.0448	0.0655	0.0348	-0.0252	-0.0466	-0.173	-0.1879	0.038	0.0362	0.0525	0.0589	0.0167	-0.0275	0.0286	0.0511	0.0479	His	CAU	-4	His (CAU)-4
0.3215	0.2878	0.2756	0.2262	0.2294	0.1647	0.1979	0.1934	0.0834	0.2248	0.1842	0.191	0.1667	0.204	0.2461	0.1684	0.1715	0.1804	Pro	CCA	-4	Pro (CCA)-4
0.0658	0.0436	0.0075	-0.0478	-0.0701	-0.0407	0.0139	0.0694	-0.0229	-0.0191	-0.0394	-0.0312	-0.0606	-0.0665	-0.0711	-0.1033	-0.0733	-0.0511	Pro	CCC	-4	Pro (CCC)-4
-0.0956	-0.1576	-0.1191	-0.2006	-0.216	-0.1095	-0.0741	0.1334	-0.0164	-0.1661	-0.139	-0.1829	-0.2395	-0.1912	-0.1639	-0.2161	-0.2193	-0.2173	Pro	CCG	-4	Pro (CCG)-4
0.1624	0.1894	0.1979	0.1597	0.1407	0.1027	0.071	0.0469	-0.0966	0.1197	0.0995	0.111	0.0834	0.1241	0.0924	0.065	0.0882	0.1242	Pro	CCU	-4	Pro (CCU)-4
0.2136	0.1753	0.1743	0.1452	0.1663	0.201	0.2139	0.2771	0.1858	0.1433	0.1588	0.1374	0.1266	0.1777	0.1664	0.1306	0.1244	0.111	Arg	CGA	-4	Arg (CGA)-4
0.0151	-0.0279	-0.0511	-0.0701	-0.0868	-0.0448	0.0287	0.1478	0.0702	-0.0276	-0.0321	-0.0198	-0.0364	-0.0636	-0.0837	-0.067	-0.0488	-0.069	Arg	CGC	-4	Arg (CGC)-4
-0.1542	-0.2319	-0.1966	-0.2284	-0.2275	-0.1218	-0.1323	0.0511	-0.0514	-0.241	-0.1526	-0.2175	-0.2424	-0.1913	-0.1847	-0.2052	-0.2207	-0.2509	Arg	CGG	-4	Arg (CGG)-4
-0.0437	-0.009	0.0157	0.0268	-0.0024	0.0084	-0.0325	-0.0189	-0.0628	-0.0007	0.0257	0.0257	0.0302	0.026	-0.0194	0.0108	0.0085	0.016	Arg	CGU	-4	Arg (CGU)-4
0.2383	0.231	0.2296	0.201	0.238	0.1686	0.13	0.1043	0.091	0.1937	0.1702	0.1548	0.1429	0.176	0.1804	0.1436	0.1462	0.1422	Leu	CUA	-4	Leu (CUA)-4
0.0415	0.0551	0.0315	0.0725	0.142	0.0761	0.0363	0.0744	0.0514	0.1939	0.0548	0.1318	-0.0072	-0.044	-0.0506	-0.0594	-0.0344	-0.0281	Leu	CUC	-4	Leu (CUC)-4
-0.1753	-0.2229	-0.1684	-0.1874	-0.1963	-0.1285	-0.1692	-0.0855	-0.1497	-0.1803	-0.1463	-0.1793	-0.2459	-0.205	-0.2037	-0.2476	-0.2147	-0.2582	Leu	CUG	-4	Leu (CUG)-4
-0.0332	0.0241	0.0455	0.1254	0.1992	0.0431	-0.1007	-0.2009	-0.2119	0.1768	0.0474	0.1194	-0.0048	0.0074	-0.0302	-0.0211	-0.0036	0.03	Leu	CUU	-4	Leu (CUU)-4
0.3157	0.3479	0.2963	0.225	0.2296	0.2269	0.2767	0.2347	0.2268	0.2584	0.2318	0.2354	0.199	0.2038	0.2582	0.204	0.202	0.2031	Glu	GAA	-4	Glu (GAA)-4
0.1824	0.1604	0.1123	0.0668	0.0119	0.1145	0.2515	0.3164	0.3113	0.1674	0.1667	0.1523	0.133	0.0406	0.0217	0.0877	0.089	0.0483	Asp	GAC	-4	Asp (GAC)-4
-0.1223	-0.1715	-0.1444	-0.1568	-0.194	-0.1662	-0.1624	-0.1274	-0.0742	-0.168	-0.1271	-0.1791	-0.1918	-0.1731	-0.1441	-0.1616	-0.1668	-0.2343	Glu	GAG	-4	Glu (GAG)-4
0.0369	0.0726	0.0879	0.1097	0.0275	0.016	0.0575	-0.0625	-0.0296	0.1365	0.1479	0.1427	0.1151	0.0617	0.0037	0.119	0.1143	0.0703	Asp	GAU	-4	Asp (GAU)-4
0.1167	0.0592	0.0623	0.085	0.0655	-0.0131	0.0003	-0.11	-0.0066	0.0687	0.0688	0.0712	0.0948	0.0552	0.0866	0.0937	0.0629	0.0374	Ala	GCA	-4	Ala (GCA)-4
-0.0372	-0.0586	-0.0859	-0.0921	-0.1137	-0.1002	-0.0322	0.0016	0.0293	-0.062	-0.0763	-0.0654	-0.0534	-0.1077	-0.113	-0.0964	-0.0911	-0.1099	Ala	GCC	-4	Ala (GCC)-4
-0.345	-0.3818	-0.3411	-0.3392	-0.3425	-0.269	-0.2843	-0.1998	-0.1545	-0.3649	-0.2714	-0.3258	-0.3572	-0.3229	-0.3244	-0.3007	-0.3256	-0.3702	Ala	GCG	-4	Ala (GCG)-4
-0.0197	0.0019	0.0233	0.0575	0.0586	0.003	-0.0643	-0.1627	-0.1259	0.0162	0.0137	0.0201	0.0385	0.0217	-0.0116	0.0253	0.0166	0.0244	Ala	GCU	-4	Ala (GCU)-4
0.1251	0.0815	0.0871	0.0244	0.0025	0.0401	0.1043	0.1	0.1468	0.072	0.0825	0.063	0.0433	0.057	0.0683	0.0556	0.0502	0.0063	Gly	GGA	-4	Gly (GGA)-4
0.0369	0.0198	0.0046	-0.0654	-0.0518	-0.0297	0.0609	0.1101	0.1568	-0.0085	-0.0034	-0.015	-0.0131	-0.0613	-0.0642	-0.0735	-0.0449	-0.0624	Gly	GGC	-4	Gly (GGC)-4
-0.2239	-0.2921	-0.2655	-0.3308	-0.3393	-0.2794	-0.2524	-0.1357	-0.1453	-0.3024	-0.2436	-0.3158	-0.3592	-0.3001	-0.2975	-0.3222	-0.3187	-0.3818	Gly	GGG	-4	Gly (GGG)-4
-0.0279	0.0289	0.0389	0.0444	0.0405	-0.021	-0.066	-0.2101	-0.1345	0.0063	0.0041	0.008	0.0003	0.0016	-0.0209	0.0066	-0.0011	0.0021	Gly	GGU	-4	Gly (GGU)-4
0.1767	0.1486	0.1481	0.146	0.1493	0.1383	0.1464	0.0761	0.1096	0.1374	0.1237	0.1429	0.3561	0.4302	0.4556	0.3517	0.3748	0.4542	Val	GUA	-4	Val (GUA)-4
0.0109	0.0258	-0.0135	0.0049	-0.0094	-0.0024	0.057	0.0576	0.1135	0.035	0.0344	0.0266	0.3944	0.5066	0.5561	0.3465	0.3885	0.5797	Val	GUC	-4	Val (GUC)-4
-0.2222	-0.2651	-0.2264	-0.215	-0.2445	-0.189	-0.2253	-0.2362	-0.1875	-0.258	-0.1985	-0.2538	-0.0549	0.0298	0.066	-0.0281	-0.0007	0.0365	Val	GUG	-4	Val (GUG)-4
-0.063	-0.0103	-0.0061	0.0453	0.0322	-0.0346	-0.0626	-0.2112	-0.1346	0.02	0.0159	0.0215	0.3692	0.5108	0.5427	0.3485	0.3867	0.5903	Val	GUU	-4	Val (GUU)-4
0.1284	0.1464	0.1232	0.094	0.0825	0.0773	0.1243	0.1092	0.0972	0.133	0.121	0.1155	0.1348	0.0529	0.0361	0.0996	0.1021	0.0972	Tyr	UAC	-4	Uyr (UAC)-4
0.0872	0.1856	0.1844	0.212	0.1979	0.1144	0.0242	-0.1494	-0.1129	0.1677	0.1443	0.1833	0.1573	0.1373	0.1101	0.1527	0.1625	0.1877	Tyr	UAU	-4	Uyr (UAU)-4
0.1213	0.1124	0.0798	0.1023	0.0875	-0.0097	-0.0215	-0.1349	-0.1307	0.089	0.0554	0.0841	0.1033	0.0881	0.1178	0.0867	0.0835	0.0846	Ser	UCA	-4	Ser (UCA)-4
-0.1099	-0.1192	-0.1417	-0.1367	-0.1583	-0.1867	-0.1166	-0.1356	-0.1833	-0.1047	-0.1375	-0.0989	-0.0978	-0.1826	-0.2069	-0.1478	-0.1294	-0.1307	Ser	UCC	-4	Ser (UCC)-4
-0.288	-0.3421	-0.3147	-0.3067	-0.3469	-0.2647	-0.3106	-0.1726	-0.2833	-0.3307	-0.2893	-0.2921	-0.3128	-0.3005	-0.2741	-0.3049	-0.3056	-0.3053	Ser	UCG	-4	Ser (UCG)-4
-0.1505	-0.0827	-0.0608	-0.027	-0.0316	-0.1272	-0.2181	-0.3641	-0.3687	-0.0745	-0.0806	-0.0555	-0.0576	-0.0653	-0.0933	-0.0448	-0.0445	-0.0273	Ser	UCU	-4	Ser (UCU)-4
-0.0385	-0.027	-0.0551	-0.0758	-0.0453	-0.0197	-0.0041	0.0298	0.0584	-0.0418	-0.0539	-0.0311	-0.0383	-0.0844	-0.0887	-0.0863	-0.0888	-0.0558	Cys	UGC	-4	Cys (UGC)-4
-0.0654	-0.1014	-0.0683	-0.1109	-0.1402	-0.0499	-0.0395	-0.0234	-0.0197	-0.0765	-0.0137	-0.1067	-0.1505	-0.1015	-0.1052	-0.0759	-0.1068	-0.1686	Trp	UGG	-4	Urp (UGG)-4
-0.1159	-0.0248	0.0003	0.0094	0.0537	-0.0038	-0.1085	-0.2372	-0.2231	-0.0225	-0.0443	-0.0289	-0.0395	-0.0256	-0.0463	-0.0186	-0.0286	0.0194	Cys	UGU	-4	Cys (UGU)-4
0.1793	0.1879	0.1892	0.18	0.206	0.1144	0.0778	-0.0295	-0.0188	0.2035	0.1249	0.1759	0.112	0.1252	0.1535	0.159	0.1343	0.1402	Leu	UUA	-4	Leu (UUA)-4
0.1503	0.1812	0.1712	0.1504	0.1506	0.108	0.1354	0.074	0.1184	0.1526	0.1039	0.1289	0.1392	0.1095	0.0933	0.1036	0.1097	0.1326	Phe	UUC	-4	Phe (UUC)-4
-0.2215	-0.2171	-0.197	-0.1806	-0.1997	-0.1688	-0.2457	-0.256	-0.2676	-0.2216	-0.1814	-0.2046	-0.2668	-0.2229	-0.1973	-0.2312	-0.2182	-0.2444	Leu	UUG	-4	Leu (UUG)-4
0.1208	0.1774	0.2094	0.2115	0.2218	0.1141	-0.0089	-0.1872	-0.1422	0.1438	0.1184	0.1449	0.131	0.1595	0.1371	0.1556	0.1453	0.1819	Phe	UUU	-4	Phe (UUU)-4
1.0467	0.9462	0.9956	0.8672	0.9035	0.8432	0.8182	0.7844	0.594	0.8784	0.8463	0.8532	0.7562	0.9102	1.0135	0.8906	0.8049	0.8442	Lys	AAA	-3	Lys (AAA)-3
0.4024	0.3084	0.2989	0.2867	0.3127	0.3378	0.3425	0.4143	0.3221	0.3008	0.2992	0.2809	0.3278	0.3456	0.3617	0.3421	0.3174	0.3085	Asn	AAC	-3	Asn (AAC)-3
0.7045	0.5584	0.6102	0.6199	0.598	0.5575	0.5212	0.4576	0.4115	0.5949	0.6326	0.5844	0.5705	0.6224	0.681	0.6447	0.5928	0.5538	Lys	AAG	-3	Lys (AAG)-3
0.3797	0.388	0.4322	0.3931	0.4009	0.3988	0.3683	0.3078	0.1946	0.4185	0.4221	0.4252	0.3989	0.4378	0.4255	0.4408	0.42	0.4223	Asn	AAU	-3	Asn (AAU)-3
0.2904	0.2875	0.2824	0.2978	0.3212	0.2599	0.2162	0.1055	0.0409	0.3109	0.2804	0.2784	0.3308	0.3469	0.3229	0.3581	0.3175	0.3183	Thr	ACA	-3	Uhr (ACA)-3
-0.0495	-0.1472	-0.1948	-0.2147	-0.2127	-0.1843	-0.0994	-0.0713	-0.0465	-0.1702	-0.2004	-0.1895	-0.1445	-0.1525	-0.1496	-0.2086	-0.1731	-0.1948	Thr	ACC	-3	Uhr (ACC)-3
0.4075	0.4089	0.4072	0.439	0.4678	0.3964	0.3388	0.2582	0.2744	0.4214	0.4096	0.3814	0.4033	0.4156	0.4569	0.3909	0.377	0.3796	Thr	ACG	-3	Uhr (ACG)-3
-0.1464	-0.0734	-0.0757	-0.0574	-0.0757	-0.0667	-0.1149	-0.1854	-0.2765	-0.0663	-0.0802	-0.0691	-0.0459	-0.1376	-0.1416	-0.0829	-0.0733	-0.0553	Thr	ACU	-3	Uhr (ACU)-3
0.719	0.6075	0.619	0.6567	0.6316	0.5711	0.4997	0.4701	0.3955	0.5686	0.5618	0.5514	0.5284	0.599	0.7462	0.6257	0.5886	0.5219	Arg	AGA	-3	Arg (AGA)-3
0.2294	0.0924	0.0783	0.0143	0.0085	-0.0119	0.0931	0.1105	0.2442	0.0425	0.0572	0.0075	0.0155	0.0597	0.1544	0.031	0.0463	-0.0197	Ser	AGC	-3	Ser (AGC)-3
0.147	0.0032	0.0137	0.0721	0.0495	0.0295	0.0273	-0.0428	0.0666	0.0052	0.0617	-0.013	-0.0058	0.0375	0.1253	0.051	0.0355	-0.083	Arg	AGG	-3	Arg (AGG)-3
-0.0069	0.0944	0.1088	0.138	0.138	0.0378	-0.0408	-0.2247	-0.2096	0.0704	0.0617	0.0939	0.0524	0.1269	0.1284	0.0982	0.1076	0.1039	Ser	AGU	-3	Ser (AGU)-3
0.472	0.589	0.6063	0.5845	0.6963	0.6353	0.5262	0.4229	0.3074	0.5104	0.4417	0.5295	0.4139	0.5207	0.524	0.482	0.4754	0.5512	Ile	AUA	-3	Ile (AUA)-3
0.0087	0.028	0.0384	0.2282	0.5344	0.4326	0.5142	0.4118	0.6009	-0.0148	-0.0738	-0.0232	0.0133	0.026	-0.002	0	-0.0063	0.0637	Ile	AUC	-3	Ile (AUC)-3
0.3944	0.4515	0.4983	0.5263	0.5529	0.4282	0.2355	0.1224	0.1421	0.3926	0.3724	0.3959	0.3661	0.4427	0.4492	0.4013	0.388	0.4503	Met	AUG	-3	Met (AUG)-3
-0.035	0.1199	0.1632	0.3753	0.6857	0.5343	0.4583	0.2779	0.4751	0.1476	0.1097	0.1819	0.1496	0.1919	0.0813	0.2009	0.1653	0.2279	Ile	AUU	-3	Ile (AUU)-3
0.4402	0.4601	0.4144	0.3011	0.3501	0.4442	0.5836	0.7353	0.5846	0.4715	0.4272	0.4143	0.3956	0.3741	0.336	0.3935	0.3772	0.3776	Gln	CAA	-3	Gln (CAA)-3
0.2173	0.1998	0.0881	0.0028	0.0054	0.1211	0.3076	0.5186	0.4491	0.1419	0.0989	0.1091	0.1356	0.0523	-0.0123	0.0382	0.0587	0.0555	His	CAC	-3	His (CAC)-3
0.134	0.1265	0.0546	0.0257	0.0272	0.1528	0.2655	0.4075	0.3823	0.1233	0.1303	0.0996	0.1103	0.0267	0.0411	0.0687	0.0742	0.0267	Gln	CAG	-3	Gln (CAG)-3
0.0893	0.2025	0.1652	0.0919	0.0894	0.2172	0.3062	0.3892	0.3026	0.2084	0.2046	0.2121	0.1792	0.0908	-0.0027	0.0915	0.1277	0.1616	His	CAU	-3	His (CAU)-3
0.0947	0.0688	-0.0361	-0.1222	-0.1533	-0.1218	0.0393	0.1664	0.1319	-0.0072	-0.1133	-0.0599	-0.091	-0.1255	-0.179	-0.1493	-0.1527	-0.1243	Pro	CCA	-3	Pro (CCA)-3
-0.4182	-0.5925	-0.7046	-0.788	-0.8315	-0.6922	-0.4937	-0.2105	-0.2342	-0.6663	-0.7403	-0.7074	-0.7489	-0.7613	-0.8098	-0.8257	-0.7952	-0.7938	Pro	CCC	-3	Pro (CCC)-3
0.1624	0.099	0.0269	-0.074	-0.0788	-0.0061	0.0831	0.2808	0.213	0.0084	-0.0535	-0.0032	-0.0782	-0.1429	-0.102	-0.1394	-0.1398	-0.0706	Pro	CCG	-3	Pro (CCG)-3
-0.309	-0.2704	-0.3566	-0.4499	-0.4963	-0.3669	-0.2231	-0.0808	-0.1233	-0.3325	-0.4012	-0.3526	-0.4294	-0.5335	-0.5981	-0.5255	-0.4874	-0.4305	Pro	CCU	-3	Pro (CCU)-3
0.5157	0.4849	0.4618	0.4472	0.4345	0.5071	0.5549	0.6736	0.6457	0.4567	0.4499	0.4473	0.4304	0.4023	0.4044	0.4478	0.4026	0.3491	Arg	CGA	-3	Arg (CGA)-3
0.2453	0.055	0.0473	-0.1317	-0.1506	-0.0544	0.2113	0.446	0.5285	-0.0042	0.0089	-0.0098	-0.0672	-0.1006	-0.0226	-0.0992	-0.1009	-0.1783	Arg	CGC	-3	Arg (CGC)-3
0.1244	-0.0263	-0.0413	-0.0355	-0.0877	-0.0287	0.052	0.1966	0.323	-0.0577	-0.0406	-0.0541	-0.095	-0.1381	-0.0183	-0.1149	-0.1117	-0.1744	Arg	CGG	-3	Arg (CGG)-3
0.0138	0.1051	0.0837	0.098	0.0784	0.1397	0.1823	0.2207	0.2334	0.107	0.1243	0.1461	0.1199	0.0469	-0.0186	0.088	0.085	0.0542	Arg	CGU	-3	Arg (CGU)-3
-0.0193	0.1394	0.113	0.0755	0.1221	0.0658	0.0459	0.0849	0.0437	0.1299	0.042	0.1142	0.0574	-0.0007	-0.0837	0.0284	-0.0096	0.0888	Leu	CUA	-3	Leu (CUA)-3
-0.5819	-0.4945	-0.5393	-0.5028	-0.4496	-0.502	-0.4748	-0.3321	-0.3351	-0.2971	-0.5243	-0.3489	-0.58	-0.6512	-0.7762	-0.684	-0.6469	-0.5616	Leu	CUC	-3	Leu (CUC)-3
-0.1827	-0.1027	-0.1344	-0.0652	-0.0759	-0.0558	-0.1565	-0.0633	-0.0644	-0.0538	-0.0964	-0.0386	-0.1433	-0.2264	-0.2332	-0.1709	-0.1703	-0.1182	Leu	CUG	-3	Leu (CUG)-3
-0.6202	-0.3997	-0.4139	-0.2743	-0.2283	-0.3519	-0.4789	-0.4856	-0.4838	-0.1472	-0.3301	-0.17	-0.4063	-0.4983	-0.6335	-0.4685	-0.4673	-0.3652	Leu	CUU	-3	Leu (CUU)-3
0.4741	0.394	0.4187	0.3653	0.3482	0.3687	0.3305	0.3121	0.1279	0.3411	0.4059	0.3372	0.2666	0.3511	0.4644	0.3866	0.357	0.2801	Glu	GAA	-3	Glu (GAA)-3
0.2704	0.1119	0.1591	0.1163	0.0476	0.1792	0.1858	0.2909	0.2582	0.1287	0.2632	0.1092	0.1035	0.1352	0.1887	0.1563	0.1522	0.0215	Asp	GAC	-3	Asp (GAC)-3
0.1994	0.057	0.0788	0.0987	0.0339	0.0786	0.0567	0.0742	0.0617	0.0478	0.1293	0.0366	0.014	0.059	0.1748	0.067	0.0822	-0.0561	Glu	GAG	-3	Glu (GAG)-3
0.0217	-0.0103	0.0457	0.0545	-0.035	0.137	0.1232	0.154	0.0229	0.0762	0.219	0.1081	0.0623	0.0471	0.0319	0.0918	0.1011	-0.0294	Asp	GAU	-3	Asp (GAU)-3
-0.1024	-0.1918	-0.1676	-0.1709	-0.1954	-0.2507	-0.2751	-0.3772	-0.2923	-0.1844	-0.1567	-0.204	-0.1914	-0.1751	-0.1297	-0.1416	-0.1804	-0.2656	Ala	GCA	-3	Ala (GCA)-3
-0.1934	-0.4504	-0.4686	-0.5492	-0.5856	-0.5758	-0.4441	-0.4234	-0.1696	-0.51	-0.4768	-0.5213	-0.5203	-0.5051	-0.3994	-0.5648	-0.5231	-0.5997	Ala	GCC	-3	Ala (GCC)-3
0.0284	-0.13	-0.1131	-0.1713	-0.1972	-0.1994	-0.1509	-0.0876	-0.0122	-0.1261	-0.0775	-0.1415	-0.1581	-0.2024	-0.0931	-0.1635	-0.1813	-0.2694	Ala	GCG	-3	Ala (GCG)-3
-0.4064	-0.4194	-0.4109	-0.3733	-0.4137	-0.4504	-0.48	-0.5605	-0.4825	-0.4217	-0.3979	-0.4054	-0.3987	-0.4259	-0.4344	-0.4397	-0.4233	-0.4438	Ala	GCU	-3	Ala (GCU)-3
-0.085	-0.1893	-0.1821	-0.124	-0.1808	-0.0788	-0.0865	-0.0313	-0.0607	-0.1547	-0.0457	-0.1717	-0.1748	-0.1834	-0.0751	-0.1129	-0.1081	-0.2946	Gly	GGA	-3	Gly (GGA)-3
-0.2663	-0.4974	-0.4862	-0.5545	-0.6018	-0.5015	-0.369	-0.1981	-0.0421	-0.5178	-0.4168	-0.5398	-0.5424	-0.5102	-0.3914	-0.5861	-0.5106	-0.6502	Gly	GGC	-3	Gly (GGC)-3
-0.2323	-0.5164	-0.5588	-0.5676	-0.6044	-0.4806	-0.3877	-0.2056	-0.1724	-0.5603	-0.4504	-0.56	-0.6272	-0.5911	-0.4093	-0.6159	-0.6054	-0.7403	Gly	GGG	-3	Gly (GGG)-3
-0.5242	-0.5102	-0.4805	-0.3909	-0.4288	-0.3751	-0.4474	-0.466	-0.4518	-0.4745	-0.3558	-0.4499	-0.4335	-0.4021	-0.405	-0.4757	-0.4136	-0.5058	Gly	GGU	-3	Gly (GGU)-3
-0.0701	-0.0366	0.0024	0.0659	0.0459	-0.0143	-0.1139	-0.1293	-0.2033	-0.0287	0.019	0.0351	0.3358	0.3672	0.4079	0.4705	0.3742	0.4786	Val	GUA	-3	Val (GUA)-3
-0.4342	-0.4076	-0.3904	-0.419	-0.4697	-0.4752	-0.4302	-0.4528	-0.3118	-0.4264	-0.3905	-0.3997	0.2446	0.3384	0.3975	0.2545	0.2781	0.4097	Val	GUC	-3	Val (GUC)-3
-0.1854	-0.1442	-0.1181	-0.0163	-0.0696	-0.0918	-0.2025	-0.2053	-0.1735	-0.1274	-0.0577	-0.0772	0.1583	0.2118	0.2598	0.2117	0.2051	0.2926	Val	GUG	-3	Val (GUG)-3
-0.4755	-0.345	-0.2845	-0.1881	-0.2533	-0.2648	-0.3753	-0.5182	-0.5238	-0.2738	-0.1924	-0.2018	0.3513	0.4747	0.445	0.3837	0.3657	0.5674	Val	GUU	-3	Val (GUU)-3
0.2072	0.2468	0.2385	0.203	0.2261	0.2242	0.2318	0.2401	0.1723	0.2095	0.1808	0.1984	0.2172	0.225	0.1423	0.1716	0.1977	0.2388	Tyr	UAC	-3	Uyr (UAC)-3
0.0881	0.2551	0.2867	0.2327	0.2537	0.2321	0.2002	0.1101	0.0012	0.2506	0.2444	0.279	0.1924	0.2181	0.1301	0.2047	0.2169	0.264	Tyr	UAU	-3	Uyr (UAU)-3
-0.2297	-0.144	-0.1553	-0.1574	-0.1533	-0.2404	-0.2397	-0.3718	-0.3784	-0.1255	-0.1737	-0.1404	-0.1118	-0.1509	-0.2374	-0.1424	-0.1292	-0.0976	Ser	UCA	-3	Ser (UCA)-3
-0.5696	-0.5863	-0.6275	-0.657	-0.6803	-0.6648	-0.5461	-0.5054	-0.4113	-0.605	-0.6605	-0.6094	-0.5793	-0.6308	-0.7188	-0.6602	-0.6012	-0.614	Ser	UCC	-3	Ser (UCC)-3
-0.1439	-0.044	-0.066	-0.0433	-0.021	-0.0666	-0.1182	-0.1887	-0.1457	-0.0348	-0.0363	-0.0414	-0.0288	-0.1269	-0.1389	-0.0753	-0.0521	-0.0227	Ser	UCG	-3	Ser (UCG)-3
-0.7356	-0.559	-0.5546	-0.5289	-0.5522	-0.5736	-0.5892	-0.6642	-0.6763	-0.5405	-0.5691	-0.5218	-0.4983	-0.6117	-0.7063	-0.5741	-0.5264	-0.4936	Ser	UCU	-3	Ser (UCU)-3
-0.1621	-0.1871	-0.1583	-0.1835	-0.1809	-0.2044	-0.1917	-0.1841	-0.0465	-0.2139	-0.1899	-0.1829	-0.1989	-0.1904	-0.1919	-0.1914	-0.1711	-0.1916	Cys	UGC	-3	Cys (UGC)-3
0.0137	-0.0054	0.0172	0.104	0.0454	0.0098	-0.1076	-0.1933	-0.1336	0.0002	0.0973	0.0509	-0.0374	-0.006	0.0281	0.0275	-0.0128	-0.0107	Trp	UGG	-3	Urp (UGG)-3
-0.3926	-0.1903	-0.1096	-0.0519	-0.0502	-0.1166	-0.3068	-0.4593	-0.464	-0.1694	-0.1531	-0.1254	-0.1389	-0.13	-0.2061	-0.1113	-0.1248	-0.0601	Cys	UGU	-3	Cys (UGU)-3
-0.0908	0.1058	0.1502	0.1091	0.1577	0.0585	-0.0375	-0.211	-0.2725	0.1697	0.0886	0.1686	0.0664	0.0333	-0.045	0.0838	0.0682	0.1414	Leu	UUA	-3	Leu (UUA)-3
-0.4199	-0.2899	-0.2717	-0.2323	-0.2599	-0.3199	-0.387	-0.5332	-0.5489	-0.2992	-0.3129	-0.266	-0.2556	-0.2649	-0.3862	-0.3221	-0.2789	-0.2101	Phe	UUC	-3	Phe (UUC)-3
-0.1228	0.0589	0.1214	0.1958	0.2001	0.0786	-0.123	-0.2966	-0.2816	0.1294	0.1121	0.1594	0.043	0.0843	0.0147	0.1011	0.0839	0.1435	Leu	UUG	-3	Leu (UUG)-3
-0.3306	-0.0923	-0.0255	0.0083	0.0068	-0.0895	-0.228	-0.4849	-0.5231	-0.0512	-0.0342	0.0098	-0.0796	-0.0454	-0.1858	-0.0783	-0.0674	0.0279	Phe	UUU	-3	Phe (UUU)-3
0.5803	0.5429	0.5646	0.4542	0.4675	0.3211	0.3459	0.289	0.1688	0.5146	0.4736	0.5018	0.3421	0.4416	0.5112	0.5041	0.398	0.4254	Lys	AAA	-2	Lys (AAA)-2
0.3884	0.4094	0.3879	0.353	0.4163	0.4111	0.3886	0.5044	0.3809	0.3737	0.3693	0.3544	0.3702	0.3285	0.3446	0.4085	0.3612	0.3396	Asn	AAC	-2	Asn (AAC)-2
0.2235	0.1765	0.2068	0.1991	0.2065	0.1869	0.1453	0.1552	0.0562	0.1939	0.2623	0.2085	0.1708	0.2095	0.1984	0.2949	0.212	0.1508	Lys	AAG	-2	Lys (AAG)-2
-0.0429	0.0597	0.0551	0.0184	0.074	0.0492	-0.0144	0.0344	-0.1441	0.0426	0.0452	0.0564	0.0121	0.003	-0.0127	0.0597	0.0349	0.0443	Asn	AAU	-2	Asn (AAU)-2
0.1117	0.1558	0.136	0.1189	0.1685	0.1525	0.0913	0.1186	0.0312	0.132	0.1364	0.1108	0.1189	0.1311	0.116	0.1367	0.1167	0.109	Thr	ACA	-2	Uhr (ACA)-2
0.1331	0.0865	0.0408	0.0061	0.0161	0.0215	0.1123	0.1843	0.183	0.0419	0.0114	0.0351	0.0407	0.0166	0.0161	-0.0029	0.0276	-0.0331	Thr	ACC	-2	Uhr (ACC)-2
0.3326	0.2953	0.3068	0.2866	0.3447	0.3609	0.2299	0.2728	0.1384	0.2651	0.2899	0.2595	0.249	0.3137	0.3159	0.2858	0.2414	0.2496	Thr	ACG	-2	Uhr (ACG)-2
-0.0656	0.0463	0.0839	0.0895	0.0948	0.093	0.0141	-0.0637	-0.096	0.0701	0.039	0.0208	0.0548	-0.0172	-0.0128	0.0146	0.0395	0.0644	Thr	ACU	-2	Uhr (ACU)-2
0.5227	0.474	0.5035	0.5145	0.462	0.4529	0.4509	0.4128	0.3516	0.5022	0.5134	0.4869	0.4342	0.4453	0.5031	0.5113	0.4778	0.4096	Arg	AGA	-2	Arg (AGA)-2
0.1236	0.0873	0.0822	0.0505	0.0595	0.0651	0.0705	0.107	0.1286	0.0567	0.0449	0.0412	0.0311	0.0566	0.0933	0.0299	0.0387	0.0181	Ser	AGC	-2	Ser (AGC)-2
0.097	-0.0006	0.0002	0.0216	-0.0198	0.1	0.0646	0.1744	0.1086	-0.0229	0.0688	-0.0138	-0.034	0.0399	0.0242	0.0238	0.0047	-0.0834	Arg	AGG	-2	Arg (AGG)-2
-0.2929	-0.125	-0.1181	-0.0968	-0.11	-0.093	-0.2183	-0.2715	-0.3696	-0.1414	-0.1587	-0.1166	-0.1729	-0.1261	-0.1654	-0.1804	-0.1452	-0.0797	Ser	AGU	-2	Ser (AGU)-2
0.1725	0.331	0.2941	0.2591	0.3192	0.2966	0.3816	0.2574	0.1787	0.2248	0.1407	0.2237	0.0844	0.151	0.1692	0.1382	0.1543	0.1921	Ile	AUA	-2	Ile (AUA)-2
0.064	0.1377	0.1282	0.402	0.6179	0.5686	0.9165	0.7152	0.9339	0.1053	0.0655	0.0923	0.127	0.0858	0.0481	0.1048	0.109	0.0941	Ile	AUC	-2	Ile (AUC)-2
0.0567	0.1164	0.1607	0.1688	0.1715	0.0905	0.0074	-0.1626	-0.1154	0.0967	0.0759	0.0583	0.043	0.1191	0.0675	0.0896	0.0779	0.0921	Met	AUG	-2	Met (AUG)-2
-0.2356	-0.1089	-0.0837	0.19	0.4251	0.3025	0.5629	0.2444	0.5105	-0.0771	-0.0833	-0.081	-0.0593	-0.0777	-0.1624	-0.0552	-0.0653	-0.0543	Ile	AUU	-2	Ile (AUU)-2
-0.0411	0.0122	-0.0329	-0.0702	0.0158	-0.0064	-0.0852	0.0588	-0.1028	-0.0225	-0.0407	-0.0274	-0.038	-0.0401	-0.0442	-0.0378	-0.0527	-0.0304	Gln	CAA	-2	Gln (CAA)-2
0.1016	0.0465	0.0138	-0.0586	-0.0713	-0.0738	-0.0138	0.078	0.1265	-0.0244	-0.0654	-0.0626	-0.0571	-0.0654	-0.0684	-0.097	-0.0782	-0.1157	His	CAC	-2	His (CAC)-2
-0.2047	-0.2014	-0.2462	-0.2492	-0.2187	-0.1456	-0.2316	-0.0911	-0.1592	-0.2617	-0.2416	-0.237	-0.2399	-0.2327	-0.2366	-0.2451	-0.2416	-0.2519	Gln	CAG	-2	Gln (CAG)-2
-0.2979	-0.2133	-0.2313	-0.2173	-0.2044	-0.2375	-0.3371	-0.3087	-0.3938	-0.2422	-0.2573	-0.2147	-0.2608	-0.2948	-0.3056	-0.3221	-0.2821	-0.2347	His	CAU	-2	His (CAU)-2
0.2379	0.0807	0.0418	0.003	-0.0749	-0.1136	-0.006	-0.0431	0.0261	0.0878	0.0374	0.0441	0.0061	0.0151	0.0296	-0.0236	0.01	-0.0686	Pro	CCA	-2	Pro (CCA)-2
0.279	-0.0635	-0.1029	-0.1764	-0.2334	-0.2159	-0.0888	-0.0025	0.0395	-0.1153	-0.1562	-0.1408	-0.1607	-0.1219	-0.0232	-0.1905	-0.1999	-0.2544	Pro	CCC	-2	Pro (CCC)-2
0.5145	0.2293	0.2464	0.1589	0.1058	0.1067	0.2393	0.2189	0.2828	0.2345	0.2278	0.2238	0.1214	0.2082	0.2367	0.1653	0.1528	0.1052	Pro	CCG	-2	Pro (CCG)-2
0.0533	-0.0737	-0.0587	-0.1088	-0.2174	-0.2489	-0.1351	-0.2274	-0.1169	-0.0657	-0.1184	-0.0919	-0.164	-0.1868	-0.1736	-0.1879	-0.1793	-0.1842	Pro	CCU	-2	Pro (CCU)-2
0.3353	0.2557	0.2559	0.3016	0.277	0.3157	0.3133	0.3591	0.3158	0.2892	0.3087	0.2556	0.2615	0.2407	0.2196	0.2643	0.2205	0.166	Arg	CGA	-2	Arg (CGA)-2
0.4587	0.2307	0.208	0.1331	0.1493	0.179	0.2412	0.352	0.4288	0.16	0.1561	0.1522	0.1619	0.1603	0.247	0.1403	0.1233	0.0648	Arg	CGC	-2	Arg (CGC)-2
0.4274	0.2604	0.2675	0.2615	0.2519	0.3112	0.3366	0.3855	0.458	0.2541	0.2876	0.2417	0.2438	0.2847	0.3087	0.2368	0.2346	0.1781	Arg	CGG	-2	Arg (CGG)-2
0.1402	0.1754	0.1482	0.1832	0.2061	0.2126	0.1551	0.1356	0.1014	0.1648	0.1842	0.2062	0.1788	0.1077	0.1044	0.142	0.1435	0.1456	Arg	CGU	-2	Arg (CGU)-2
-0.0556	-0.0165	0.0185	0.0425	0.0067	-0.0947	-0.1067	-0.2378	-0.123	0.0116	-0.0644	-0.0481	-0.0357	-0.0372	-0.0899	-0.0743	-0.0777	-0.032	Leu	CUA	-2	Leu (CUA)-2
-0.0774	-0.1223	-0.1221	0.0038	-0.034	-0.1488	-0.145	-0.1497	0.0183	0.1837	-0.0791	0.087	-0.1789	-0.2439	-0.2044	-0.2731	-0.2465	-0.2219	Leu	CUC	-2	Leu (CUC)-2
-0.0768	-0.0727	-0.0301	-0.0017	-0.0425	-0.1063	-0.1238	-0.2618	-0.0795	0.006	-0.0579	-0.0271	-0.123	-0.1289	-0.1197	-0.1437	-0.1206	-0.1108	Leu	CUG	-2	Leu (CUG)-2
-0.5541	-0.4371	-0.4043	-0.2175	-0.2486	-0.4113	-0.5059	-0.7105	-0.5758	-0.0695	-0.2998	-0.1619	-0.4359	-0.4376	-0.5085	-0.5085	-0.4555	-0.4179	Leu	CUU	-2	Leu (CUU)-2
0.4684	0.4388	0.4512	0.304	0.3063	0.3159	0.3449	0.3927	0.2541	0.412	0.4564	0.3958	0.24	0.2475	0.31	0.3246	0.3068	0.2848	Glu	GAA	-2	Glu (GAA)-2
0.5671	0.5075	0.482	0.4134	0.3965	0.4209	0.4661	0.591	0.5748	0.4985	0.5948	0.4947	0.4264	0.3766	0.3955	0.4941	0.4586	0.3639	Asp	GAC	-2	Asp (GAC)-2
0.1214	0.0212	0.0192	0.0011	-0.0416	0.0042	-0.0125	0.0914	0.0412	0.0054	0.0785	0.0209	-0.0517	-0.0151	0.0175	-0.0019	-0.0039	-0.0821	Glu	GAG	-2	Glu (GAG)-2
-0.1407	-0.0886	-0.1252	-0.1394	-0.1572	-0.1272	-0.18	-0.0281	-0.2488	-0.0767	0.0285	0.003	-0.1103	-0.207	-0.2431	-0.0587	-0.1026	-0.1347	Asp	GAU	-2	Asp (GAU)-2
-0.063	-0.126	-0.1219	-0.1391	-0.1388	-0.077	-0.0624	0.0398	0.0563	-0.1224	-0.0494	-0.126	-0.1058	-0.1639	-0.1398	-0.1499	-0.1282	-0.1912	Ala	GCA	-2	Ala (GCA)-2
0.1692	-0.0417	-0.0667	-0.1444	-0.17	-0.1004	0.0694	0.2634	0.4471	-0.0877	-0.0576	-0.105	-0.0866	-0.1279	-0.03	-0.184	-0.1346	-0.1926	Ala	GCC	-2	Ala (GCC)-2
0.23	0.0608	0.0582	-0.0092	0.0302	0.1296	0.1545	0.3543	0.3252	0.0336	0.1128	0.0497	0.0343	0.0412	0.1169	0.0025	-0.0039	-0.0451	Ala	GCG	-2	Ala (GCG)-2
-0.1135	-0.1255	-0.12	-0.1131	-0.1425	-0.1207	-0.0858	-0.0644	0.0543	-0.1375	-0.0997	-0.132	-0.0996	-0.1479	-0.1469	-0.1998	-0.1552	-0.1551	Ala	GCU	-2	Ala (GCU)-2
0.0655	0.0343	0.0126	-0.0266	-0.0192	0.1385	0.1389	0.2854	0.1878	0.0385	0.1349	0.0485	-0.0265	-0.0513	-0.0268	-0.0058	-0.0086	-0.0936	Gly	GGA	-2	Gly (GGA)-2
0.086	-0.0607	-0.1026	-0.1789	-0.1915	-0.0918	-0.0111	0.2313	0.3212	-0.1349	-0.0801	-0.1208	-0.1856	-0.194	-0.1048	-0.2238	-0.1954	-0.2305	Gly	GGC	-2	Gly (GGC)-2
0.1067	-0.2044	-0.2591	-0.328	-0.3333	-0.1462	-0.1003	0.1947	0.1428	-0.2856	-0.1946	-0.2512	-0.3733	-0.2799	-0.1706	-0.3461	-0.3529	-0.4168	Gly	GGG	-2	Gly (GGG)-2
-0.4978	-0.4666	-0.4805	-0.4386	-0.4431	-0.3583	-0.466	-0.34	-0.4082	-0.5002	-0.4225	-0.4375	-0.5134	-0.5026	-0.5126	-0.5574	-0.5218	-0.4777	Gly	GGU	-2	Gly (GGU)-2
0.0645	0.1239	0.1518	0.149	0.1467	0.1477	0.1267	0.1003	0.1435	0.1281	0.1543	0.1365	0.6169	0.5761	0.5836	0.7586	0.6481	0.7479	Val	GUA	-2	Val (GUA)-2
0.0095	0.0692	0.0327	0.0117	-0.0173	0.0552	0.1399	0.248	0.3048	0.0521	0.0713	0.076	0.9719	0.9673	0.9755	1.0112	0.9631	1.1037	Val	GUC	-2	Val (GUC)-2
-0.1625	-0.1026	-0.0896	-0.0242	-0.0587	-0.0231	-0.0699	-0.1164	-0.0552	-0.0819	-0.0248	-0.0601	0.3558	0.3571	0.3371	0.4127	0.3908	0.4752	Val	GUG	-2	Val (GUG)-2
-0.4613	-0.2912	-0.2806	-0.2136	-0.2377	-0.2156	-0.2655	-0.3193	-0.3271	-0.2533	-0.1912	-0.2095	0.6073	0.6626	0.5853	0.6594	0.6006	0.7968	Val	GUU	-2	Val (GUU)-2
-0.0112	0.0801	0.0648	0.0513	0.0619	-0.0052	-0.0248	-0.0674	-0.1418	0.0165	-0.0181	0.0374	0.0291	0.0112	-0.0341	0.0074	0.0038	0.0364	Tyr	UAC	-2	Uyr (UAC)-2
-0.2907	-0.1199	-0.118	-0.1482	-0.1201	-0.1936	-0.289	-0.3733	-0.4959	-0.1441	-0.1666	-0.0963	-0.2112	-0.207	-0.2602	-0.1908	-0.1758	-0.1238	Tyr	UAU	-2	Uyr (UAU)-2
-0.3132	-0.2027	-0.2149	-0.2497	-0.2362	-0.2221	-0.2351	-0.2748	-0.3308	-0.218	-0.2371	-0.2317	-0.2198	-0.2444	-0.2705	-0.3103	-0.239	-0.233	Ser	UCA	-2	Ser (UCA)-2
-0.2878	-0.3029	-0.3445	-0.3303	-0.3714	-0.345	-0.298	-0.2119	-0.1497	-0.3574	-0.3919	-0.3438	-0.3329	-0.3835	-0.3754	-0.4425	-0.3524	-0.3853	Ser	UCC	-2	Ser (UCC)-2
0.1149	0.1465	0.1601	0.1147	0.1703	0.1945	0.1602	0.1661	0.1582	0.1277	0.1283	0.142	0.0855	0.0864	0.1062	0.0868	0.1036	0.1293	Ser	UCG	-2	Ser (UCG)-2
-0.622	-0.4799	-0.4441	-0.4225	-0.4347	-0.4133	-0.4764	-0.538	-0.5551	-0.4675	-0.4923	-0.4633	-0.4375	-0.5237	-0.5137	-0.5418	-0.4597	-0.4152	Ser	UCU	-2	Ser (UCU)-2
-0.2123	-0.1984	-0.1738	-0.1424	-0.1477	-0.1714	-0.1973	-0.2437	-0.181	-0.2116	-0.1989	-0.187	-0.1772	-0.1827	-0.1918	-0.2216	-0.1937	-0.1904	Cys	UGC	-2	Cys (UGC)-2
-0.0661	-0.0489	-0.0136	-0.0011	-0.0754	-0.0177	-0.0274	-0.1315	-0.0936	-0.015	0.0831	0.0054	-0.0967	-0.0435	-0.1038	-0.015	-0.0459	-0.1018	Trp	UGG	-2	Urp (UGG)-2
-0.5589	-0.3433	-0.3048	-0.2455	-0.2351	-0.2771	-0.4202	-0.5667	-0.5722	-0.313	-0.3398	-0.299	-0.3036	-0.3601	-0.4085	-0.3512	-0.3168	-0.2405	Cys	UGU	-2	Cys (UGU)-2
-0.3904	-0.2126	-0.2046	-0.2182	-0.2188	-0.2688	-0.3252	-0.4969	-0.4783	-0.1329	-0.2364	-0.1638	-0.297	-0.2947	-0.3448	-0.2883	-0.2834	-0.2131	Leu	UUA	-2	Leu (UUA)-2
-0.3657	-0.3032	-0.2879	-0.232	-0.2927	-0.3441	-0.3525	-0.4649	-0.454	-0.3229	-0.3231	-0.2749	-0.2669	-0.2707	-0.341	-0.3443	-0.3079	-0.275	Phe	UUC	-2	Phe (UUC)-2
-0.236	-0.0922	-0.0282	0.0162	-0.0284	-0.11	-0.1712	-0.4431	-0.3883	-0.0012	-0.0373	0.0029	-0.1321	-0.0589	-0.1565	-0.0875	-0.0935	-0.0529	Leu	UUG	-2	Leu (UUG)-2
-0.6196	-0.4457	-0.3723	-0.3394	-0.3818	-0.4796	-0.5855	-0.8053	-0.8231	-0.4176	-0.3968	-0.3481	-0.4311	-0.4146	-0.4787	-0.4449	-0.434	-0.3633	Phe	UUU	-2	Phe (UUU)-2
0.4446	0.3895	0.4076	0.3127	0.2412	0.2014	0.3698	0.2364	0.185	0.4479	0.4351	0.4021	0.2612	0.3057	0.3713	0.3552	0.2851	0.2777	Lys	AAA	-1	Lys (AAA)-1
0.1476	0.1882	0.1774	0.091	0.1834	0.1878	0.1637	0.2802	0.1973	0.1158	0.0731	0.0477	0.0351	0.023	0.067	0.0623	0.0433	0.0611	Asn	AAC	-1	Asn (AAC)-1
0.3195	0.3349	0.3204	0.264	0.2878	0.3024	0.3346	0.3469	0.3097	0.292	0.3407	0.3168	0.2554	0.2512	0.2612	0.3415	0.2639	0.2287	Lys	AAG	-1	Lys (AAG)-1
-0.28	-0.1019	-0.124	-0.2143	-0.1132	-0.1229	-0.1733	-0.1235	-0.1677	-0.1853	-0.2266	-0.2218	-0.2616	-0.2572	-0.2321	-0.2247	-0.2387	-0.1761	Asn	AAU	-1	Asn (AAU)-1
-0.0482	0.0358	-0.0078	-0.0579	0.0227	-0.0002	-0.0741	0.0237	-0.0324	-0.0732	-0.108	-0.1254	-0.1087	-0.0929	-0.0605	-0.1044	-0.1117	-0.0831	Thr	ACA	-1	Uhr (ACA)-1
-0.0123	-0.0233	-0.0948	-0.1839	-0.1451	-0.1305	-0.059	0.053	0.0312	-0.1552	-0.2116	-0.1942	-0.222	-0.2286	-0.1569	-0.2455	-0.209	-0.2485	Thr	ACC	-1	Uhr (ACC)-1
0.2998	0.3268	0.3026	0.2808	0.3565	0.3565	0.2645	0.3269	0.3098	0.2479	0.2177	0.2221	0.2093	0.2829	0.3018	0.2296	0.1936	0.2023	Thr	ACG	-1	Uhr (ACG)-1
-0.04	0.1206	0.1168	0.0967	0.1403	0.1363	0.0717	0.0545	0.0072	0.0793	0.0521	0.0612	0.0558	0.007	0.0116	0.0047	0.0569	0.0849	Thr	ACU	-1	Uhr (ACU)-1
0.5319	0.4706	0.4894	0.4783	0.4059	0.4036	0.4781	0.4669	0.3423	0.5493	0.6047	0.5646	0.4542	0.4274	0.4616	0.4969	0.4819	0.4057	Arg	AGA	-1	Arg (AGA)-1
0.0364	-0.0116	-0.0177	-0.0655	-0.066	-0.0325	-0.0026	0.0527	0.0575	-0.0532	-0.0637	-0.0772	-0.0923	-0.0591	-0.0204	-0.1164	-0.0669	-0.0977	Ser	AGC	-1	Ser (AGC)-1
0.3153	0.2328	0.1896	0.1927	0.16	0.2152	0.2311	0.3627	0.352	0.1824	0.2736	0.2427	0.1626	0.157	0.1679	0.1975	0.1488	0.0681	Arg	AGG	-1	Arg (AGG)-1
-0.3659	-0.2402	-0.2151	-0.2113	-0.205	-0.195	-0.2316	-0.2915	-0.3051	-0.234	-0.2706	-0.2411	-0.284	-0.2323	-0.2628	-0.3205	-0.2431	-0.2098	Ser	AGU	-1	Ser (AGU)-1
0.177	0.2941	0.2741	0.3197	0.3051	0.344	0.4035	0.279	0.1081	0.2755	0.1828	0.2644	0.1024	0.1549	0.1879	0.0937	0.1597	0.2112	Ile	AUA	-1	Ile (AUA)-1
-0.0674	-0.0199	-0.0123	0.3329	0.464	0.4354	0.7993	0.5191	0.599	0.009	0.0141	0.021	0.043	-0.0156	-0.0781	-0.056	0.0208	0.0022	Ile	AUC	-1	Ile (AUC)-1
0.164	0.2029	0.2524	0.3006	0.2547	0.2224	0.1656	0.0225	0.0385	0.2503	0.2752	0.2581	0.2107	0.2262	0.1673	0.163	0.1886	0.2083	Met	AUG	-1	Met (AUG)-1
-0.3236	-0.1996	-0.1635	0.1749	0.3468	0.3018	0.5705	0.2853	0.405	-0.126	-0.05	-0.0822	-0.0819	-0.1457	-0.2297	-0.1579	-0.1067	-0.0925	Ile	AUU	-1	Ile (AUU)-1
-0.1829	-0.0547	-0.081	-0.1776	-0.1088	-0.1262	-0.1634	-0.089	-0.0487	-0.1506	-0.2021	-0.2006	-0.2182	-0.1805	-0.1475	-0.1889	-0.2208	-0.1777	Gln	CAA	-1	Gln (CAA)-1
0.031	0.0077	-0.0397	-0.1045	-0.1256	-0.1212	-0.0646	0.0308	0.0574	-0.113	-0.1559	-0.1574	-0.1431	-0.1594	-0.094	-0.2147	-0.1786	-0.1995	His	CAC	-1	His (CAC)-1
-0.1371	-0.0766	-0.1151	-0.1662	-0.1158	-0.1248	-0.1513	-0.0791	0.032	-0.1889	-0.2183	-0.2253	-0.2136	-0.196	-0.1617	-0.1873	-0.2164	-0.2276	Gln	CAG	-1	Gln (CAG)-1
-0.3073	-0.154	-0.2008	-0.2102	-0.2207	-0.2206	-0.2475	-0.2857	-0.1705	-0.2368	-0.2932	-0.2648	-0.2884	-0.307	-0.3211	-0.3521	-0.3272	-0.2635	His	CAU	-1	His (CAU)-1
0.2354	0.0349	0.0031	0.0037	-0.1144	-0.1254	0.0306	0.037	0.0159	0.1147	0.1554	0.1199	0.0488	-0.0185	0.014	0.0297	0.0526	-0.0915	Pro	CCA	-1	Pro (CCA)-1
0.2073	-0.1972	-0.2221	-0.2839	-0.3741	-0.3394	-0.1482	0.0172	-0.037	-0.1824	-0.1609	-0.1999	-0.2315	-0.2508	-0.1355	-0.2586	-0.2359	-0.3684	Pro	CCC	-1	Pro (CCC)-1
0.6621	0.3569	0.3497	0.316	0.2329	0.244	0.4058	0.4412	0.4106	0.3933	0.4777	0.4385	0.3391	0.3733	0.4007	0.3592	0.3319	0.237	Pro	CCG	-1	Pro (CCG)-1
0.2248	0.0484	0.0679	0.0653	-0.0758	-0.0538	0.0811	0.018	0.0446	0.1525	0.2148	0.1754	0.0756	0.0014	0.0103	0.0486	0.0817	-0.0056	Pro	CCU	-1	Pro (CCU)-1
0.4682	0.3755	0.3635	0.3982	0.3739	0.345	0.3078	0.4076	0.3293	0.3781	0.4505	0.3979	0.3569	0.336	0.3157	0.3867	0.3119	0.2751	Arg	CGA	-1	Arg (CGA)-1
0.3548	0.1282	0.1153	0.0122	0.0429	0.0504	0.1089	0.2852	0.3022	0.0504	0.0619	0.0432	0.0516	0.0298	0.1322	0.0217	0.0127	-0.0476	Arg	CGC	-1	Arg (CGC)-1
0.6477	0.4728	0.4419	0.4383	0.4265	0.4445	0.4942	0.6351	0.5957	0.4667	0.5386	0.5317	0.4774	0.4549	0.473	0.459	0.4195	0.3426	Arg	CGG	-1	Arg (CGG)-1
0.1207	0.1186	0.1191	0.1126	0.1687	0.1496	0.1019	0.1444	0.1276	0.0975	0.1155	0.1333	0.1162	0.073	0.0681	0.0946	0.0836	0.0807	Arg	CGU	-1	Arg (CGU)-1
-0.0146	-0.0136	0.0335	0.1271	0.0455	-0.0003	-0.0192	-0.0954	-0.146	0.114	0.1287	0.1101	0.0886	0.0335	-0.0089	-0.044	0.0126	0.0162	Leu	CUA	-1	Leu (CUA)-1
-0.064	-0.1603	-0.1274	0.0558	-0.0564	-0.1225	-0.103	-0.1033	-0.0994	0.3206	0.118	0.2664	-0.0936	-0.1895	-0.1603	-0.2543	-0.1691	-0.1924	Leu	CUC	-1	Leu (CUC)-1
0.2116	0.1917	0.2363	0.3424	0.2677	0.2697	0.2205	0.1238	0.1752	0.3796	0.37	0.3979	0.2896	0.2346	0.2095	0.1714	0.2288	0.2054	Leu	CUG	-1	Leu (CUG)-1
-0.4829	-0.4232	-0.3536	-0.1205	-0.2142	-0.3098	-0.3799	-0.4831	-0.4965	0.1116	-0.0761	0.0815	-0.3048	-0.4096	-0.4448	-0.4641	-0.3842	-0.3731	Leu	CUU	-1	Leu (CUU)-1
0.4121	0.4131	0.4105	0.2562	0.2763	0.3118	0.3251	0.2906	0.2305	0.3717	0.343	0.349	0.1497	0.2215	0.2678	0.2978	0.2426	0.2608	Glu	GAA	-1	Glu (GAA)-1
0.6488	0.6481	0.6041	0.5134	0.5599	0.5963	0.6027	0.5725	0.6279	0.5516	0.5606	0.5226	0.4191	0.4772	0.4889	0.5398	0.4687	0.4363	Asp	GAC	-1	Asp (GAC)-1
0.3084	0.2161	0.2116	0.1512	0.1331	0.1973	0.2227	0.2522	0.2762	0.1888	0.2195	0.1956	0.0968	0.1391	0.174	0.1634	0.1332	0.0647	Glu	GAG	-1	Glu (GAG)-1
0.0184	0.1763	0.1529	0.074	0.1597	0.1677	0.1062	-0.0045	0.0935	0.0973	0.105	0.093	-0.0264	-0.0118	-0.0464	0.1004	0.0309	0.0412	Asp	GAU	-1	Asp (GAU)-1
-0.1676	-0.1911	-0.2188	-0.2469	-0.1946	-0.205	-0.2722	-0.1226	-0.1103	-0.2912	-0.259	-0.2952	-0.296	-0.2747	-0.2297	-0.263	-0.2922	-0.3113	Ala	GCA	-1	Ala (GCA)-1
0.0768	-0.1126	-0.1631	-0.2587	-0.2369	-0.224	-0.1246	0.028	0.0877	-0.2565	-0.2619	-0.2683	-0.2547	-0.2302	-0.1246	-0.2799	-0.2665	-0.2854	Ala	GCC	-1	Ala (GCC)-1
0.2046	0.0761	0.0418	-0.005	0.0478	0.085	0.0344	0.2263	0.2277	-0.0248	-0.009	-0.0301	-0.0474	0.0463	0.0874	-0.009	-0.0623	-0.0531	Ala	GCG	-1	Ala (GCG)-1
-0.0565	-0.0502	-0.0506	-0.0444	-0.0614	-0.0489	-0.0766	-0.0736	-0.0419	-0.0991	-0.0835	-0.0911	-0.0612	-0.0645	-0.1048	-0.1208	-0.1057	-0.0924	Ala	GCU	-1	Ala (GCU)-1
0.3474	0.326	0.3131	0.2108	0.2816	0.3582	0.2749	0.3842	0.3912	0.2372	0.2733	0.2516	0.1074	0.1992	0.1871	0.2449	0.181	0.1561	Gly	GGA	-1	Gly (GGA)-1
0.323	0.1467	0.1563	0.0257	0.0295	0.0377	0.1216	0.236	0.3613	0.0644	0.0688	0.0317	-0.0438	0.0486	0.0796	0.0411	-0.0103	-0.0414	Gly	GGC	-1	Gly (GGC)-1
0.6118	0.3237	0.2758	0.1721	0.1777	0.2298	0.3075	0.5149	0.5347	0.2041	0.2504	0.2443	0.0814	0.1951	0.2973	0.2145	0.1306	0.0593	Gly	GGG	-1	Gly (GGG)-1
-0.2148	-0.1608	-0.1508	-0.1491	-0.1415	-0.1393	-0.2285	-0.276	-0.1513	-0.1955	-0.1866	-0.1937	-0.2659	-0.187	-0.2341	-0.192	-0.2398	-0.1999	Gly	GGU	-1	Gly (GGU)-1
0.0713	0.1135	0.16	0.1817	0.2278	0.1978	0.0525	0.0222	0.0119	0.1145	0.1332	0.139	0.8083	0.7351	0.6764	0.9915	0.8544	0.9129	Val	GUA	-1	Val (GUA)-1
-0.2218	-0.1896	-0.2287	-0.2414	-0.1992	-0.212	-0.2579	-0.2165	-0.179	-0.2782	-0.2935	-0.2672	0.9877	0.9237	0.8569	1.19	1.01	1.0827	Val	GUC	-1	Val (GUC)-1
-0.0585	-0.0097	-0.011	0.0611	0.0461	0.022	-0.0946	-0.1801	-0.1499	-0.0353	0.0225	0.0255	0.551	0.5412	0.4563	0.6906	0.631	0.689	Val	GUG	-1	Val (GUG)-1
-0.5744	-0.3992	-0.4091	-0.3572	-0.3084	-0.3608	-0.5031	-0.5819	-0.5671	-0.4511	-0.4198	-0.3938	0.7187	0.7198	0.6029	0.9236	0.7653	0.9074	Val	GUU	-1	Val (GUU)-1
-0.2507	-0.1964	-0.172	-0.1656	-0.2125	-0.2173	-0.2059	-0.262	-0.2817	-0.16	-0.178	-0.1927	-0.2151	-0.222	-0.2844	-0.2649	-0.2365	-0.2245	Tyr	UAC	-1	Uyr (UAC)-1
-0.4908	-0.33	-0.2916	-0.3194	-0.3272	-0.3427	-0.4043	-0.5062	-0.4512	-0.283	-0.2969	-0.2797	-0.4019	-0.3891	-0.4439	-0.4242	-0.3804	-0.3252	Tyr	UAU	-1	Uyr (UAU)-1
-0.5759	-0.4849	-0.4958	-0.5039	-0.4903	-0.4703	-0.5313	-0.4502	-0.552	-0.5361	-0.5558	-0.5376	-0.5342	-0.5178	-0.5347	-0.6256	-0.5411	-0.5002	Ser	UCA	-1	Ser (UCA)-1
-0.4936	-0.5475	-0.5707	-0.5963	-0.6117	-0.5677	-0.5457	-0.3799	-0.4167	-0.6442	-0.6741	-0.6561	-0.6352	-0.6474	-0.6238	-0.7261	-0.645	-0.6311	Ser	UCC	-1	Ser (UCC)-1
-0.0747	-0.0409	-0.0036	-0.0389	-0.0009	0.0775	-0.0227	0.0784	0.0074	-0.0632	-0.0824	-0.0737	-0.093	-0.0795	-0.073	-0.1226	-0.1001	-0.0495	Ser	UCG	-1	Ser (UCG)-1
-0.712	-0.585	-0.5473	-0.5325	-0.5167	-0.459	-0.5601	-0.5556	-0.5771	-0.5936	-0.613	-0.5932	-0.5823	-0.6275	-0.6115	-0.6676	-0.5721	-0.51	Ser	UCU	-1	Ser (UCU)-1
-0.1481	-0.1506	-0.1469	-0.1358	-0.1416	-0.1581	-0.2087	-0.2278	-0.1962	-0.1854	-0.1714	-0.1803	-0.1508	-0.1598	-0.1685	-0.2231	-0.1849	-0.1606	Cys	UGC	-1	Cys (UGC)-1
0.3212	0.3178	0.3224	0.3262	0.2852	0.2614	0.2339	0.1467	0.1172	0.3217	0.3878	0.3838	0.2375	0.2726	0.2208	0.2617	0.26	0.2589	Trp	UGG	-1	Urp (UGG)-1
-0.4381	-0.2367	-0.2238	-0.125	-0.1157	-0.1478	-0.3107	-0.4437	-0.4174	-0.1963	-0.1979	-0.1743	-0.1958	-0.2393	-0.3	-0.2721	-0.2036	-0.145	Cys	UGU	-1	Cys (UGU)-1
-0.4466	-0.3108	-0.2721	-0.2209	-0.2553	-0.3018	-0.373	-0.5118	-0.559	-0.1491	-0.2407	-0.179	-0.3379	-0.327	-0.3492	-0.4107	-0.359	-0.2854	Leu	UUA	-1	Leu (UUA)-1
-0.642	-0.5931	-0.5437	-0.4778	-0.5646	-0.5847	-0.5823	-0.6923	-0.6821	-0.5434	-0.4978	-0.5204	-0.4943	-0.5151	-0.5684	-0.5898	-0.532	-0.5124	Phe	UUC	-1	Phe (UUC)-1
-0.2568	-0.1633	-0.0878	0.0365	-0.0624	-0.0833	-0.1352	-0.3387	-0.3862	0.0568	0.0694	0.0879	-0.0537	-0.0759	-0.167	-0.1553	-0.0697	-0.0589	Leu	UUG	-1	Leu (UUG)-1
-0.7943	-0.6597	-0.5471	-0.51	-0.575	-0.6049	-0.6293	-0.8283	-0.7783	-0.5521	-0.4752	-0.5042	-0.5581	-0.5802	-0.6378	-0.6388	-0.5758	-0.5357	Phe	UUU	-1	Phe (UUU)-1
0.4221	0.2791	0.3443	0.3666	0.2627	0.2794	0.2973	0.2679	-0.0229	0.4495	0.5376	0.4942	0.3483	0.3748	0.4456	0.3462	0.3592	0.3414	Lys	AAA	E	Lys (AAA)E
0.3374	0.3655	0.3816	0.3004	0.4164	0.3905	0.2891	0.4025	0.3784	0.2832	0.2218	0.2109	0.1802	0.2366	0.2921	0.1683	0.1628	0.2432	Asn	AAC	E	Asn (AAC)E
0.3251	0.339	0.3489	0.2943	0.3748	0.3383	0.196	0.2387	0.1653	0.2597	0.2664	0.246	0.1886	0.281	0.3294	0.2451	0.2252	0.2614	Lys	AAG	E	Lys (AAG)E
-0.0268	0.1533	0.193	0.0966	0.1844	0.14	0.0194	0.0133	-0.0008	0.0756	0.004	0.0162	-0.0412	0.0721	0.0789	-0.025	-0.0081	0.1021	Asn	AAU	E	Asn (AAU)E
0.2172	0.3239	0.2963	0.2212	0.2736	0.2347	0.1939	0.225	0.1908	0.199	0.1002	0.1184	0.0616	0.1373	0.1853	0.1069	0.1023	0.1438	Thr	ACA	E	Uhr (ACA)E
0.2091	0.1662	0.1023	-0.0031	0.0819	0.07	0.0832	0.1875	0.1886	0.0202	-0.0521	-0.0365	-0.0795	-0.0444	0.0452	-0.1036	-0.0481	-0.0418	Thr	ACC	E	Uhr (ACC)E
0.4852	0.5264	0.4735	0.4604	0.4818	0.4521	0.4165	0.4375	0.4085	0.4179	0.3989	0.4066	0.3616	0.4321	0.4309	0.3757	0.3649	0.3622	Thr	ACG	E	Uhr (ACG)E
0.0349	0.1961	0.2045	0.1555	0.2095	0.2024	0.131	0.1043	0.0446	0.1717	0.1228	0.1421	0.0689	0.0703	0.0264	0.0483	0.0936	0.1336	Thr	ACU	E	Uhr (ACU)E
0.2849	0.2201	0.2219	0.2397	0.2357	0.2555	0.2541	0.2457	0.176	0.3222	0.367	0.3505	0.2001	0.1975	0.264	0.2777	0.2672	0.2036	Arg	AGA	E	Arg (AGA)E
-0.0647	-0.0925	-0.1603	-0.2156	-0.2132	-0.179	-0.1124	-0.004	0.0223	-0.2059	-0.2017	-0.2015	-0.2408	-0.2701	-0.185	-0.2562	-0.2232	-0.2572	Ser	AGC	E	Ser (AGC)E
0.3653	0.3473	0.3157	0.1956	0.2506	0.1516	0.2128	0.1894	0.3009	0.224	0.1843	0.2038	0.0372	0.1496	0.1999	0.217	0.1324	0.1425	Arg	AGG	E	Arg (AGG)E
-0.5616	-0.4003	-0.413	-0.4094	-0.4519	-0.4346	-0.4207	-0.4344	-0.499	-0.4301	-0.4321	-0.4023	-0.4529	-0.4608	-0.4812	-0.4707	-0.4288	-0.4128	Ser	AGU	E	Ser (AGU)E
-0.0742	-0.0351	-0.0409	0.1282	0.0098	0.0778	0.1428	0.038	-0.1417	0.0395	0.052	0.0807	-0.1026	-0.0687	-0.0371	-0.1534	-0.0404	-0.0432	Ile	AUA	E	Ile (AUA)E
-0.427	-0.3772	-0.353	-0.0128	0.0937	0.1093	0.4741	0.187	0.1969	-0.3071	-0.26	-0.2722	-0.3151	-0.3556	-0.3972	-0.3897	-0.3234	-0.306	Ile	AUC	E	Ile (AUC)E
-0.1967	-0.2179	-0.1683	-0.0162	-0.0522	-0.0512	-0.1992	-0.2093	-0.283	-0.05	0.0379	-0.0201	-0.0521	-0.0799	-0.1473	-0.1348	-0.0863	-0.0825	Met	AUG	E	Met (AUG)E
-0.8643	-0.7075	-0.6633	-0.3366	-0.1785	-0.1853	0.0497	-0.2086	-0.1692	-0.6527	-0.5575	-0.6032	-0.6244	-0.6504	-0.7212	-0.702	-0.6015	-0.5811	Ile	AUU	E	Ile (AUU)E
0.3131	0.4133	0.3931	0.2077	0.2946	0.2164	0.2439	0.2189	0.2351	0.2907	0.1285	0.1774	0.053	0.155	0.2128	0.1124	0.1218	0.2093	Gln	CAA	E	Gln (CAA)E
0.3167	0.2402	0.2241	0.1544	0.1555	0.1378	0.1887	0.26	0.2433	0.1987	0.1562	0.1458	0.094	0.0793	0.1383	-0.0179	0.0677	0.0442	His	CAC	E	His (CAC)E
0.3757	0.4258	0.3857	0.2777	0.3615	0.2711	0.2615	0.2381	0.3448	0.2701	0.1715	0.1935	0.1183	0.2129	0.269	0.1604	0.1705	0.2057	Gln	CAG	E	Gln (CAG)E
0.0994	0.1995	0.2464	0.1738	0.1456	0.1112	0.1005	0.021	-0.0141	0.198	0.1393	0.1532	0.0609	0.0891	0.07	-0.043	0.0456	0.1055	His	CAU	E	His (CAU)E
0.1006	-0.0803	-0.1342	-0.0783	-0.1624	-0.1352	-0.0348	0.0075	0.0042	-0.0457	0.0343	-0.0218	-0.0506	-0.1098	-0.0343	-0.1279	-0.0793	-0.1715	Pro	CCA	E	Pro (CCA)E
0.1374	-0.2807	-0.3467	-0.3623	-0.4121	-0.3681	-0.2147	-0.013	-0.0772	-0.3238	-0.2544	-0.304	-0.3162	-0.3442	-0.1643	-0.3735	-0.3387	-0.4334	Pro	CCC	E	Pro (CCC)E
0.6264	0.2983	0.2857	0.2829	0.2051	0.2546	0.3265	0.4177	0.3725	0.3197	0.4351	0.3837	0.3356	0.3215	0.3959	0.3017	0.3016	0.1666	Pro	CCG	E	Pro (CCG)E
0.0603	-0.0903	-0.088	-0.0217	-0.1283	-0.0858	-0.0276	-0.0442	-0.0745	-0.0252	0.1097	0.0413	0.0073	-0.061	-0.0513	-0.0749	-0.0234	-0.1001	Pro	CCU	E	Pro (CCU)E
0.472	0.446	0.4095	0.4025	0.3805	0.3813	0.3865	0.3586	0.409	0.4011	0.3999	0.3654	0.3021	0.3427	0.3382	0.4175	0.2964	0.3037	Arg	CGA	E	Arg (CGA)E
0.4696	0.2775	0.2392	0.085	0.112	0.1221	0.2343	0.3273	0.4089	0.1263	0.0958	0.1016	0.0255	0.0943	0.2029	0.0921	0.0547	0.0412	Arg	CGC	E	Arg (CGC)E
0.4848	0.3424	0.2741	0.1941	0.238	0.2328	0.3205	0.4001	0.4577	0.2404	0.2401	0.2549	0.1587	0.1935	0.2366	0.2313	0.1611	0.1424	Arg	CGG	E	Arg (CGG)E
0.1845	0.2706	0.2392	0.1487	0.208	0.194	0.1628	0.101	0.2094	0.1665	0.1129	0.1736	0.0716	0.1318	0.0833	0.0956	0.0616	0.1446	Arg	CGU	E	Arg (CGU)E
-0.5109	-0.4921	-0.5114	-0.3755	-0.4085	-0.3663	-0.3885	-0.3839	-0.4649	-0.3624	-0.2778	-0.3307	-0.344	-0.4665	-0.5021	-0.4321	-0.3888	-0.4168	Leu	CUA	E	Leu (CUA)E
-0.4174	-0.4969	-0.5117	-0.3131	-0.4205	-0.4044	-0.4157	-0.2936	-0.3921	0.0043	-0.0884	0.0102	-0.4206	-0.5591	-0.5331	-0.5361	-0.4486	-0.4867	Leu	CUC	E	Leu (CUC)E
-0.1532	-0.1611	-0.1699	-0.0534	-0.0658	-0.0232	-0.1373	-0.0694	-0.1527	0.0042	0.0312	0.0523	-0.0924	-0.1495	-0.166	-0.1779	-0.1157	-0.1299	Leu	CUG	E	Leu (CUG)E
-1.0402	-0.9605	-0.9362	-0.6603	-0.7415	-0.7332	-0.8575	-0.8572	-0.92	-0.416	-0.4798	-0.3808	-0.8055	-0.9192	-0.9583	-0.9503	-0.8622	-0.8487	Leu	CUU	E	Leu (CUU)E
0.5851	0.5002	0.5344	0.4919	0.4299	0.4377	0.4633	0.4309	0.3238	0.5548	0.6003	0.5886	0.4112	0.4802	0.5092	0.481	0.4833	0.4571	Glu	GAA	E	Glu (GAA)E
0.9943	0.8973	0.9685	0.895	0.9282	0.9096	0.8281	0.8799	0.9098	0.886	0.8947	0.8479	0.7437	0.8732	0.8684	0.7424	0.7526	0.7656	Asp	GAC	E	Asp (GAC)E
0.4267	0.2883	0.3123	0.277	0.255	0.2435	0.2668	0.309	0.3245	0.2834	0.3387	0.3088	0.2098	0.2894	0.3164	0.2426	0.2488	0.1835	Glu	GAG	E	Glu (GAG)E
0.6787	0.7792	0.8757	0.7409	0.8411	0.7415	0.6069	0.5171	0.5489	0.7424	0.6869	0.7085	0.5443	0.7004	0.6384	0.594	0.5913	0.7036	Asp	GAU	E	Asp (GAU)E
0.0141	0.0144	-0.0057	-0.0865	-0.0639	-0.0767	-0.0651	0.0068	0.0976	-0.1603	-0.2226	-0.2093	-0.2049	-0.1313	-0.0817	-0.1566	-0.21	-0.1795	Ala	GCA	E	Ala (GCA)E
0.0965	-0.1039	-0.1438	-0.2249	-0.2242	-0.2277	-0.1239	0.0084	0.1489	-0.2199	-0.265	-0.2719	-0.2693	-0.245	-0.1328	-0.2716	-0.2727	-0.279	Ala	GCC	E	Ala (GCC)E
0.419	0.3112	0.286	0.168	0.1996	0.1735	0.2073	0.3067	0.4251	0.1353	0.1133	0.1215	0.105	0.1953	0.275	0.1668	0.0812	0.0862	Ala	GCG	E	Ala (GCG)E
-0.1198	-0.0919	-0.1059	-0.1015	-0.1124	-0.1067	-0.1039	-0.0966	-0.0382	-0.1399	-0.1256	-0.1489	-0.1278	-0.142	-0.2021	-0.1882	-0.1785	-0.15	Ala	GCU	E	Ala (GCU)E
0.5344	0.4933	0.5167	0.4046	0.4561	0.4054	0.4352	0.4408	0.5465	0.4249	0.4177	0.3947	0.2573	0.3882	0.3773	0.4187	0.3078	0.3005	Gly	GGA	E	Gly (GGA)E
0.5375	0.3394	0.3107	0.2423	0.207	0.1665	0.3399	0.3748	0.5385	0.2758	0.2973	0.2718	0.2165	0.2567	0.3021	0.2491	0.1827	0.1491	Gly	GGC	E	Gly (GGC)E
0.783	0.4534	0.414	0.3092	0.2807	0.2384	0.4335	0.4818	0.6259	0.3612	0.3833	0.3649	0.2174	0.3498	0.4237	0.3864	0.2585	0.1976	Gly	GGG	E	Gly (GGG)E
0.1068	0.1424	0.1421	0.1455	0.0846	0.0409	0.0783	-0.0249	0.0667	0.1197	0.1445	0.1374	0.0704	0.1275	0.0799	0.1074	0.0552	0.0766	Gly	GGU	E	Gly (GGU)E
-0.1157	-0.031	0.0065	0.0084	0.0667	0.0724	-0.0465	-0.014	-0.0503	-0.0077	-0.0236	-0.0367	0.7831	0.5729	0.4271	1.0201	0.796	0.715	Val	GUA	E	Val (GUA)E
-0.1235	-0.1096	-0.103	-0.1248	-0.0994	-0.1262	-0.1516	-0.1577	-0.0005	-0.1763	-0.1949	-0.1708	1.4445	1.1086	0.9376	1.6209	1.3726	1.1985	Val	GUC	E	Val (GUC)E
-0.1936	-0.1467	-0.1325	-0.0631	-0.0738	-0.0934	-0.1779	-0.2547	-0.142	-0.1699	-0.1225	-0.1373	0.5684	0.4017	0.2841	0.7106	0.602	0.5077	Val	GUG	E	Val (GUG)E
-0.5625	-0.3741	-0.308	-0.3039	-0.2503	-0.264	-0.4478	-0.5505	-0.4406	-0.3965	-0.4198	-0.3948	1.1159	0.8893	0.6862	1.3053	1.0665	0.9929	Val	GUU	E	Val (GUU)E
-0.0571	-0.0219	-0.0121	0.0024	-0.0593	-0.0539	-0.0466	-0.0541	-0.1192	0.0046	0.0096	0.005	-0.0344	-0.0444	-0.0996	-0.1266	-0.0788	-0.0576	Tyr	UAC	E	Uyr (UAC)E
-0.2459	-0.0794	-0.0359	-0.0505	-0.1313	-0.1193	-0.1193	-0.2582	-0.3386	-0.0152	-0.0379	-0.0007	-0.1056	-0.0891	-0.124	-0.1719	-0.0853	-0.025	Tyr	UAU	E	Uyr (UAU)E
-0.6751	-0.5174	-0.5512	-0.6121	-0.5889	-0.5521	-0.5301	-0.466	-0.4983	-0.6083	-0.6555	-0.6489	-0.6627	-0.675	-0.6697	-0.681	-0.6667	-0.617	Ser	UCA	E	Ser (UCA)E
-0.589	-0.6112	-0.6455	-0.7104	-0.6945	-0.6438	-0.5944	-0.4351	-0.4278	-0.7322	-0.7748	-0.7509	-0.7364	-0.7547	-0.6996	-0.7963	-0.7492	-0.746	Ser	UCC	E	Ser (UCC)E
-0.1544	-0.093	-0.1006	-0.1545	-0.092	-0.0833	-0.068	0.035	-0.0201	-0.1478	-0.1815	-0.1495	-0.2039	-0.2007	-0.2157	-0.1629	-0.2213	-0.1887	Ser	UCG	E	Ser (UCG)E
-0.8078	-0.6698	-0.6523	-0.6745	-0.6738	-0.5941	-0.6312	-0.5938	-0.6027	-0.7024	-0.713	-0.7071	-0.6886	-0.7623	-0.7884	-0.7727	-0.7184	-0.6667	Ser	UCU	E	Ser (UCU)E
-0.2407	-0.2229	-0.2502	-0.233	-0.234	-0.1916	-0.2486	-0.2322	-0.14	-0.2751	-0.2671	-0.2442	-0.2581	-0.292	-0.2945	-0.3242	-0.3132	-0.2667	Cys	UGC	E	Cys (UGC)E
0.3176	0.2698	0.2859	0.3456	0.3221	0.3189	0.23	0.1199	0.1995	0.2999	0.3787	0.3478	0.2426	0.2989	0.2738	0.2399	0.2533	0.2356	Trp	UGG	E	Urp (UGG)E
-0.5094	-0.2752	-0.2491	-0.1773	-0.2184	-0.1746	-0.2934	-0.4078	-0.4675	-0.2466	-0.234	-0.1968	-0.2373	-0.2832	-0.3657	-0.3347	-0.2781	-0.206	Cys	UGU	E	Cys (UGU)E
-0.6023	-0.4593	-0.4175	-0.3862	-0.4082	-0.4088	-0.5096	-0.5493	-0.632	-0.2995	-0.3644	-0.302	-0.5054	-0.5243	-0.5517	-0.5875	-0.5253	-0.4687	Leu	UUA	E	Leu (UUA)E
-0.6797	-0.6002	-0.5936	-0.5141	-0.5722	-0.5305	-0.5578	-0.6285	-0.6659	-0.5416	-0.4768	-0.4957	-0.4684	-0.5247	-0.5873	-0.5686	-0.5104	-0.4971	Phe	UUC	E	Phe (UUC)E
-0.7953	-0.6924	-0.6714	-0.4811	-0.5535	-0.4826	-0.607	-0.6756	-0.7471	-0.4311	-0.3506	-0.3528	-0.5182	-0.6039	-0.6757	-0.6213	-0.5406	-0.5504	Leu	UUG	E	Leu (UUG)E
-1.0065	-0.8272	-0.7568	-0.6592	-0.7616	-0.6755	-0.7434	-0.8814	-0.9701	-0.681	-0.5794	-0.628	-0.6442	-0.6912	-0.7769	-0.7486	-0.6748	-0.6561	Phe	UUU	E	Phe (UUU)E
-0.5779	-0.7326	-0.6655	-0.6512	-0.7633	-0.5053	-0.3888	-0.2364	-0.456	-0.4268	-0.2211	-0.3432	-0.5153	-0.5795	-0.5715	-0.5609	-0.5178	-0.6027	Lys	AAA	P	Lys (AAA)P
0.1539	0.1818	0.1923	0.1104	0.1998	0.208	0.1319	0.2763	0.2095	0.1	0.063	0.0337	0.0064	0.0439	0.0921	-0.0033	-0.0094	0.0356	Asn	AAC	P	Asn (AAC)P
0.0398	0.0351	0.06	-0.0023	0.0103	0.033	-0.0264	0.0335	-0.0109	-0.0048	0.0013	-0.0455	-0.1116	0.007	0.0508	-0.1196	-0.086	-0.0461	Lys	AAG	P	Lys (AAG)P
-0.1992	-0.0375	-0.0011	-0.0415	0.0375	0.0506	-0.046	0.048	0.0163	-0.0796	-0.0938	-0.1026	-0.133	-0.0942	-0.031	-0.2195	-0.1797	-0.0794	Asn	AAU	P	Asn (AAU)P
0.4129	0.4028	0.429	0.368	0.396	0.3703	0.3294	0.3534	0.2929	0.4101	0.3621	0.3353	0.2293	0.2983	0.3098	0.213	0.283	0.3096	Thr	ACA	P	Uhr (ACA)P
0.2506	0.1618	0.1539	-0.0202	0.0474	-0.0099	0.0159	0.1481	0.1989	0.0467	-0.0677	-0.0406	-0.1444	-0.0812	0.0028	-0.1306	-0.1002	-0.0821	Thr	ACC	P	Uhr (ACC)P
0.7278	0.6318	0.6807	0.6599	0.6594	0.6085	0.5531	0.5078	0.4429	0.707	0.7037	0.6808	0.5587	0.6444	0.6294	0.5626	0.6417	0.5918	Thr	ACG	P	Uhr (ACG)P
0.1996	0.2863	0.3342	0.2263	0.2813	0.2454	0.1986	0.2551	0.2885	0.2513	0.2016	0.2106	0.1139	0.1417	0.1021	0.0874	0.1383	0.1973	Thr	ACU	P	Uhr (ACU)P
0.3329	0.3622	0.343	0.3047	0.358	0.3502	0.3296	0.3652	0.2621	0.3708	0.3724	0.3552	0.2845	0.3219	0.3808	0.3699	0.3355	0.2923	Arg	AGA	P	Arg (AGA)P
0.1539	0.0974	0.0615	0.0096	0.0535	0.0204	0.0394	0.0738	0.1129	0.0285	0.0193	0.0186	-0.0375	0.0012	0.0663	-0.0338	0.0163	-0.0051	Ser	AGC	P	Ser (AGC)P
0.7849	0.6764	0.7122	0.6635	0.7419	0.6633	0.5545	0.5209	0.6093	0.6339	0.5876	0.5824	0.525	0.6675	0.7089	0.5388	0.5654	0.5564	Arg	AGG	P	Arg (AGG)P
-0.1205	-0.0245	0.005	0.1011	0.0686	0.0861	0.0025	-0.0628	-0.1042	0.0528	0.1076	0.1099	0.0451	0.0817	0.0441	-0.0267	0.06	0.0955	Ser	AGU	P	Ser (AGU)P
-0.2901	-0.2156	-0.2036	-0.1111	-0.3059	-0.2163	0.0677	-0.2054	-0.4008	-0.0996	-0.0628	-0.0273	-0.3084	-0.2834	-0.2874	-0.2565	-0.1984	-0.1879	Ile	AUA	P	Ile (AUA)P
-0.6472	-0.4902	-0.5103	-0.3425	-0.3735	-0.3403	0.2449	-0.2047	-0.2004	-0.5359	-0.627	-0.5958	-0.6496	-0.5944	-0.6213	-0.6055	-0.6124	-0.5297	Ile	AUC	P	Ile (AUC)P
-0.4173	-0.3163	-0.343	-0.2287	-0.2388	-0.2764	-0.3266	-0.3821	-0.3798	-0.1738	-0.1676	-0.2047	-0.223	-0.2723	-0.3322	-0.1934	-0.2515	-0.2578	Met	AUG	P	Met (AUG)P
-0.8605	-0.6248	-0.6089	-0.5227	-0.5025	-0.4638	0.0409	-0.325	-0.2785	-0.7271	-0.7823	-0.7678	-0.8326	-0.7511	-0.7906	-0.7405	-0.7862	-0.6904	Ile	AUU	P	Ile (AUU)P
0.2484	0.2061	0.2081	0.2759	0.3229	0.3605	0.1867	0.3315	0.1938	0.1969	0.1931	0.1774	0.1916	0.1961	0.3249	-0.0447	0.1013	0.1713	Gln	CAA	P	Gln (CAA)P
0.0065	-0.1054	-0.1411	-0.216	-0.2064	-0.2108	-0.1088	-0.0239	0.02	-0.1323	-0.1578	-0.161	-0.2824	-0.2595	-0.2367	-0.2651	-0.2339	-0.2743	His	CAC	P	His (CAC)P
0.3851	0.3184	0.3082	0.3231	0.3612	0.3491	0.2054	0.289	0.2893	0.243	0.2374	0.2167	0.2279	0.277	0.3572	0.058	0.1914	0.2045	Gln	CAG	P	Gln (CAG)P
-0.278	-0.264	-0.2328	-0.1668	-0.1892	-0.1881	-0.2036	-0.1349	-0.1323	-0.1409	-0.1138	-0.1318	-0.2332	-0.2838	-0.285	-0.3649	-0.2605	-0.2488	His	CAU	P	His (CAU)P
-0.0096	-0.0951	-0.154	-0.2082	-0.2256	-0.2236	-0.1436	-0.0507	-0.038	-0.1935	-0.2319	-0.2162	-0.2394	-0.2455	-0.1639	-0.2405	-0.2532	-0.2339	Pro	CCA	P	Pro (CCA)P
0.1612	-0.1785	-0.2337	-0.3786	-0.3692	-0.3754	-0.2398	-0.0122	-0.0287	-0.3243	-0.3936	-0.3793	-0.4112	-0.3674	-0.153	-0.3634	-0.3899	-0.3937	Pro	CCC	P	Pro (CCC)P
0.4573	0.2332	0.1806	0.0922	0.0831	0.0507	0.1682	0.2074	0.1828	0.1617	0.1739	0.1771	0.0626	0.108	0.1897	0.1689	0.1088	0.0752	Pro	CCG	P	Pro (CCG)P
-0.1132	-0.1729	-0.1855	-0.2528	-0.2479	-0.2635	-0.1927	-0.0826	-0.0475	-0.2473	-0.2665	-0.2604	-0.2846	-0.2872	-0.2494	-0.2921	-0.289	-0.2663	Pro	CCU	P	Pro (CCU)P
0.8362	0.7806	0.7922	0.7504	0.7577	0.7007	0.6895	0.6387	0.6522	0.7634	0.7873	0.7372	0.6729	0.7548	0.7427	0.7557	0.6708	0.6934	Arg	CGA	P	Arg (CGA)P
0.5839	0.3584	0.3621	0.1985	0.2414	0.214	0.2431	0.357	0.4656	0.2626	0.1911	0.2128	0.1011	0.2431	0.3329	0.1666	0.1618	0.1681	Arg	CGC	P	Arg (CGC)P
0.9413	0.7847	0.8088	0.6308	0.6811	0.6346	0.6777	0.6455	0.811	0.6931	0.6425	0.6649	0.5195	0.6852	0.6976	0.6207	0.5677	0.5727	Arg	CGG	P	Arg (CGG)P
0.4082	0.4251	0.4678	0.4046	0.4575	0.399	0.3677	0.3087	0.3778	0.4707	0.3812	0.4278	0.2907	0.3913	0.3353	0.2958	0.3496	0.4205	Arg	CGU	P	Arg (CGU)P
-0.5204	-0.39	-0.4224	-0.4716	-0.4527	-0.3735	-0.3885	-0.3813	-0.4244	-0.4808	-0.4958	-0.4846	-0.5109	-0.4912	-0.5586	-0.3756	-0.4719	-0.4021	Leu	CUA	P	Leu (CUA)P
-0.4384	-0.4547	-0.4764	-0.4579	-0.4783	-0.4437	-0.4241	-0.3079	-0.2868	-0.2264	-0.3024	-0.194	-0.587	-0.6147	-0.5744	-0.5206	-0.5569	-0.5105	Leu	CUC	P	Leu (CUC)P
-0.1632	-0.1212	-0.135	-0.1741	-0.139	-0.0935	-0.1385	-0.1411	-0.105	-0.1004	-0.1267	-0.0738	-0.2463	-0.2017	-0.2703	-0.1534	-0.1749	-0.1505	Leu	CUG	P	Leu (CUG)P
-0.8876	-0.6859	-0.6781	-0.6409	-0.6446	-0.6533	-0.6623	-0.6213	-0.6166	-0.4492	-0.5158	-0.4079	-0.8254	-0.7987	-0.8717	-0.7421	-0.7739	-0.6854	Leu	CUU	P	Leu (CUU)P
0.4064	0.2453	0.2905	0.3501	0.2099	0.3118	0.3612	0.3251	0.1885	0.4204	0.6074	0.5281	0.3889	0.3808	0.3647	0.3597	0.4008	0.311	Glu	GAA	P	Glu (GAA)P
0.2005	0.0804	0.0569	0.1758	0.1478	0.1917	0.1519	0.2925	0.2681	0.1442	0.2429	0.163	0.1863	0.1586	0.1733	0.0977	0.1247	0.0185	Asp	GAC	P	Asp (GAC)P
0.1837	0.0411	-0.0013	0.0981	0.0182	0.0713	0.0583	0.1217	0.0788	0.0498	0.1605	0.1206	0.127	0.1157	0.1878	0.0449	0.1054	-0.0145	Glu	GAG	P	Glu (GAG)P
-0.1199	-0.0632	-0.0556	0.1449	0.1696	0.2045	-0.0005	0.1298	0.0699	-0.0007	0.0781	0.0254	0.1111	0.0722	0.0829	-0.1405	-0.0281	-0.0172	Asp	GAU	P	Asp (GAU)P
0.4028	0.3246	0.3171	0.3097	0.3005	0.2561	0.2267	0.2521	0.2982	0.2713	0.2534	0.2415	0.2404	0.2577	0.3125	0.197	0.1966	0.2225	Ala	GCA	P	Ala (GCA)P
0.299	0.0718	0.0611	-0.0694	-0.0695	-0.1375	0.0132	0.1306	0.3077	0.0068	-0.0302	-0.0708	-0.0894	-0.0673	0.033	-0.086	-0.1002	-0.1191	Ala	GCC	P	Ala (GCC)P
0.9142	0.735	0.7293	0.7108	0.714	0.6387	0.6418	0.5848	0.6628	0.7093	0.7337	0.72	0.6398	0.689	0.7867	0.6652	0.6373	0.596	Ala	GCG	P	Ala (GCG)P
0.059	0.0778	0.1077	0.0207	0.0176	-0.0158	0.0147	0.0336	0.1564	0.0313	0.0076	0.0072	-0.0029	0.0049	-0.0501	-0.0382	-0.046	0.0052	Ala	GCU	P	Ala (GCU)P
0.8826	0.8574	0.8544	0.884	0.9064	0.8448	0.7147	0.6551	0.6573	0.7635	0.7714	0.7604	0.781	0.8701	0.8533	0.7978	0.7444	0.7337	Gly	GGA	P	Gly (GGA)P
0.7537	0.4995	0.4802	0.4602	0.4402	0.3623	0.4001	0.3969	0.5756	0.4062	0.4507	0.4062	0.4487	0.5073	0.5557	0.4213	0.4106	0.3646	Gly	GGC	P	Gly (GGC)P
1.1142	0.7957	0.7313	0.7548	0.7048	0.6456	0.6952	0.7071	0.8062	0.6764	0.7551	0.732	0.6993	0.7815	0.8846	0.7047	0.6646	0.6078	Gly	GGG	P	Gly (GGG)P
0.3354	0.2726	0.2671	0.4635	0.4035	0.3598	0.2198	0.1081	0.1678	0.2903	0.3882	0.3691	0.4224	0.4448	0.4154	0.2985	0.3446	0.3472	Gly	GGU	P	Gly (GGU)P
-0.1311	-0.0296	-0.0037	-0.0575	-0.0241	-0.0431	-0.0749	-0.1333	-0.256	-0.0693	-0.1364	-0.0925	0.6071	0.3629	0.1896	0.9158	0.6203	0.4704	Val	GUA	P	Val (GUA)P
-0.1137	-0.0205	-0.0683	-0.0392	-0.0268	-0.0888	-0.1095	-0.1639	-0.0695	-0.1035	-0.1306	-0.0974	1.3864	0.8947	0.6669	1.5658	1.2837	0.9424	Val	GUC	P	Val (GUC)P
0.0083	0.0689	0.0711	0.108	0.093	0.0275	-0.0472	-0.183	-0.1225	0.0502	0.0422	0.0393	0.6023	0.4199	0.2789	0.8128	0.6828	0.5272	Val	GUG	P	Val (GUG)P
-0.4462	-0.2628	-0.2057	-0.2308	-0.2094	-0.2586	-0.3029	-0.4059	-0.3337	-0.325	-0.3311	-0.3288	1.0723	0.6755	0.4397	1.217	0.9826	0.7638	Val	GUU	P	Val (GUU)P
-0.4847	-0.4582	-0.4799	-0.3847	-0.4057	-0.3496	-0.3803	-0.3109	-0.3817	-0.4053	-0.3452	-0.3531	-0.3632	-0.4845	-0.4656	-0.4713	-0.4282	-0.4231	Tyr	UAC	P	Uyr (UAC)P
-0.6072	-0.4275	-0.4319	-0.2606	-0.3263	-0.2855	-0.3462	-0.3376	-0.4069	-0.3103	-0.2615	-0.2533	-0.2954	-0.3724	-0.3568	-0.4567	-0.3446	-0.3042	Tyr	UAU	P	Uyr (UAU)P
-0.2393	-0.1202	-0.1668	-0.1668	-0.1518	-0.149	-0.179	-0.2021	-0.252	-0.2211	-0.2658	-0.222	-0.214	-0.2271	-0.2024	-0.2936	-0.2436	-0.1791	Ser	UCA	P	Ser (UCA)P
-0.3443	-0.3499	-0.3951	-0.4237	-0.4082	-0.4134	-0.4039	-0.2699	-0.2428	-0.473	-0.5305	-0.4727	-0.46	-0.4951	-0.4224	-0.5526	-0.501	-0.4711	Ser	UCC	P	Ser (UCC)P
0.3133	0.4035	0.3602	0.3708	0.3902	0.3833	0.2778	0.2609	0.2018	0.31	0.3216	0.3302	0.302	0.3227	0.2801	0.3119	0.2977	0.3106	Ser	UCG	P	Ser (UCG)P
-0.4561	-0.2809	-0.2879	-0.2846	-0.2625	-0.2267	-0.279	-0.2599	-0.2427	-0.364	-0.3497	-0.3304	-0.3399	-0.3731	-0.3688	-0.4453	-0.3971	-0.2917	Ser	UCU	P	Ser (UCU)P
-0.067	-0.0413	-0.0022	-0.1267	-0.1139	-0.1373	-0.1766	-0.2455	-0.2115	-0.0886	-0.1837	-0.1526	-0.2179	-0.1487	-0.1787	-0.1567	-0.1642	-0.1085	Cys	UGC	P	Cys (UGC)P
0.13	0.1685	0.195	0.1907	0.1394	0.1034	0.1275	-0.0388	0.0203	0.2436	0.3006	0.2837	0.1332	0.162	0.0772	0.1574	0.1326	0.0956	Trp	UGG	P	Urp (UGG)P
-0.44	-0.2398	-0.1915	-0.1492	-0.1901	-0.1669	-0.2537	-0.3597	-0.3985	-0.1399	-0.1246	-0.1151	-0.1892	-0.1966	-0.3252	-0.2567	-0.1914	-0.1363	Cys	UGU	P	Cys (UGU)P
-0.9077	-0.7219	-0.6918	-0.5993	-0.5778	-0.5264	-0.6477	-0.6733	-0.7673	-0.5561	-0.5436	-0.4967	-0.6816	-0.7493	-0.7343	-0.7833	-0.7114	-0.6379	Leu	UUA	P	Leu (UUA)P
-1.029	-0.8716	-0.8872	-0.9047	-0.8833	-0.8548	-0.8601	-0.8912	-0.9192	-0.8595	-0.8939	-0.8691	-0.9274	-0.9576	-1.0064	-0.8858	-0.8937	-0.8239	Phe	UUC	P	Phe (UUC)P
-0.7641	-0.5864	-0.5924	-0.479	-0.4987	-0.4606	-0.5715	-0.6937	-0.7303	-0.4574	-0.4205	-0.3855	-0.5578	-0.5729	-0.6394	-0.5041	-0.5337	-0.4869	Leu	UUG	P	Leu (UUG)P
-1.4138	-1.2011	-1.1686	-1.0977	-1.1286	-0.9938	-1.0263	-1.0172	-1.0409	-1.0495	-0.9645	-0.9907	-1.0628	-1.1327	-1.2027	-1.0811	-1.0917	-1.0405	Phe	UUU	P	Phe (UUU)P
0.2021	0.2305	0.1692	0.0054	0.0821	0.127	0.2082	0.296	0.1115	0.1408	0.1423	0.1435	0.0247	0.0834	0.1789	0.2747	0.0734	0.1259	Lys	AAA	A	Lys (AAA)A
0.4826	0.4723	0.4651	0.3865	0.4432	0.4366	0.4468	0.5111	0.4446	0.4293	0.3915	0.3966	0.3237	0.362	0.406	0.3588	0.3244	0.3721	Asn	AAC	A	Asn (AAC)A
0.4646	0.4778	0.4653	0.4483	0.4796	0.4839	0.3837	0.3816	0.2381	0.4627	0.4629	0.4397	0.3961	0.4751	0.5123	0.4834	0.429	0.4704	Lys	AAG	A	Lys (AAG)A
0.0724	0.1601	0.1782	0.1255	0.1612	0.1632	0.0756	-0.0127	-0.0441	0.1148	0.0808	0.1122	0.0232	0.1316	0.1341	0.0656	0.0327	0.1782	Asn	AAU	A	Asn (AAU)A
-0.1308	-0.1386	-0.1519	-0.1824	-0.196	-0.1276	-0.0696	0.1446	0.0595	-0.1295	-0.1191	-0.1704	-0.1389	-0.1894	-0.1823	-0.2443	-0.2182	-0.2271	Thr	ACA	A	Uhr (ACA)A
-0.0358	-0.1191	-0.1342	-0.2273	-0.2585	-0.2545	-0.0825	0.0434	0.1136	-0.1926	-0.2191	-0.2442	-0.2324	-0.2797	-0.2167	-0.2979	-0.2598	-0.3216	Thr	ACC	A	Uhr (ACC)A
0.1832	0.1735	0.1539	0.1695	0.1705	0.2223	0.1918	0.2221	0.2068	0.1586	0.1398	0.1115	0.1508	0.1647	0.2052	0.1699	0.1173	0.1053	Thr	ACG	A	Uhr (ACG)A
-0.1831	-0.059	-0.0627	-0.0712	-0.0698	-0.018	-0.0602	-0.0542	-0.0565	-0.0931	-0.1143	-0.0773	-0.1036	-0.1389	-0.1865	-0.1497	-0.1791	-0.1047	Thr	ACU	A	Uhr (ACU)A
0.2245	0.1547	0.2093	0.065	0.0929	0.2099	0.2563	0.2786	0.2618	0.1286	0.1466	0.112	0.0147	0.1478	0.1381	0.1433	0.0736	0.1073	Arg	AGA	A	Arg (AGA)A
-0.0285	-0.0541	-0.0732	-0.1528	-0.1663	-0.1315	-0.0126	0.0161	0.0917	-0.1152	-0.1473	-0.1616	-0.1546	-0.157	-0.1018	-0.1383	-0.1482	-0.1799	Ser	AGC	A	Ser (AGC)A
0.1992	0.1347	0.0912	0.2339	0.2163	0.2706	0.1354	0.2545	0.2189	0.1384	0.2048	0.1641	0.2629	0.2197	0.2975	0.135	0.1722	0.0941	Arg	AGG	A	Arg (AGG)A
-0.2616	-0.0993	-0.0926	-0.0828	-0.0797	-0.0848	-0.1859	-0.367	-0.3544	-0.1693	-0.2469	-0.1649	-0.1765	-0.0972	-0.1365	-0.072	-0.1301	-0.0474	Ser	AGU	A	Ser (AGU)A
0.2801	0.4261	0.3721	0.4559	0.4335	0.4244	0.4147	0.2862	0.0495	0.3866	0.3949	0.4288	0.3312	0.4177	0.4286	0.3774	0.3744	0.4432	Ile	AUA	A	Ile (AUA)A
0.0196	0.1141	0.1016	0.1778	0.1486	0.1528	0.3726	0.1451	0.0995	0.0101	-0.0779	-0.0525	-0.0136	0.0253	0.0285	-0.0246	-0.0209	0.0559	Ile	AUC	A	Ile (AUC)A
-0.0434	0.0445	0.04	0.0887	0.0666	0.0697	-0.0508	-0.189	-0.157	-0.0159	-0.0042	0.0196	0.0039	0.0336	-0.01	0.0753	0.023	0.062	Met	AUG	A	Met (AUG)A
-0.3455	-0.157	-0.1099	0.0329	0.0231	0.0277	0.216	-0.173	-0.1857	-0.1917	-0.2573	-0.2111	-0.2059	-0.1285	-0.1632	-0.2464	-0.2378	-0.0848	Ile	AUU	A	Ile (AUU)A
-0.2257	-0.1871	-0.1697	-0.3044	-0.2687	-0.2333	-0.1614	-0.026	-0.1044	-0.2379	-0.2931	-0.2903	-0.3066	-0.2477	-0.2429	-0.2679	-0.3193	-0.2469	Gln	CAA	A	Gln (CAA)A
0.1432	0.0641	0.0107	-0.0162	-0.038	-0.0585	0.0255	0.1426	0.1455	0.0183	-0.0308	0.0038	-0.0119	-0.0655	-0.0061	-0.0287	-0.0272	-0.089	His	CAC	A	His (CAC)A
-0.0953	-0.1374	-0.153	-0.1662	-0.1674	-0.1494	-0.1302	-0.0187	-0.0258	-0.1469	-0.1497	-0.1638	-0.182	-0.1697	-0.152	-0.2023	-0.1756	-0.1994	Gln	CAG	A	Gln (CAG)A
-0.247	-0.1369	-0.1619	-0.1235	-0.1508	-0.1879	-0.2341	-0.2821	-0.264	-0.1657	-0.2114	-0.1588	-0.1764	-0.1926	-0.2204	-0.1714	-0.1671	-0.1082	His	CAU	A	His (CAU)A
0.0846	-0.0446	-0.0739	-0.0804	-0.1146	-0.1541	-0.0576	0.0937	0.1114	-0.0728	-0.0903	-0.1029	-0.1056	-0.1155	-0.0453	-0.2169	-0.1282	-0.1617	Pro	CCA	A	Pro (CCA)A
0.082	-0.2843	-0.2961	-0.348	-0.4156	-0.447	-0.2687	-0.0431	0.0269	-0.3533	-0.3622	-0.4102	-0.3665	-0.3713	-0.1726	-0.4346	-0.3505	-0.4769	Pro	CCC	A	Pro (CCC)A
0.4115	0.2075	0.2103	0.2336	0.1841	0.1759	0.2287	0.2971	0.3468	0.2049	0.2336	0.2128	0.2258	0.2033	0.2844	0.1725	0.1869	0.1317	Pro	CCG	A	Pro (CCG)A
-0.0848	-0.1465	-0.1313	-0.1297	-0.1255	-0.1867	-0.1654	-0.1667	-0.0639	-0.1816	-0.1959	-0.1795	-0.1798	-0.1948	-0.1521	-0.2313	-0.2023	-0.1767	Pro	CCU	A	Pro (CCU)A
0.1679	0.0428	0.0789	0.1362	0.1427	0.1972	0.1925	0.324	0.2901	0.1566	0.2252	0.1635	0.1687	0.1255	0.1684	0.0096	0.0911	0.0374	Arg	CGA	A	Arg (CGA)A
0.1191	-0.0628	-0.1047	-0.1227	-0.1333	-0.1171	-0.0194	0.1662	0.2026	-0.1056	-0.1029	-0.1296	-0.0579	-0.1124	0.0298	-0.1906	-0.1163	-0.2228	Arg	CGC	A	Arg (CGC)A
0.4229	0.2683	0.2132	0.313	0.2959	0.308	0.3117	0.4497	0.4576	0.3002	0.3504	0.3169	0.342	0.2968	0.3854	0.2231	0.2709	0.1588	Arg	CGG	A	Arg (CGG)A
-0.2808	-0.1983	-0.2613	-0.1916	-0.2053	-0.2144	-0.2576	-0.2502	-0.2472	-0.2384	-0.2507	-0.1901	-0.1961	-0.2567	-0.22	-0.2875	-0.2568	-0.2577	Arg	CGU	A	Arg (CGU)A
-0.4626	-0.3968	-0.3623	-0.4036	-0.4116	-0.3564	-0.3903	-0.2496	-0.2856	-0.3215	-0.3259	-0.373	-0.4096	-0.3946	-0.439	-0.4921	-0.467	-0.437	Leu	CUA	A	Leu (CUA)A
-0.3162	-0.3471	-0.3234	-0.4209	-0.4341	-0.4509	-0.3388	-0.179	-0.1092	-0.2959	-0.3662	-0.3464	-0.4515	-0.4596	-0.4565	-0.4895	-0.4804	-0.4742	Leu	CUC	A	Leu (CUC)A
0.0645	0.1169	0.0919	0.1523	0.1602	0.175	0.0733	0.0339	0.0942	0.1184	0.1149	0.1677	0.1009	0.1082	0.0787	0.0954	0.0771	0.098	Leu	CUG	A	Leu (CUG)A
-0.8651	-0.708	-0.676	-0.6639	-0.6595	-0.7102	-0.7299	-0.7492	-0.6819	-0.5995	-0.6401	-0.5706	-0.7784	-0.7547	-0.8232	-0.8321	-0.8087	-0.7008	Leu	CUU	A	Leu (CUU)A
0.808	0.8113	0.7634	0.7824	0.8115	0.8201	0.7701	0.7136	0.5926	0.7992	0.8802	0.8594	0.7778	0.7997	0.8214	0.9115	0.8191	0.8083	Glu	GAA	A	Glu (GAA)A
1.1752	1.1478	1.0908	1.127	1.1301	1.0981	1.0695	0.9571	0.9375	1.095	1.1569	1.1404	1.0843	1.1348	1.113	1.2048	1.1242	1.0747	Asp	GAC	A	Asp (GAC)A
0.826	0.7343	0.6715	0.7397	0.7218	0.7173	0.6666	0.6108	0.5501	0.691	0.7603	0.7505	0.718	0.7572	0.8041	0.8127	0.7733	0.6834	Glu	GAG	A	Glu (GAG)A
0.6945	0.8333	0.8357	0.9168	0.9133	0.8686	0.6789	0.43	0.3539	0.8292	0.8507	0.8879	0.8126	0.9066	0.8113	0.9195	0.8627	0.9229	Asp	GAU	A	Asp (GAU)A
0.1323	0.0361	0.0316	0.0567	0.0401	0.0408	0.1193	0.1928	0.2558	0.1074	0.1805	0.1024	0.0669	0.0518	0.0677	0.0231	0.0724	0.0093	Ala	GCA	A	Ala (GCA)A
0.2468	-0.0304	-0.0354	-0.1346	-0.1656	-0.1853	0.0486	0.1847	0.3552	-0.002	0.0217	-0.0564	-0.0922	-0.1275	-0.0168	-0.1304	-0.0695	-0.1922	Ala	GCC	A	Ala (GCC)A
0.3996	0.2028	0.2041	0.2127	0.1906	0.1909	0.2664	0.3034	0.3975	0.2665	0.3193	0.2799	0.2299	0.2139	0.309	0.1796	0.2378	0.1208	Ala	GCG	A	Ala (GCG)A
-0.0724	-0.099	-0.0798	-0.0704	-0.0626	-0.0759	-0.0504	-0.0931	0.0406	-0.0395	-0.0071	-0.0181	-0.0822	-0.0906	-0.1556	-0.1261	-0.1041	-0.0879	Ala	GCU	A	Ala (GCU)A
0.9608	0.8726	0.856	0.9626	0.9677	0.9598	0.8499	0.7886	0.7428	0.8953	0.9771	0.9411	0.9206	0.9369	0.963	0.8982	0.9182	0.8489	Gly	GGA	A	Gly (GGA)A
0.3061	0.1221	0.0817	0.0874	0.0787	0.0643	0.1944	0.2848	0.4197	0.1319	0.2028	0.1615	0.161	0.0982	0.1737	0.1306	0.1441	0.0159	Gly	GGC	A	Gly (GGC)A
0.7245	0.3805	0.3058	0.3989	0.3381	0.337	0.388	0.4932	0.5087	0.3438	0.4363	0.4154	0.4253	0.3975	0.5644	0.3722	0.3852	0.2394	Gly	GGG	A	Gly (GGG)A
-0.1128	-0.0966	-0.0882	-0.0188	-0.0118	-0.0916	-0.1605	-0.2998	-0.2436	-0.0797	-0.0538	-0.0234	-0.0542	-0.0503	-0.0732	0.0245	-0.0399	-0.0283	Gly	GGU	A	Gly (GGU)A
-0.0556	0.0429	0.0436	0.0972	0.1325	0.1721	0.0946	0.1318	0.0518	0.1398	0.1796	0.1597	0.4935	0.2993	0.2055	0.5588	0.4679	0.3668	Val	GUA	A	Val (GUA)A
-0.1301	-0.2117	-0.1557	-0.2535	-0.2647	-0.2876	-0.1767	-0.1429	-0.0873	-0.1517	-0.1582	-0.184	0.5627	0.2221	0.0685	0.5707	0.568	0.3037	Val	GUC	A	Val (GUC)A
-0.3222	-0.3255	-0.3206	-0.2492	-0.2795	-0.2742	-0.3285	-0.3991	-0.327	-0.2643	-0.2139	-0.217	-0.0533	-0.1693	-0.28	-0.006	0.0043	-0.0608	Val	GUG	A	Val (GUG)A
-0.6775	-0.631	-0.5556	-0.4972	-0.4913	-0.5058	-0.5659	-0.6462	-0.5864	-0.4853	-0.4504	-0.4681	0.3639	0.0002	-0.2009	0.3816	0.3564	0.1537	Val	GUU	A	Val (GUU)A
-0.1211	-0.0217	-0.038	-0.0689	-0.0384	-0.0461	-0.0874	-0.0881	-0.1403	-0.0837	-0.14	-0.098	-0.1509	-0.1079	-0.1484	-0.0893	-0.107	-0.0463	Tyr	UAC	A	Uyr (UAC)A
-0.4645	-0.2669	-0.2207	-0.2526	-0.2224	-0.2229	-0.3553	-0.4672	-0.5337	-0.2728	-0.2958	-0.2423	-0.368	-0.2674	-0.3412	-0.2719	-0.305	-0.1621	Tyr	UAU	A	Uyr (UAU)A
-0.187	-0.1362	-0.1049	-0.1768	-0.1081	-0.1466	-0.1539	-0.0972	-0.1721	-0.0955	-0.1345	-0.1321	-0.2338	-0.1859	-0.2311	-0.2579	-0.1932	-0.1158	Ser	UCA	A	Ser (UCA)A
-0.0003	-0.0888	-0.0912	-0.1801	-0.1717	-0.2359	-0.1424	-0.1104	-0.0112	-0.1148	-0.1932	-0.187	-0.2557	-0.2176	-0.1754	-0.2749	-0.1777	-0.1852	Ser	UCC	A	Ser (UCC)A
0.3235	0.2969	0.3124	0.3605	0.4011	0.3711	0.2787	0.2216	0.1948	0.3721	0.3472	0.3546	0.2847	0.3111	0.2994	0.2887	0.3057	0.3738	Ser	UCG	A	Ser (UCG)A
-0.3267	-0.2054	-0.117	-0.2052	-0.1435	-0.169	-0.2648	-0.3468	-0.3197	-0.1848	-0.2323	-0.2204	-0.3128	-0.2632	-0.3198	-0.3218	-0.2782	-0.1501	Ser	UCU	A	Ser (UCU)A
-0.5438	-0.5325	-0.4843	-0.5003	-0.5364	-0.5268	-0.454	-0.4652	-0.3629	-0.4501	-0.4719	-0.4942	-0.4835	-0.5147	-0.5567	-0.568	-0.5343	-0.5243	Cys	UGC	A	Cys (UGC)A
0.2423	0.24	0.2452	0.3981	0.3647	0.3396	0.1635	-0.0186	-0.0275	0.2814	0.3497	0.3601	0.3241	0.3338	0.3085	0.2753	0.3243	0.3336	Trp	UGG	A	Urp (UGG)A
-0.6367	-0.4009	-0.346	-0.3077	-0.2902	-0.3361	-0.4603	-0.6634	-0.6637	-0.3635	-0.4237	-0.3819	-0.4086	-0.3391	-0.4794	-0.3482	-0.3849	-0.2653	Cys	UGU	A	Cys (UGU)A
-0.5024	-0.3255	-0.2964	-0.3483	-0.2951	-0.296	-0.4047	-0.4258	-0.522	-0.2775	-0.3192	-0.2863	-0.4194	-0.3337	-0.3868	-0.3677	-0.3879	-0.2639	Leu	UUA	A	Leu (UUA)A
-1.1533	-1.0325	-1.0083	-1.1194	-1.1428	-1.0931	-0.9923	-0.8371	-0.8742	-1.0685	-1.056	-1.09	-1.0933	-1.128	-1.1755	-1.1793	-1.0885	-1.0938	Phe	UUC	A	Phe (UUC)A
-0.4018	-0.2038	-0.1802	-0.1146	-0.0995	-0.1349	-0.3339	-0.4839	-0.4808	-0.1847	-0.205	-0.1432	-0.248	-0.1647	-0.2441	-0.1994	-0.2183	-0.1187	Leu	UUG	A	Leu (UUG)A
-1.1494	-0.9234	-0.8323	-0.9794	-0.9724	-0.9139	-0.9754	-1.0531	-1.0395	-0.9763	-0.9897	-0.9661	-1.09	-0.9716	-1.0739	-0.9773	-1.0275	-0.8839	Phe	UUU	A	Phe (UUU)A
0.0771	0.0798	0.1099	-0.0405	0.0381	0.0363	0.1122	0.2865	0.2017	0.0614	0.0665	0.0765	-0.0121	0.0357	0.0903	0.1076	-0.0385	0.0585	Lys	AAA	3	Lys (AAA)3
0.2428	0.2557	0.2559	0.2037	0.2622	0.2595	0.2924	0.4339	0.3403	0.243	0.235	0.2548	0.1976	0.1926	0.1799	0.2366	0.1641	0.2338	Asn	AAC	3	Asn (AAC)3
0.0609	0.0559	0.0501	0.0558	0.0906	0.0522	-0.0197	0.1271	0.0312	0.0388	0.0545	0.0747	0.0505	0.0837	0.0968	0.1321	0.0371	0.1045	Lys	AAG	3	Lys (AAG)3
-0.2007	-0.1067	-0.0518	-0.0971	-0.0653	0.1947	0.1793	-0.1361	0.0909	-0.0574	-0.0581	-0.0923	-0.076	-0.0561	-0.0891	-0.0789	-0.121	-0.0473	Asn	AAU	3	Asn (AAU)3
0.0874	0.1354	0.1324	0.0645	0.0958	0.0456	0.1418	0.2696	0.2485	0.107	0.0911	0.1138	0.0484	0.0564	0.0371	0.0819	0.0325	0.0835	Thr	ACA	3	Uhr (ACA)3
0.2135	0.1274	0.0871	0.0389	0.0239	0.0279	0.1693	0.2363	0.2799	0.0927	0.0584	0.096	0.016	-0.0234	0.0337	0.0276	0.0202	0.0117	Thr	ACC	3	Uhr (ACC)3
0.2422	0.2299	0.198	0.2429	0.2516	0.1924	0.1488	0.276	0.1643	0.193	0.1962	0.2142	0.1933	0.1994	0.2439	0.2458	0.1872	0.2156	Thr	ACG	3	Uhr (ACG)3
0.0314	0.1332	0.1862	0.1818	0.2254	0.4113	0.3749	0.0314	0.2959	0.1796	0.1545	0.1631	0.1602	0.1471	0.0604	0.149	0.1267	0.168	Thr	ACU	3	Uhr (ACU)3
0.2166	0.1821	0.2021	0.1598	0.1861	0.1814	0.1877	0.2305	0.2121	0.1582	0.1804	0.1976	0.1271	0.2029	0.2205	0.249	0.1576	0.1848	Arg	AGA	3	Arg (AGA)3
0.1126	0.0495	0.0174	0.0294	0.0032	0.0528	0.093	0.0797	0.1235	0.0056	0.0182	0.0464	0.0044	0.0077	0.06	0.0207	0.0218	0.0195	Ser	AGC	3	Ser (AGC)3
0.0614	-0.0626	-0.0918	0.0098	-0.0193	-0.0459	-0.116	-0.0484	-0.0884	-0.0839	-0.045	-0.0128	-0.0168	-0.0095	0.0561	0.0352	-0.0081	-0.0293	Arg	AGG	3	Arg (AGG)3
-0.347	-0.2408	-0.1928	-0.1348	-0.1542	0.0764	0.0134	-0.4029	-0.1612	-0.1986	-0.1722	-0.1725	-0.1432	-0.1511	-0.2167	-0.1654	-0.1675	-0.1368	Ser	AGU	3	Ser (AGU)3
0.0004	0.0722	0.1018	0.0412	0.0692	-0.0551	-0.0809	0.2152	-0.0008	0.06	0.0708	0.0766	0.0468	0.0665	0.0469	0.068	-0.0069	0.0898	Ile	AUA	3	Ile (AUA)3
0.0193	0.0926	0.0799	0.0893	0.0964	-0.0245	-0.0629	0.1903	-0.053	0.0841	0.075	0.1043	0.1026	0.0489	0.0336	0.0386	0.0512	0.1095	Ile	AUC	3	Ile (AUC)3
0.1188	0.2032	0.2243	0.2805	0.2744	0.1377	-0.0034	-0.0146	-0.1124	0.2159	0.2382	0.2272	0.2483	0.2625	0.2122	0.2793	0.2283	0.2552	Met	AUG	3	Met (AUG)3
-0.3205	-0.1778	-0.1167	-0.0854	-0.0583	0.0551	-0.0227	-0.2198	-0.134	-0.1035	-0.0872	-0.1296	-0.0826	-0.077	-0.1464	-0.1408	-0.129	-0.0628	Ile	AUU	3	Ile (AUU)3
0.0944	0.1164	0.1085	0.0389	0.0719	0.032	0.1258	0.1779	0.2392	0.0883	0.0702	0.0935	0.0414	0.0745	0.0665	0.0912	0.035	0.1001	Gln	CAA	3	Gln (CAA)3
0.2321	0.1886	0.1355	0.1063	0.0849	0.0785	0.2071	0.2332	0.3269	0.1417	0.0926	0.1331	0.0923	0.0604	0.0841	0.0891	0.1125	0.0773	His	CAC	3	His (CAC)3
0.141	0.1069	0.0793	0.0728	0.0732	0.0096	0.0326	0.1005	0.1387	0.0511	0.0403	0.0638	0.0395	0.0657	0.0895	0.0907	0.0752	0.0722	Gln	CAG	3	Gln (CAG)3
-0.1767	-0.0866	-0.0755	-0.0737	-0.0593	0.068	0.1314	-0.2192	0.1298	-0.0475	-0.0766	-0.0743	-0.0625	-0.0938	-0.1348	-0.1048	-0.0773	-0.0374	His	CAU	3	His (CAU)3
0.1623	0.0696	0.0273	-0.0443	-0.0677	-0.1109	0.0748	0.167	0.2703	0.0084	-0.0516	-0.0156	-0.0632	-0.087	-0.01	-0.0644	-0.0554	-0.071	Pro	CCA	3	Pro (CCA)3
0.3765	0.0482	-0.026	-0.109	-0.1495	-0.1559	0.072	0.2227	0.2784	-0.081	-0.1173	-0.0579	-0.1166	-0.1419	0.0589	-0.0775	-0.0574	-0.1336	Pro	CCC	3	Pro (CCC)3
0.3936	0.1924	0.1347	0.1278	0.1132	0.0463	0.1487	0.2772	0.2559	0.1121	0.0864	0.1322	0.0821	0.1136	0.2444	0.1581	0.1356	0.103	Pro	CCG	3	Pro (CCG)3
0.1125	0.047	0.0355	0.0025	-0.0028	0.1355	0.2725	-0.0746	0.3035	0.0104	-0.0226	-0.0037	-0.0026	-0.0341	-0.0158	-0.0073	0.0015	-0.0159	Pro	CCU	3	Pro (CCU)3
0.4347	0.3767	0.3691	0.3285	0.3273	0.3135	0.364	0.317	0.4084	0.3292	0.3271	0.355	0.305	0.3417	0.3584	0.3955	0.3458	0.3369	Arg	CGA	3	Arg (CGA)3
0.496	0.2747	0.2077	0.1979	0.1567	0.1936	0.2994	0.2522	0.368	0.193	0.1831	0.2247	0.1698	0.1796	0.2815	0.2113	0.2009	0.1691	Arg	CGC	3	Arg (CGC)3
0.5936	0.3942	0.3581	0.3546	0.3288	0.2792	0.3507	0.3882	0.4036	0.3227	0.3235	0.3874	0.3108	0.3394	0.4297	0.3878	0.3636	0.3027	Arg	CGG	3	Arg (CGG)3
0.1504	0.1705	0.1785	0.2006	0.2045	0.347	0.3567	-0.0827	0.2311	0.1821	0.175	0.2023	0.1655	0.157	0.1374	0.1898	0.2022	0.2169	Arg	CGU	3	Arg (CGU)3
0.043	0.1301	0.1301	0.1069	0.137	0.0091	-0.0103	0.1981	0.076	0.121	0.1036	0.1315	0.1113	0.1026	0.0379	0.0615	0.0725	0.1347	Leu	CUA	3	Leu (CUA)3
0.1802	0.1544	0.1349	0.0993	0.0986	-0.0154	0.0597	0.2814	0.1635	0.1086	0.0845	0.133	0.0906	0.052	0.0434	0.0586	0.0718	0.0821	Leu	CUC	3	Leu (CUC)3
0.4352	0.4614	0.4672	0.492	0.4977	0.3697	0.3074	0.2519	0.2303	0.4478	0.4375	0.4527	0.4702	0.4654	0.4353	0.4658	0.4564	0.4529	Leu	CUG	3	Leu (CUG)3
-0.3677	-0.2608	-0.2104	-0.1998	-0.2043	-0.0952	-0.0755	-0.3236	-0.1655	-0.2161	-0.2012	-0.2362	-0.1882	-0.225	-0.2933	-0.2757	-0.2292	-0.1959	Leu	CUU	3	Leu (CUU)3
0.0926	0.097	0.127	0.0741	0.1273	0.0826	0.0439	0.17	0.1152	0.0721	0.0744	0.1049	0.0601	0.0718	0.0711	0.1843	0.0447	0.1207	Glu	GAA	3	Glu (GAA)3
0.3341	0.3078	0.291	0.2879	0.3203	0.287	0.2558	0.3072	0.3021	0.2552	0.2627	0.2961	0.2373	0.2485	0.2431	0.3371	0.2584	0.2536	Asp	GAC	3	Asp (GAC)3
0.0797	-0.0069	-0.0326	0.0013	-0.0224	-0.0586	-0.1181	0.0192	-0.0265	-0.0941	-0.071	-0.0134	-0.0426	-0.0277	0.0291	0.0601	-0.0184	-0.0322	Glu	GAG	3	Glu (GAG)3
-0.188	-0.0993	-0.066	-0.0089	-0.0069	0.2388	0.1567	-0.2965	0.0103	-0.0686	-0.0529	-0.0633	-0.0331	-0.0626	-0.1027	0.0045	-0.0458	-0.0194	Asp	GAU	3	Asp (GAU)3
-0.0746	-0.1194	-0.161	-0.1833	-0.1879	-0.2056	-0.1485	-0.0391	0.0349	-0.21	-0.2008	-0.1603	-0.2081	-0.2108	-0.1748	-0.1496	-0.1891	-0.1886	Ala	GCA	3	Ala (GCA)3
0.0503	-0.1646	-0.2296	-0.3045	-0.3367	-0.3242	-0.1327	-0.0122	0.0709	-0.2839	-0.3042	-0.2441	-0.3218	-0.3653	-0.2374	-0.2828	-0.289	-0.3233	Ala	GCC	3	Ala (GCC)3
0.082	-0.0797	-0.0874	-0.1347	-0.147	-0.232	-0.1409	0.0265	-0.008	-0.1852	-0.1685	-0.1162	-0.173	-0.1732	-0.0289	-0.0829	-0.129	-0.1521	Ala	GCG	3	Ala (GCG)3
-0.1806	-0.1685	-0.1572	-0.1458	-0.1666	0.0608	0.1144	-0.3398	0.0801	-0.1813	-0.198	-0.1647	-0.1805	-0.1774	-0.2386	-0.1667	-0.1819	-0.1823	Ala	GCU	3	Ala (GCU)3
0.2419	0.154	0.1648	0.1966	0.2025	0.0975	0.0532	0.055	0.0903	0.1348	0.1539	0.171	0.1395	0.1623	0.176	0.2454	0.1911	0.1487	Gly	GGA	3	Gly (GGA)3
0.1441	-0.0576	-0.11	-0.0914	-0.1313	-0.1729	-0.116	-0.0526	-0.0209	-0.1418	-0.1072	-0.0626	-0.1315	-0.135	-0.0592	-0.0641	-0.0886	-0.1384	Gly	GGC	3	Gly (GGC)3
0.325	-0.0192	-0.0708	-0.0413	-0.1143	-0.1834	-0.1264	0.0164	-0.0141	-0.1198	-0.0946	-0.0292	-0.0985	-0.0586	0.0849	0.0234	-0.0308	-0.1278	Gly	GGG	3	Gly (GGG)3
-0.3975	-0.382	-0.37	-0.2811	-0.3353	-0.1392	-0.1994	-0.6663	-0.2946	-0.3769	-0.3485	-0.34	-0.3236	-0.3376	-0.3452	-0.2683	-0.2994	-0.3083	Gly	GGU	3	Gly (GGU)3
-0.0188	0.0563	0.057	0.0403	0.0684	-0.0596	-0.1432	0.0445	-0.108	0.0255	0.026	0.0632	0.0511	0.0533	-0.0112	0.0878	0.0245	0.0745	Val	GUA	3	Val (GUA)3
-0.2008	-0.186	-0.2091	-0.2318	-0.268	-0.3846	-0.3646	-0.1384	-0.3011	-0.2716	-0.2508	-0.179	-0.2421	-0.2986	-0.3074	-0.2475	-0.247	-0.2336	Val	GUC	3	Val (GUC)3
0.012	0.0656	0.0714	0.1335	0.0978	-0.0488	-0.1512	-0.2667	-0.2841	0.0427	0.0641	0.084	0.0747	0.0852	0.0581	0.1288	0.0997	0.0843	Val	GUG	3	Val (GUG)3
-0.6704	-0.5362	-0.4686	-0.4509	-0.4539	-0.2846	-0.3337	-0.6702	-0.5014	-0.5095	-0.4667	-0.4648	-0.461	-0.4715	-0.5618	-0.4337	-0.4593	-0.4313	Val	GUU	3	Val (GUU)3
-0.1621	-0.0822	-0.1043	-0.0504	-0.0602	-0.0546	-0.0793	-0.0113	-0.1334	-0.0112	-0.0395	-0.0724	-0.0179	-0.0223	-0.0775	-0.1034	-0.0475	-0.0323	Tyr	UAC	3	Uyr (UAC)3
-0.4378	-0.2957	-0.2395	-0.2158	-0.1916	0.0089	-0.0684	-0.3348	-0.2619	-0.1522	-0.1588	-0.2579	-0.1334	-0.1221	-0.2012	-0.2609	-0.1795	-0.164	Tyr	UAU	3	Uyr (UAU)3
-0.3082	-0.2038	-0.2168	-0.2336	-0.2166	-0.268	-0.2464	-0.1077	-0.2593	-0.1587	-0.1967	-0.2539	-0.1775	-0.1777	-0.2113	-0.2706	-0.1774	-0.1852	Ser	UCA	3	Ser (UCA)3
-0.14	-0.1753	-0.2343	-0.2343	-0.258	-0.2779	-0.191	-0.057	-0.1494	-0.1775	-0.2218	-0.26	-0.1805	-0.2261	-0.193	-0.2969	-0.1828	-0.2573	Ser	UCC	3	Ser (UCC)3
0.1329	0.1728	0.1664	0.185	0.2126	0.1331	0.0533	0.1479	0.0286	0.1692	0.1636	0.1743	0.1958	0.2056	0.2171	0.157	0.184	0.2112	Ser	UCG	3	Ser (UCG)3
-0.3891	-0.2608	-0.2017	-0.1889	-0.1667	0.0135	-0.0394	-0.3176	-0.2016	-0.1685	-0.1747	-0.251	-0.1255	-0.1547	-0.2221	-0.2825	-0.1641	-0.161	Ser	UCU	3	Ser (UCU)3
-0.1426	-0.1269	-0.1384	-0.082	-0.1145	-0.2431	-0.3452	0.0814	-0.4285	0.0786	0.0984	-0.0984	0.0851	0.0868	0.0247	-0.1546	0.0921	-0.0825	Cys	UGC	3	Cys (UGC)3
-0.1253	-0.0853	-0.0834	0.0436	0.005	-0.1422	-0.3133	-0.0653	-0.376	0.2463	0.2581	-0.0729	0.259	0.2861	0.2541	0.0059	0.3102	-0.0171	Trp	UGG	3	Urp (UGG)3
-0.4338	-0.2348	-0.1794	-0.0906	-0.0872	0.0189	-0.2036	-0.2459	-0.515	-0.0037	0.0252	-0.1582	0.0585	0.0369	-0.0808	-0.15	0.0356	-0.0412	Cys	UGU	3	Cys (UGU)3
-0.3414	-0.2123	-0.1664	-0.2136	-0.1901	-0.3146	-0.3847	-0.092	-0.4287	-0.1429	-0.158	-0.1978	-0.1564	-0.1496	-0.2142	-0.2374	-0.1821	-0.1443	Leu	UUA	3	Leu (UUA)3
-0.3784	-0.2822	-0.2584	-0.284	-0.2755	-0.3916	-0.4188	-0.1514	-0.5164	-0.2425	-0.2417	-0.2515	-0.2277	-0.2395	-0.2995	-0.3486	-0.2464	-0.2614	Phe	UUC	3	Phe (UUC)3
-0.1537	-0.009	0.0449	0.1321	0.1318	-0.0122	-0.1996	-0.2289	-0.4607	0.0594	0.1016	0.0542	0.1088	0.1283	0.0758	0.0644	0.0867	0.1112	Leu	UUG	3	Leu (UUG)3
-0.669	-0.4782	-0.3838	-0.3683	-0.3648	-0.2458	-0.3373	-0.4961	-0.5396	-0.3516	-0.3044	-0.3958	-0.345	-0.3111	-0.3997	-0.4541	-0.3786	-0.373	Phe	UUU	3	Phe (UUU)3
0.2498	0.2513	0.311	0.1571	0.2249	0.1742	0.2428	0.3152	0.3076	0.2854	0.2783	0.2361	0.1913	0.2301	0.2759	0.2924	0.173	0.218	Lys	AAA	4	Lys (AAA)4
0.3649	0.3633	0.4132	0.338	0.3948	0.3425	0.371	0.399	0.4033	0.3986	0.3744	0.3468	0.341	0.3731	0.3248	0.392	0.3218	0.3378	Asn	AAC	4	Asn (AAC)4
0.1404	0.1435	0.1802	0.1371	0.1706	0.1257	0.1617	0.1424	0.2311	0.1664	0.1748	0.1338	0.1517	0.1714	0.1866	0.2176	0.1449	0.1458	Lys	AAG	4	Lys (AAG)4
-0.0243	0.0617	0.108	0.072	0.1042	0.08	0.0644	0.2733	-0.0629	0.0958	0.1148	0.0811	0.0817	0.1273	0.0653	0.0801	0.0685	0.1144	Asn	AAU	4	Asn (AAU)4
0.2047	0.2294	0.2498	0.2019	0.2205	0.1646	0.243	0.2699	0.3145	0.2596	0.2461	0.2128	0.1868	0.1942	0.1728	0.2328	0.1784	0.1764	Thr	ACA	4	Uhr (ACA)4
0.0968	0.0447	0.0333	0.0061	0.0007	-0.0158	0.0757	0.1571	0.1186	0.0373	0.0093	-0.0008	-0.0101	-0.0322	-0.0034	0.0006	0.0005	-0.0642	Thr	ACC	4	Uhr (ACC)4
0.2087	0.1914	0.2231	0.2196	0.222	0.1901	0.2206	0.1583	0.2837	0.2177	0.2273	0.1753	0.1956	0.1936	0.2396	0.2276	0.1993	0.1874	Thr	ACG	4	Uhr (ACG)4
0.095	0.191	0.2439	0.2331	0.269	0.2389	0.2129	0.3437	0.0712	0.2481	0.2412	0.2268	0.2239	0.2491	0.1365	0.2013	0.2011	0.2129	Thr	ACU	4	Uhr (ACU)4
0.2866	0.2626	0.3033	0.2638	0.3013	0.247	0.2445	0.2621	0.2507	0.2849	0.2949	0.2561	0.2539	0.3091	0.3207	0.3549	0.286	0.2513	Arg	AGA	4	Arg (AGA)4
-0.0024	-0.0379	-0.0093	-0.002	-0.0001	-0.0211	-0.0093	0.0638	0.0135	-0.0182	-0.0151	-0.0615	-0.0117	0.0179	0.0468	0.0116	0.0071	-0.0406	Ser	AGC	4	Ser (AGC)4
0.0382	-0.0471	-0.0552	-0.0316	-0.0276	-0.079	-0.0221	-0.0567	0.0644	-0.067	-0.0562	-0.0999	-0.0244	-0.0291	0.0495	-0.002	-0.0063	-0.088	Arg	AGG	4	Arg (AGG)4
-0.3079	-0.2106	-0.1668	-0.1054	-0.1051	-0.1551	-0.1764	-0.0027	-0.2501	-0.1451	-0.1229	-0.1688	-0.1025	-0.1061	-0.1474	-0.1331	-0.1109	-0.0967	Ser	AGU	4	Ser (AGU)4
0.0349	0.1089	0.1571	0.0892	0.1102	0.0659	0.1054	-0.0881	0.1722	0.1504	0.1616	0.1209	0.101	0.0981	0.0734	0.1242	0.089	0.1234	Ile	AUA	4	Ile (AUA)4
-0.1412	-0.0647	-0.0267	-0.0434	-0.0378	-0.068	-0.0534	-0.2441	-0.0321	-0.0363	-0.054	-0.0571	-0.0283	-0.0658	-0.0877	-0.0492	-0.0372	-0.0297	Ile	AUC	4	Ile (AUC)4
-0.1454	-0.0582	-0.0203	-0.0088	-0.0141	-0.0431	-0.0416	-0.2391	-0.0935	-0.0274	-0.0268	-0.0492	-0.0228	-0.0345	-0.0744	-0.0498	-0.0403	-0.0227	Met	AUG	4	Met (AUG)4
-0.2743	-0.1455	-0.1023	-0.1123	-0.0895	-0.103	-0.1172	-0.0873	-0.2168	-0.075	-0.0683	-0.095	-0.0911	-0.0911	-0.1528	-0.1325	-0.1011	-0.0624	Ile	AUU	4	Ile (AUU)4
0.1774	0.1608	0.1777	0.096	0.1244	0.0742	0.1824	0.2184	0.2387	0.1763	0.1845	0.152	0.1317	0.1251	0.1416	0.1504	0.1114	0.1319	Gln	CAA	4	Gln (CAA)4
0.1698	0.0996	0.0825	0.0599	0.0333	0.0123	0.1244	0.2003	0.1741	0.1002	0.0678	0.0699	0.0507	0.0249	0.0479	0.0501	0.0556	-0.0021	His	CAC	4	His (CAC)4
0.0796	0.0404	0.0442	0.0235	0.0091	-0.0287	0.07	0.0565	0.1515	0.0394	0.0397	0.0036	0.0208	0.0034	0.0486	0.032	0.0404	-0.0147	Gln	CAG	4	Gln (CAG)4
-0.1871	-0.1241	-0.1029	-0.0978	-0.1132	-0.1089	-0.0704	0.1058	-0.1889	-0.077	-0.0835	-0.1054	-0.0859	-0.1145	-0.155	-0.1591	-0.1066	-0.0944	His	CAU	4	His (CAU)4
0.0853	-0.0259	-0.0596	-0.1137	-0.1406	-0.1538	0.0097	0.0906	0.1283	-0.034	-0.0593	-0.0806	-0.093	-0.1398	-0.0709	-0.1069	-0.0758	-0.1582	Pro	CCA	4	Pro (CCA)4
0.1368	-0.1988	-0.2401	-0.2972	-0.3289	-0.29	-0.1216	0.0176	-0.0226	-0.2501	-0.272	-0.2912	-0.2659	-0.2968	-0.1188	-0.2364	-0.2397	-0.3467	Pro	CCC	4	Pro (CCC)4
0.2108	0.0164	0.003	-0.0378	-0.0585	-0.0975	0.0873	0.0811	0.1782	-0.0089	-0.0258	-0.025	-0.0373	-0.0358	0.0871	0.021	0.0045	-0.0708	Pro	CCG	4	Pro (CCG)4
-0.0101	-0.0707	-0.0668	-0.0989	-0.0964	-0.0964	-0.015	0.2008	-0.068	-0.0595	-0.0765	-0.0858	-0.0444	-0.0584	-0.0773	-0.0895	-0.0588	-0.0958	Pro	CCU	4	Pro (CCU)4
0.2734	0.2299	0.2335	0.2324	0.251	0.183	0.2061	0.2622	0.2423	0.2277	0.2213	0.2056	0.2109	0.231	0.277	0.2576	0.2255	0.1867	Arg	CGA	4	Arg (CGA)4
0.2172	0.0463	0.0268	0.0216	0.0112	-0.0231	0.0459	0.1546	0.1152	0.0118	0.0021	-0.0214	0.0223	0.0257	0.1465	0.0608	0.0362	-0.0195	Arg	CGC	4	Arg (CGC)4
0.3346	0.1587	0.1385	0.0904	0.0698	0.0018	0.1569	0.1661	0.3166	0.1089	0.0918	0.0969	0.0863	0.0603	0.1992	0.1137	0.1151	0.0168	Arg	CGG	4	Arg (CGG)4
-0.0119	-0.0026	-0.0018	0.0166	0.0373	-0.0025	0.0187	0.1644	-0.0252	0.0245	0.0189	0.0097	0.0004	-0.0034	0.0023	0.0072	0.0231	-0.0018	Arg	CGU	4	Arg (CGU)4
-0.0386	0.0336	0.0385	0.0413	0.0256	-0.0001	0.0602	-0.1263	0.1376	0.0759	0.0657	0.0627	0.0626	0.0413	-0.0104	0.0176	0.0455	0.0533	Leu	CUA	4	Leu (CUA)4
-0.0341	-0.0538	-0.0227	-0.0721	-0.0893	-0.0922	0.0174	-0.1573	0.0713	-0.0461	-0.0542	-0.0704	-0.0557	-0.0633	-0.1113	-0.0834	-0.0783	-0.0942	Leu	CUC	4	Leu (CUC)4
0.0698	0.1114	0.1294	0.1201	0.1201	0.0859	0.1322	-0.0737	0.0676	0.1241	0.1234	0.1041	0.1106	0.1084	0.0638	0.084	0.1168	0.1045	Leu	CUG	4	Leu (CUG)4
-0.4279	-0.3297	-0.2948	-0.319	-0.327	-0.2911	-0.2376	-0.1961	-0.3401	-0.2951	-0.2745	-0.303	-0.2785	-0.2945	-0.3657	-0.3687	-0.2977	-0.2892	Leu	CUU	4	Leu (CUU)4
0.3496	0.3477	0.4006	0.38	0.4307	0.3729	0.3067	0.2415	0.3104	0.3777	0.3747	0.3418	0.358	0.4172	0.4048	0.4598	0.3697	0.3675	Glu	GAA	4	Glu (GAA)4
0.3986	0.387	0.4118	0.455	0.4739	0.4303	0.3552	0.2698	0.3516	0.3961	0.4009	0.3566	0.3909	0.4513	0.4349	0.4668	0.4275	0.3751	Asp	GAC	4	Asp (GAC)4
0.2093	0.1146	0.1328	0.1708	0.146	0.1209	0.1196	0.0351	0.1931	0.1077	0.1209	0.0751	0.1457	0.1667	0.2202	0.1977	0.1763	0.0893	Glu	GAG	4	Glu (GAG)4
-0.046	0.0254	0.0845	0.154	0.1575	0.1496	0.0244	0.1381	-0.1222	0.0847	0.0889	0.0617	0.119	0.1396	0.1033	0.1229	0.1326	0.1362	Asp	GAU	4	Asp (GAU)4
0.0612	0.0182	0.034	0.035	0.0199	0.0294	0.0393	0.0221	0.1016	0.0198	0.0175	-0.0266	0.0176	0.0334	0.0833	0.0424	0.0384	-0.0136	Ala	GCA	4	Ala (GCA)4
-0.0213	-0.1762	-0.1992	-0.2168	-0.229	-0.1891	-0.1315	-0.1107	-0.0632	-0.2242	-0.2434	-0.279	-0.2389	-0.2336	-0.1251	-0.2015	-0.1918	-0.271	Ala	GCC	4	Ala (GCC)4
0.0166	-0.1026	-0.0782	-0.104	-0.128	-0.1309	-0.0459	-0.1296	0.0171	-0.106	-0.1122	-0.1533	-0.1236	-0.0994	0.0102	-0.0699	-0.102	-0.1596	Ala	GCG	4	Ala (GCG)4
-0.0778	-0.0612	-0.0423	-0.0046	-0.0014	0.023	-0.0391	0.0888	-0.1648	-0.0419	-0.0506	-0.0686	-0.0097	0.023	-0.0387	-0.0498	-0.018	-0.0239	Ala	GCU	4	Ala (GCU)4
0.2613	0.2008	0.2296	0.2984	0.2938	0.3213	0.1509	0.0416	0.1156	0.2037	0.2316	0.1941	0.2635	0.302	0.3343	0.3215	0.2971	0.2272	Gly	GGA	4	Gly (GGA)4
-0.0064	-0.1339	-0.1362	-0.0792	-0.0891	-0.038	-0.1007	-0.1868	-0.0746	-0.1527	-0.1322	-0.1859	-0.106	-0.0698	0.0099	-0.052	-0.0668	-0.1363	Gly	GGC	4	Gly (GGC)4
0.2475	-0.0524	-0.0882	-0.0362	-0.0923	-0.0867	-0.0363	-0.0634	0.0721	-0.0982	-0.0927	-0.133	-0.0401	-0.0379	0.121	0.0068	-0.0247	-0.155	Gly	GGG	4	Gly (GGG)4
-0.4326	-0.4251	-0.3923	-0.2624	-0.2885	-0.237	-0.3775	-0.3113	-0.4633	-0.3784	-0.3615	-0.3912	-0.2866	-0.3025	-0.2842	-0.3154	-0.2795	-0.3172	Gly	GGU	4	Gly (GGU)4
0.1552	0.2207	0.2586	0.2931	0.2953	0.2518	0.1701	-0.073	0.1659	0.2652	0.2531	0.2401	0.2711	0.2909	0.2232	0.2908	0.2593	0.271	Val	GUA	4	Val (GUA)4
-0.2872	-0.2621	-0.2424	-0.2003	-0.2019	-0.1651	-0.1907	-0.4487	-0.2032	-0.2299	-0.2307	-0.2619	-0.2107	-0.2372	-0.211	-0.2105	-0.2129	-0.2252	Val	GUC	4	Val (GUC)4
-0.2475	-0.1865	-0.1644	-0.0783	-0.1097	-0.1132	-0.1733	-0.4235	-0.2618	-0.1545	-0.1331	-0.1696	-0.1019	-0.1011	-0.1424	-0.1392	-0.1019	-0.1148	Val	GUG	4	Val (GUG)4
-0.48	-0.3613	-0.3177	-0.2232	-0.2412	-0.2133	-0.3009	-0.3396	-0.4641	-0.2913	-0.2813	-0.2963	-0.2506	-0.2604	-0.2968	-0.3027	-0.2536	-0.2421	Val	GUU	4	Val (GUU)4
-0.0026	0.0586	0.0231	0.0135	0.0182	0.0384	0.0059	0.1196	0.0032	0.0498	0.0248	0.106	0.019	0.0119	-0.0429	0.014	0.0126	0.0677	Tyr	UAC	4	Uyr (UAC)4
-0.1615	-0.0554	-0.0885	-0.0674	-0.0655	-0.0109	-0.1072	0.0962	-0.2343	-0.0652	-0.0572	0.0382	-0.0398	-0.0507	-0.1375	-0.0957	-0.0535	0.0153	Tyr	UAU	4	Uyr (UAU)4
-0.0901	-0.0246	-0.0778	-0.1234	-0.1233	-0.0749	-0.069	0.0273	-0.0163	-0.0646	-0.0599	-0.013	-0.0587	-0.0996	-0.1321	-0.1109	-0.0951	-0.032	Ser	UCA	4	Ser (UCA)4
-0.1523	-0.1962	-0.2843	-0.2888	-0.3059	-0.2335	-0.2221	-0.0387	-0.1869	-0.2737	-0.2964	-0.1997	-0.2691	-0.3055	-0.3013	-0.3052	-0.2715	-0.2512	Ser	UCC	4	Ser (UCC)4
0.1021	0.1564	0.1306	0.1068	0.1271	0.1182	0.1052	0.0796	0.1559	0.1135	0.1029	0.1564	0.1203	0.0684	0.0809	0.0847	0.0781	0.153	Ser	UCG	4	Ser (UCG)4
-0.2005	-0.1069	-0.1294	-0.1202	-0.1131	-0.0619	-0.1245	0.1165	-0.2168	-0.1299	-0.1156	-0.0547	-0.0899	-0.1024	-0.2005	-0.1918	-0.1443	-0.0533	Ser	UCU	4	Ser (UCU)4
0.0227	0.0394	-0.1525	-0.0941	-0.1256	0.0408	-0.1616	-0.2462	-0.1283	-0.1519	-0.1276	0.0717	-0.1098	-0.1005	-0.1313	-0.1445	-0.1202	0.0525	Cys	UGC	4	Cys (UGC)4
0.1534	0.2258	-0.0794	-0.0296	-0.0372	0.2274	-0.0988	-0.2256	-0.1213	-0.0903	-0.0728	0.253	-0.0328	-0.0509	-0.0683	-0.0699	-0.0408	0.2406	Trp	UGG	4	Urp (UGG)4
-0.1644	-0.0145	-0.1752	-0.0617	-0.0647	0.03	-0.2328	-0.2108	-0.3657	-0.1204	-0.1342	0.045	-0.0711	-0.0624	-0.1867	-0.1232	-0.0802	0.0949	Cys	UGU	4	Cys (UGU)4
-0.2109	-0.1082	-0.098	-0.1467	-0.1279	-0.1249	-0.1546	-0.2671	-0.1476	-0.0855	-0.0897	-0.0332	-0.1045	-0.1364	-0.1748	-0.1367	-0.1263	-0.0568	Leu	UUA	4	Leu (UUA)4
-0.4141	-0.3404	-0.3506	-0.3511	-0.3738	-0.3113	-0.3326	-0.404	-0.2863	-0.3468	-0.3285	-0.2745	-0.3286	-0.3696	-0.4251	-0.3814	-0.3536	-0.3033	Phe	UUC	4	Phe (UUC)4
-0.339	-0.2086	-0.1932	-0.1629	-0.1823	-0.1865	-0.2121	-0.3484	-0.2529	-0.1864	-0.1603	-0.142	-0.1799	-0.1864	-0.244	-0.24	-0.1982	-0.1406	Leu	UUG	4	Leu (UUG)4
-0.5131	-0.3541	-0.3435	-0.3357	-0.3338	-0.2935	-0.355	-0.2806	-0.4652	-0.3198	-0.2846	-0.2364	-0.3245	-0.3167	-0.4139	-0.386	-0.3475	-0.2635	Phe	UUU	4	Phe (UUU)4
0.5104	0.443	0.5001	0.3731	0.4508	0.4031	0.4144	0.3735	0.2911	0.469	0.4872	0.4598	0.3882	0.4677	0.4888	0.4971	0.4046	0.4395	Lys	AAA	5	Lys (AAA)5
0.4856	0.4869	0.519	0.4697	0.5228	0.4628	0.4689	0.4467	0.4012	0.4965	0.5065	0.499	0.4613	0.5181	0.447	0.4956	0.4539	0.4686	Asn	AAC	5	Asn (AAC)5
0.2801	0.2832	0.3054	0.2491	0.2639	0.2278	0.2728	0.229	0.16	0.2882	0.3068	0.2851	0.2614	0.2569	0.2639	0.2944	0.2692	0.2665	Lys	AAG	5	Lys (AAG)5
0.1692	0.1765	0.2039	0.1787	0.2187	0.2042	0.096	0.0837	-0.0252	0.2108	0.2066	0.207	0.1898	0.253	0.2068	0.2304	0.186	0.2515	Asn	AAU	5	Asn (AAU)5
0.3195	0.3216	0.3417	0.3055	0.3334	0.2941	0.2991	0.281	0.2342	0.3272	0.3302	0.3123	0.2924	0.3217	0.3053	0.3107	0.298	0.2986	Thr	ACA	5	Uhr (ACA)5
0.0307	-0.0073	-0.022	-0.0345	-0.0473	-0.0362	0.0225	0.0634	0.0737	-0.0255	-0.042	-0.0188	-0.0468	-0.0688	-0.0534	-0.071	-0.0419	-0.0834	Thr	ACC	5	Uhr (ACC)5
0.2394	0.2523	0.2422	0.2503	0.2449	0.1888	0.2519	0.2379	0.2343	0.2355	0.2543	0.2282	0.2277	0.2089	0.2293	0.2143	0.24	0.1951	Thr	ACG	5	Uhr (ACG)5
0.1549	0.2361	0.231	0.2443	0.2754	0.2627	0.1497	0.1229	0.067	0.2445	0.2306	0.2544	0.227	0.2657	0.195	0.1961	0.1975	0.2383	Thr	ACU	5	Uhr (ACU)5
0.4197	0.402	0.4222	0.345	0.3666	0.3072	0.3391	0.3051	0.2476	0.3846	0.4034	0.4035	0.3565	0.3921	0.3811	0.4183	0.3798	0.3627	Arg	AGA	5	Arg (AGA)5
0.0576	0.0463	0.0482	0.0093	-0.0005	-0.0167	0.0612	0.0775	0.1004	0.0194	0.0199	0.0136	0.0232	0.0162	0.0402	-0.0262	0.0188	-0.0078	Ser	AGC	5	Ser (AGC)5
0.0884	0.0346	0.006	-0.0067	-0.0249	-0.0655	0.0421	0.0278	-0.0105	-0.0164	0.0042	-0.0017	0.0065	-0.0543	0.0084	-0.0251	0.0144	-0.0516	Arg	AGG	5	Arg (AGG)5
-0.2166	-0.1569	-0.1676	-0.1136	-0.1339	-0.1091	-0.204	-0.1825	-0.2723	-0.1388	-0.1347	-0.1391	-0.123	-0.1255	-0.1348	-0.1493	-0.106	-0.0928	Ser	AGU	5	Ser (AGU)5
0.2171	0.2489	0.2755	0.2572	0.2842	0.2682	0.2003	0.1753	0.1055	0.2827	0.2929	0.2835	0.2364	0.2826	0.2663	0.2738	0.251	0.2866	Ile	AUA	5	Ile (AUA)5
-0.0762	-0.0368	-0.0156	-0.0014	-0.0087	-0.0076	-0.0155	0.0079	0.0169	-0.0165	-0.0339	-0.02	-0.0143	-0.0469	-0.0543	-0.06	-0.0243	-0.0015	Ile	AUC	5	Ile (AUC)5
-0.0304	0.0221	0.016	0.0173	0.0073	-0.0001	-0.046	-0.0344	-0.0857	0.0521	0.0468	0.0359	0.0202	-0.0016	-0.0498	0.0122	0.0234	0.025	Met	AUG	5	Met (AUG)5
-0.1533	-0.0879	-0.0832	-0.0673	-0.0563	-0.0205	-0.1519	-0.1062	-0.2329	-0.0497	-0.0455	-0.0437	-0.0547	-0.0278	-0.0607	-0.0655	-0.0503	-0.0118	Ile	AUU	5	Ile (AUU)5
0.2721	0.2419	0.2607	0.2167	0.253	0.2294	0.211	0.2004	0.1419	0.2585	0.2533	0.2353	0.2339	0.285	0.2796	0.2678	0.2293	0.2583	Gln	CAA	5	Gln (CAA)5
0.1036	0.0539	0.0483	0.0494	0.0284	0.0453	0.0599	0.0805	0.0391	0.0404	0.0229	0.044	0.0355	0.0183	0.034	0.0098	0.0331	-0.0056	His	CAC	5	His (CAC)5
0.0928	0.0692	0.0659	0.0544	0.0436	0.0274	0.0907	0.0625	0.0273	0.0641	0.0727	0.0588	0.0541	0.0279	0.0538	0.0484	0.0702	0.0321	Gln	CAG	5	Gln (CAG)5
-0.1371	-0.1103	-0.1296	-0.0891	-0.0798	-0.0331	-0.1249	-0.1224	-0.2341	-0.0951	-0.0897	-0.0982	-0.088	-0.0619	-0.0834	-0.1088	-0.083	-0.0682	His	CAU	5	His (CAU)5
0.0082	-0.0799	-0.0937	-0.1054	-0.1278	-0.0984	-0.0347	0.0114	-0.0379	-0.1064	-0.1099	-0.112	-0.1065	-0.1282	-0.0577	-0.1203	-0.0863	-0.1484	Pro	CCA	5	Pro (CCA)5
-0.0891	-0.3618	-0.4024	-0.425	-0.4379	-0.3856	-0.2721	-0.1242	-0.2159	-0.4102	-0.4342	-0.4325	-0.4111	-0.4433	-0.268	-0.425	-0.4064	-0.4658	Pro	CCC	5	Pro (CCC)5
0.0005	-0.0878	-0.1412	-0.1499	-0.1717	-0.1943	-0.0521	-0.018	-0.0459	-0.1308	-0.1588	-0.1504	-0.1336	-0.1915	-0.0995	-0.1536	-0.1306	-0.1738	Pro	CCG	5	Pro (CCG)5
-0.1103	-0.1611	-0.1821	-0.1959	-0.1792	-0.13	-0.1753	-0.1143	-0.2112	-0.1805	-0.2104	-0.1863	-0.1744	-0.151	-0.1513	-0.1959	-0.1764	-0.1773	Pro	CCU	5	Pro (CCU)5
0.3109	0.2874	0.2937	0.2645	0.253	0.2115	0.2354	0.2198	0.1717	0.251	0.2789	0.2359	0.2445	0.2781	0.2829	0.2637	0.2557	0.2262	Arg	CGA	5	Arg (CGA)5
0.0905	-0.0324	-0.0551	-0.0756	-0.0931	-0.1126	0.0278	0.0329	0.0737	-0.0505	-0.0712	-0.0707	-0.0829	-0.1109	-0.0049	-0.096	-0.0562	-0.1213	Arg	CGC	5	Arg (CGC)5
0.1608	0.0797	0.0499	0.0188	-0.0082	-0.0281	0.1026	0.1061	0.0983	0.0441	0.0205	0.0334	0.0337	-0.0205	0.059	-0.0132	0.0341	-0.0017	Arg	CGG	5	Arg (CGG)5
-0.1042	-0.0952	-0.1175	-0.0816	-0.0761	-0.0669	-0.1216	-0.1232	-0.1659	-0.0835	-0.1077	-0.1003	-0.1189	-0.0937	-0.0965	-0.117	-0.0913	-0.0732	Arg	CGU	5	Arg (CGU)5
0.0184	0.0824	0.0962	0.1155	0.1385	0.1375	0.0685	0.0286	-0.028	0.1028	0.0858	0.0998	0.1166	0.1461	0.0751	0.0968	0.0989	0.1263	Leu	CUA	5	Leu (CUA)5
-0.0405	-0.0444	-0.021	-0.05	-0.0249	-0.0162	0.0076	0.0265	0.004	-0.0592	-0.0779	-0.0699	-0.0352	-0.0195	-0.0728	-0.0983	-0.0715	-0.0639	Leu	CUC	5	Leu (CUC)5
0.0607	0.1052	0.0783	0.0736	0.0876	0.0929	0.0515	0.0178	-0.0036	0.1097	0.0944	0.0966	0.0966	0.1161	0.0353	0.0549	0.0814	0.0867	Leu	CUG	5	Leu (CUG)5
-0.4129	-0.3266	-0.3396	-0.3044	-0.2992	-0.2238	-0.3241	-0.2659	-0.3655	-0.3008	-0.3036	-0.2983	-0.2834	-0.2703	-0.3204	-0.3506	-0.2996	-0.2557	Leu	CUU	5	Leu (CUU)5
0.5262	0.4986	0.5398	0.4685	0.5152	0.4466	0.4556	0.3843	0.3546	0.504	0.5127	0.5008	0.4666	0.5394	0.4973	0.5438	0.4875	0.4942	Glu	GAA	5	Glu (GAA)5
0.3279	0.3298	0.3543	0.3599	0.3746	0.3209	0.3323	0.2811	0.2967	0.3302	0.3348	0.3156	0.3182	0.3447	0.327	0.32	0.3347	0.3107	Asp	GAC	5	Asp (GAC)5
0.2662	0.2005	0.1956	0.1559	0.1255	0.0989	0.2093	0.1689	0.1625	0.1609	0.1698	0.1642	0.1603	0.1454	0.1761	0.1564	0.1783	0.1135	Glu	GAG	5	Glu (GAG)5
0.0376	0.0476	0.0569	0.0812	0.0738	0.0724	-0.0117	-0.0229	-0.1098	0.0577	0.0544	0.0513	0.0633	0.0881	0.0636	0.0485	0.07	0.0983	Asp	GAU	5	Asp (GAU)5
0.104	0.052	0.0603	0.0492	0.0309	0.0085	0.081	0.0793	0.1081	0.032	0.0474	0.0248	0.0305	0.0343	0.0657	0.008	0.046	0.0179	Ala	GCA	5	Ala (GCA)5
-0.1458	-0.2574	-0.2824	-0.31	-0.3351	-0.3263	-0.1483	-0.0716	-0.0079	-0.3016	-0.3081	-0.3276	-0.318	-0.3737	-0.2682	-0.3917	-0.3079	-0.3651	Ala	GCC	5	Ala (GCC)5
-0.0012	-0.0866	-0.1003	-0.1433	-0.1954	-0.2131	-0.0066	-0.0008	0.0834	-0.1158	-0.1165	-0.1199	-0.1284	-0.2188	-0.0863	-0.1836	-0.1321	-0.1811	Ala	GCG	5	Ala (GCG)5
-0.0793	-0.079	-0.0947	-0.0999	-0.1028	-0.0883	-0.0941	-0.0949	-0.1019	-0.0943	-0.1021	-0.0981	-0.0968	-0.0817	-0.0934	-0.1594	-0.1081	-0.0952	Ala	GCU	5	Ala (GCU)5
0.2836	0.235	0.2295	0.2323	0.2326	0.1803	0.1887	0.1448	0.1175	0.225	0.2144	0.2198	0.2321	0.2332	0.2529	0.2398	0.2505	0.2152	Gly	GGA	5	Gly (GGA)5
-0.083	-0.158	-0.1955	-0.2068	-0.2167	-0.2177	-0.0955	-0.0629	-0.0096	-0.2122	-0.2087	-0.2229	-0.1951	-0.2373	-0.1581	-0.2501	-0.1892	-0.2305	Gly	GGC	5	Gly (GGC)5
0.1932	-0.0164	-0.0942	-0.1003	-0.1406	-0.1564	0.004	0.0209	0.0398	-0.1014	-0.0755	-0.0802	-0.0739	-0.1543	0.0005	-0.1094	-0.0582	-0.1463	Gly	GGG	5	Gly (GGG)5
-0.4214	-0.4261	-0.4556	-0.416	-0.4366	-0.3884	-0.4054	-0.363	-0.4301	-0.4452	-0.4385	-0.4254	-0.4178	-0.4457	-0.3976	-0.4858	-0.4167	-0.4042	Gly	GGU	5	Gly (GGU)5
0.2431	0.2873	0.3118	0.3412	0.3562	0.3097	0.23	0.1458	0.1103	0.3004	0.297	0.3138	0.3109	0.3365	0.2979	0.3099	0.3143	0.3591	Val	GUA	5	Val (GUA)5
-0.3201	-0.3003	-0.289	-0.256	-0.2819	-0.2673	-0.2056	-0.1757	-0.19	-0.2985	-0.2901	-0.2959	-0.2917	-0.3456	-0.3001	-0.3662	-0.3015	-0.2883	Val	GUC	5	Val (GUC)5
-0.2436	-0.178	-0.2213	-0.1844	-0.215	-0.1903	-0.2074	-0.206	-0.2548	-0.1908	-0.181	-0.1744	-0.1787	-0.2059	-0.2295	-0.2332	-0.176	-0.1598	Val	GUG	5	Val (GUG)5
-0.4064	-0.3527	-0.3578	-0.2755	-0.2966	-0.2406	-0.3345	-0.3159	-0.4015	-0.3131	-0.3087	-0.296	-0.3012	-0.3099	-0.2914	-0.3637	-0.2936	-0.2559	Val	GUU	5	Val (GUU)5
-0.047	0.0152	0.0376	0.066	0.0805	0.0813	0.0106	-0.004	0.136	0.0316	0.0218	0.0532	0.0544	0.0565	0.0068	0.0958	0.0502	0.066	Tyr	UAC	5	Uyr (UAC)5
-0.1443	-0.0562	-0.0502	0.0056	0.0244	0.0629	-0.1033	-0.1416	-0.0321	-0.0213	-0.0211	0.0009	0.0112	0.0618	-0.0043	0.0623	0.0015	0.0629	Tyr	UAU	5	Uyr (UAU)5
-0.1032	-0.0694	-0.0382	-0.0454	-0.026	-0.0137	-0.0449	-0.0613	0.0978	-0.071	-0.0552	-0.06	-0.011	-0.0056	-0.0478	0.0098	-0.0369	0.0056	Ser	UCA	5	Ser (UCA)5
-0.3239	-0.3501	-0.3661	-0.3218	-0.3484	-0.2954	-0.2709	-0.196	-0.0522	-0.3472	-0.3812	-0.3528	-0.3244	-0.355	-0.3376	-0.3185	-0.3424	-0.3466	Ser	UCC	5	Ser (UCC)5
-0.0487	0.0297	0.0702	0.0219	0.0276	0.0207	0.0824	0.0055	0.1578	0.0293	0.0118	0.0243	0.0274	-0.0049	-0.0217	0.0548	0.0206	0.0483	Ser	UCG	5	Ser (UCG)5
-0.2523	-0.1801	-0.1623	-0.1304	-0.1193	-0.0597	-0.1779	-0.1574	-0.075	-0.1499	-0.1401	-0.1339	-0.1115	-0.0843	-0.1635	-0.0974	-0.1391	-0.1017	Ser	UCU	5	Ser (UCU)5
-0.1898	-0.1652	-0.1355	-0.1269	-0.1547	-0.162	-0.1156	-0.1342	0.1617	-0.1432	-0.1346	-0.1422	-0.1342	-0.1509	-0.1823	0.0026	-0.1577	-0.1529	Cys	UGC	5	Cys (UGC)5
-0.1606	-0.0827	-0.1293	-0.0892	-0.1215	-0.0951	-0.1259	-0.1395	0.0786	-0.0914	-0.0712	-0.0706	-0.0613	-0.1156	-0.157	0.2102	-0.0698	-0.0845	Trp	UGG	5	Urp (UGG)5
-0.3241	-0.198	-0.1845	-0.11	-0.1184	-0.1161	-0.2402	-0.2501	-0.0859	-0.167	-0.1621	-0.1591	-0.1267	-0.1083	-0.1977	-0.0117	-0.1379	-0.0773	Cys	UGU	5	Cys (UGU)5
-0.1459	-0.0616	-0.031	0.0098	0.0289	0.0357	-0.0752	-0.1121	-0.0349	-0.0151	-0.0036	0.0004	0.0064	0.037	-0.0062	0.0365	-0.0173	0.0258	Leu	UUA	5	Leu (UUA)5
-0.4595	-0.3796	-0.3362	-0.3026	-0.3054	-0.2479	-0.2983	-0.2713	-0.1829	-0.3349	-0.3381	-0.3314	-0.3012	-0.3287	-0.3596	-0.3074	-0.3202	-0.2953	Phe	UUC	5	Phe (UUC)5
-0.3496	-0.2331	-0.2441	-0.2022	-0.2095	-0.1826	-0.2401	-0.2536	-0.2112	-0.1956	-0.1668	-0.1683	-0.1786	-0.1718	-0.2388	-0.1828	-0.1893	-0.1572	Leu	UUG	5	Leu (UUG)5
-0.4521	-0.3501	-0.3214	-0.2626	-0.2486	-0.1955	-0.3433	-0.323	-0.2783	-0.2788	-0.2593	-0.2548	-0.2632	-0.2175	-0.2913	-0.2458	-0.2753	-0.2336	Phe	UUU	5	Phe (UUU)5
0.62	0.512	0.5281	0.4617	0.5413	0.5759	0.4464	0.375	0.3687	0.4994	0.497	0.4753	0.4625	0.6123	0.6272	0.5959	0.4865	0.528	Lys	AAA	6	Lys (AAA)6
0.6582	0.5981	0.6004	0.5361	0.6044	0.6068	0.5366	0.4572	0.4854	0.6005	0.5706	0.5807	0.5372	0.6248	0.5829	0.6254	0.5555	0.5807	Asn	AAC	6	Asn (AAC)6
0.3066	0.3114	0.3054	0.3708	0.4061	0.4626	0.2384	0.1111	0.0818	0.345	0.3349	0.3348	0.3656	0.4232	0.3997	0.4749	0.4061	0.409	Lys	AAG	6	Lys (AAG)6
0.3293	0.3009	0.3301	0.2953	0.3304	0.117	0.0305	0.1598	0.1013	0.312	0.3099	0.3036	0.2822	0.3962	0.3789	0.367	0.2946	0.3389	Asn	AAU	6	Asn (AAU)6
0.4041	0.3613	0.363	0.3139	0.3514	0.3797	0.3493	0.2959	0.3487	0.3485	0.3357	0.3298	0.3151	0.3862	0.3552	0.3496	0.3151	0.335	Thr	ACA	6	Uhr (ACA)6
0.2196	0.1977	0.1803	0.0824	0.081	0.1037	0.2097	0.2233	0.3048	0.1676	0.1673	0.1813	0.1305	0.1258	0.0926	0.1314	0.1278	0.0947	Thr	ACC	6	Uhr (ACC)6
0.2589	0.261	0.2465	0.2763	0.2677	0.3626	0.2496	0.1352	0.1504	0.2845	0.2851	0.2923	0.2945	0.3066	0.2809	0.3331	0.3162	0.2909	Thr	ACG	6	Uhr (ACG)6
0.2666	0.278	0.309	0.2784	0.2975	0.0817	0.0089	0.1574	0.0965	0.3043	0.3022	0.294	0.2635	0.2933	0.2793	0.2608	0.2539	0.2924	Thr	ACU	6	Uhr (ACU)6
0.4804	0.4457	0.4261	0.4483	0.4622	0.492	0.304	0.2162	0.1332	0.4593	0.4435	0.4531	0.4601	0.4834	0.5259	0.5302	0.5074	0.4834	Arg	AGA	6	Arg (AGA)6
0.2569	0.2714	0.2093	0.1795	0.1604	0.1728	0.1562	0.1073	0.1009	0.2569	0.2541	0.2587	0.2327	0.2108	0.1874	0.2453	0.2551	0.2086	Ser	AGC	6	Ser (AGC)6
0.0254	0.0838	0.0008	0.1174	0.1005	0.1789	-0.0149	-0.1286	-0.1967	0.1159	0.1078	0.1091	0.1556	0.1083	0.1154	0.1975	0.2014	0.1546	Arg	AGG	6	Arg (AGG)6
-0.0183	0.038	0.0306	0.0358	0.0132	-0.214	-0.2419	-0.0972	-0.1909	0.0585	0.0799	0.0774	0.0499	0.069	0.0445	0.09	0.0516	0.0507	Ser	AGU	6	Ser (AGU)6
0.1061	0.0737	0.0967	0.1106	0.1613	0.2805	0.1683	0.1229	0.1719	0.0883	0.0814	0.0923	0.0815	0.1965	0.1899	0.1522	0.1211	0.1502	Ile	AUA	6	Ile (AUA)6
-0.0776	-0.0697	-0.0557	-0.0821	-0.0599	0.0677	0.084	0.0825	0.162	-0.0616	-0.05	-0.0446	-0.0574	-0.0449	-0.0883	-0.0632	-0.0631	-0.0403	Ile	AUC	6	Ile (AUC)6
-0.3624	-0.3255	-0.3112	-0.1609	-0.1681	-0.0264	-0.2033	-0.1007	-0.219	-0.2618	-0.2666	-0.2798	-0.2138	-0.1983	-0.2255	-0.1832	-0.1916	-0.1545	Met	AUG	6	Met (AUG)6
-0.1307	-0.1229	-0.0425	-0.0761	-0.0593	-0.1739	-0.2152	-0.0247	-0.0775	-0.0886	-0.0703	-0.0638	-0.1117	-0.0246	-0.0439	-0.0772	-0.1157	-0.0535	Ile	AUU	6	Ile (AUU)6
0.2788	0.2057	0.2	0.1841	0.2347	0.2783	0.1897	0.2093	0.2467	0.192	0.1716	0.1673	0.1952	0.2796	0.3069	0.2367	0.2013	0.232	Gln	CAA	6	Gln (CAA)6
0.1792	0.1222	0.0934	0.0461	0.0529	0.0749	0.1258	0.1467	0.2441	0.0754	0.0739	0.074	0.0632	0.0844	0.0638	0.0483	0.0599	0.0324	His	CAC	6	His (CAC)6
0.0422	0.0483	0.0078	0.0771	0.0791	0.1517	0.0389	-0.0234	0.0201	0.042	0.0473	0.0308	0.0816	0.082	0.0819	0.1073	0.1122	0.0904	Gln	CAG	6	Gln (CAG)6
-0.048	-0.0787	-0.0597	-0.0928	-0.064	-0.2178	-0.2383	-0.0343	-0.0424	-0.0726	-0.0749	-0.0756	-0.0835	-0.0477	-0.0598	-0.0868	-0.0976	-0.0754	His	CAU	6	His (CAU)6
0.0512	-0.035	-0.0809	-0.1456	-0.1321	-0.0566	0.0413	0.0571	0.194	-0.0835	-0.0882	-0.0947	-0.0954	-0.0806	-0.0825	-0.125	-0.1058	-0.1362	Pro	CCA	6	Pro (CCA)6
0.0287	-0.0978	-0.1786	-0.298	-0.297	-0.2305	-0.0385	0.0292	0.1958	-0.1805	-0.1723	-0.1782	-0.2097	-0.2412	-0.1876	-0.2242	-0.2237	-0.2734	Pro	CCC	6	Pro (CCC)6
-0.0531	-0.0892	-0.15	-0.1573	-0.1585	-0.0655	-0.0249	-0.0728	-0.0474	-0.1273	-0.1365	-0.1197	-0.0875	-0.1429	-0.1109	-0.1073	-0.1109	-0.128	Pro	CCG	6	Pro (CCG)6
-0.0556	-0.1147	-0.1464	-0.1991	-0.1776	-0.3526	-0.2757	-0.0522	-0.0399	-0.1519	-0.1433	-0.1465	-0.1549	-0.1951	-0.1665	-0.1969	-0.1813	-0.2003	Pro	CCU	6	Pro (CCU)6
0.3155	0.2935	0.2551	0.2647	0.2462	0.2854	0.2179	0.2025	0.2209	0.2708	0.2961	0.2755	0.262	0.2644	0.3021	0.276	0.2806	0.2354	Arg	CGA	6	Arg (CGA)6
0.1432	0.1152	0.025	-0.037	-0.0467	-0.0668	0.0278	0.0357	0.0974	0.057	0.0599	0.0648	0.0394	-0.0197	0.004	0.0235	0.0472	-0.0247	Arg	CGC	6	Arg (CGC)6
0.107	0.1316	0.0309	0.0814	0.0599	0.1564	0.093	-0.001	0.0006	0.1248	0.113	0.1136	0.1411	0.0462	0.095	0.1297	0.1522	0.1046	Arg	CGG	6	Arg (CGG)6
-0.0108	-0.0196	-0.0267	-0.0736	-0.0927	-0.2924	-0.2502	-0.0969	-0.0948	-0.0292	0.0027	-0.0182	-0.0451	-0.0845	-0.0529	-0.0592	-0.0453	-0.069	Arg	CGU	6	Arg (CGU)6
-0.0733	-0.088	-0.0856	-0.0761	-0.0512	0.0924	0.0753	0.0463	0.1905	-0.1084	-0.1053	-0.1137	-0.0929	-0.0262	-0.0625	-0.1224	-0.1109	-0.0789	Leu	CUA	6	Leu (CUA)6
-0.1275	-0.1459	-0.1552	-0.1923	-0.1684	-0.0044	0.0486	0.0351	0.1624	-0.1318	-0.1506	-0.1519	-0.1444	-0.1809	-0.1707	-0.2075	-0.173	-0.1569	Leu	CUC	6	Leu (CUC)6
-0.3541	-0.3031	-0.2986	-0.1914	-0.169	-0.0209	-0.1452	-0.0383	-0.1131	-0.247	-0.2564	-0.2693	-0.202	-0.2307	-0.2449	-0.228	-0.1908	-0.1708	Leu	CUG	6	Leu (CUG)6
-0.3674	-0.3438	-0.2766	-0.3451	-0.3354	-0.4062	-0.3605	-0.1376	-0.1501	-0.3353	-0.3011	-0.3155	-0.329	-0.3059	-0.3391	-0.3684	-0.3706	-0.3278	Leu	CUU	6	Leu (CUU)6
0.5562	0.5096	0.4666	0.4648	0.5094	0.5455	0.4053	0.2846	0.2505	0.4908	0.4744	0.4572	0.4623	0.5284	0.551	0.5454	0.4912	0.4949	Glu	GAA	6	Glu (GAA)6
0.4	0.3892	0.3383	0.3103	0.3202	0.3342	0.3277	0.2291	0.2679	0.3776	0.3678	0.3629	0.3388	0.3153	0.3315	0.3442	0.3429	0.3322	Asp	GAC	6	Asp (GAC)6
0.221	0.2388	0.1658	0.2523	0.2181	0.3014	0.163	0.0154	0.0009	0.2428	0.2352	0.2455	0.2793	0.238	0.2592	0.3088	0.3183	0.2523	Glu	GAG	6	Glu (GAG)6
0.2035	0.2028	0.2031	0.157	0.1364	-0.1119	-0.1027	0.0327	-0.0695	0.1983	0.2188	0.2122	0.1633	0.1908	0.1744	0.1861	0.1793	0.176	Asp	GAU	6	Asp (GAU)6
0.1695	0.1236	0.036	-0.0016	-0.0107	0.0517	0.1041	0.0846	0.1862	0.0723	0.0654	0.0571	0.0569	0.0367	0.0533	0.037	0.0477	0.0163	Ala	GCA	6	Ala (GCA)6
0.0325	0.0034	-0.111	-0.2033	-0.2177	-0.172	0.0052	-0.0001	0.1128	-0.0574	-0.0689	-0.0605	-0.0963	-0.1821	-0.1855	-0.1712	-0.1076	-0.1729	Ala	GCC	6	Ala (GCC)6
0.0001	-0.0059	-0.0934	-0.0881	-0.1384	-0.0306	-0.0027	-0.0626	-0.0647	-0.0266	-0.0437	-0.0287	-0.0437	-0.1144	-0.0661	-0.045	-0.033	-0.089	Ala	GCG	6	Ala (GCG)6
0.0332	0.034	-0.0162	-0.0749	-0.0919	-0.3242	-0.2305	-0.0563	-0.1061	0.0032	0.0156	0.0132	-0.0222	-0.0796	-0.0646	-0.0852	-0.0525	-0.0658	Ala	GCU	6	Ala (GCU)6
0.0311	0.03	-0.0739	0.061	0.039	0.1207	-0.0669	-0.0916	-0.1517	0.0303	0.0042	0.0235	0.0685	0.005	0.065	0.0656	0.0888	0.0408	Gly	GGA	6	Gly (GGA)6
-0.0462	-0.0262	-0.1599	-0.1548	-0.1897	-0.1154	-0.0681	-0.119	-0.0853	-0.0676	-0.084	-0.0661	-0.0713	-0.1799	-0.1621	-0.1265	-0.0617	-0.1309	Gly	GGC	6	Gly (GGC)6
-0.0514	-0.0408	-0.2085	-0.0841	-0.1234	0.0015	-0.1086	-0.191	-0.2278	-0.0634	-0.0785	-0.0442	0.0033	-0.1386	-0.0754	-0.039	-0.0055	-0.0763	Gly	GGG	6	Gly (GGG)6
-0.3069	-0.2754	-0.3613	-0.3006	-0.3647	-0.5497	-0.5243	-0.3476	-0.446	-0.2859	-0.263	-0.2555	-0.2522	-0.3156	-0.3246	-0.2972	-0.2756	-0.2968	Gly	GGU	6	Gly (GGU)6
-0.0063	0.0032	-0.0238	0.047	0.0353	0.1703	0.075	-0.0252	-0.008	0.0076	-0.018	-0.0134	0.0119	0.0176	0.069	0.0179	0.0272	0.0654	Val	GUA	6	Val (GUA)6
-0.337	-0.318	-0.367	-0.4052	-0.4439	-0.264	-0.1516	-0.1462	-0.1093	-0.3186	-0.3311	-0.3283	-0.3583	-0.4412	-0.4114	-0.4197	-0.377	-0.3713	Val	GUC	6	Val (GUC)6
-0.6492	-0.5667	-0.6131	-0.492	-0.5465	-0.3558	-0.4066	-0.2528	-0.4006	-0.5196	-0.5071	-0.5202	-0.4796	-0.5649	-0.5658	-0.4956	-0.4809	-0.4694	Val	GUG	6	Val (GUG)6
-0.4093	-0.3545	-0.3372	-0.3688	-0.4117	-0.5182	-0.4676	-0.2349	-0.3561	-0.3503	-0.3093	-0.3098	-0.3874	-0.3589	-0.3318	-0.3855	-0.3899	-0.349	Val	GUU	6	Val (GUU)6
0.1037	0.0946	0.1621	0.1302	0.1337	0.0899	0.1658	0.0658	0.1258	0.082	0.0842	0.1001	0.0809	0.1217	0.0822	0.0686	0.0626	0.0853	Tyr	UAC	6	Uyr (UAC)6
-0.0395	-0.0272	0.0787	0.085	0.0968	-0.126	-0.1104	-0.0524	-0.0714	-0.021	-0.0053	-0.0003	-0.0043	0.0806	0.0371	0.0086	-0.0282	0.0258	Tyr	UAU	6	Uyr (UAU)6
-0.0205	-0.0545	0.035	0.0026	0.0062	0.0257	0.0868	0.0138	0.1029	-0.0598	-0.0506	-0.0759	-0.0313	0	-0.0222	-0.0711	-0.0611	-0.0434	Ser	UCA	6	Ser (UCA)6
-0.1625	-0.1749	-0.1255	-0.202	-0.2186	-0.2412	-0.0057	-0.0779	0.0192	-0.1926	-0.2028	-0.1875	-0.203	-0.2477	-0.2482	-0.2637	-0.2184	-0.2341	Ser	UCC	6	Ser (UCC)6
-0.0739	0.0197	0.0582	0.0671	0.0869	0.1006	0.1414	-0.0432	-0.0395	0.0248	0.0211	0.0342	0.0453	0.0203	0.0236	0.0455	0.0335	0.0648	Ser	UCG	6	Ser (UCG)6
-0.1319	-0.1164	-0.0101	-0.0493	-0.0359	-0.2547	-0.1527	-0.0886	-0.1285	-0.1039	-0.0741	-0.0813	-0.0867	-0.1022	-0.0944	-0.1501	-0.1187	-0.0854	Ser	UCU	6	Ser (UCU)6
-0.1702	-0.1074	0.0514	0.0147	-0.0034	-0.037	0.2058	-0.0946	-0.1124	-0.1033	-0.1168	-0.1105	-0.1186	-0.1443	-0.1818	-0.1535	-0.1296	-0.11	Cys	UGC	6	Cys (UGC)6
-0.5901	-0.4481	-0.0882	0.0387	0.0101	-0.1647	0.0015	-0.3064	-0.4744	-0.3703	-0.3953	-0.387	-0.289	-0.382	-0.4242	-0.3163	-0.2848	-0.2851	Trp	UGG	6	Urp (UGG)6
-0.2964	-0.2253	-0.0309	-0.0221	-0.0633	-0.3119	-0.1051	-0.2188	-0.3071	-0.1796	-0.1693	-0.1834	-0.1901	-0.1738	-0.213	-0.217	-0.2066	-0.1481	Cys	UGU	6	Cys (UGU)6
-0.2601	-0.2735	-0.2018	-0.1459	-0.1392	-0.014	-0.0201	-0.077	-0.0322	-0.2302	-0.2528	-0.2442	-0.2092	-0.1225	-0.1391	-0.2188	-0.2167	-0.1785	Leu	UUA	6	Leu (UUA)6
-0.453	-0.4051	-0.323	-0.3573	-0.3646	-0.2458	-0.1227	-0.1579	-0.0986	-0.3889	-0.3803	-0.3756	-0.3986	-0.3946	-0.4148	-0.4368	-0.42	-0.3961	Phe	UUC	6	Phe (UUC)6
-0.6919	-0.6191	-0.5471	-0.4124	-0.4044	-0.2732	-0.3296	-0.2553	-0.3732	-0.5366	-0.5097	-0.5247	-0.4645	-0.464	-0.4943	-0.4749	-0.4772	-0.4215	Leu	UUG	6	Leu (UUG)6
-0.4532	-0.4257	-0.2742	-0.3006	-0.2944	-0.4241	-0.3374	-0.2242	-0.31	-0.3773	-0.3442	-0.3456	-0.3904	-0.3178	-0.3054	-0.386	-0.412	-0.3524	Phe	UUU	6	Phe (UUU)6
0.2989	0.2449	0.219	0.1641	0.1752	0.1625	0.2112	0.2027	0.1935	0.2021	0.1881	0.1894	0.1576	0.1577	0.2574	0.1632	0.1536	0.1425	Lys	AAA	7	Lys (AAA)7
0.2933	0.2394	0.2175	0.2022	0.2228	0.2045	0.2057	0.1902	0.2044	0.2158	0.1988	0.1948	0.1909	0.1854	0.2607	0.1735	0.1802	0.1864	Asn	AAC	7	Asn (AAC)7
0.1682	0.1239	0.1242	0.143	0.162	0.1586	0.1082	0.1276	0.1686	0.1012	0.093	0.0873	0.1112	0.1374	0.1709	0.1239	0.1081	0.116	Lys	AAG	7	Lys (AAG)7
0.232	0.192	0.1862	0.1492	0.1648	0.1523	0.1494	0.1374	0.1379	0.1588	0.1494	0.1324	0.1377	0.1461	0.2075	0.1399	0.1286	0.1351	Asn	AAU	7	Asn (AAU)7
0.2416	0.2103	0.1783	0.1075	0.1224	0.1037	0.1878	0.1663	0.1652	0.1722	0.1485	0.1493	0.1241	0.099	0.1603	0.1012	0.1054	0.0957	Thr	ACA	7	Uhr (ACA)7
0.1949	0.1585	0.1496	0.0887	0.0852	0.0911	0.1519	0.141	0.1338	0.1338	0.1245	0.1268	0.0927	0.0857	0.115	0.074	0.0795	0.0861	Thr	ACC	7	Uhr (ACC)7
0.1371	0.1053	0.0834	0.1199	0.1291	0.1255	0.0999	0.1461	0.1326	0.0917	0.0908	0.0912	0.1086	0.1424	0.154	0.1069	0.1005	0.1159	Thr	ACG	7	Uhr (ACG)7
0.1627	0.1438	0.1472	0.1459	0.1572	0.1371	0.1457	0.1283	0.1262	0.1515	0.1198	0.1261	0.1167	0.108	0.1417	0.1031	0.1055	0.1332	Thr	ACU	7	Uhr (ACU)7
0.0712	0.0553	0.0564	0.1371	0.1402	0.1381	0.0204	0.034	0.0239	0.0638	0.0485	0.0539	0.1059	0.1195	0.1611	0.124	0.1166	0.1158	Arg	AGA	7	Arg (AGA)7
0.047	0.0501	0.0458	0.0928	0.1024	0.1144	0.0155	0.0251	0.0229	0.0588	0.0592	0.0447	0.081	0.1042	0.1044	0.0965	0.083	0.0891	Ser	AGC	7	Ser (AGC)7
-0.1444	-0.165	-0.1285	-0.0161	0.0128	0.0201	-0.1434	-0.1049	-0.0832	-0.1367	-0.1322	-0.142	-0.0446	-0.0122	-0.0449	0.0019	-0.0173	-0.0201	Arg	AGG	7	Arg (AGG)7
-0.0179	0.0015	0.0042	0.0719	0.0868	0.0705	-0.0073	0.0099	0.0258	0.0059	0.0039	-0.0078	0.0552	0.0834	0.0605	0.0681	0.0522	0.0567	Ser	AGU	7	Ser (AGU)7
0.1587	0.1138	0.1069	0.042	0.0437	0.0544	0.1135	0.1377	0.1242	0.1009	0.0953	0.0816	0.0443	0.075	0.1146	0.0487	0.042	0.043	Ile	AUA	7	Ile (AUA)7
0.1654	0.1291	0.1276	0.0552	0.0662	0.0613	0.1429	0.1547	0.1875	0.1044	0.1005	0.0948	0.0594	0.0757	0.0962	0.049	0.0545	0.0523	Ile	AUC	7	Ile (AUC)7
0.0193	-0.0123	0.0033	0.0519	0.0723	0.0555	0.0119	0.0436	0.085	-0.0174	-0.0077	-0.02	0.0176	0.063	0.0296	0.0282	0.0087	0.028	Met	AUG	7	Met (AUG)7
0.1208	0.085	0.106	0.05	0.0734	0.0698	0.1078	0.1364	0.1767	0.0666	0.0634	0.0576	0.0384	0.0816	0.0946	0.0535	0.0434	0.0463	Ile	AUU	7	Ile (AUU)7
0.1775	0.1445	0.1113	-0.0201	-0.0281	-0.0342	0.1321	0.1511	0.1351	0.0968	0.0833	0.0905	0.0224	-0.0246	0.0276	-0.0251	0.005	-0.0132	Gln	CAA	7	Gln (CAA)7
0.1794	0.1415	0.1062	-0.01	-0.0066	-0.0028	0.1456	0.154	0.1879	0.0957	0.0813	0.1052	0.0429	-0.0007	0.0296	0.002	0.0237	-0.0052	His	CAC	7	His (CAC)7
0.0876	0.053	0.0377	-0.0232	-0.029	-0.0291	0.0718	0.0751	0.1059	0.0208	0.0242	0.021	0.0003	-0.0276	-0.0228	-0.0238	-0.0127	-0.0367	Gln	CAG	7	Gln (CAG)7
0.13	0.1064	0.073	-0.0062	-0.0235	-0.0252	0.1265	0.1515	0.1572	0.0728	0.0713	0.065	0.0192	-0.0098	-0.0028	-0.0271	-0.0042	-0.0078	His	CAU	7	His (CAU)7
0.155	0.1195	0.0827	-0.0669	-0.0699	-0.0505	0.1272	0.1373	0.1458	0.0705	0.067	0.063	-0.0121	-0.0607	-0.0368	-0.0411	-0.0049	-0.0466	Pro	CCA	7	Pro (CCA)7
0.0935	0.0599	0.0383	-0.0727	-0.0845	-0.0667	0.0736	0.0787	0.0792	0.0169	0.0278	0.0364	-0.0267	-0.0589	-0.062	-0.0417	-0.0388	-0.0646	Pro	CCC	7	Pro (CCC)7
-0.0819	-0.0732	-0.0866	-0.1435	-0.1273	-0.0988	0.0001	-0.0296	-0.0429	-0.0975	-0.105	-0.0908	-0.0997	-0.1016	-0.1436	-0.1076	-0.1015	-0.1153	Pro	CCG	7	Pro (CCG)7
0.0543	0.0402	0.0284	-0.0632	-0.0575	-0.0529	0.0483	0.0801	0.0862	0.0232	-0.0036	0.0088	-0.0352	-0.0688	-0.0761	-0.0636	-0.045	-0.0586	Pro	CCU	7	Pro (CCU)7
0.0741	0.067	0.037	0.0539	0.0588	0.0921	0.0593	0.0688	0.0245	0.0646	0.0685	0.0549	0.0462	0.0511	0.0729	0.0662	0.0597	0.0515	Arg	CGA	7	Arg (CGA)7
0.0128	0.0172	-0.0041	-0.0134	-0.0253	0.0032	0.0146	0.0096	-0.036	0.0044	0.0084	0.0089	0.0133	0.0106	0.0018	0.0214	0.0193	-0.002	Arg	CGC	7	Arg (CGC)7
-0.1499	-0.1267	-0.1367	-0.0493	-0.0421	-0.0095	-0.1017	-0.0823	-0.0952	-0.1015	-0.1141	-0.107	-0.0554	-0.0265	-0.0729	-0.0279	-0.0486	-0.0432	Arg	CGG	7	Arg (CGG)7
0.021	0.0156	0.0157	0.0245	0.0376	0.0456	0.0235	0.0507	0.0204	0.0197	0.0261	0.0004	0.0025	0.016	-0.0035	0.0284	0.0131	0.0043	Arg	CGU	7	Arg (CGU)7
0.1446	0.1202	0.0937	-0.0067	-0.0034	-0.0241	0.1081	0.112	0.1265	0.0947	0.07	0.0921	0.0084	-0.0012	0.0094	-0.0176	0.0116	0.0028	Leu	CUA	7	Leu (CUA)7
0.0651	0.0677	0.0639	-0.0155	-0.0072	0.0055	0.0718	0.0815	0.08	0.0537	0.0496	0.0567	0.0121	-0.0263	-0.0011	-0.0145	-0.0073	0.0029	Leu	CUC	7	Leu (CUC)7
-0.0045	-0.0023	0.0079	0.0239	0.0453	0.0503	0.0191	0.0298	0.0387	0.0029	0.0017	0.0044	0.0269	0.0118	0.0109	0.0058	0.011	0.0276	Leu	CUG	7	Leu (CUG)7
0.0366	0.0332	0.0449	-0.0468	-0.0305	-0.0295	0.06	0.0702	0.091	0.0211	0.0234	0.0331	-0.0283	-0.0288	-0.0422	-0.0563	-0.0315	-0.0406	Leu	CUU	7	Leu (CUU)7
0.0369	0.0402	0.0275	0.1129	0.1012	0.0799	-0.0201	-0.0218	-0.0815	0.0712	0.0547	0.0496	0.0946	0.0565	0.1063	0.112	0.1097	0.0996	Glu	GAA	7	Glu (GAA)7
0.0159	0.0318	0.0102	0.0972	0.0861	0.0537	-0.0339	-0.0353	-0.0978	0.0483	0.0307	0.0362	0.0775	0.0422	0.0753	0.0958	0.0869	0.0868	Asp	GAC	7	Asp (GAC)7
-0.115	-0.0965	-0.105	0.0421	0.0421	0.0383	-0.1285	-0.0952	-0.1228	-0.0669	-0.0753	-0.0757	0.008	0.0009	-0.0101	0.036	0.0331	0.0281	Glu	GAG	7	Glu (GAG)7
-0.002	0.0023	-0.0146	0.1195	0.114	0.0876	-0.0403	-0.0261	-0.0704	0.0292	0.0279	0.0258	0.0917	0.0807	0.0912	0.0945	0.0959	0.1038	Asp	GAU	7	Asp (GAU)7
0.0166	0.0344	-0.009	-0.0057	-0.0208	-0.062	-0.0266	-0.0309	-0.094	0.04	0.0172	0.0191	0.025	-0.0247	-0.0214	0.005	0.0253	-0.0041	Ala	GCA	7	Ala (GCA)7
-0.028	0.002	-0.0305	-0.0216	-0.0352	-0.053	-0.0683	-0.0517	-0.1289	0.0104	-0.0054	0.0036	-0.008	-0.0341	-0.0518	-0.0115	0.0102	-0.0105	Ala	GCC	7	Ala (GCC)7
-0.1931	-0.1606	-0.1529	-0.0888	-0.1152	-0.1049	-0.1548	-0.1506	-0.172	-0.1244	-0.1353	-0.1224	-0.0884	-0.0941	-0.1144	-0.0738	-0.054	-0.0739	Ala	GCG	7	Ala (GCG)7
-0.0457	-0.0066	-0.0355	0.0265	0.0185	-0.0195	-0.0675	-0.0627	-0.1226	0.0021	-0.0203	-0.0037	0.0208	0.0097	-0.011	0.0288	0.04	0.024	Ala	GCU	7	Ala (GCU)7
-0.2351	-0.1782	-0.1828	0.0178	0.0133	-0.0853	-0.2365	-0.2189	-0.2621	-0.1123	-0.1154	-0.117	-0.0134	-0.0494	-0.0608	0.0138	0.0218	0.0134	Gly	GGA	7	Gly (GGA)7
-0.2689	-0.1859	-0.2152	-0.0754	-0.0787	-0.1021	-0.2499	-0.2235	-0.288	-0.1565	-0.1569	-0.1436	-0.0734	-0.0966	-0.1549	-0.0539	-0.0368	-0.0547	Gly	GGC	7	Gly (GGC)7
-0.4869	-0.4124	-0.4184	-0.1811	-0.1748	-0.1885	-0.3969	-0.358	-0.3769	-0.363	-0.3442	-0.3399	-0.2007	-0.1995	-0.2945	-0.1655	-0.1657	-0.1641	Gly	GGG	7	Gly (GGG)7
-0.3188	-0.2584	-0.254	-0.0652	-0.0827	-0.1344	-0.2696	-0.2271	-0.2804	-0.2037	-0.2065	-0.1936	-0.0956	-0.0835	-0.1648	-0.0641	-0.0727	-0.0731	Gly	GGU	7	Gly (GGU)7
-0.1107	-0.0606	-0.0578	-0.0189	-0.0613	-0.0945	-0.0904	-0.0749	-0.1306	-0.0486	-0.0411	-0.0438	-0.032	-0.0361	-0.044	-0.0224	-0.0251	-0.0182	Val	GUA	7	Val (GUA)7
-0.0874	-0.0547	-0.0437	-0.0541	-0.0804	-0.1043	-0.0926	-0.0487	-0.0863	-0.0432	-0.0355	-0.0401	-0.042	-0.0358	-0.0616	-0.032	-0.0452	-0.0358	Val	GUC	7	Val (GUC)7
-0.2497	-0.1994	-0.182	-0.0471	-0.04	-0.0572	-0.1958	-0.1504	-0.1769	-0.1728	-0.1445	-0.1459	-0.0818	-0.0612	-0.1137	-0.0559	-0.0713	-0.0489	Val	GUG	7	Val (GUG)7
-0.1811	-0.1386	-0.1099	-0.0678	-0.0736	-0.1097	-0.137	-0.0856	-0.1421	-0.1086	-0.0939	-0.0931	-0.0921	-0.0454	-0.0887	-0.0707	-0.0727	-0.0453	Val	GUU	7	Val (GUU)7
0.089	0.07	0.0972	0.0264	0.0007	0.0144	0.0921	0.0388	0.096	0.077	0.0739	0.082	0.0165	0.0196	0.0298	0.0057	0.0047	0.0057	Tyr	UAC	7	Uyr (UAC)7
0.0819	0.052	0.0861	-0.0009	-0.0211	-0.0009	0.0909	0.0518	0.1019	0.0514	0.059	0.0619	-0.004	0.0191	0.0305	-0.0182	-0.0104	-0.0157	Tyr	UAU	7	Uyr (UAU)7
0.0538	0.0535	0.0517	-0.0687	-0.1047	-0.0621	0.0788	0.0034	0.0676	0.0265	0.0411	0.0299	-0.0361	-0.041	-0.0423	-0.0682	-0.0475	-0.0596	Ser	UCA	7	Ser (UCA)7
0.0134	-0.0101	0.0201	-0.0933	-0.1155	-0.0724	0.0381	-0.0326	-0.0022	-0.017	0.005	-0.0019	-0.065	-0.0715	-0.0756	-0.0793	-0.0812	-0.0899	Ser	UCC	7	Ser (UCC)7
-0.0827	-0.0588	-0.0124	-0.0871	-0.0768	-0.0454	-0.0268	-0.0883	-0.0829	-0.0774	-0.0464	-0.0318	-0.0792	-0.0561	-0.0724	-0.0592	-0.0881	-0.0567	Ser	UCG	7	Ser (UCG)7
-0.0236	-0.0161	0.0166	-0.0982	-0.1002	-0.0593	0.0205	-0.0442	0.0247	-0.0224	-0.0034	-0.0209	-0.0547	-0.0686	-0.0557	-0.0737	-0.0704	-0.0761	Ser	UCU	7	Ser (UCU)7
-0.144	-0.1104	-0.0843	-0.0333	-0.028	0.0061	-0.1009	-0.195	-0.1156	-0.0848	-0.0723	-0.069	-0.0426	-0.0275	-0.0642	-0.0312	-0.0467	-0.0259	Cys	UGC	7	Cys (UGC)7
-0.3319	-0.2719	-0.2334	-0.0989	-0.0785	-0.0441	-0.2512	-0.2641	-0.1829	-0.2377	-0.221	-0.222	-0.1293	-0.1081	-0.185	-0.1247	-0.1461	-0.1004	Trp	UGG	7	Urp (UGG)7
-0.181	-0.1578	-0.1285	-0.0613	-0.0491	-0.0323	-0.1382	-0.1731	-0.1123	-0.1342	-0.1045	-0.1217	-0.0823	-0.063	-0.0759	-0.0831	-0.0857	-0.0519	Cys	UGU	7	Cys (UGU)7
-0.0358	-0.0501	-0.021	-0.1161	-0.1193	-0.0953	0.0213	-0.0247	-0.032	-0.0336	-0.0161	-0.0157	-0.0948	-0.1005	-0.067	-0.0918	-0.113	-0.111	Leu	UUA	7	Leu (UUA)7
-0.0513	-0.0473	-0.004	-0.0904	-0.1023	-0.0755	0.0075	-0.0446	0.0066	-0.0435	-0.0138	-0.0163	-0.099	-0.0651	-0.0716	-0.0959	-0.1078	-0.0962	Phe	UUC	7	Phe (UUC)7
-0.1814	-0.1693	-0.1179	-0.1211	-0.1207	-0.0786	-0.083	-0.1122	-0.0297	-0.1522	-0.1094	-0.1325	-0.1354	-0.0833	-0.1143	-0.1307	-0.1456	-0.1138	Leu	UUG	7	Leu (UUG)7
-0.0973	-0.1018	-0.037	-0.1172	-0.1204	-0.0914	-0.0413	-0.068	-0.0352	-0.0857	-0.0719	-0.0604	-0.1177	-0.0893	-0.0896	-0.119	-0.1352	-0.1132	Phe	UUU	7	Phe (UUU)7
0.0365	0.0453	0.0464	0.0377	0.0389	0.0251	0.0271	0.0233	0.0008	0.0532	0.0338	0.0472	0.0331	0.0273	0.0398	0.0444	0.0506	0.0512	Lys	AAA	8	Lys (AAA)8
0.0484	0.0515	0.0492	0.0367	0.0257	0.0229	0.028	0.0193	0.0112	0.0586	0.0381	0.0452	0.0356	0.0127	0.0329	0.0174	0.047	0.0289	Asn	AAC	8	Asn (AAC)8
0.0557	0.0667	0.0658	0.0409	0.0327	0.0281	0.0447	0.0454	0.0536	0.0665	0.0547	0.0609	0.0442	0.0357	0.0448	0.0454	0.0502	0.0381	Lys	AAG	8	Lys (AAG)8
0.0266	0.0279	0.0283	0.0404	0.0324	0.0159	0.0064	-0.0005	-0.0147	0.0473	0.0287	0.0353	0.0457	0.0187	0.0349	0.0456	0.0534	0.0412	Asn	AAU	8	Asn (AAU)8
0.025	0.0292	0.0245	0.0185	0.0089	-0.0053	0.0003	-0.0079	-0.0308	0.0332	0.0283	0.0183	0.0241	-0.0111	0.0161	0.0182	0.0157	0.0134	Thr	ACA	8	Uhr (ACA)8
0.0323	0.0418	0.0337	0.0165	0.0222	0.0088	0.0183	0.0139	0.0109	0.0372	0.0292	0.0329	0.0295	0.0098	0.0225	0.027	0.0133	0.0126	Thr	ACC	8	Uhr (ACC)8
0.0896	0.0755	0.049	0.0802	0.0465	0.0545	0.0571	0.042	0.0557	0.0817	0.075	0.0744	0.0813	0.0849	0.1014	0.0586	0.0831	0.0637	Thr	ACG	8	Uhr (ACG)8
0.0335	0.0442	0.0453	0.044	0.0378	0.0276	0.0232	0.0163	0.0083	0.0491	0.0335	0.0359	0.0251	0.0017	0.0146	0.0347	0.0338	0.0163	Thr	ACU	8	Uhr (ACU)8
0.0073	-0.0094	0.0136	-0.0343	-0.0233	-0.03	-0.0234	-0.0081	-0.0102	-0.006	-0.0064	-0.0055	-0.0102	-0.0132	0.0025	-0.0161	-0.0152	-0.0236	Arg	AGA	8	Arg (AGA)8
0.0372	0.0312	0.0205	0.0115	0.0008	-0.0002	0.0286	0.0232	0.0172	0.0261	0.0272	0.0292	0.0345	0.0063	0.0213	0.0053	0.0125	0.0078	Ser	AGC	8	Ser (AGC)8
0.0287	0.0159	0.0009	-0.0404	-0.0461	-0.0381	-0.0072	-0.0158	-0.0292	-0.0093	-0.0062	-0.0163	-0.0209	-0.0205	-0.0274	-0.0394	-0.0221	-0.0509	Arg	AGG	8	Arg (AGG)8
0.0351	0.0586	0.0373	0.0328	0.0172	0.0089	0.0294	0.0154	0.0211	0.0425	0.0312	0.0256	0.034	0.0141	0.0291	0.0313	0.0229	0.0254	Ser	AGU	8	Ser (AGU)8
0.0228	0.0386	0.037	0.0516	0.0169	0.048	0.0238	0.0422	-0.0011	0.0458	0.0668	0.0372	0.052	0.0477	0.0683	0.043	0.0475	0.0672	Ile	AUA	8	Ile (AUA)8
0.0655	0.0639	0.0675	0.0599	0.069	0.0754	0.0541	0.0788	0.0616	0.0732	0.0644	0.0582	0.0619	0.0459	0.056	0.055	0.0567	0.0468	Ile	AUC	8	Ile (AUC)8
0.0477	0.0397	0.0378	0.0444	0.0423	0.0282	0.0358	0.0242	0.0281	0.0543	0.0374	0.0463	0.0509	0.0233	0.0329	0.0463	0.046	0.0386	Met	AUG	8	Met (AUG)8
0.0648	0.0669	0.0648	0.0718	0.0881	0.088	0.0723	0.0717	0.0596	0.0751	0.0695	0.0751	0.0687	0.0497	0.0641	0.0762	0.0756	0.0677	Ile	AUU	8	Ile (AUU)8
-0.0128	0.0036	-0.0214	-0.01	-0.0325	-0.0223	-0.0229	-0.0297	-0.0168	0.005	-0.0041	0.0003	-0.0131	-0.0139	-0.0242	-0.0132	-0.0154	-0.0042	Gln	CAA	8	Gln (CAA)8
0.0307	0.0356	0.038	0.0193	0.0122	0.0108	0.0149	0.0218	0.0016	0.0348	0.0301	0.036	0.032	0.0258	0.0359	0.0342	0.0199	0.0154	His	CAC	8	His (CAC)8
0.0306	0.0256	0.0277	-0.001	-0.0095	-0.0066	0.0166	0.0145	0.0005	0.019	0.0217	0.025	-0.0009	0.0064	0.0133	0.004	0.0029	-0.0007	Gln	CAG	8	Gln (CAG)8
0.0334	0.0272	0.0144	0.0151	0.0209	0.0227	0.016	0.0148	-0.0119	0.0409	0.0422	0.0492	0.0388	0.0297	0.0106	0.0248	0.0277	0.0216	His	CAU	8	His (CAU)8
-0.0018	0.0035	-0.0038	-0.0137	-0.0232	-0.0311	-0.009	-0.0174	-0.0525	0.0044	-0.0185	-0.0042	-0.0219	-0.0244	-0.0027	-0.0261	-0.0193	-0.027	Pro	CCA	8	Pro (CCA)8
-0.007	-0.0087	-0.0164	-0.0369	-0.0433	-0.03	-0.0229	-0.0431	-0.0411	-0.0235	-0.0174	-0.0158	-0.0302	-0.0229	-0.0054	-0.0345	-0.036	-0.0274	Pro	CCC	8	Pro (CCC)8
-0.0908	-0.0867	-0.0852	-0.1103	-0.1179	-0.0947	-0.0701	-0.0607	-0.1199	-0.1072	-0.1002	-0.0823	-0.0983	-0.0636	-0.0641	-0.0998	-0.0856	-0.0873	Pro	CCG	8	Pro (CCG)8
-0.0211	-0.0199	-0.0163	-0.0395	-0.0239	-0.0282	-0.0282	-0.0235	-0.0277	-0.0161	-0.0436	-0.0377	-0.024	-0.0388	-0.0261	-0.027	-0.0327	-0.0312	Pro	CCU	8	Pro (CCU)8
-0.0264	-0.0192	-0.0222	-0.0333	-0.032	-0.0208	-0.0078	0.0014	0.0113	-0.0211	-0.0118	-0.0194	-0.0433	-0.0199	-0.0083	-0.02	-0.0157	-0.0337	Arg	CGA	8	Arg (CGA)8
-0.0153	-0.0114	-0.0083	-0.0281	-0.0249	-0.0209	-0.0022	-0.0091	-0.0003	0.0001	-0.0079	0.0115	-0.0021	-0.0026	-0.0148	-0.0289	-0.0222	-0.0201	Arg	CGC	8	Arg (CGC)8
-0.0149	-0.0364	-0.0229	-0.0742	-0.0742	-0.0584	-0.0348	-0.0159	-0.0217	-0.019	-0.0376	-0.0236	-0.0662	-0.0285	-0.0299	-0.061	-0.0547	-0.0549	Arg	CGG	8	Arg (CGG)8
0.0164	0.0116	0.0123	0.0169	0.0284	0.0212	0.0187	0.0294	0.0363	0.0143	0.0224	0.0195	0.0123	0.0115	0.0215	0.005	0.0273	0.006	Arg	CGU	8	Arg (CGU)8
0.0137	0.0285	0.0255	0.0129	0.0139	0.0241	0.011	0.0242	0.0117	0.0332	0.0252	0.0128	0.0171	0.0145	0.0084	0.0095	0.0107	0.0168	Leu	CUA	8	Leu (CUA)8
0.0088	0.0121	0.0128	0.0122	0.0157	0.0124	-0.0005	0.002	-0.0192	0.013	-0.007	0.0076	0.0073	0.0043	0.0132	0.0158	0.0222	0.0111	Leu	CUC	8	Leu (CUC)8
0.0178	0.0227	0.0117	0.02	0.0339	0.0328	0.0156	0.0081	-0.0115	0.0223	0.0188	0.0286	0.0226	0.0237	0.0267	0.0229	0.0226	0.0227	Leu	CUG	8	Leu (CUG)8
0.0237	0.0171	0.0083	0.0196	0.0275	0.024	0.0102	0.0271	0.0122	0.0177	0.016	0.0128	0.0194	0.0279	0.0253	0.0209	0.021	0.026	Leu	CUU	8	Leu (CUU)8
-0.0385	-0.0429	-0.0401	-0.0265	-0.0279	-0.0287	-0.031	-0.0259	-0.0281	-0.0423	-0.0414	-0.0375	-0.0276	-0.0265	-0.0386	-0.0215	-0.0247	-0.0214	Glu	GAA	8	Glu (GAA)8
-0.0231	-0.0332	-0.0252	-0.0166	-0.0236	-0.0122	-0.0201	-0.0059	0.0101	-0.0242	-0.0216	-0.0205	-0.0286	-0.0191	-0.0208	-0.0164	-0.0224	-0.029	Asp	GAC	8	Asp (GAC)8
-0.0394	-0.0353	-0.0337	-0.0535	-0.0571	-0.0513	-0.0302	-0.015	0.0019	-0.0467	-0.0488	-0.0427	-0.0543	-0.0518	-0.0573	-0.0494	-0.0561	-0.0556	Glu	GAG	8	Glu (GAG)8
-0.0155	-0.0263	-0.0204	0.0128	0.0085	0.0022	-0.0081	-0.0081	0.0175	-0.0318	-0.0153	-0.0201	-0.0016	0.0044	-0.0132	0.005	-0.0097	0.0038	Asp	GAU	8	Asp (GAU)8
-0.0382	-0.034	-0.038	-0.0124	-0.0308	-0.0146	-0.0323	-0.0207	-0.0032	-0.0347	-0.032	-0.0295	-0.0295	-0.0251	-0.032	-0.0243	-0.034	-0.0344	Ala	GCA	8	Ala (GCA)8
-0.0486	-0.0466	-0.0398	-0.0451	-0.0404	-0.0304	-0.0434	-0.0335	0.0018	-0.0563	-0.046	-0.0512	-0.0513	-0.034	-0.0525	-0.0555	-0.0591	-0.0526	Ala	GCC	8	Ala (GCC)8
-0.0695	-0.0861	-0.0771	-0.0835	-0.1101	-0.0882	-0.0327	-0.054	-0.0505	-0.0812	-0.0377	-0.0502	-0.0844	-0.0539	-0.0543	-0.0669	-0.0712	-0.0709	Ala	GCG	8	Ala (GCG)8
-0.0165	-0.021	-0.0285	-0.0049	-0.0029	0.0011	-0.0191	-0.011	0.0104	-0.0321	-0.028	-0.0304	-0.0174	-0.0122	-0.0228	-0.0109	-0.0147	-0.0157	Ala	GCU	8	Ala (GCU)8
-0.0797	-0.08	-0.0846	-0.0849	-0.0716	-0.0862	-0.0564	-0.0571	-0.037	-0.1099	-0.0827	-0.0846	-0.0865	-0.0893	-0.122	-0.093	-0.0889	-0.0984	Gly	GGA	8	Gly (GGA)8
-0.1048	-0.1003	-0.1022	-0.1297	-0.1145	-0.0964	-0.07	-0.0556	-0.0634	-0.1211	-0.1114	-0.1101	-0.125	-0.1119	-0.1303	-0.1231	-0.1142	-0.1272	Gly	GGC	8	Gly (GGC)8
-0.101	-0.1015	-0.089	-0.1454	-0.1399	-0.1217	-0.0526	-0.0708	-0.0366	-0.1084	-0.0937	-0.107	-0.1419	-0.1163	-0.1335	-0.1354	-0.1376	-0.1449	Gly	GGG	8	Gly (GGG)8
-0.0746	-0.0791	-0.0595	-0.0769	-0.0733	-0.0757	-0.0412	-0.0326	-0.008	-0.0966	-0.0751	-0.0887	-0.0887	-0.0953	-0.1117	-0.0849	-0.0993	-0.1097	Gly	GGU	8	Gly (GGU)8
-0.0448	-0.0467	-0.0326	-0.0337	-0.0257	-0.0307	-0.0307	-0.0441	-0.0155	-0.0503	-0.0356	-0.0522	-0.0039	-0.0038	-0.0166	-0.0074	-0.0155	0.0093	Val	GUA	8	Val (GUA)8
0.0032	-0.0059	-0.012	0.0241	0.0102	0.0273	0.0207	0.0146	0.0429	-0.0146	0.0012	-0.0054	0.0173	0.075	0.0497	0.0281	0.0157	0.0584	Val	GUC	8	Val (GUC)8
-0.0124	-0.0122	-0.0084	0.0032	0.0155	0.014	0.0113	0.0108	0.0335	-0.0195	-0.004	-0.0074	-0.0035	0.0104	-0.006	0.0045	-0.0034	0.0091	Val	GUG	8	Val (GUG)8
-0.0247	-0.0156	-0.0173	0.0139	0.0183	-0.0007	-0.0004	0.0003	0.0202	-0.0239	-0.0162	-0.0129	0.0057	0.057	0.0432	0.0208	0.0289	0.0613	Val	GUU	8	Val (GUU)8
0.0574	0.0681	0.0535	0.0826	0.0661	0.0553	0.0594	0.0488	0.062	0.0625	0.0548	0.0532	0.0663	0.0478	0.0533	0.0627	0.0573	0.0622	Tyr	UAC	8	Uyr (UAC)8
0.0629	0.0523	0.064	0.0904	0.0874	0.0781	0.0471	0.0681	0.0537	0.0719	0.076	0.0742	0.0841	0.0733	0.065	0.0841	0.0889	0.0889	Tyr	UAU	8	Uyr (UAU)8
0.0069	0.0025	0.0124	0.0281	0.019	0.0112	-0.0076	-0.0134	-0.0168	0.0091	0.0137	-0.0005	0.0496	0.0169	0.0166	0.0358	0.0193	0.0281	Ser	UCA	8	Ser (UCA)8
-0.0068	-0.0046	0.0026	0.0192	0.0276	0.019	-0.0073	-0.0268	-0.0132	0.0039	-0.0052	0.0056	0.0138	-0.0025	0.0107	0.0123	0.0073	0.0001	Ser	UCC	8	Ser (UCC)8
-0.0176	-0.0068	-0.0124	-0.0078	0.0094	0.0137	-0.0014	-0.0123	-0.0161	-0.0165	-0.0196	-0.0127	-0.0265	0.0227	0.0001	0.0125	-0.0065	0.0085	Ser	UCG	8	Ser (UCG)8
0.0167	0.0178	0.0127	0.0281	0.0244	0.0235	-0.0015	-0.0074	-0.0025	0.0188	0.0106	0.0086	0.0236	0.0103	0.0169	0.0293	0.0237	0.0239	Ser	UCU	8	Ser (UCU)8
-0.018	-0.02	-0.0203	0.0057	0.0371	0.0262	0.0054	0.0154	0.0256	-0.011	-0.0054	-0.0196	-0.0205	-0.0104	-0.014	-0.0069	-0.0071	-0.0049	Cys	UGC	8	Cys (UGC)8
-0.0142	-0.022	-0.0123	0.0064	0.0359	0.0229	0.0044	-0.0067	0.0084	-0.0271	-0.0106	-0.0384	-0.005	-0.0067	-0.0197	-0.0352	-0.0126	0.0084	Trp	UGG	8	Urp (UGG)8
-0.0252	-0.051	-0.0378	-0.0123	0.0081	0.0001	-0.0388	-0.011	-0.0292	-0.0408	-0.0391	-0.0506	-0.0274	-0.0232	-0.0442	-0.0254	-0.0321	-0.0185	Cys	UGU	8	Cys (UGU)8
0.0147	0.0002	0.0078	0.0395	0.0377	0.041	0.0046	-0.0048	0.006	0.0131	0.017	0.0285	0.0398	0.0423	0.0399	0.0433	0.038	0.0344	Leu	UUA	8	Leu (UUA)8
0.0149	0.0134	0.0278	0.0331	0.0434	0.0298	0.0207	0.0138	0.0019	0.0281	0.0237	0.0297	0.0362	0.0251	0.0227	0.0298	0.0364	0.0303	Phe	UUC	8	Phe (UUC)8
0.001	0.0153	0.0276	0.0282	0.0416	0.0404	0.0083	0.0122	0.0181	0.0231	0.0165	0.0226	0.013	0.0201	0.0204	0.027	0.0147	0.0367	Leu	UUG	8	Leu (UUG)8
-0.0063	0.0091	0.0067	0.0365	0.0466	0.0382	0.0201	0.0057	0.0133	0.0123	0.0222	0.0293	0.0352	0.0143	0.0184	0.0415	0.0354	0.0423	Phe	UUU	8	Phe (UUU)8
0.0008	0.0062	0.01	0.0136	0.0197	0.0081	0.0028	0.0051	-0.016	0.0074	0.0097	0.0111	-0.0013	0.0003	0.0052	0.0001	0.0108	-0.0019	Lys	AAA	9	Lys (AAA)9
0.0074	0.0071	0.0048	0.0169	-0.0019	0.0086	0.0137	0.0134	0.0027	0.012	0.0078	0.0091	0.0038	-0.0009	0.0151	0.0042	0.0101	0.0079	Asn	AAC	9	Asn (AAC)9
0.0109	0.0173	0.0167	0.0219	0.0215	0.0204	0.0143	0.0204	0.0407	0.0153	0.0173	0.0154	0.0189	0.0008	0.0167	0.0162	0.0194	0.0116	Lys	AAG	9	Lys (AAG)9
-0.0179	-0.0278	-0.0207	-0.0154	-0.031	-0.015	-0.0111	-0.0303	-0.0104	-0.0179	-0.0184	-0.0207	-0.0107	-0.0327	-0.0278	-0.0219	-0.0128	-0.0143	Asn	AAU	9	Asn (AAU)9
0.0085	0.0031	-0.0125	0.0004	-0.0101	-0.0131	-0.0188	-0.0104	-0.0107	-0.0073	-0.0121	-0.0118	0.0005	-0.0128	-0.02	0.0065	-0.0089	-0.0136	Thr	ACA	9	Uhr (ACA)9
0.0121	0.002	0.0021	0.0045	0.0197	0.0048	0.0048	0.0027	-0.0024	0.0131	0.008	0.0058	0.0084	0.0083	0.0019	0.0008	0.0029	0.0045	Thr	ACC	9	Uhr (ACC)9
0.0301	0.0175	0.0334	0.0213	0.0316	0.0459	0.0281	0.0174	0.0026	0.0248	0.0229	0.0406	0.0394	0.0382	0.0444	0.0392	0.0364	0.052	Thr	ACG	9	Uhr (ACG)9
-0.0071	0.0005	-0.0014	0.0017	-0.0067	-0.0162	-0.001	-0.0042	-0.0114	-0.0031	-0.0143	-0.0139	-0.0203	-0.0308	-0.0219	-0.0105	-0.0109	-0.016	Thr	ACU	9	Uhr (ACU)9
-0.0101	-0.0109	0.0147	-0.0067	-0.0065	-0.0252	-0.0227	-0.0145	-0.0261	-0.0088	-0.0013	-0.0117	-0.0063	-0.0134	0.0072	0.0015	-0.0114	-0.0039	Arg	AGA	9	Arg (AGA)9
-0.0082	-0.0036	-0.0025	-0.0029	-0.0053	0.0107	-0.006	0.0095	-0.0086	0.0049	0.0003	-0.0055	-0.0056	0.0017	0.0051	-0.0042	-0.0002	-0.0047	Ser	AGC	9	Ser (AGC)9
-0.0485	-0.0385	-0.0301	-0.0408	-0.0259	-0.0373	-0.0391	-0.0391	-0.062	-0.0428	-0.043	-0.0302	-0.0474	-0.0337	-0.0528	-0.0443	-0.0368	-0.0416	Arg	AGG	9	Arg (AGG)9
-0.0174	-0.005	-0.0108	0.0112	-0.0005	-0.0296	-0.0171	-0.023	-0.0067	0.002	0.0037	0.007	0.0032	-0.0101	-0.0184	-0.0014	-0.0098	-0.0092	Ser	AGU	9	Ser (AGU)9
-0.0093	0.0109	0.0051	0.0239	0.0115	0.0097	-0.0191	0.0044	0.0097	0.0174	0.0117	0.0066	0.0231	0.0314	0.0286	0.0064	0.0133	0.0247	Ile	AUA	9	Ile (AUA)9
0.0283	0.0374	0.038	0.036	0.0567	0.0549	0.04	0.0513	0.0735	0.0283	0.0275	0.0222	0.0327	0.0313	0.034	0.0248	0.0285	0.0235	Ile	AUC	9	Ile (AUC)9
0.011	0.0058	0.0124	0.0099	0.0134	0.0088	0.0013	0.0132	0.0129	0.0111	0.0099	0.0007	0.0139	0.0005	0.0001	0.0219	0.0162	0.0111	Met	AUG	9	Met (AUG)9
0.0315	0.0392	0.0227	0.0303	0.071	0.067	0.0479	0.0551	0.0954	0.0493	0.0397	0.0366	0.0377	0.0293	0.0287	0.0353	0.0377	0.0309	Ile	AUU	9	Ile (AUU)9
-0.0081	-0.0206	-0.0312	-0.023	-0.0297	-0.029	-0.0123	-0.0283	-0.0387	-0.0095	-0.0142	-0.0376	-0.0311	-0.028	-0.0282	-0.0333	-0.028	-0.0378	Gln	CAA	9	Gln (CAA)9
0.0223	0.0015	0.0037	0.0128	0.0075	0.0047	0.0167	0.0117	0.0095	0.0012	0.0106	-0.0032	0.0097	0.019	0.02	0.0127	0.014	0.0107	His	CAC	9	His (CAC)9
-0.0007	-0.0041	-0.0062	-0.0051	-0.0144	-0.009	-0.0105	-0.0091	-0.0208	-0.0111	-0.0087	-0.0089	-0.0115	-0.0141	-0.0191	-0.0141	-0.0141	-0.0132	Gln	CAG	9	Gln (CAG)9
-0.017	-0.017	-0.014	-0.0128	-0.0133	0.0038	-0.0265	-0.0142	-0.0302	-0.006	-0.0094	-0.0006	-0.0111	-0.0233	-0.0273	-0.0197	-0.0051	-0.0072	His	CAU	9	His (CAU)9
0.0168	0.0038	0.0084	0.0028	-0.0019	0.0057	-0.0014	0.0012	-0.0019	-0.0071	0.004	-0.0013	0.0001	0.0017	-0.0099	-0.0098	-0.0033	-0.0109	Pro	CCA	9	Pro (CCA)9
0.0009	-0.0175	-0.0189	-0.0288	-0.0299	-0.0227	-0.026	-0.0128	-0.0379	-0.0234	-0.0208	-0.0159	-0.0274	-0.0166	-0.0262	-0.0234	-0.0285	-0.0258	Pro	CCC	9	Pro (CCC)9
-0.0869	-0.0536	-0.0568	-0.0526	-0.0533	-0.0576	-0.0317	-0.0481	-0.0761	-0.0752	-0.0743	-0.0537	-0.0577	-0.0572	-0.0515	-0.0614	-0.0505	-0.0405	Pro	CCG	9	Pro (CCG)9
-0.0309	-0.0359	-0.0255	-0.023	-0.0255	-0.0268	-0.0273	-0.0175	-0.011	-0.0289	-0.0365	-0.0364	-0.0401	-0.0331	-0.0363	-0.0271	-0.0342	-0.0463	Pro	CCU	9	Pro (CCU)9
-0.0029	0.0174	0.0181	0.0072	0.018	0.0147	0.0191	0.039	0.0114	0.0122	0.0117	0.0159	0.014	0.0118	0.017	0.0087	0.0084	0.0001	Arg	CGA	9	Arg (CGA)9
-0.03	-0.0277	-0.027	-0.0122	-0.0047	0.0017	-0.0067	-0.0096	-0.0072	-0.0169	-0.0252	-0.0164	-0.0132	-0.0153	-0.02	-0.0294	-0.0147	-0.018	Arg	CGC	9	Arg (CGC)9
0.0176	0.0069	0.0245	0.013	0.0079	0.0187	0.0306	0.0219	0.0381	0.0132	0.0149	0.014	0.0087	0.0331	0.0494	0.0231	0.0189	0.0153	Arg	CGG	9	Arg (CGG)9
-0.0046	-0.0356	-0.0194	-0.0126	-0.0222	-0.0291	-0.0317	-0.0192	0.0354	-0.0326	-0.0061	-0.0153	-0.0061	-0.018	-0.036	-0.0235	-0.0278	-0.0431	Arg	CGU	9	Arg (CGU)9
0.0221	0.0411	0.0242	0.0095	0.0202	0.0296	0.0099	0.0062	0.0133	0.0284	0.0147	0.0075	0.0125	0.0236	0.0144	0.0058	0.0309	0.0303	Leu	CUA	9	Leu (CUA)9
0.0025	0.0111	0.0029	0.0065	0.0116	0.0127	0.0059	0.0047	-0.0009	0.0107	-0.0014	-0.001	0.008	-0.0076	0.0027	-0.0052	0.0042	-0.0083	Leu	CUC	9	Leu (CUC)9
0.017	0.0248	0.0265	0.0173	0.0099	0.0184	0.0127	0.014	0.0148	0.018	0.0195	0.0168	0.0093	0.0185	0.0238	0.0094	0.0087	0.0171	Leu	CUG	9	Leu (CUG)9
0.0213	0.0041	0.0065	0.0127	0.0105	-0.0019	0.0006	0.0019	0.003	0.0012	0.0011	0.0039	0.0023	-0.0079	0.0091	-0.0077	0.003	0.005	Leu	CUU	9	Leu (CUU)9
-0.0034	-0.0068	-0.0091	-0.0085	-0.0101	-0.0104	-0.006	-0.0047	-0.0062	-0.0004	-0.004	-0.0017	-0.0094	-0.0065	-0.0067	0.0036	-0.0052	-0.0026	Glu	GAA	9	Glu (GAA)9
0.0004	0.0048	0.0008	-0.005	-0.0142	0.0047	-0.0082	0.0047	-0.0206	-0.0017	0.0029	0.0051	0.0011	-0.0021	-0.0029	0.0021	0.0009	-0.0019	Asp	GAC	9	Asp (GAC)9
-0.0125	-0.009	-0.0088	-0.0105	-0.006	-0.0065	-0.0187	-0.0201	-0.0235	-0.0158	-0.0134	-0.0122	-0.0116	-0.0055	-0.0127	-0.017	-0.0166	-0.0153	Glu	GAG	9	Glu (GAG)9
0.0033	0.0041	0.0012	0.0108	-0.0012	-0.003	0.0012	-0.0081	0.002	0.0085	0.0158	0.0153	0.0075	0.0102	0.0068	0.0026	0.0093	0.01	Asp	GAU	9	Asp (GAU)9
0.0096	0.0192	0.0149	0.0099	0.0131	0.0087	0.0114	-0.0041	-0.0129	0.0143	0.0091	0.0119	0.0052	-0.0006	-0.0071	0.0106	0.0034	-0.0022	Ala	GCA	9	Ala (GCA)9
0.0162	0.0129	0.0132	0.0117	0.0136	0.0067	0.0173	0.0037	0.0183	0.0087	0.0133	0.007	0.0049	0.012	0.0088	-0.0061	-0.0004	0.0052	Ala	GCC	9	Ala (GCC)9
-0.0311	-0.04	-0.0472	-0.015	-0.0219	-0.0106	-0.0106	-0.0072	-0.0313	-0.0264	-0.0102	-0.0154	0.0031	-0.004	-0.0053	-0.009	-0.0236	-0.0083	Ala	GCG	9	Ala (GCG)9
0.0276	0.0224	0.0241	0.0047	-0.0001	0.0026	0.0132	0.0091	0.0036	0.0168	0.0044	0.0138	0.0145	0.0069	0.0086	0.013	0.0086	0.008	Ala	GCU	9	Ala (GCU)9
-0.0057	-0.0038	0.0007	-0.0086	-0.0127	-0.0143	-0.0044	-0.0175	-0.0088	-0.0154	-0.0158	-0.0048	-0.0133	-0.0204	-0.0229	-0.0151	-0.0251	-0.0201	Gly	GGA	9	Gly (GGA)9
-0.005	-0.0098	-0.0144	-0.0249	-0.0136	-0.0129	-0.017	-0.0171	0.0036	-0.0135	-0.0168	-0.0215	-0.0253	-0.0165	-0.0264	-0.0271	-0.0236	-0.0263	Gly	GGC	9	Gly (GGC)9
-0.0382	-0.0418	-0.029	-0.0374	-0.0426	-0.02	-0.0249	-0.0404	-0.0239	-0.032	-0.029	-0.04	-0.0277	-0.0185	-0.031	-0.0326	-0.0338	-0.036	Gly	GGG	9	Gly (GGG)9
-0.0053	-0.0021	0.0049	0.0052	0.0028	-0.0006	0.0098	0.0019	0.0056	0.0047	0.0021	-0.0022	-0.0032	0.0115	0.0068	0.0088	0.0036	-0.006	Gly	GGU	9	Gly (GGU)9
-0.0038	-0.0217	-0.0172	-0.0134	-0.0251	-0.0467	-0.0113	-0.0207	-0.0068	-0.0135	-0.0182	-0.0067	-0.0059	0.0057	0.006	-0.0154	-0.0097	0.012	Val	GUA	9	Val (GUA)9
0.0148	0.0206	0.0155	0.0164	0.0122	0.0224	0.0185	0.0248	0.0318	0.0244	0.0214	0.0147	0.0331	0.0768	0.0785	0.0578	0.0413	0.0855	Val	GUC	9	Val (GUC)9
[truncated: 442 more rows]

## Sheet: Table S1 (Mean + p-value)
Log2-transformed mean dwell time values with p-adj. Value (used for Figure 1A)
codon	aa	CTRL	DOUBLE	ILE	LEU	TRIPLE	VAL	p_adj_LEU	p_adj_ILE	p_adj_VAL	p_adj_DOUBLE	p_adj_TRIPLE
AAA	Lys	0.175224	0.0853143	0.149414	0.223624	0.134938	0.1379	0.996236	0.999821	0.998913	0.940333	0.99843
AAC	Asn	0.315581	0.301671	0.34501	0.253171	0.224781	0.219743	0.58219	0.972441	0.132601	0.999159	0.176098
AAG	Lys	0.227057	0.216138	0.172443	0.206933	0.200757	0.196981	0.998009	0.846867	0.986978	0.999899	0.992962
AAU	Asn	-0.0074	0.0427238	-0.00527143	-0.0132381	-0.0264238	-0.0294238	0.999986	1	0.990906	0.748378	0.995396
ACA	Thr	0.146819	0.121676	0.160262	0.105195	0.0719333	0.0627476	0.960842	0.999805	0.546346	0.995977	0.666094
ACC	Thr	0.0708381	-0.0432524	0.116114	-0.045981	-0.075419	-0.100033	0.00804537	0.749742	1.5929e-05	0.0104663	0.000336857
ACG	Thr	0.342533	0.342333	0.294333	0.307176	0.310276	0.283648	0.977962	0.919023	0.829038	1	0.985364
ACU	Thr	0.0996905	0.160548	0.103286	0.111962	0.0557476	0.0756667	0.999504	0.999999	0.987975	0.59121	0.852403
AGA	Arg	0.323757	0.293724	0.300933	0.338976	0.290924	0.301771	0.998873	0.992303	0.993529	0.973498	0.961101
AGC	Ser	0.0128381	-0.0429333	0.0478619	-0.0496524	-0.045	-0.0657048	0.215735	0.80028	0.0565466	0.335295	0.295118
AGG	Arg	0.204957	0.183971	0.191562	0.156633	0.171981	0.134038	0.982066	0.999962	0.909871	0.999654	0.996931
AGU	Ser	-0.228167	-0.132224	-0.242543	-0.177038	-0.178319	-0.162957	0.875307	0.999591	0.715437	0.30065	0.88659
AUA	Ile	0.106519	0.145743	0.103919	0.149762	0.0653524	0.0834238	0.979172	1	0.998885	0.986541	0.983269
AUC	Ile	-0.113338	0.116471	0.263943	-0.10929	-0.127595	-0.1142	1	0.000274469	1	0.0805351	0.999981
AUG	Met	-0.0163286	0.056981	-0.129781	0.0482667	0.0164667	0.0296905	0.81088	0.247197	0.948036	0.715358	0.988157
AUU	Ile	-0.342557	-0.0360952	0.0355905	-0.276614	-0.298362	-0.277676	0.971218	0.000280627	0.973179	0.00600341	0.995319
CAA	Gln	0.078781	0.0397905	0.0890571	0.0220762	0.0118333	-0.0119524	0.909035	0.999969	0.574859	0.981128	0.831711
CAC	His	0.0870476	-0.0227619	0.11301	0.00321429	-0.0370286	-0.0631143	0.218031	0.98156	0.00124967	0.0417832	0.0135814
CAG	Gln	0.0630238	0.0285667	0.0629952	-0.0125286	-0.00259048	-0.0314714	0.807433	1	0.618262	0.992584	0.883809
CAU	His	-0.139657	-0.108157	-0.142781	-0.114533	-0.171219	-0.170195	0.992244	1	0.981183	0.978409	0.978221
CCA	Pro	0.0231571	-0.115952	0.0330143	-0.0292476	-0.0704143	-0.106486	0.423915	0.999271	0.000132443	3.25799e-05	0.0137398
CCC	Pro	-0.0591524	-0.306186	-0.0306571	-0.24429	-0.212924	-0.293029	0.000397938	0.984857	3.1931e-06	7.7372e-07	0.00570836
CCG	Pro	0.296219	0.134286	0.265462	0.217576	0.202871	0.157938	0.392238	0.974652	0.0121078	0.0017201	0.20843
CCU	Pro	-0.0306095	-0.106562	-0.0276952	-0.056019	-0.101076	-0.111838	0.983054	1	0.246741	0.31832	0.403493
CGA	Arg	0.380833	0.356967	0.37019	0.368833	0.336686	0.316576	0.999937	0.999965	0.861338	0.998187	0.969282
CGC	Arg	0.238414	0.0821286	0.254248	0.0890095	0.1175	0.0537524	0.00444795	0.998788	0.000175719	0.0024718	0.0390224
CGG	Arg	0.430281	0.323181	0.438986	0.350238	0.342071	0.291381	0.699851	0.999986	0.130403	0.387562	0.605535
CGU	Arg	0.121919	0.14461	0.104829	0.122262	0.0827905	0.0901476	1	0.999682	0.993752	0.998736	0.983796
CUA	Leu	-0.180024	-0.1511	-0.178562	-0.125724	-0.181943	-0.176071	0.975092	1	1	0.998661	1
CUC	Leu	-0.195086	-0.199857	-0.137776	-0.0358667	-0.274829	-0.281152	0.158779	0.95294	0.781005	1	0.831031
CUG	Leu	0.0716238	0.112062	0.0203571	0.140281	0.0560667	0.0609095	0.882972	0.963935	0.999979	0.98734	0.99987
CUU	Leu	-0.570671	-0.4317	-0.532667	-0.304762	-0.558167	-0.5459	0.00653056	0.995659	0.999444	0.426081	0.999981
GAA	Glu	0.426343	0.3754	0.342605	0.452948	0.36921	0.395043	0.998493	0.790847	0.996725	0.969792	0.950842
GAC	Asp	0.580933	0.55991	0.551005	0.560067	0.520252	0.513576	0.99994	0.999647	0.983524	0.999938	0.989731
GAG	Glu	0.232257	0.187867	0.194295	0.204643	0.208448	0.182205	0.999125	0.995983	0.98559	0.991667	0.999575
GAU	Asp	0.198195	0.295376	0.142095	0.243286	0.199919	0.219795	0.998512	0.995787	0.99996	0.950642	1
GCA	Ala	0.00653809	-0.0341476	0.0439571	-0.0542524	-0.0519143	-0.0771952	0.85354	0.979715	0.599204	0.970722	0.873083
GCC	Ala	-0.0198571	-0.198733	0.0697619	-0.166833	-0.161114	-0.210624	0.00159907	0.154631	1.38413e-05	5.46565e-05	0.00277449
GCG	Ala	0.220162	0.123838	0.230352	0.128076	0.149257	0.0906905	0.875237	0.999996	0.623305	0.852931	0.955828
GCU	Ala	-0.0727714	-0.0606	-0.0326333	-0.0848095	-0.0997714	-0.112638	0.995799	0.539317	0.546829	0.995575	0.864245
GGA	Gly	0.437119	0.435467	0.380948	0.400914	0.3864	0.374914	0.999094	0.992689	0.988318	1	0.99546
GGC	Gly	0.175219	0.0541762	0.20159	0.0786143	0.0870619	0.0410238	0.713522	0.998832	0.362419	0.481228	0.785705
GGG	Gly	0.328514	0.15359	0.313438	0.184205	0.212586	0.133186	0.718537	0.99999	0.398858	0.525394	0.865435
GGU	Gly	-0.162	-0.0875143	-0.203357	-0.135248	-0.129171	-0.1329	0.999545	0.996299	0.999315	0.948231	0.998772
GUA	Val	0.0543	0.1126	0.0103143	0.0853143	0.4198	0.5644	0.994468	0.97305	2.15605e-13	0.913165	6.14581e-08
GUC	Val	-0.14059	-0.160271	-0.127	-0.163371	0.546095	0.686205	0.999962	0.999997	2.17089e-09	0.999981	7.15482e-07
GUG	Val	-0.103624	-0.0428667	-0.20041	-0.067319	0.215419	0.33461	0.991716	0.622698	1.51175e-09	0.922616	1.44626e-05
GUU	Val	-0.44159	-0.312938	-0.450181	-0.372781	0.316029	0.464295	0.986817	0.999999	7.53064e-13	0.828579	1.06402e-09
UAC	Tyr	-0.116648	-0.0946048	-0.127976	-0.0877857	-0.130662	-0.12359	0.989459	0.999882	0.99999	0.997003	0.999664
UAU	Tyr	-0.271395	-0.184043	-0.313967	-0.171881	-0.234186	-0.213581	0.167647	0.909416	0.733427	0.294889	0.947255
UCA	Ser	-0.281276	-0.279262	-0.26649	-0.287943	-0.308571	-0.312776	0.999997	0.999868	0.994889	1	0.997402
UCC	Ser	-0.325938	-0.395357	-0.261186	-0.41551	-0.413838	-0.438157	0.660343	0.884685	0.414387	0.851068	0.678202
UCG	Ser	0.134538	0.15939	0.119076	0.124548	0.100019	0.106238	0.999961	0.999662	0.993856	0.996663	0.984732
UCU	Ser	-0.403933	-0.316662	-0.361252	-0.37721	-0.40039	-0.390733	0.998523	0.98673	0.999953	0.767189	1
UGC	Cys	-0.186348	-0.195976	-0.239029	-0.1853	-0.196219	-0.213886	1	0.882616	0.992648	0.999955	0.999949
UGG	Trp	0.139662	0.160386	-0.00853333	0.21589	0.156581	0.147352	0.65768	0.0446702	0.999988	0.998465	0.999425
UGU	Cys	-0.31411	-0.162476	-0.403462	-0.19489	-0.235105	-0.199757	0.0503131	0.260068	0.0684296	0.00461424	0.396491
UUA	Leu	-0.376148	-0.307033	-0.445267	-0.250205	-0.370143	-0.3551	0.217441	0.815176	0.99897	0.81522	0.999998
UUC	Phe	-0.600719	-0.5761	-0.598281	-0.548529	-0.581667	-0.571295	0.992287	1	0.9995	0.999791	0.999941
UUG	Leu	-0.314795	-0.18171	-0.42329	-0.144086	-0.24601	-0.219414	0.147906	0.628327	0.745551	0.401344	0.921267
UUU	Phe	-0.736167	-0.619748	-0.746233	-0.591038	-0.659876	-0.636986	0.581501	0.999997	0.875201	0.78105	0.956002
