# Supplementary material for: Codon-specific ribosome stalling reshapes translational dynamics during branched-chain amino acid starvation
Source: Genome Biol. 2025 Sep 27;26:315. doi: 10.1186/s13059-025-03800-6 (PMC12476630; doi:10.1186/s13059-025-03800-6)
Supplement: Supplementary file 3 — Additional file 3. Table S2: Free intracellular amino acid levels upon BCAA starvation. [file 13059_2025_3800_MOESM3_ESM.xlsx]

## Sheet: Table_S2
Amount of measured Metabolites										Differential amount of metabolites relativ to Ctrl
Replicate	Starvation	[µmol/g of protein]	Metabolite							Starvation	Metabolite	Essentiality	log2FC
1	Ctrl	25.0625	alanine							Double	alanine	Non-essential	0.196567
2	Ctrl	28.8883	alanine							Ile	alanine	Non-essential	-0.314789
3	Ctrl	26.7032	alanine							Leu	alanine	Non-essential	-0.208651
4	Ctrl	30.5676	alanine							Triple	alanine	Non-essential	-0.350544
5	Ctrl	28.8784	alanine							Val	alanine	Non-essential	0.165492
1	Double	26.7211	alanine							Double	arginine	Non-essential	0.0725229
2	Double	31.4394	alanine							Ile	arginine	Non-essential	0.0258672
3	Double	33.7068	alanine							Leu	arginine	Non-essential	0.695739
4	Double	33.732	alanine							Triple	arginine	Non-essential	0.112219
5	Double	34.9507	alanine							Val	arginine	Non-essential	0.561878
1	Ile	2.03214	alanine							Double	asparagine	Non-essential	0.177308
2	Ile	38.795	alanine							Ile	asparagine	Non-essential	0.45803
3	Ile	35.8283	alanine							Leu	asparagine	Non-essential	0.458944
4	Ile	34.0965	alanine							Triple	asparagine	Non-essential	0.36243
5	Ile	1.884	alanine							Val	asparagine	Non-essential	0.49794
1	Leu	1.988	alanine							Double	aspartate	Non-essential	0.0788496
2	Leu	2.16426	alanine							Ile	aspartate	Non-essential	-0.155317
3	Leu	38.7717	alanine							Leu	aspartate	Non-essential	0.481751
4	Leu	38.0265	alanine							Triple	aspartate	Non-essential	0.352209
5	Leu	40.2845	alanine							Val	aspartate	Non-essential	0.163901
1	Triple	36.5248	alanine							Double	glutamate	Non-essential	-0.247539
2	Triple	33.7277	alanine							Ile	glutamate	Non-essential	-0.141874
3	Triple	35.0821	alanine							Leu	glutamate	Non-essential	-0.133922
4	Triple	2.30051	alanine							Triple	glutamate	Non-essential	-0.237835
5	Triple	2.24356	alanine							Val	glutamate	Non-essential	-0.00892845
1	Val	1.79919	alanine							Double	glutamine	Non-essential	0.72041
2	Val	43.2806	alanine							Ile	glutamine	Non-essential	0.849504
3	Val	37.1662	alanine							Leu	glutamine	Non-essential	0.837344
4	Val	37.2765	alanine							Triple	glutamine	Non-essential	0.788821
5	Val	37.6064	alanine							Val	glutamine	Non-essential	1.053
1	Ctrl	2.32592	arginine							Double	glycine	Non-essential	-0.0737459
2	Ctrl	3.45078	arginine							Ile	glycine	Non-essential	0.196677
3	Ctrl	3.5971	arginine							Leu	glycine	Non-essential	0.135277
4	Ctrl	3.71139	arginine							Triple	glycine	Non-essential	-0.0318555
5	Ctrl	3.68472	arginine							Val	glycine	Non-essential	0.176001
1	Double	2.86821	arginine							Double	histidine	Essential	0.304345
2	Double	3.3586	arginine							Ile	histidine	Essential	0.499318
3	Double	3.62399	arginine							Leu	histidine	Essential	0.532503
4	Double	3.76882	arginine							Triple	histidine	Essential	0.169434
5	Double	4.01485	arginine							Val	histidine	Essential	0.646656
1	Ile	3.23546	arginine							Double	isoleucine	Essential	-Inf
2	Ile	3.52787	arginine							Ile	isoleucine	Essential	-Inf
3	Ile	3.84831	arginine							Leu	isoleucine	Essential	0.681471
4	Ile	3.10715	arginine							Triple	isoleucine	Essential	-Inf
5	Ile	3.35451	arginine							Val	isoleucine	Essential	0.803197
1	Leu	4.74658	arginine							Double	leucine	Essential	-4.71584
2	Leu	5.87711	arginine							Ile	leucine	Essential	0.717478
3	Leu	4.14372	arginine							Leu	leucine	Essential	-Inf
4	Leu	7.9872	arginine							Triple	leucine	Essential	-5.58611
5	Leu	4.40785	arginine							Val	leucine	Essential	0.849202
1	Triple	3.60076	arginine							Double	lysine	Essential	1.06554
2	Triple	3.21982	arginine							Ile	lysine	Essential	0.924192
3	Triple	4.2569	arginine							Leu	lysine	Essential	1.55091
4	Triple	3.90013	arginine							Triple	lysine	Essential	1.12305
5	Triple	3.14881	arginine							Val	lysine	Essential	1.3606
1	Val	7.84392	arginine							Double	methionine	Essential	0.308586
2	Val	4.66056	arginine							Ile	methionine	Essential	0.522591
3	Val	4.00166	arginine							Leu	methionine	Essential	0.608914
4	Val	3.83806	arginine							Triple	methionine	Essential	0.235249
5	Val	4.41137	arginine							Val	methionine	Essential	0.698445
1	Ctrl	5.73038	asparagine							Double	phenylalanine	Essential	0.444982
2	Ctrl	5.36192	asparagine							Ile	phenylalanine	Essential	0.671778
3	Ctrl	5.37002	asparagine							Leu	phenylalanine	Essential	0.556679
4	Ctrl	5.72736	asparagine							Triple	phenylalanine	Essential	0.385289
5	Ctrl	5.956	asparagine							Val	phenylalanine	Essential	0.70822
1	Double	5.30259	asparagine							Double	proline	Non-essential	0.0812952
2	Double	5.93824	asparagine							Ile	proline	Non-essential	0.328285
3	Double	6.85452	asparagine							Leu	proline	Non-essential	0.345761
4	Double	6.68115	asparagine							Triple	proline	Non-essential	0.262656
5	Double	7.04986	asparagine							Val	proline	Non-essential	0.463221
1	Ile	7.8578	asparagine							Double	serine	Non-essential	0.651706
2	Ile	7.62501	asparagine							Ile	serine	Non-essential	0.839123
3	Ile	6.65424	asparagine							Leu	serine	Non-essential	0.812638
4	Ile	8.16553	asparagine							Triple	serine	Non-essential	0.709816
5	Ile	8.36017	asparagine							Val	serine	Non-essential	0.951056
1	Leu	6.46743	asparagine							Double	threonine	Essential	0.294148
2	Leu	8.20026	asparagine							Ile	threonine	Essential	0.378224
3	Leu	8.08775	asparagine							Leu	threonine	Essential	0.395635
4	Leu	7.13228	asparagine							Triple	threonine	Essential	0.280147
5	Leu	8.79951	asparagine							Val	threonine	Essential	0.447178
1	Triple	7.97327	asparagine							Double	tryptophan	Essential	0.570279
2	Triple	8.22742	asparagine							Ile	tryptophan	Essential	0.580984
3	Triple	7.0513	asparagine							Leu	tryptophan	Essential	0.556871
4	Triple	6.46232	asparagine							Triple	tryptophan	Essential	0.496348
5	Triple	6.46949	asparagine							Val	tryptophan	Essential	0.615552
1	Val	7.62147	asparagine							Double	tyrosine	Non-essential	0.490872
2	Val	8.49565	asparagine							Ile	tyrosine	Non-essential	0.490403
3	Val	8.09298	asparagine							Leu	tyrosine	Non-essential	0.516198
4	Val	8.07118	asparagine							Triple	tyrosine	Non-essential	0.467561
5	Val	7.46595	asparagine							Val	tyrosine	Non-essential	0.815201
1	Ctrl	51.5668	aspartate							Double	valine	Essential	0.726204
2	Ctrl	43.9832	aspartate							Ile	valine	Essential	0.684264
3	Ctrl	48.0879	aspartate							Leu	valine	Essential	0.745255
4	Ctrl	59.3903	aspartate							Triple	valine	Essential	-3.15185
5	Ctrl	55.5289	aspartate							Val	valine	Essential	-3.38844
1	Double	48.5214	aspartate
2	Double	56.4141	aspartate
3	Double	56.6644	aspartate
4	Double	57.6011	aspartate
5	Double	53.8806	aspartate
1	Ile	42.9257	aspartate
2	Ile	52.9692	aspartate
3	Ile	48.653	aspartate
4	Ile	46.0841	aspartate
5	Ile	41.5356	aspartate
1	Leu	60.8158	aspartate
2	Leu	62.1623	aspartate
3	Leu	71.5718	aspartate
4	Leu	80.3483	aspartate
5	Leu	86.1605	aspartate
1	Triple	68.9661	aspartate
2	Triple	67.1402	aspartate
3	Triple	78.2824	aspartate
4	Triple	61.4667	aspartate
5	Triple	54.1963	aspartate
1	Val	48.8106	aspartate
2	Val	70.5961	aspartate
3	Val	50.4103	aspartate
4	Val	65.9693	aspartate
5	Val	53.8784	aspartate
1	Ctrl	0.885181	beta-alanine
2	Ctrl	0.802082	beta-alanine
3	Ctrl	0.829633	beta-alanine
4	Ctrl	0.76326	beta-alanine
5	Ctrl	0.677205	beta-alanine
1	Double	0.636836	beta-alanine
2	Double	0.728784	beta-alanine
3	Double	0.628651	beta-alanine
4	Double	0.886357	beta-alanine
5	Double	0.831137	beta-alanine
1	Ile	0.707841	beta-alanine
2	Ile	0.754162	beta-alanine
3	Ile	0.671887	beta-alanine
4	Ile	0.662476	beta-alanine
5	Ile	0.746586	beta-alanine
1	Leu	0.810059	beta-alanine
2	Leu	0.732612	beta-alanine
3	Leu	0.818446	beta-alanine
4	Leu	0.98136	beta-alanine
5	Leu	1.02934	beta-alanine
1	Triple	0.667425	beta-alanine
2	Triple	0.798041	beta-alanine
3	Triple	0.824576	beta-alanine
4	Triple	0.778966	beta-alanine
5	Triple	0.73196	beta-alanine
1	Val	0.744705	beta-alanine
2	Val	0.654573	beta-alanine
3	Val	0.714693	beta-alanine
4	Val	0.729688	beta-alanine
5	Val	0.81592	beta-alanine
1	Ctrl	0.0820592	carnosine
2	Ctrl	0.0735705	carnosine
3	Ctrl	0.126735	carnosine
4	Ctrl	0.0995898	carnosine
5	Ctrl	0.0787598	carnosine
1	Double	0.0816324	carnosine
2	Double	0.0870566	carnosine
3	Double	0.0801095	carnosine
4	Double	0.0953375	carnosine
5	Double	0.150806	carnosine
1	Ile	0.0712516	carnosine
2	Ile	0.086898	carnosine
3	Ile	0.0701542	carnosine
4	Ile	0.0827744	carnosine
5	Ile	0.0785904	carnosine
1	Leu	0.0796331	carnosine
2	Leu	0.0914752	carnosine
3	Leu	0.0928484	carnosine
4	Leu	0.0854932	carnosine
5	Leu	0.119302	carnosine
1	Triple	0.121419	carnosine
2	Triple	0.100407	carnosine
3	Triple	0.096483	carnosine
4	Triple	0.0973646	carnosine
5	Triple	0.0682879	carnosine
1	Val	0.0712177	carnosine
2	Val	0.0816329	carnosine
3	Val	0.0707595	carnosine
4	Val	0.080935	carnosine
5	Val	0.0620931	carnosine
1	Ctrl	4.42895	creatine
2	Ctrl	4.36252	creatine
3	Ctrl	4.50173	creatine
4	Ctrl	5.24964	creatine
5	Ctrl	3.89363	creatine
1	Double	3.11527	creatine
2	Double	3.57678	creatine
3	Double	3.51896	creatine
4	Double	4.30096	creatine
5	Double	3.86588	creatine
1	Ile	3.20115	creatine
2	Ile	4.14323	creatine
3	Ile	3.7753	creatine
4	Ile	3.27256	creatine
5	Ile	3.84401	creatine
1	Leu	3.71619	creatine
2	Leu	4.25111	creatine
3	Leu	3.59806	creatine
4	Leu	3.91854	creatine
5	Leu	4.82553	creatine
1	Triple	3.0461	creatine
2	Triple	3.31686	creatine
3	Triple	3.09745	creatine
4	Triple	3.3535	creatine
5	Triple	3.59639	creatine
1	Val	3.00426	creatine
2	Val	3.54122	creatine
3	Val	3.29728	creatine
4	Val	3.01665	creatine
5	Val	3.1905	creatine
1	Ctrl	0.932203	gamma-aminobutyrate
2	Ctrl	0.869695	gamma-aminobutyrate
3	Ctrl	0.834098	gamma-aminobutyrate
4	Ctrl	0.891179	gamma-aminobutyrate
5	Ctrl	0.768786	gamma-aminobutyrate
1	Double	0.339049	gamma-aminobutyrate
2	Double	0.457862	gamma-aminobutyrate
3	Double	0.398646	gamma-aminobutyrate
4	Double	0.409949	gamma-aminobutyrate
5	Double	0.450615	gamma-aminobutyrate
1	Ile	0.266546	gamma-aminobutyrate
2	Ile	0.3774	gamma-aminobutyrate
3	Ile	0.347379	gamma-aminobutyrate
4	Ile	0.353413	gamma-aminobutyrate
5	Ile	0.381261	gamma-aminobutyrate
1	Leu	0.357204	gamma-aminobutyrate
2	Leu	0.371834	gamma-aminobutyrate
3	Leu	0.339735	gamma-aminobutyrate
4	Leu	0.428773	gamma-aminobutyrate
5	Leu	0.388057	gamma-aminobutyrate
1	Triple	0.436565	gamma-aminobutyrate
2	Triple	0.422071	gamma-aminobutyrate
3	Triple	0.396219	gamma-aminobutyrate
4	Triple	0.421648	gamma-aminobutyrate
5	Triple	0.356103	gamma-aminobutyrate
1	Val	0.302504	gamma-aminobutyrate
2	Val	0.411496	gamma-aminobutyrate
3	Val	0.393338	gamma-aminobutyrate
4	Val	0.412161	gamma-aminobutyrate
5	Val	0.326113	gamma-aminobutyrate
1	Ctrl	171.718	glutamate
2	Ctrl	170.985	glutamate
3	Ctrl	160.538	glutamate
4	Ctrl	180.447	glutamate
5	Ctrl	167.62	glutamate
1	Double	135.995	glutamate
2	Double	143.243	glutamate
3	Double	142.533	glutamate
4	Double	149.668	glutamate
5	Double	145.643	glutamate
1	Ile	162.943	glutamate
2	Ile	158.225	glutamate
3	Ile	143.858	glutamate
4	Ile	158.592	glutamate
5	Ile	147.957	glutamate
1	Leu	159.047	glutamate
2	Leu	174.923	glutamate
3	Leu	143.677	glutamate
4	Leu	140.854	glutamate
5	Leu	157.339	glutamate
1	Triple	132.53	glutamate
2	Triple	143.577	glutamate
3	Triple	152.277	glutamate
4	Triple	152.78	glutamate
5	Triple	140.76	glutamate
1	Val	144.274	glutamate
2	Val	179.318	glutamate
3	Val	159.089	glutamate
4	Val	185.566	glutamate
5	Val	177.809	glutamate
1	Ctrl	40.3826	glutamine
2	Ctrl	48.4186	glutamine
3	Ctrl	39.8528	glutamine
4	Ctrl	45.6378	glutamine
5	Ctrl	36.9602	glutamine
1	Double	57.0194	glutamine
2	Double	73.3066	glutamine
3	Double	78.4658	glutamine
4	Double	73.7693	glutamine
5	Double	65.5086	glutamine
1	Ile	77.1745	glutamine
2	Ile	83.7256	glutamine
3	Ile	78.0628	glutamine
4	Ile	78.6872	glutamine
5	Ile	63.0011	glutamine
1	Leu	71.1565	glutamine
2	Leu	77.9125	glutamine
3	Leu	83.4227	glutamine
4	Leu	69.2318	glutamine
5	Leu	75.7328	glutamine
1	Triple	70.5907	glutamine
2	Triple	76.5183	glutamine
3	Triple	73.6468	glutamine
4	Triple	77.2944	glutamine
5	Triple	66.9221	glutamine
1	Val	78.9432	glutamine
2	Val	91.0654	glutamine
3	Val	93.0243	glutamine
4	Val	82.9715	glutamine
5	Val	92.3095	glutamine
1	Ctrl	123.783	glycine
2	Ctrl	123.015	glycine
3	Ctrl	112.341	glycine
4	Ctrl	109.982	glycine
5	Ctrl	133.727	glycine
1	Double	108.696	glycine
2	Double	115.812	glycine
3	Double	123.759	glycine
4	Double	106.066	glycine
5	Double	118.475	glycine
1	Ile	129.557	glycine
2	Ile	161.004	glycine
3	Ile	134.166	glycine
4	Ile	130.439	glycine
5	Ile	135.732	glycine
1	Leu	127.761	glycine
2	Leu	159.258	glycine
3	Leu	126.19	glycine
4	Leu	120.924	glycine
5	Leu	127.977	glycine
1	Triple	128.429	glycine
2	Triple	120	glycine
3	Triple	108.063	glycine
4	Triple	123.977	glycine
5	Triple	109.214	glycine
1	Val	135.745	glycine
2	Val	143.171	glycine
3	Val	155.241	glycine
4	Val	123.128	glycine
5	Val	123.781	glycine
1	Ctrl	2.21358	histidine
2	Ctrl	2.5401	histidine
3	Ctrl	2.13994	histidine
4	Ctrl	2.70784	histidine
5	Ctrl	2.41268	histidine
1	Double	2.51974	histidine
2	Double	3.061	histidine
3	Double	2.91124	histidine
4	Double	3.01269	histidine
5	Double	3.33107	histidine
1	Ile	4.18712	histidine
2	Ile	3.55022	histidine
3	Ile	2.97389	histidine
4	Ile	3.27281	histidine
5	Ile	2.99848	histidine
1	Leu	3.79956	histidine
2	Leu	3.65226	histidine
3	Leu	3.18667	histidine
4	Leu	3.80543	histidine
5	Leu	2.93377	histidine
1	Triple	2.82107	histidine
2	Triple	2.71435	histidine
3	Triple	2.9517	histidine
4	Triple	2.51786	histidine
5	Triple	2.50633	histidine
1	Val	3.9373	histidine
2	Val	4.55997	histidine
3	Val	3.59697	histidine
4	Val	3.29598	histidine
5	Val	3.41833	histidine
1	Ctrl	6.69783	isoleucine
2	Ctrl	7.54083	isoleucine
3	Ctrl	7.14053	isoleucine
4	Ctrl	7.7572	isoleucine
5	Ctrl	6.67794	isoleucine
1	Double	0	isoleucine
2	Double	0	isoleucine
3	Double	0	isoleucine
4	Double	0	isoleucine
5	Double	0	isoleucine
1	Ile	0	isoleucine
2	Ile	0	isoleucine
3	Ile	0	isoleucine
4	Ile	0	isoleucine
5	Ile	0	isoleucine
1	Leu	10.9023	isoleucine
2	Leu	11.9818	isoleucine
3	Leu	12.5579	isoleucine
4	Leu	10.7135	isoleucine
5	Leu	11.2827	isoleucine
1	Triple	0	isoleucine
2	Triple	0	isoleucine
3	Triple	0	isoleucine
4	Triple	0	isoleucine
5	Triple	0	isoleucine
1	Val	10.883	isoleucine
2	Val	13.1629	isoleucine
3	Val	12.0102	isoleucine
4	Val	13.1841	isoleucine
5	Val	13.2545	isoleucine
1	Ctrl	0.00111148	kynurenine
2	Ctrl	0.00958743	kynurenine
3	Ctrl	0.00656921	kynurenine
4	Ctrl	0.00217942	kynurenine
5	Ctrl	0.0179254	kynurenine
1	Double	0.0177774	kynurenine
2	Double	0.0183126	kynurenine
3	Double	0.0127485	kynurenine
4	Double	0.0166189	kynurenine
5	Double	0.00398138	kynurenine
1	Ile	0.0361233	kynurenine
2	Ile	0.0189091	kynurenine
3	Ile	0.0217902	kynurenine
4	Ile	0.0176931	kynurenine
5	Ile	0.0165908	kynurenine
1	Leu	0.022813	kynurenine
2	Leu	0.0232941	kynurenine
3	Leu	0.0188223	kynurenine
4	Leu	0.023141	kynurenine
5	Leu	0.0240913	kynurenine
1	Triple	0.0206524	kynurenine
2	Triple	0.0166361	kynurenine
3	Triple	0.00516376	kynurenine
4	Triple	0.0197091	kynurenine
5	Triple	0.00989677	kynurenine
1	Val	0.01822	kynurenine
2	Val	0.0151646	kynurenine
3	Val	0.0177517	kynurenine
4	Val	0.0183369	kynurenine
5	Val	0.0255896	kynurenine
1	Ctrl	5.82871	leucine
2	Ctrl	6.36352	leucine
3	Ctrl	5.6989	leucine
4	Ctrl	6.18326	leucine
5	Ctrl	5.77918	leucine
1	Double	0.157349	leucine
2	Double	0.154754	leucine
3	Double	0.00659519	leucine
4	Double	0.366784	leucine
5	Double	0.450542	leucine
1	Ile	10.6218	leucine
2	Ile	10.5617	leucine
3	Ile	9.84607	leucine
4	Ile	9.26108	leucine
5	Ile	8.79772	leucine
1	Leu	0	leucine
2	Leu	0	leucine
3	Leu	0	leucine
4	Leu	0	leucine
5	Leu	0	leucine
1	Triple	0.267846	leucine
2	Triple	0.120312	leucine
3	Triple	0.142811	leucine
4	Triple	0.0314117	leucine
5	Triple	0.0590753	leucine
1	Val	9.4714	leucine
2	Val	11.2454	leucine
3	Val	10.8395	leucine
4	Val	10.9464	leucine
5	Val	11.2786	leucine
1	Ctrl	1.37034	lysine
2	Ctrl	1.93646	lysine
3	Ctrl	1.96643	lysine
4	Ctrl	2.00829	lysine
5	Ctrl	2.74461	lysine
1	Double	3.76239	lysine
2	Double	4.197	lysine
3	Double	3.85081	lysine
4	Double	4.54279	lysine
5	Double	4.63119	lysine
1	Ile	3.73158	lysine
2	Ile	3.88509	lysine
3	Ile	4.31705	lysine
4	Ile	3.65852	lysine
5	Ile	3.43357	lysine
1	Leu	5.05418	lysine
2	Leu	5.93143	lysine
3	Leu	4.53788	lysine
4	Leu	9.53038	lysine
5	Leu	4.32281	lysine
1	Triple	4.36971	lysine
2	Triple	3.9999	lysine
3	Triple	4.57188	lysine
4	Triple	4.78258	lysine
5	Triple	4.11346	lysine
1	Val	8.76068	lysine
2	Val	4.2766	lysine
3	Val	4.19603	lysine
4	Val	3.79936	lysine
5	Val	4.71363	lysine
1	Ctrl	2.1513	methionine
2	Ctrl	2.31029	methionine
3	Ctrl	1.83453	methionine
4	Ctrl	2.45242	methionine
5	Ctrl	2.37706	methionine
1	Double	2.46222	methionine
2	Double	2.44164	methionine
3	Double	2.73562	methionine
4	Double	2.75911	methionine
5	Double	3.38039	methionine
1	Ile	3.30789	methionine
2	Ile	3.4342	methionine
3	Ile	3.10584	methionine
4	Ile	3.20528	methionine
5	Ile	2.92909	methionine
1	Leu	3.03263	methionine
2	Leu	3.59856	methionine
3	Leu	3.56407	methionine
4	Leu	3.3491	methionine
5	Leu	3.42344	methionine
1	Triple	2.44321	methionine
2	Triple	2.32851	methionine
3	Triple	2.70982	methionine
4	Triple	2.68545	methionine
5	Triple	2.92907	methionine
1	Val	3.38532	methionine
2	Val	3.39068	methionine
3	Val	4.12989	methionine
4	Val	3.64649	methionine
5	Val	3.50176	methionine
1	Ctrl	2.30392	phenylalanine
2	Ctrl	2.71564	phenylalanine
3	Ctrl	2.4172	phenylalanine
4	Ctrl	2.82055	phenylalanine
5	Ctrl	2.24708	phenylalanine
1	Double	2.77396	phenylalanine
2	Double	3.47368	phenylalanine
3	Double	3.4904	phenylalanine
4	Double	3.43657	phenylalanine
5	Double	3.84759	phenylalanine
1	Ile	3.89447	phenylalanine
2	Ile	3.83179	phenylalanine
3	Ile	4.20558	phenylalanine
4	Ile	4.20943	phenylalanine
5	Ile	3.77867	phenylalanine
1	Leu	3.49704	phenylalanine
2	Leu	3.73292	phenylalanine
3	Leu	3.40036	phenylalanine
4	Leu	3.7507	phenylalanine
5	Leu	4.01145	phenylalanine
1	Triple	3.05615	phenylalanine
2	Triple	3.0657	phenylalanine
3	Triple	3.53179	phenylalanine
4	Triple	3.61896	phenylalanine
5	Triple	3.05966	phenylalanine
1	Val	3.69422	phenylalanine
2	Val	4.61487	phenylalanine
3	Val	4.1207	phenylalanine
4	Val	3.97448	phenylalanine
5	Val	4.02525	phenylalanine
1	Ctrl	25.8844	proline
2	Ctrl	29.6482	proline
3	Ctrl	26.5487	proline
4	Ctrl	27.2709	proline
5	Ctrl	28.3621	proline
1	Double	25.9295	proline
2	Double	30.2257	proline
3	Double	27.9627	proline
4	Double	31.6982	proline
5	Double	29.8812	proline
1	Ile	34.781	proline
2	Ile	37.0986	proline
3	Ile	35.8714	proline
4	Ile	33.8226	proline
5	Ile	31.3295	proline
1	Leu	34.3959	proline
2	Leu	34.2614	proline
3	Leu	38.5589	proline
4	Leu	32.0696	proline
5	Leu	35.7245	proline
1	Triple	33.936	proline
2	Triple	33.6257	proline
3	Triple	34.348	proline
4	Triple	35.9739	proline
5	Triple	27.3303	proline
1	Val	34.0556	proline
2	Val	43.4609	proline
3	Val	38.8625	proline
4	Val	37.6994	proline
5	Val	35.7769	proline
1	Ctrl	14.8223	serine
2	Ctrl	16.1368	serine
3	Ctrl	13.5819	serine
4	Ctrl	15.3091	serine
5	Ctrl	14.3425	serine
1	Double	20.4072	serine
2	Double	23.3383	serine
3	Double	24.0041	serine
4	Double	21.7075	serine
5	Double	27.1014	serine
1	Ile	28.5496	serine
2	Ile	27.2729	serine
3	Ile	24.3664	serine
4	Ile	26.2392	serine
5	Ile	26.2996	serine
1	Leu	25.1613	serine
2	Leu	27.5222	serine
3	Leu	26.3602	serine
4	Leu	25.5844	serine
5	Leu	25.6852	serine
1	Triple	25.7636	serine
2	Triple	23.7444	serine
3	Triple	26.1224	serine
4	Triple	24.1233	serine
5	Triple	21.5954	serine
1	Val	30.7756	serine
2	Val	28.2708	serine
3	Val	27.5199	serine
4	Val	27.5113	serine
5	Val	29.3578	serine
1	Ctrl	7.78363	taurine
2	Ctrl	11.2781	taurine
3	Ctrl	9.51314	taurine
4	Ctrl	11.4421	taurine
5	Ctrl	10.9376	taurine
1	Double	7.93398	taurine
2	Double	10.0381	taurine
3	Double	7.70952	taurine
4	Double	10.0597	taurine
5	Double	8.82002	taurine
1	Ile	8.12755	taurine
2	Ile	9.30099	taurine
3	Ile	8.93751	taurine
4	Ile	8.82831	taurine
5	Ile	9.88612	taurine
1	Leu	9.72635	taurine
2	Leu	10.2236	taurine
3	Leu	10.1613	taurine
4	Leu	10.0457	taurine
5	Leu	9.98295	taurine
1	Triple	8.52788	taurine
2	Triple	10.9801	taurine
3	Triple	8.16243	taurine
4	Triple	8.38549	taurine
5	Triple	10.1821	taurine
1	Val	9.20817	taurine
2	Val	9.52104	taurine
3	Val	8.64468	taurine
4	Val	8.44927	taurine
5	Val	9.90394	taurine
1	Ctrl	37.0377	threonine
2	Ctrl	37.2976	threonine
3	Ctrl	34.441	threonine
4	Ctrl	38.2223	threonine
5	Ctrl	37.5636	threonine
1	Double	42.4554	threonine
2	Double	47.2334	threonine
3	Double	50.4558	threonine
4	Double	45.2107	threonine
5	Double	40.9477	threonine
1	Ile	47.2463	threonine
2	Ile	51.5195	threonine
3	Ile	43.8579	threonine
4	Ile	50.4175	threonine
5	Ile	46.8418	threonine
1	Leu	46.5425	threonine
2	Leu	46.8425	threonine
3	Leu	51.7347	threonine
4	Leu	48.0523	threonine
5	Leu	49.6237	threonine
1	Triple	46.0218	threonine
2	Triple	44.185	threonine
3	Triple	45.3096	threonine
4	Triple	45.6032	threonine
5	Triple	42.9978	threonine
1	Val	46.048	threonine
2	Val	53.6621	threonine
3	Val	52.1257	threonine
4	Val	49.2249	threonine
5	Val	50.5661	threonine
1	Ctrl	0.459157	trans-4-hydroxy-proline
2	Ctrl	0.453798	trans-4-hydroxy-proline
3	Ctrl	0.409955	trans-4-hydroxy-proline
4	Ctrl	0.456209	trans-4-hydroxy-proline
5	Ctrl	0.407746	trans-4-hydroxy-proline
1	Double	0.367496	trans-4-hydroxy-proline
2	Double	0.417479	trans-4-hydroxy-proline
3	Double	0.336018	trans-4-hydroxy-proline
4	Double	0.414136	trans-4-hydroxy-proline
5	Double	0.436946	trans-4-hydroxy-proline
1	Ile	0.280594	trans-4-hydroxy-proline
2	Ile	0.368451	trans-4-hydroxy-proline
3	Ile	0.396815	trans-4-hydroxy-proline
4	Ile	0.284766	trans-4-hydroxy-proline
5	Ile	0.348474	trans-4-hydroxy-proline
1	Leu	0.323185	trans-4-hydroxy-proline
2	Leu	0.416963	trans-4-hydroxy-proline
3	Leu	0.374666	trans-4-hydroxy-proline
4	Leu	0.421606	trans-4-hydroxy-proline
5	Leu	0.479984	trans-4-hydroxy-proline
1	Triple	0.369359	trans-4-hydroxy-proline
2	Triple	0.294072	trans-4-hydroxy-proline
3	Triple	0.394728	trans-4-hydroxy-proline
4	Triple	0.351991	trans-4-hydroxy-proline
5	Triple	0.352773	trans-4-hydroxy-proline
1	Val	0.322049	trans-4-hydroxy-proline
2	Val	0.393083	trans-4-hydroxy-proline
3	Val	0.329808	trans-4-hydroxy-proline
4	Val	0.350658	trans-4-hydroxy-proline
5	Val	0.344947	trans-4-hydroxy-proline
1	Ctrl	0.20472	tryptophan
2	Ctrl	0.314943	tryptophan
3	Ctrl	0.328499	tryptophan
4	Ctrl	0.277197	tryptophan
5	Ctrl	0.255159	tryptophan
1	Double	0.348426	tryptophan
2	Double	0.350208	tryptophan
3	Double	0.375889	tryptophan
4	Double	0.425635	tryptophan
5	Double	0.549652	tryptophan
1	Ile	0.455922	tryptophan
2	Ile	0.446029	tryptophan
3	Ile	0.461129	tryptophan
4	Ile	0.352562	tryptophan
5	Ile	0.349435	tryptophan
1	Leu	0.427602	tryptophan
2	Leu	0.452135	tryptophan
3	Leu	0.408967	tryptophan
4	Leu	0.338206	tryptophan
5	Leu	0.403937	tryptophan
1	Triple	0.422391	tryptophan
2	Triple	0.361599	tryptophan
3	Triple	0.425709	tryptophan
4	Triple	0.405097	tryptophan
5	Triple	0.332618	tryptophan
1	Val	0.432867	tryptophan
2	Val	0.413358	tryptophan
3	Val	0.406939	tryptophan
4	Val	0.398082	tryptophan
5	Val	0.463909	tryptophan
1	Ctrl	1.88051	tyrosine
2	Ctrl	2.30808	tyrosine
3	Ctrl	1.8801	tyrosine
4	Ctrl	2.60186	tyrosine
5	Ctrl	1.8237	tyrosine
1	Double	3.08571	tyrosine
2	Double	2.54766	tyrosine
3	Double	3.17045	tyrosine
4	Double	2.72259	tyrosine
5	Double	3.22111	tyrosine
1	Ile	3.08529	tyrosine
2	Ile	2.83048	tyrosine
3	Ile	3.23695	tyrosine
4	Ile	3.0205	tyrosine
5	Ile	2.56951	tyrosine
1	Leu	2.8445	tyrosine
2	Leu	2.97678	tyrosine
3	Leu	3.19046	tyrosine
4	Leu	2.67139	tyrosine
5	Leu	3.32556	tyrosine
1	Triple	2.92936	tyrosine
2	Triple	3.02494	tyrosine
3	Triple	2.88623	tyrosine
4	Triple	3.28303	tyrosine
5	Triple	2.38758	tyrosine
1	Val	3.08411	tyrosine
2	Val	3.57848	tyrosine
3	Val	4.10903	tyrosine
4	Val	3.66606	tyrosine
5	Val	4.02741	tyrosine
1	Ctrl	8.40883	valine
2	Ctrl	9.17506	valine
3	Ctrl	8.26413	valine
4	Ctrl	9.37455	valine
5	Ctrl	8.86381	valine
1	Double	13.6245	valine
2	Double	14.8146	valine
3	Double	15.0498	valine
4	Double	15.0219	valine
5	Double	14.4204	valine
1	Ile	14.9659	valine
2	Ile	14.845	valine
3	Ile	14.129	valine
4	Ile	14.0179	valine
5	Ile	12.8838	valine
1	Leu	14.8771	valine
2	Leu	14.5038	valine
3	Leu	15.8482	valine
4	Leu	13.8368	valine
5	Leu	14.8347	valine
1	Triple	0.938057	valine
2	Triple	1.19258	valine
3	Triple	1.01558	valine
4	Triple	1.06019	valine
5	Triple	0.75383	valine
1	Val	1.09941	valine
2	Val	0.754141	valine
3	Val	0.737571	valine
4	Val	0.604061	valine
5	Val	1.01482	valine
