# Supplementary material for: Codon-specific ribosome stalling reshapes translational dynamics during branched-chain amino acid starvation
Source: Genome Biol. 2025 Sep 27;26:315. doi: 10.1186/s13059-025-03800-6 (PMC12476630; doi:10.1186/s13059-025-03800-6)
Supplement: Supplementary file 4 — Additional file 4. Table S3: GO terms and differential expression analysis of RNA-seq, Ribo-seq, RD and proteomic changes upon BCAA starvation. [file 13059_2025_3800_MOESM4_ESM.xlsx]

## Sheet: Table_S3 (FC_Sequencing)
	log2FC and adjusted p-values of DGE analysis of RNA-seq										log2FC and adjusted p-values of DGE analysis of Ribo-seq (RPF: Ribosome protected fragments)										Log2-transformed mean Ribosome Density (RD)						log2FC and adjusted p-values of DGE analysis of Ribosome Density (RD)
Gene	RNA_Double_logFC	RNA_Double_PValue	RNA_Ile_logFC	RNA_Ile_PValue	RNA_Leu_logFC	RNA_Leu_PValue	RNA_Triple_logFC	RNA_Triple_PValue	RNA_Val_logFC	RNA_Val_PValue	RPF_Double_logFC	RPF_Double_PValue	RPF_Ile_logFC	RPF_Ile_PValue	RPF_Leu_logFC	RPF_Leu_PValue	RPF_Triple_logFC	RPF_Triple_PValue	RPF_Val_logFC	RPF_Val_PValue	RD_Ctrl_mean	RD_Leu_mean	RD_Ile_mean	RD_Val_mean	RD_Double_mean	RD_Triple_mean	RD_Leu_logFC	RD_Ile_logFC	RD_Val_logFC	RD_Double_logFC	RD_Triple_logFC	RD_Leu_PValue	RD_Ile_PValue	RD_Val_PValue	RD_Double_PValue	RD_Triple_PValue
0610009B22Rik	0.0544661	0.531088	0.00367615	0.96645	-0.226045	0.0187692	0.162151	0.072703	0.0404759	0.6388	0.291773	0.0123239	-0.0278986	0.818465	0.150745	0.174792	0.526308	5.79998e-05	0.592504	1.05817e-05	0.717046	1.11232	0.670421	1.28071	0.975098	1.08272	0.395275	-0.0466251	0.563665	0.258052	0.36567	0.0494095	0.879958	0.000485767	0.405457	0.0855306
0610010F05Rik	0.233765	7.73869e-05	0.339987	8.41948e-07	0.328977	1.27883e-06	0.332448	1.11209e-06	0.467739	8.54441e-09	0.180512	0.0828444	-0.0469541	0.66877	-0.0392269	0.699044	0.0313393	0.761327	0.0207792	0.838917	-0.568692	-0.920156	-0.954476	-1.00192	-0.606068	-0.848266	-0.351465	-0.385785	-0.433233	-0.0373768	-0.279574	0.00131554	0.00957514	5.93002e-05	0.762278	0.0174526
0610012G03Rik	-0.136153	0.133686	-0.131715	0.147456	-0.289104	0.00404125	0.0294639	0.736336	-0.157373	0.0855264	-0.528191	0.0023237	0.0755833	0.637785	-0.405637	0.0128895	0.00154973	0.991722	-0.0310026	0.835437	-1.05844	-1.19931	-0.825712	-0.954674	-1.45471	-1.10852	-0.140867	0.232728	0.103766	-0.396274	-0.0500841	0.55736	0.579681	0.705678	0.145378	0.818394
0610030E20Rik	0.128097	0.00844811	0.161991	0.00156832	0.22714	5.94998e-05	0.232642	4.56315e-05	0.295641	2.41845e-06	0.230016	0.0418202	0.443091	0.000734507	0.264038	0.0196815	0.323569	0.00635727	0.351548	0.00307056	-1.53008	-1.50914	-1.2507	-1.49038	-1.44446	-1.45569	0.0209395	0.279374	0.0396971	0.0856193	0.0743896	0.966152	0.233906	0.905536	0.750758	0.774972
1110004F10Rik	-0.0316731	0.534297	-0.0363764	0.476767	-0.0350068	0.492905	-0.00026045	0.995899	-0.0793986	0.129937	-0.0258499	0.79868	-0.100989	0.347949	0.110198	0.277835	0.1523	0.142683	0.0736828	0.468966	-0.546016	-0.407537	-0.660097	-0.398833	-0.542056	-0.39328	0.138479	-0.114081	0.147183	0.0039598	0.152735	0.455109	0.727538	0.344541	0.960696	0.349159
1110008P14Rik	-0.126236	0.0856327	-0.131217	0.0760178	-0.158428	0.0354319	-0.0561892	0.427371	-0.164117	0.0294246	0.060369	0.570531	0.304426	0.0110355	0.0785598	0.457364	0.132221	0.224759	-0.0239874	0.823381	-0.446687	-0.217424	-0.0437364	-0.315536	-0.268179	-0.264041	0.229263	0.40295	0.131151	0.178507	0.182646	0.19294	0.0208502	0.586479	0.493912	0.405277
1110012L19Rik	0.225044	0.00652554	-0.0187136	0.803778	0.21262	0.00955022	0.296573	0.000759508	0.0293913	0.692347	0.557824	0.00020448	-0.148079	0.324481	0.561301	0.000174309	0.601918	9.87274e-05	0.421712	0.00329826	0.205039	0.540996	-0.0426997	0.587313	0.534515	0.504849	0.335956	-0.247739	0.382274	0.329476	0.29981	0.0845491	0.616403	0.0349934	0.140128	0.164907
1110032A03Rik	0.677771	2.73927e-05	0.588875	0.000150913	0.342846	0.012953	0.851779	1.43913e-06	0.71965	1.19292e-05	0.948094	0.000255285	1.05817	0.000190637	0.862855	0.000656736	1.49506	2.80074e-07	1.5085	1.9638e-07	-0.64803	-0.276018	-0.333606	0.00797808	-0.481642	-0.141692	0.372013	0.314425	0.656008	0.166388	0.506338	0.175488	0.303039	0.0132586	0.60656	0.100697
1110038F14Rik	0.0224146	0.762098	0.0331121	0.65623	-0.0837611	0.268263	-0.277649	0.00152639	-0.531098	1.53045e-06	0.0244459	0.78483	0.175959	0.0702611	0.12511	0.166318	0.0737125	0.417829	-0.242155	0.0135504	0.398896	0.597754	0.512767	0.677141	0.396284	0.742592	0.198858	0.113871	0.278245	-0.00261165	0.343696	0.298181	0.64119	0.124088	0.955549	0.068338
1110051M20Rik	0.178748	0.00712785	0.0794599	0.196086	-0.0271062	0.65253	-0.0808828	0.190333	-0.231445	0.00114347	0.435671	0.0016048	0.143912	0.298062	0.305907	0.0196395	0.0453242	0.726393	-0.00244212	0.984817	-0.199488	0.155363	-0.125831	0.0428605	0.084888	-0.0641823	0.354851	0.0736569	0.242348	0.284376	0.135306	0.0471303	0.875105	0.323128	0.257054	0.64857
1110059E24Rik	-0.206841	0.00634635	-0.130882	0.0658219	-0.281155	0.00058408	-0.235882	0.0025136	-0.293482	0.000376162	0.0991034	0.25548	0.0154954	0.866516	0.325712	0.000713668	-0.0694767	0.433788	0.191661	0.0338478	-0.0326998	0.566993	0.0664436	0.446742	0.27357	0.135642	0.599693	0.0991435	0.479442	0.306269	0.168341	5.06463e-08	0.491139	3.85517e-05	0.0826949	0.458591
1110059G10Rik	-0.0474995	0.485603	-0.218958	0.00489615	-0.600007	1.17109e-07	-0.308202	0.000285418	-0.52068	6.66499e-07	0.0639992	0.51519	-0.146708	0.178277	-0.263307	0.0135613	0.147031	0.145971	-0.0590147	0.553993	1.15933	1.49066	1.18482	1.61426	1.2617	1.60637	0.331333	0.0254873	0.45493	0.102364	0.447042	0.0473502	0.818589	0.00275546	0.634171	0.00430856
1110065P20Rik	0.232132	0.0734461	0.217465	0.0939342	-0.153465	0.236047	0.288	0.0299019	0.0678446	0.585825	-0.153569	0.2193	0.245722	0.0661029	-0.175086	0.160257	0.0786489	0.52267	-0.317831	0.0178114	0.601455	0.55486	0.646229	0.187296	0.208929	0.369053	-0.0465948	0.0447745	-0.414159	-0.392525	-0.232402	0.847657	0.951576	0.0347669	0.181084	0.298816
1600012H06Rik	0.217128	0.000357019	-0.0238844	0.636634	0.15187	0.00658976	0.12791	0.0185647	0.00192132	0.969263	0.539537	4.53303e-05	0.195974	0.115213	0.231431	0.0450523	0.701845	1.23936e-06	0.472273	0.000240525	-0.434786	-0.323302	-0.218922	0.0629156	-0.0812236	0.158064	0.111485	0.215864	0.497702	0.353563	0.59285	0.828349	0.366578	0.00231645	0.129696	0.000428096
1600014C10Rik	0.0586	0.436571	-0.00197709	0.979086	-0.513153	3.63803e-06	-0.106254	0.171568	-0.204195	0.0136384	0.0952512	0.61407	0.0187324	0.929149	-0.211519	0.279325	-0.104959	0.596849	0.0634609	0.739749	-1.24584	-0.915792	-1.35466	-0.953902	-1.188	-1.22335	0.330048	-0.108818	0.291938	0.0578352	0.0224898	0.320747	0.987152	0.35307	0.967908	0.932872
1700017B05Rik	-0.193191	0.000365243	-0.0434749	0.332494	-0.113353	0.018614	-0.2576	1.74478e-05	-0.138103	0.00551709	-0.459062	6.52961e-06	-0.103438	0.219533	-0.485024	2.74894e-06	-0.395329	5.27277e-05	-0.381095	7.28607e-05	-0.545944	-0.920446	-0.594817	-0.793171	-0.813911	-0.682248	-0.374502	-0.0488731	-0.247227	-0.267967	-0.136304	0.000440443	0.707435	0.0212422	0.0578903	0.241695
1700025G04Rik	-0.330391	2.12778e-07	-0.343873	1.25664e-07	-0.349622	9.77695e-08	-0.299305	8.13782e-07	-0.291324	1.12607e-06	0.222286	0.0555144	-0.512411	0.000490477	-0.350271	0.00537091	0.112002	0.330009	-0.0550799	0.630252	-1.43752	-1.43978	-1.66597	-1.20432	-0.900371	-1.03052	-0.0022635	-0.228456	0.233198	0.537147	0.406994	0.880433	0.353818	0.106905	0.00111804	0.0037091
1700030K09Rik	0.223288	0.000831278	0.296884	5.01586e-05	0.286018	7.23563e-05	0.177288	0.00524504	0.174588	0.00551608	0.360418	0.00292808	0.377751	0.0039447	0.349059	0.0035218	0.38681	0.00185035	0.374101	0.00226419	0.0600224	0.117477	0.162773	0.252806	0.190287	0.250527	0.0574548	0.102751	0.192783	0.130264	0.190505	0.881256	0.853784	0.355841	0.612866	0.354382
1700037H04Rik	-0.0520184	0.499997	-0.0656625	0.396974	-0.321068	0.000550741	-0.391018	7.84336e-05	-0.585147	5.98619e-07	0.0106563	0.870248	-0.0795121	0.257161	-0.206999	0.00411079	-0.172241	0.0155747	-0.310709	9.8428e-05	-1.18	-1.06564	-1.18737	-0.907013	-1.11032	-0.959402	0.114363	-0.00737012	0.27299	0.0696795	0.220601	0.627408	0.910265	0.0883287	0.871932	0.264674
1700066M21Rik	-0.0806364	0.0899608	0.0480004	0.299188	0.261722	1.77201e-05	-0.316215	2.15171e-06	-0.182916	0.000777704	-0.0102633	0.946237	0.022179	0.894819	0.126703	0.397206	-0.469383	0.00834155	-0.470681	0.0074471	-2.02684	-2.13945	-1.98171	-2.28464	-1.93113	-2.20452	-0.112608	0.0451275	-0.257805	0.0957096	-0.177676	0.420768	0.871912	0.0823909	0.879197	0.446162
1700123O20Rik	-0.13494	0.0289031	-0.180064	0.00563945	-0.131365	0.0329819	-0.170773	0.00783625	-0.187408	0.0040383	0.465127	4.45436e-05	-0.0367421	0.727835	0.327074	0.0018124	0.548685	5.54539e-06	0.353449	0.00100127	-0.582087	-0.123351	-0.456482	-0.0555565	0.0181192	0.134175	0.458736	0.125605	0.526531	0.600206	0.716262	0.0031764	0.58403	0.000351142	0.000130309	1.8385e-06
1810013L24Rik	0.0143101	0.673493	-0.11859	0.0024695	0.0376635	0.274807	-0.0839393	0.0223303	-0.107678	0.00494754	0.222256	0.000339918	0.193853	0.00154671	0.30624	6.6055e-06	0.333954	2.04071e-06	0.352722	8.64563e-07	0.0197132	0.288341	0.334734	0.480055	0.227239	0.436324	0.268627	0.315021	0.460342	0.207526	0.416611	0.00724489	0.0157499	8.64886e-08	0.116712	5.09004e-05
1810030O07Rik	0.0643432	0.302085	-0.0020404	0.973724	-0.0688465	0.27467	-0.03391	0.584785	-0.143102	0.0308108	0.248538	0.0353428	-0.0430357	0.735247	0.249867	0.0328589	0.256282	0.0332856	0.24696	0.0375797	-0.394592	-0.0644731	-0.426404	-0.00934853	-0.208316	-0.0953223	0.330118	-0.0318125	0.385243	0.186276	0.299269	0.124978	0.84733	0.0307168	0.499347	0.187345
1810037I17Rik	-0.237757	0.0747926	-0.31214	0.0238611	-0.478574	0.00145149	-0.0482375	0.704075	-0.231676	0.0812467	-0.0520158	0.701901	-0.328667	0.0349883	0.242934	0.0766833	0.740427	8.75169e-06	0.246564	0.0755267	-0.641623	0.0675051	-0.74555	-0.172546	-0.452299	0.140657	0.709128	-0.103927	0.469077	0.189324	0.78228	0.000560177	0.863487	0.0343911	0.735036	0.000967431
1810055G02Rik	-0.310501	0.00671562	-0.0604103	0.555345	-0.0864047	0.401173	-0.264687	0.0175142	-0.0812424	0.428472	-0.270802	0.0134333	0.214942	0.0501722	-0.390543	0.000806669	-0.138254	0.186276	-0.0934986	0.361307	-1.05396	-1.35965	-0.759112	-1.0688	-1.01673	-0.926085	-0.305683	0.294852	-0.0148353	0.0372361	0.127878	0.0185547	0.297153	0.766547	0.951246	0.644682
1810058I24Rik	0.0282095	0.767767	-0.22574	0.0287596	-0.187658	0.0630112	-0.129248	0.188133	-0.431122	0.00027691	0.0818255	0.30177	-0.142744	0.0912682	-0.0156742	0.841331	-0.110612	0.172319	-0.534373	7.95873e-07	0.317179	0.482676	0.39001	0.205067	0.377301	0.33075	0.165497	0.0728317	-0.112111	0.0601226	0.0135716	0.329259	0.806176	0.337711	0.915931	0.957291
2010315B03Rik	0.912177	2.31043e-09	0.838603	9.70465e-09	0.834843	9.70791e-09	0.901146	2.88732e-09	0.918202	1.89785e-09	0.981478	0.000124475	0.823211	0.00226774	0.920195	0.000243225	1.19756	9.38163e-06	1.47911	1.951e-07	-1.0245	-0.96741	-1.17945	-0.514336	-1.00328	-0.769932	0.0570904	-0.154947	0.510164	0.0212185	0.254568	0.878853	0.958978	0.0349853	0.915128	0.405119
2200002D01Rik	0.285411	0.018886	0.147976	0.20269	0.0199391	0.860885	0.44396	0.000807546	0.0878359	0.438277	0.0777432	0.549861	0.331107	0.0217483	0.181694	0.163467	0.355207	0.0105415	0.0331162	0.800116	1.26222	1.40212	1.42594	1.18378	1.0477	1.15326	0.139904	0.163718	-0.0784378	-0.214517	-0.108964	0.625396	0.65639	0.681804	0.484611	0.655501
2210016L21Rik	0.24336	0.00242474	0.19547	0.0113552	0.0131999	0.85105	0.199291	0.00989592	0.00098545	0.988752	0.269412	0.00711767	0.178754	0.0805453	0.124177	0.187063	0.237196	0.0174464	0.119868	0.207893	0.63627	0.722325	0.578018	0.734967	0.647951	0.660597	0.0860553	-0.0582514	0.098697	0.0116812	0.0243274	0.694465	0.899763	0.649255	0.978328	0.983283
2210408I21Rik	-0.32964	0.0132179	-0.182881	0.14185	-0.321899	0.0153249	-0.378029	0.00590579	-0.295607	0.02212	0.0604465	0.732167	-0.462345	0.0361373	0.034543	0.843494	-0.0753873	0.681461	0.0807256	0.649575	0.878919	1.25699	0.618742	1.2105	1.26864	1.197	0.378069	-0.260177	0.331577	0.38972	0.318076	0.235537	0.415641	0.252639	0.268737	0.393974
2310009B15Rik	0.042066	0.687042	0.0197444	0.850629	-0.0719092	0.495949	0.236512	0.0330602	-0.0155553	0.881105	-0.298044	0.146854	0.016464	0.93875	-0.157694	0.421978	0.0883252	0.653653	0.0604114	0.755765	-1.14155	-1.25643	-1.08477	-1.11273	-1.46159	-1.27841	-0.114886	0.0567789	0.0288182	-0.320045	-0.136862	0.719613	0.984501	0.918267	0.288142	0.548318
2310011J03Rik	0.11399	0.135561	0.30411	0.000619488	-0.123203	0.110236	0.376186	7.37851e-05	0.370227	8.58087e-05	0.341142	0.00293084	0.655409	2.63682e-06	0.0926575	0.378325	0.495669	7.38141e-05	0.373401	0.00139327	-0.484048	-0.276373	-0.144949	-0.490868	-0.266639	-0.372899	0.207675	0.339099	-0.00681983	0.21741	0.111149	0.389649	0.149204	0.866021	0.493912	0.739769
2310022A10Rik	-0.0995294	0.0584506	0.00564808	0.909719	-0.143944	0.00940274	-0.193716	0.0010701	-0.173484	0.00251177	-0.191442	0.044001	-0.192899	0.0583236	-0.384689	0.000302621	-0.186712	0.052279	-0.396149	0.000264284	-0.339784	-0.592727	-0.537353	-0.563582	-0.434232	-0.333205	-0.252943	-0.197569	-0.223798	-0.0944473	0.00657932	0.047723	0.215918	0.0309543	0.571836	0.905039
2310022B05Rik	-0.021211	0.57989	-0.100999	0.0156365	-0.172696	0.000258289	-0.026307	0.493504	-0.156892	0.00063304	-0.280574	0.00174221	0.10371	0.209596	-0.476743	4.20195e-06	-0.320253	0.000546941	-0.523132	1.18907e-06	-0.726117	-1.03145	-0.516472	-1.09512	-0.985397	-1.02153	-0.305337	0.209645	-0.369005	-0.25928	-0.295415	0.00206395	0.285268	0.000260236	0.0441339	0.0160997
2310033P09Rik	-0.138088	0.126094	-0.0248467	0.775725	-0.280718	0.00488884	0.0481397	0.578805	0.0842273	0.331159	0.234783	0.0247351	0.268291	0.0173115	0.270633	0.0102072	0.722858	1.23003e-07	0.684059	2.75211e-07	0.909912	1.46082	1.18035	1.50467	1.28898	1.58213	0.550909	0.270442	0.594759	0.379071	0.672216	0.000254658	0.161629	2.75308e-05	0.083932	4.22627e-05
2310039H08Rik	0.369204	0.0104158	0.285666	0.0425122	0.101667	0.450085	0.35163	0.0142453	0.24909	0.0693714	-0.357804	0.0753269	0.815249	0.00019687	-0.0605227	0.744276	-0.308984	0.127339	-0.246535	0.209873	0.672639	0.466823	1.20066	0.142547	-0.0607191	-0.0285206	-0.205816	0.52802	-0.530093	-0.733358	-0.70116	0.547609	0.204663	0.0381095	0.0296092	0.0107795
2310057M21Rik	-0.272633	0.000120159	-0.110819	0.0595597	-0.264228	0.000167576	-0.220964	0.000886931	-0.14023	0.0195869	-0.146986	0.194005	0.0722078	0.541567	-0.0433723	0.691725	-0.0682679	0.544387	-0.0192047	0.862092	0.100218	0.34944	0.332666	0.247593	0.253719	0.28042	0.249222	0.232448	0.147376	0.153501	0.180202	0.298828	0.484355	0.633429	0.684077	0.534863
2310061I04Rik	0.278335	0.000658765	0.346965	7.5772e-05	0.18677	0.0128988	0.341851	8.67142e-05	0.340276	8.7121e-05	-0.0634004	0.571915	0.0180281	0.879539	-0.151933	0.182089	0.00360616	0.9745	-0.108193	0.341983	0.364221	0.0182305	0.0396917	-0.0931598	0.0153408	0.0221581	-0.34599	-0.324529	-0.45738	-0.34888	-0.342063	0.0193258	0.133879	0.000677247	0.0881301	0.0507359
2410002F23Rik	0.188352	0.00363721	0.742972	1.84283e-10	0.327009	1.87382e-05	0.259527	0.000230255	0.493318	8.37176e-08	0.843997	9.85238e-06	1.23201	5.08381e-08	0.743676	5.10262e-05	0.728561	9.27939e-05	1.10842	1.19197e-07	-2.70086	-2.28978	-2.23301	-2.1048	-2.05103	-2.25428	0.411073	0.46785	0.596051	0.649825	0.446572	0.0292539	0.0257805	9.90856e-05	0.001861	0.0251467
2410004B18Rik	-0.143977	0.0870729	-0.191146	0.0282525	-0.369069	0.000247887	-0.17454	0.0422153	-0.342914	0.000472675	-0.326983	0.00691962	-0.181263	0.131846	-0.564498	3.92178e-05	-0.351777	0.00457772	-0.473762	0.000318486	0.595307	0.382551	0.605364	0.456413	0.406111	0.410047	-0.212756	0.010057	-0.138895	-0.189196	-0.185261	0.3265	0.980277	0.415046	0.481802	0.388298
2410131K14Rik	0.0615198	0.271296	0.291954	4.65816e-05	0.0176436	0.748744	0.0467369	0.400132	0.160239	0.00850489	0.23552	0.0323416	0.137756	0.234093	-0.0226369	0.830627	0.275591	0.0149802	0.175373	0.106888	-1.56254	-1.60919	-1.73008	-1.56205	-1.39882	-1.33656	-0.0466536	-0.16754	0.000493805	0.16372	0.225977	0.738824	0.430854	0.92388	0.473344	0.291693
2510039O18Rik	-0.127175	0.0218296	-0.210509	0.000640553	-0.260581	7.76763e-05	-0.250467	0.000117846	-0.381726	7.6873e-07	-0.463756	0.000359112	-0.637091	2.46895e-05	-0.370832	0.00253662	-0.755616	1.11297e-06	-0.944309	3.30598e-08	-1.36573	-1.48091	-1.76609	-1.92907	-1.71417	-1.87007	-0.115179	-0.400365	-0.563338	-0.348441	-0.504341	0.378105	0.023249	3.48421e-06	0.0568316	5.74762e-05
2610001J05Rik	-0.587516	9.51146e-08	-0.846141	5.29067e-10	-0.3752	2.81379e-05	-0.642948	2.74009e-08	-0.809965	8.92024e-10	0.177069	0.0986342	-0.537037	0.00013001	0.242626	0.02591	0.0129068	0.90349	-0.0478677	0.652141	-0.310536	0.325571	-0.0291352	0.46435	0.479155	0.363636	0.636107	0.2814	0.774885	0.78969	0.674172	8.89804e-06	0.217117	2.34983e-07	2.5575e-05	1.69601e-05
2610002M06Rik	-0.0376799	0.481898	-0.103806	0.0651324	-0.452806	1.48955e-07	-0.689737	3.32879e-10	-0.806879	2.81254e-11	0.136873	0.206471	-0.271747	0.0250849	-0.265964	0.0205078	-0.457518	0.000385832	-0.716643	1.47668e-06	0.547965	0.748587	0.320036	0.643812	0.734373	0.786468	0.200623	-0.227928	0.0958476	0.186408	0.238503	0.301099	0.429468	0.752495	0.379453	0.226793
2610008E11Rik	0.859973	2.68253e-11	0.670969	1.56016e-09	0.80169	8.61688e-11	0.900429	1.2803e-11	0.817307	5.78055e-11	1.36903	3.27926e-10	1.1138	7.25078e-08	1.36426	3.09898e-10	1.38767	3.16203e-10	1.484	6.4105e-11	-0.482628	0.0654688	-0.0404584	0.165898	0.00835452	-0.028061	0.548096	0.442169	0.648526	0.490982	0.454567	0.00248743	0.0540116	5.38683e-05	0.0150862	0.0224125
2610021A01Rik	-0.252483	0.0033302	-0.0724578	0.340452	0.0720959	0.340008	0.161507	0.0415505	0.465123	6.47182e-06	0.0766158	0.464347	0.277059	0.018478	0.347048	0.00207437	0.410509	0.000523304	0.581391	6.13747e-06	-1.2874	-1.00223	-0.939958	-1.16215	-0.94408	-1.03211	0.285167	0.347441	0.125251	0.343318	0.255284	0.187062	0.147297	0.666778	0.186984	0.269162
2610044O15Rik8	0.157748	0.0199505	0.236545	0.00129357	0.143827	0.0320369	0.332316	4.31182e-05	0.452203	8.63207e-07	0.872395	0.000463764	0.655232	0.0121334	0.756482	0.00180337	1.26485	3.54957e-06	1.12132	1.97239e-05	-1.73059	-1.07221	-1.31476	-1.05031	-0.95908	-0.782006	0.658383	0.415829	0.680281	0.771515	0.948588	0.0140488	0.146262	0.00136894	0.00270973	7.65463e-06
2610301B20Rik	0.0297822	0.50625	-0.0819644	0.0814042	0.141499	0.00484348	-0.0968592	0.0423511	-0.0943876	0.0461567	0.163591	0.240699	-0.0042717	0.977283	0.399411	0.0062383	-0.0412526	0.771593	-0.184322	0.202596	-0.141894	0.115406	-0.100045	-0.22862	-0.00104848	-0.0709548	0.2573	0.0418482	-0.0867263	0.140845	0.0709388	0.157717	0.811944	0.406318	0.632318	0.926866
2610507B11Rik	-0.228207	0.00468405	-0.258455	0.00184434	-0.224837	0.0051961	-0.361717	7.95377e-05	-0.260265	0.00173926	-0.0517359	0.577065	-0.40989	0.000352871	-0.238648	0.0160881	-0.659229	4.94029e-07	-0.744229	6.75874e-08	-3.2436	-3.25697	-3.39002	-3.72495	-3.0682	-3.55683	-0.0133758	-0.146419	-0.481347	0.175394	-0.313229	0.836747	0.444758	5.06085e-05	0.499471	0.0899113
2700049A03Rik	-0.141573	0.12831	-0.303648	0.00361581	-0.202548	0.0361351	-0.387374	0.000483234	-0.319347	0.00224194	0.085032	0.412529	-0.125402	0.277866	0.12071	0.242936	-0.129368	0.233814	0.0177445	0.864817	0.453499	0.783348	0.60486	0.783885	0.692759	0.726902	0.32985	0.151362	0.330386	0.23926	0.273403	0.0656501	0.492587	0.0558079	0.44613	0.253355
2700062C07Rik	0.159667	0.023026	0.398847	8.3081e-06	0.162676	0.0210522	0.353626	3.36198e-05	0.46941	9.18179e-07	0.415673	0.000890266	0.623298	1.68452e-05	0.407143	0.00100638	0.655079	3.83903e-06	0.83816	5.59739e-08	-0.250797	-0.0063988	-0.0279588	0.0990703	0.00495155	0.0461701	0.244398	0.222838	0.349867	0.255748	0.296967	0.196909	0.325178	0.0302396	0.274591	0.141979
2700081O15Rik	-0.000133234	0.997743	-0.104831	0.0377228	-0.0124136	0.792428	-0.0389898	0.412852	-0.0743246	0.127509	-0.456968	0.0111358	-0.0688939	0.695101	-0.458878	0.0102399	-0.379081	0.0334097	-0.740816	0.000255372	-2.12515	-2.5783	-2.05766	-2.78872	-2.58564	-2.47908	-0.453143	0.0674962	-0.663571	-0.460484	-0.353924	0.00424784	0.9303	1.00306e-06	0.0146859	0.0798169
2700097O09Rik	-0.216869	0.0589744	-0.0061845	0.95421	0.0125324	0.906585	-0.230744	0.046709	-0.280928	0.0174156	-0.0280233	0.895045	-0.168572	0.485891	-0.309606	0.162691	-0.406266	0.0851558	-0.564158	0.0206383	0.190421	-0.0493616	0.103912	-0.107431	0.449473	0.0618983	-0.239782	-0.0865092	-0.297852	0.259053	-0.128522	0.194276	0.673179	0.360393	0.678244	0.559754
2810004N23Rik	0.00405722	0.920399	0.0492549	0.235361	0.191167	0.000169251	0.189455	0.000185329	0.205589	7.75828e-05	0.254604	0.0130062	0.0416348	0.678084	0.218251	0.0299752	0.447954	9.27215e-05	0.480597	3.73743e-05	0.298316	0.328892	0.300733	0.564739	0.549304	0.560127	0.0305765	0.00241751	0.266423	0.250989	0.261811	0.994288	0.924664	0.165545	0.201957	0.102547
2810006K23Rik	0.013846	0.849514	0.0653744	0.377273	-0.0358391	0.626112	0.0225197	0.7582	-0.0201863	0.781361	-0.118263	0.269771	0.166857	0.145342	0.170793	0.104145	0.117991	0.269253	0.166888	0.11737	0.239508	0.439678	0.358866	0.422237	0.10561	0.337632	0.20017	0.119358	0.182729	-0.133898	0.0981243	0.319252	0.779878	0.390062	0.562106	0.799764
2900026A02Rik	0.19711	0.024035	-0.253683	0.0066774	-0.0208363	0.799245	-0.291456	0.00242323	-0.519062	7.94571e-06	0.0274066	0.881811	-0.0846242	0.684195	-0.0561372	0.760537	-0.134081	0.488621	-0.460232	0.0277896	-1.1278	-1.1743	-0.99914	-1.05897	-1.30607	-1.01122	-0.0464968	0.128661	0.0688311	-0.178267	0.116576	0.851435	0.683598	0.932329	0.59643	0.687209
3110001I22Rik	0.244806	0.0145701	0.244977	0.015358	-0.0830054	0.38617	0.157731	0.101405	0.124342	0.185877	0.496388	0.0030411	0.183334	0.298491	0.337019	0.0352399	0.486111	0.00422321	0.386402	0.0188052	0.726901	1.13912	0.696506	1.00021	0.984083	1.04681	0.412215	-0.0303948	0.273306	0.257182	0.319907	0.112234	0.848338	0.35429	0.443514	0.290959
3110009E18Rik	0.215129	0.097159	0.142839	0.268377	0.196004	0.13003	0.370205	0.00711467	0.137658	0.275929	0.0779757	0.662737	-0.0757493	0.707386	0.337004	0.0588562	0.103637	0.570159	0.171598	0.339426	0.908046	1.08427	0.651141	0.94415	0.810293	0.670953	0.176223	-0.256904	0.0361042	-0.0977528	-0.237093	0.737108	0.514571	0.998038	0.690038	0.244758
3110040N11Rik	0.0312061	0.807093	0.0738424	0.567097	-0.00234859	0.985391	0.0165922	0.897086	-0.14056	0.281985	0.103997	0.599848	-0.0161102	0.942247	0.458348	0.0216041	0.281567	0.163479	0.185362	0.352721	0.121768	0.530459	-0.15388	0.412276	0.168019	0.33681	0.408691	-0.275647	0.290508	0.0462514	0.215042	0.0883997	0.797817	0.329964	0.910328	0.519123
3110082I17Rik	-0.145882	0.0347276	0.0863944	0.19078	-0.386046	1.33982e-05	-0.160086	0.0222233	-0.136369	0.0461902	-0.428626	0.00052955	0.0741245	0.500822	-0.245997	0.027841	-0.00800003	0.939973	0.104087	0.327143	0.419227	0.555053	0.39959	0.660883	0.14343	0.567704	0.135826	-0.0196367	0.241656	-0.275797	0.148477	0.63016	0.903688	0.249907	0.177242	0.627265
3830403N18Rik	-0.216385	0.0829701	-0.238016	0.0610844	-0.415009	0.0029192	-0.309153	0.0184382	-0.430652	0.00204144	-0.0581246	0.713614	-0.663556	0.00171605	-0.122476	0.439404	-0.0987506	0.543929	-0.376985	0.0304493	0.0823996	0.382236	-0.348551	0.150997	0.249435	0.28461	0.299836	-0.43095	0.068597	0.167035	0.20221	0.258854	0.123443	0.952826	0.762278	0.495275
3830417A13Rik	-0.148442	0.00537497	-0.161797	0.00298133	-0.105047	0.0374505	-0.313362	3.79261e-06	-0.387061	2.25191e-07	0.113865	0.130276	-0.0867363	0.271942	0.199911	0.0107652	-0.202546	0.0122878	-0.189453	0.0174539	0.937262	1.25218	1.00871	1.14043	1.20708	1.05454	0.314921	0.0714465	0.203172	0.269819	0.117276	0.0299527	0.796357	0.174416	0.100356	0.60767
4833420G17Rik	0.349489	4.37991e-07	0.247108	3.61694e-05	0.18316	0.000739595	0.239239	5.04773e-05	0.166974	0.00156891	0.209932	0.0255117	-0.103386	0.300314	0.0505507	0.572088	0.215223	0.024142	0.0964564	0.290347	-0.156516	-0.286367	-0.510564	-0.22624	-0.294064	-0.187162	-0.12985	-0.354048	-0.0697238	-0.137548	-0.0306453	0.277714	0.0279663	0.448499	0.397096	0.777191
4833439L19Rik	-0.176071	0.000237618	-0.327908	1.33755e-07	-0.838921	7.19722e-14	-0.201362	5.93197e-05	-0.339672	7.80749e-08	0.449622	0.0180243	0.184763	0.360731	-0.423585	0.036808	0.468982	0.0154032	0.213197	0.252463	-3.21338	-2.76245	-2.64276	-2.66309	-2.55288	-2.5379	0.450926	0.57062	0.550291	0.660498	0.675475	0.0463229	0.0157237	0.00260046	0.000482287	7.61596e-05
4921524J17Rik	0.184973	0.00198985	0.339774	3.62442e-06	0.171408	0.0035947	0.0561276	0.286417	0.160998	0.00544547	0.0517968	0.721818	0.350876	0.0280073	0.198356	0.173493	0.203684	0.17165	0.214816	0.146282	-0.0389322	-0.0281975	-0.0882855	0.00672652	-0.185861	0.0870736	0.0107347	-0.0493533	0.0456587	-0.146928	0.126006	0.997367	0.963873	0.916523	0.556607	0.703041
4930402H24Rik	0.271428	0.000493148	0.186785	0.00900951	0.34737	3.93567e-05	0.338592	5.22971e-05	0.374391	1.63728e-05	0.283447	8.68865e-05	0.115487	0.0785478	0.386217	1.21715e-06	0.378586	1.96287e-06	0.370961	2.46967e-06	-0.43048	-0.394491	-0.507447	-0.436694	-0.418307	-0.391629	0.0359887	-0.076967	-0.0062134	0.0121727	0.0388507	0.95867	0.679379	0.790121	0.985879	0.965188
4930430F08Rik	0.17148	0.0564434	0.154362	0.0856815	0.0373526	0.665606	0.36718	0.000359893	0.336357	0.000755285	0.339329	0.00180202	0.193221	0.0776909	0.316908	0.00301121	0.4954	3.4077e-05	0.533737	1.10091e-05	1.57401	1.86078	1.58758	1.78373	1.75749	1.71705	0.286774	0.0135754	0.209716	0.183483	0.143036	0.219992	0.94575	0.330459	0.535212	0.646533
4930432K21Rik	-0.0336554	0.816802	0.14035	0.336711	0.235476	0.109202	0.270752	0.0677882	0.528541	0.001012	0.313579	0.14325	0.576877	0.0157633	0.452066	0.0339694	0.399119	0.0693979	0.486956	0.0257214	0.192436	0.337232	0.475109	0.084576	0.487521	0.265506	0.144796	0.282673	-0.10786	0.295085	0.07307	0.652166	0.380324	0.833796	0.47763	0.821503
4930453N24Rik	-0.277834	0.000168698	-0.113129	0.0674208	-0.149294	0.0194707	-0.263865	0.000282791	-0.267496	0.000241483	0.0307513	0.792949	-0.123602	0.291016	0.218182	0.0311435	0.0976542	0.352058	0.272797	0.00932678	-2.33091	-1.95835	-2.35967	-1.78506	-2.01179	-1.96051	0.372569	-0.02876	0.54585	0.319125	0.37041	0.032315	0.928176	0.00047217	0.19846	0.0630823
4930503L19Rik	0.446598	1.04416e-07	0.667968	2.53901e-10	0.485863	3.133e-08	0.632338	5.85641e-10	0.777104	2.18153e-11	0.534114	0.000115165	0.481559	0.00072929	0.439385	0.000876564	0.485946	0.000396148	0.427341	0.00129684	-1.26556	-1.33167	-1.54008	-1.6264	-1.1886	-1.41854	-0.0661045	-0.274516	-0.360836	0.0769601	-0.152977	0.691237	0.373603	0.00188944	0.745712	0.255121
4930523C07Rik	-0.325133	0.000145397	-0.662995	2.56439e-08	-0.424603	7.85072e-06	-0.477789	1.85296e-06	-0.522926	5.22502e-07	0.179526	0.0692649	-0.141251	0.18956	0.00531699	0.955663	0.070472	0.472381	-0.17816	0.0808722	0.418816	0.849483	0.898264	0.766101	0.923133	0.96714	0.430667	0.479447	0.347285	0.504317	0.548323	0.00701959	0.00217453	0.017228	0.00189979	0.000396646
4930579G24Rik	-0.619432	9.04574e-06	-0.564979	2.75062e-05	-0.930679	5.10839e-08	-0.713283	1.66735e-06	-0.797473	3.66498e-07	-0.635437	6.72288e-07	-0.663478	1.29302e-06	-0.673121	2.45508e-07	-0.555809	5.72662e-06	-0.628841	8.71483e-07	-0.176355	0.0867406	-0.295292	-0.00130923	-0.178265	-0.0104746	0.263096	-0.118936	0.175046	-0.0019098	0.165881	0.193139	0.672034	0.450203	0.938822	0.563987
4931406C07Rik	0.0772958	0.142979	-0.0242064	0.639991	0.085396	0.108305	-0.154801	0.00742607	-0.142693	0.011764	0.0307347	0.778936	-0.236024	0.0422783	0.0542112	0.58365	-0.381239	0.00133926	-0.345226	0.0027293	0.0234356	0.00647902	-0.248803	-0.159184	-0.00818095	-0.184819	-0.0169566	-0.272239	-0.182619	-0.0316166	-0.208255	0.712412	0.255601	0.0762979	0.790529	0.101139
4931406P16Rik	0.370606	0.0146608	0.0704442	0.615116	0.420384	0.00675525	0.124089	0.378104	0.188958	0.184324	0.519509	1.72264e-08	-0.0401748	0.563544	0.330606	1.9034e-05	0.357896	7.93729e-06	0.101689	0.119111	0.0157993	-0.0823437	-0.0989276	-0.0807396	0.170891	0.252689	-0.098143	-0.114727	-0.0965389	0.155091	0.236889	0.589099	0.650424	0.497771	0.696835	0.392562
4931414P19Rik	0.230664	0.000599858	0.0022357	0.968755	-0.184711	0.0046295	0.122652	0.0409254	-0.035941	0.536365	0.33905	0.0234923	0.160332	0.314211	0.240457	0.0984865	0.461586	0.00328747	0.133919	0.361307	0.114404	0.520376	0.203367	0.270288	0.192675	0.435866	0.405972	0.0889627	0.155884	0.0782711	0.321462	0.0283094	0.622029	0.485193	0.749444	0.116517
4932438A13Rik	0.402674	0.0436364	0.418077	0.037255	0.523025	0.0114463	0.281288	0.147013	0.72373	0.00106346	0.489107	1.02453e-05	0.296306	0.00409929	0.465793	1.85719e-05	0.435512	5.47926e-05	0.535232	2.94891e-06	-0.361385	-0.426799	-0.521232	-0.564995	-0.253171	-0.205418	-0.0654138	-0.159847	-0.20361	0.108214	0.155967	0.818753	0.724738	0.402816	0.888354	0.709983
5031439G07Rik	-0.495451	6.56875e-09	-0.552053	1.307e-09	-0.554715	1.20823e-09	-0.485752	8.8212e-09	-0.569815	7.94411e-10	-0.326481	0.00022855	-0.140317	0.0844342	-0.305283	0.000433278	-0.0953689	0.213631	-0.149537	0.0561237	-2.24554	-1.99765	-1.82409	-1.82776	-2.07864	-1.85864	0.247886	0.421446	0.417783	0.1669	0.386898	0.0603704	0.0110303	0.000162293	0.414838	0.00357701
5730409E04Rik	0.278807	1.39316e-05	0.130064	0.0127499	0.074416	0.129579	-0.000122444	0.997945	-0.159226	0.00341163	0.0674954	0.46755	0.135738	0.180605	0.15105	0.107125	-0.235161	0.0217872	-0.299789	0.00445986	-0.71245	-0.626764	-0.686632	-0.843946	-0.923134	-0.940383	0.0856858	0.0258181	-0.131496	-0.210684	-0.227933	0.813946	0.94566	0.205787	0.228172	0.084361
5730455P16Rik	0.444615	5.75644e-08	0.559587	1.93531e-09	0.345782	1.83723e-06	0.434588	8.04338e-08	0.560926	1.76486e-09	0.478836	4.83717e-06	0.279679	0.0039436	0.392516	6.46987e-05	0.549587	7.09978e-07	0.682868	1.50991e-08	-0.710826	-0.662529	-0.999672	-0.588105	-0.676615	-0.590512	0.048297	-0.288846	0.122721	0.0342105	0.120314	0.935581	0.0721931	0.550255	0.946389	0.636844
5730480H06Rik	-0.0931653	0.221093	-0.0947499	0.216245	-0.138419	0.0774253	-0.190153	0.0196486	-0.290224	0.00105671	0.313822	0.0233573	0.24986	0.0872595	0.0642696	0.627599	0.15134	0.267405	0.201475	0.138194	-0.0908425	0.151678	0.208867	0.436209	0.360545	0.28779	0.242521	0.299709	0.527052	0.451388	0.378633	0.395726	0.200649	0.00487217	0.0828364	0.0997203
6030458C11Rik	0.224519	8.21204e-05	0.353012	3.13557e-07	0.448711	9.57062e-09	0.286263	4.86158e-06	0.402098	4.58313e-08	0.0187968	0.876695	0.0500486	0.702482	-0.0700969	0.563443	0.189518	0.128051	0.0983324	0.419525	-0.995493	-1.48654	-1.32971	-1.29194	-1.17506	-1.06901	-0.491049	-0.334215	-0.296445	-0.179567	-0.0735168	4.87864e-05	0.122618	0.0245731	0.258244	0.464513
6430548M08Rik	-0.0829265	0.30782	-0.0487138	0.546866	0.00316965	0.968298	0.0466998	0.559186	0.207071	0.0155557	-0.0370504	0.802093	-0.0619304	0.679164	-0.141944	0.29931	-0.0241774	0.885835	0.0762361	0.572468	-0.321839	-0.462063	-0.315733	-0.444357	-0.275552	-0.396155	-0.140225	0.00610554	-0.122519	0.046287	-0.0743167	0.429015	0.92893	0.504356	0.932216	0.696613
8030462N17Rik	0.00340856	0.955343	0.119852	0.0618285	0.255391	0.000502744	-0.162745	0.0151804	-0.0270749	0.656749	0.425196	0.000108826	0.218405	0.0372095	0.477315	2.33847e-05	0.356723	0.000830106	0.456233	4.85022e-05	-0.619644	-0.417168	-0.537526	-0.146024	-0.20495	-0.10978	0.202476	0.0821173	0.47362	0.414693	0.509864	0.250481	0.738349	0.000373223	0.0176286	0.000817685
9130008F23Rik	-0.210874	0.0137092	0.121141	0.126263	0.11047	0.158841	-0.0563644	0.468227	0.0662561	0.386048	0.138534	0.469316	0.19736	0.352047	0.56535	0.00400645	0.368474	0.0610547	0.603138	0.00271105	-0.639989	-0.172547	-0.528935	-0.0990139	-0.264525	-0.22209	0.467443	0.111054	0.540975	0.375464	0.4179	0.0862236	0.906886	0.028384	0.331821	0.143119
9130401M01Rik	-0.189601	0.0622023	-0.0998527	0.30833	-0.362932	0.00146592	0.00136576	0.988636	-0.226905	0.0284423	0.302396	0.00323178	0.00339677	0.973283	0.146416	0.126002	0.183954	0.0624942	0.172359	0.0772674	-0.0403542	0.467234	0.000967592	0.35132	0.460978	0.141247	0.507588	0.0413218	0.391675	0.501333	0.181601	0.00125706	0.788223	0.0153624	0.0377523	0.461489
9430038I01Rik	-0.132253	0.163643	-0.0792062	0.397491	-0.245011	0.0163026	-0.1144	0.22553	-0.225563	0.0236205	-0.135099	0.471868	0.00331795	0.987024	-0.444766	0.0278898	0.191825	0.301302	-0.0195578	0.916118	-0.367911	-0.56707	-0.276407	-0.212783	-0.370549	-0.0870807	-0.199159	0.0915039	0.155128	-0.00263775	0.280831	0.470483	0.896489	0.58172	0.965831	0.395759
9530068E07Rik	-0.0318621	0.267478	-0.154317	3.49499e-05	-0.116097	0.000629821	-0.203232	1.19923e-06	-0.286933	9.45136e-09	-0.337874	9.26263e-05	-0.14527	0.0555835	-0.102575	0.162172	-0.272169	0.000916566	-0.29507	0.000410869	-0.0626255	-0.0457056	-0.052217	-0.0670206	-0.365658	-0.126811	0.0169199	0.0104085	-0.00439514	-0.303032	-0.0641858	0.937117	0.97835	0.770375	0.0316783	0.514481
9930012K11Rik	0.184129	0.0481184	0.067082	0.457114	-0.212694	0.0299416	-0.00740504	0.934027	-0.253433	0.0111039	0.13589	0.453408	0.149126	0.466302	-0.251256	0.187117	-0.00128954	0.994463	0.0691234	0.714899	-0.290713	-0.290011	-0.185347	0.0497726	-0.353367	-0.260857	0.000702615	0.105366	0.340486	-0.0626542	0.029856	0.852663	0.896041	0.284637	0.882116	0.941497
9930021J03Rik	0.079407	0.438757	-0.198196	0.0661208	0.0722053	0.480964	-0.117528	0.258686	-0.074372	0.468151	-0.197661	0.225345	-0.566397	0.00564799	-0.373995	0.0284992	-0.36903	0.0359462	-0.344852	0.0452366	-2.78204	-3.24094	-3.11679	-3.06572	-3.0756	-3.07908	-0.458902	-0.334756	-0.283682	-0.293562	-0.297046	0.0506985	0.238688	0.201007	0.406055	0.326233
9930104L06Rik	-0.213545	0.00882765	-0.103049	0.171818	-0.117204	0.121703	-0.0398804	0.584774	0.0887488	0.224913	0.438193	0.00301631	0.487411	0.0024856	0.539201	0.000377236	0.776114	4.52943e-06	0.859477	7.59002e-07	-0.467333	0.194194	0.120188	0.308516	0.199145	0.355673	0.661527	0.587521	0.775849	0.666478	0.823006	0.000477389	0.0122798	6.85651e-06	0.00299907	7.10299e-06
A430005L14Rik	0.283168	0.000579928	0.346574	7.97599e-05	0.269095	0.000929556	0.444941	4.00716e-06	0.442101	4.08235e-06	0.396442	0.00413869	0.58327	0.000205174	0.729604	3.38739e-06	0.619919	4.7353e-05	0.850069	3.56286e-07	-0.719714	-0.293828	-0.541981	-0.338071	-0.622713	-0.589375	0.425886	0.177733	0.381643	0.0970005	0.130339	0.0134902	0.358967	0.0198661	0.761207	0.545557
A430033K04Rik	-0.306192	0.00139964	-0.466239	2.73189e-05	-0.258996	0.00496327	-0.356537	0.000383934	-0.246444	0.00642405	0.0368437	0.79457	-0.0762127	0.71754	0.117865	0.398091	0.214733	0.138989	0.440293	0.00340138	-0.368297	-0.00327643	-0.0881825	0.305009	-0.0358724	0.198525	0.36502	0.280114	0.673306	0.332424	0.566822	0.14801	0.241806	0.000896071	0.245214	0.0192731
A630001G21Rik	0.353667	0.00728007	0.548697	0.000175873	0.469406	0.000776092	0.400027	0.00303522	0.627961	3.10944e-05	0.124461	0.576821	0.396565	0.106347	0.356703	0.102887	0.303967	0.180084	0.325358	0.145542	-0.0544167	-0.208471	-0.317066	-0.384605	-0.316938	-0.194093	-0.154054	-0.262649	-0.330189	-0.262522	-0.139676	0.73761	0.749045	0.31094	0.594001	0.766196
A630089N07Rik	-0.286352	0.0273848	-0.269054	0.0375675	0.0320453	0.787077	-0.229339	0.0696273	0.167783	0.163545	0.198667	0.305715	0.109175	0.612956	0.468179	0.0168324	0.394338	0.0486042	0.579809	0.00426091	-1.5855	-1.14808	-1.24305	-1.20254	-1.0877	-0.963703	0.437417	0.34245	0.382964	0.497801	0.621797	0.207628	0.405674	0.22171	0.233172	0.0627535
A930004D18Rik	0.111502	0.0558066	0.0515351	0.359694	-0.0550953	0.329083	0.0169677	0.759945	-0.0222915	0.687058	0.304745	0.128094	0.155292	0.485602	-0.039239	0.845404	0.0583942	0.777296	-0.0847928	0.682976	-2.11788	-2.09715	-2.00125	-2.20062	-1.93692	-2.07899	0.0207385	0.116638	-0.0827309	0.180966	0.0388932	0.977816	0.849368	0.749914	0.601465	0.975075
Aaas	-0.262537	4.84619e-06	-0.171774	0.00049598	-0.272889	3.00929e-06	-0.186651	0.000221516	-0.184113	0.000248226	-0.569745	7.88108e-08	-0.286984	0.000970229	-0.477497	1.14396e-06	-0.469981	1.778e-06	-0.425072	6.74322e-06	0.393001	0.18646	0.288798	0.151119	0.0834159	0.109136	-0.206541	-0.104203	-0.241882	-0.309585	-0.283865	0.0202627	0.473513	0.00197467	0.0129215	0.00259513
Aacs	-0.351841	2.72502e-07	-0.302274	2.09527e-06	-0.314314	1.23873e-06	-0.410095	3.22853e-08	-0.508464	1.30026e-09	-0.451532	1.22082e-06	-0.420161	6.90929e-06	-0.307035	0.000167867	-0.541672	8.65663e-08	-0.558502	4.66155e-08	0.476636	0.480209	0.3475	0.423821	0.374579	0.346515	0.00357252	-0.129137	-0.0528157	-0.102057	-0.130121	0.89134	0.384517	0.454705	0.506791	0.160049
Aagab	-0.107504	0.0182242	-0.10387	0.0221327	-0.216036	6.71926e-05	-0.0351638	0.404553	0.00662146	0.873575	-0.0166807	0.853142	0.0197825	0.836848	-0.0171616	0.84788	0.17858	0.0570338	0.386733	0.000196822	-0.736296	-0.520614	-0.61064	-0.346962	-0.627935	-0.517507	0.215682	0.125655	0.389333	0.10836	0.218789	0.201706	0.592673	0.0019751	0.743329	0.218334
Aak1	-0.116566	0.334715	0.013878	0.90724	0.0606137	0.611503	-0.107149	0.374249	0.247794	0.0486304	-0.356068	0.000166484	-0.264655	0.00462609	-0.445637	1.01944e-05	-0.371909	0.000122725	-0.224724	0.0090928	-0.933248	-1.44715	-1.20777	-1.41785	-1.16645	-1.19518	-0.513903	-0.274518	-0.484597	-0.233201	-0.261929	0.00295368	0.201259	0.00190708	0.397327	0.191558
Aamdc	-0.0240076	0.778465	-0.3795	0.000430227	-0.315251	0.001936	-0.401901	0.000236793	-0.686379	4.91936e-07	0.442458	0.0158215	-0.301266	0.157884	-0.0131789	0.941088	0.128989	0.479851	-0.297184	0.124663	-0.216987	0.070548	-0.172926	0.0995991	0.217019	0.291777	0.287535	0.0440615	0.316586	0.434005	0.508764	0.281618	0.901017	0.183373	0.0988121	0.0350176
Aamp	0.0487006	0.566142	-0.062247	0.465761	-0.26957	0.00495927	-0.291592	0.00281141	-0.630331	8.47776e-07	0.177326	0.00614867	0.0346994	0.572462	0.0620462	0.301668	0.230806	0.000704064	-0.027111	0.650775	0.323592	0.649532	0.424968	0.921717	0.455226	0.840377	0.32594	0.101376	0.598125	0.131634	0.516785	0.0131184	0.735152	1.07743e-07	0.630167	0.000133042
Aar2	-0.253868	0.000106892	-0.169552	0.00384859	-0.381652	8.69491e-07	-0.0730197	0.166145	-0.115512	0.0347221	-0.0446175	0.579021	-0.0651231	0.447802	-0.0909288	0.261671	0.0414052	0.608957	0.00620162	0.938384	0.0888729	0.378929	0.163246	0.20048	0.294777	0.2023	0.290056	0.0743733	0.111607	0.205904	0.113427	0.0246925	0.598949	0.491523	0.19085	0.614893
Aars	1.30081	5.09329e-18	1.42136	1.19561e-18	1.40234	1.48802e-18	1.32749	3.6532e-18	1.34125	3.07621e-18	1.2009	3.07142e-18	1.34911	2.69418e-19	1.30195	5.39387e-19	1.01682	1.0981e-16	1.07111	3.58182e-17	0.944676	0.844729	0.87262	0.675075	0.845457	0.633898	-0.0999468	-0.0720558	-0.269601	-0.0992187	-0.310778	0.181453	0.583393	0.000170269	0.400152	0.000444847
Aars2	-0.215073	0.000988036	-0.197415	0.00207642	-0.189864	0.00272495	-0.153715	0.0112824	-0.13311	0.0240129	-0.394769	0.000673582	-0.198671	0.0759283	-0.173904	0.0881551	-0.0783992	0.437573	0.15448	0.123669	0.296906	0.299199	0.311925	0.578489	0.11396	0.354402	0.00229297	0.0150182	0.281583	-0.182947	0.0574952	0.960015	0.938789	0.0583995	0.299955	0.811277
Aasdhppt	-0.270777	9.91633e-05	-0.235288	0.000411011	-0.0482385	0.379246	0.0867139	0.121913	0.174736	0.00426099	-0.327125	0.000173945	-0.158899	0.0470917	0.102127	0.166678	0.1068	0.153057	0.230175	0.0038993	0.903061	1.05643	0.989315	0.960173	0.850889	0.925779	0.153367	0.0862539	0.057112	-0.0521721	0.022718	0.419554	0.786726	0.897071	0.743669	0.948791
Aatf	-0.0754159	0.181594	0.249006	0.00024894	-0.180148	0.00402715	0.0877166	0.123127	0.190988	0.00250796	-0.0662554	0.286771	0.179456	0.00791182	-0.140585	0.0299678	0.188221	0.00509287	0.422197	4.36208e-07	0.860281	0.90164	0.788005	1.09154	0.872761	0.964558	0.0413587	-0.0722764	0.23126	0.0124798	0.104277	0.949468	0.640159	0.0786566	0.974538	0.657237
Abca2	0.20538	0.0406183	0.0950853	0.320918	0.23643	0.0206572	0.0677079	0.476109	0.137379	0.156267	-0.155321	0.0940232	-0.170309	0.0899409	-0.15081	0.100632	-0.27411	0.00637858	-0.427467	0.000108857	-1.21901	-1.5965	-1.44987	-1.77268	-1.56423	-1.5454	-0.377485	-0.230858	-0.553667	-0.345219	-0.326389	0.00841188	0.203249	4.16672e-05	0.0975914	0.0586991
Abca5	0.461909	2.03603e-05	0.446057	3.14872e-05	0.579637	1.1914e-06	0.483301	1.19543e-05	0.675541	1.39341e-07	0.390241	2.60889e-05	0.154834	0.0638778	0.465959	2.00052e-06	0.452668	3.81014e-06	0.481572	1.37138e-06	0.594003	0.491932	0.305725	0.408582	0.53927	0.575955	-0.102071	-0.288278	-0.185421	-0.0547328	-0.0180476	0.409906	0.104188	0.124916	0.769046	0.757938
Abca7	0.326363	2.5144e-05	0.124316	0.0462818	0.163166	0.0114254	0.157178	0.0142352	0.0407283	0.48859	0.354161	0.0216128	0.376475	0.0239086	0.349256	0.0222033	0.178756	0.241386	0.0123087	0.935025	-0.766129	-0.617425	-0.525191	-0.812568	-0.754161	-0.779186	0.148704	0.240938	-0.0464388	0.0119678	-0.0130575	0.547647	0.287443	0.776821	0.964157	0.985225
Abcb10	-0.364137	5.91982e-08	-0.341302	1.51859e-07	-0.323985	3.03037e-07	-0.339133	1.61757e-07	-0.313009	4.63162e-07	-0.383275	4.66606e-05	-0.139725	0.0950601	-0.192808	0.0170351	-0.217698	0.00926605	-0.199255	0.0151685	-0.613244	-0.482729	-0.408568	-0.496327	-0.630177	-0.500763	0.130515	0.204676	0.116917	-0.0169326	0.112481	0.448571	0.257018	0.529719	0.858191	0.562546
Abcb1b	-0.138198	0.00644862	-0.0194502	0.667788	0.0244938	0.589189	-0.0048961	0.913692	0.131949	0.0085783	0.0303349	0.681275	-0.00392493	0.95846	0.132375	0.0816996	0.230435	0.00443448	0.392885	1.7863e-05	-0.0688763	0.0455963	-0.0553239	0.196182	0.106478	0.17051	0.114473	0.0135524	0.265059	0.175354	0.239387	0.604109	0.995772	0.0645229	0.39394	0.156769
Abcb7	-0.0851184	0.222133	0.0293005	0.668065	0.126304	0.0760253	-0.180301	0.0159585	0.00865374	0.898476	-0.235662	0.00224736	-0.12042	0.105708	0.00878708	0.897327	-0.189508	0.0115557	-0.0510332	0.461122	0.717812	0.59997	0.552551	0.656044	0.569325	0.701194	-0.117842	-0.165261	-0.0617673	-0.148486	-0.0166173	0.279193	0.366078	0.495605	0.374056	0.824898
Abcb8	0.485444	3.95767e-10	0.464967	8.06087e-10	0.272322	1.77218e-06	0.432351	2.40522e-09	0.359108	3.66687e-08	0.340977	0.00112587	0.364689	0.00112335	0.274412	0.00634129	0.355253	0.000868347	0.395496	0.000262932	-0.529171	-0.535228	-0.619421	-0.50028	-0.687273	-0.61488	-0.00605677	-0.0902506	0.0288909	-0.158102	-0.0857089	0.89925	0.535934	0.973753	0.419878	0.506561
Abcc1	-0.366684	2.8148e-05	-0.202312	0.00616794	-0.171485	0.01684	-0.23299	0.00221052	-0.0264417	0.687562	-0.334752	5.6821e-06	-0.159818	0.0111039	-0.201218	0.00172316	-0.154195	0.0125615	0.0600371	0.299611	-0.153172	-0.185968	-0.114953	-0.0702923	-0.122148	-0.0768533	-0.0327956	0.0382187	0.0828798	0.0310244	0.0763188	0.70217	0.907321	0.706537	0.954642	0.785238
Abcc10	0.671812	2.70995e-05	0.849928	1.39772e-06	0.817488	2.24347e-06	0.863235	1.04992e-06	1.03002	7.06452e-08	0.828904	0.000181479	1.34875	3.26593e-07	1.01294	9.95303e-06	1.19834	9.90961e-07	1.38514	5.451e-08	-0.693064	-0.528221	-0.339949	-0.375076	-0.561021	-0.394126	0.164843	0.353115	0.317988	0.132043	0.298937	0.678578	0.208072	0.27418	0.763282	0.365903
Abcc4	-0.112804	0.134738	0.141627	0.0639404	0.0283702	0.69676	0.0576482	0.431194	0.263802	0.00167887	-0.083406	0.282207	0.110623	0.195425	-0.0124305	0.869469	0.116444	0.137877	0.242235	0.00354451	0.00586582	-0.0270333	-0.00582034	-0.0126241	0.0465603	0.0739331	-0.0328991	-0.0116862	-0.0184899	0.0406944	0.0680673	0.705816	0.847121	0.723291	0.967572	0.896755
Abcc5	0.155366	0.0516351	-0.0284833	0.707535	0.255054	0.00311799	0.0595964	0.43416	0.0668521	0.38018	-0.336734	3.89534e-05	-0.414426	6.82682e-06	-0.204465	0.00466232	-0.252214	0.000981544	-0.18522	0.00993621	-0.299578	-0.760007	-0.6717	-0.554164	-0.788677	-0.613694	-0.460429	-0.372123	-0.254586	-0.4891	-0.314117	0.000279547	0.0301716	0.0358626	0.00443256	0.0306647
Abcd1	-0.0277159	0.762234	-0.497547	6.29615e-05	-0.12959	0.172775	-0.301985	0.00449538	-0.575095	1.03566e-05	-0.0241165	0.879913	-0.278181	0.140109	-0.210025	0.200382	-0.391156	0.030268	-0.472346	0.0100672	-0.191096	-0.278204	0.0956365	-0.0996516	-0.18103	-0.263461	-0.0871081	0.286732	0.091444	0.0100654	-0.0723649	0.706452	0.599404	0.817664	0.973669	0.699589
Abcd3	0.19726	0.000101759	0.11256	0.0108003	0.0554669	0.17647	0.133613	0.00338025	0.118418	0.00766939	0.308072	0.000232827	-0.0578469	0.444736	0.0538972	0.454869	0.00569024	0.937566	0.049942	0.491038	0.666383	0.670329	0.483697	0.600767	0.781115	0.544181	0.00394589	-0.182686	-0.0656156	0.114732	-0.122202	0.843819	0.237723	0.39539	0.598477	0.1921
Abcd4	0.329431	1.13281e-05	0.249769	0.000258404	0.19983	0.00185997	0.350581	5.33853e-06	0.23503	0.000420448	0.429093	0.0123629	0.104833	0.56362	0.427684	0.0118707	0.31673	0.0642865	0.392315	0.0220166	-0.524829	-0.262483	-0.712386	-0.326892	-0.38387	-0.514484	0.262346	-0.187558	0.197937	0.140959	0.0103449	0.368305	0.616687	0.569057	0.795058	0.786504
Abce1	-0.440603	2.10181e-07	-0.272727	7.90464e-05	-0.102191	0.0700378	-0.182089	0.00309461	0.0259315	0.629757	-0.316047	0.000566985	-0.425454	2.36916e-05	-0.121722	0.135057	-0.0594768	0.458007	0.119852	0.140606	-0.255042	-0.268134	-0.412557	-0.157301	-0.12295	-0.127003	-0.0130919	-0.157515	0.0977406	0.132092	0.128039	0.776218	0.429942	0.716516	0.61427	0.596777
Abcf1	-0.26268	1.76607e-06	-0.17573	0.000185354	-0.300201	2.99058e-07	0.074506	0.059908	0.117737	0.00537978	-0.613688	1.43185e-08	-0.436446	3.9162e-06	-0.499938	4.13167e-07	-0.122414	0.0987955	-0.0701214	0.333598	0.595795	0.39843	0.335008	0.409182	0.246287	0.400291	-0.197365	-0.260787	-0.186613	-0.349508	-0.195504	0.0525502	0.0931222	0.0564265	0.00884244	0.100071
Abcf2	-0.105646	0.00216876	0.0456554	0.137361	-0.0983679	0.0037245	-0.306677	7.86e-09	-0.245995	1.83606e-07	-0.174727	0.00745636	-0.186274	0.00550374	-0.109738	0.0772575	-0.450567	1.4243e-07	-0.335759	1.07845e-05	0.43321	0.426507	0.198748	0.347276	0.368438	0.294103	-0.00670267	-0.234462	-0.0859335	-0.0647717	-0.139107	0.75771	0.0817801	0.237991	0.59523	0.133735
Abcf3	-0.0180463	0.739293	-0.0486636	0.376272	-0.0828301	0.139934	-0.33335	9.91898e-06	-0.360029	3.67168e-06	-0.160869	0.0249195	-0.336836	0.000103631	-0.126541	0.0698665	-0.499263	2.59353e-07	-0.475168	4.93001e-07	0.701478	0.654507	0.42622	0.585119	0.558918	0.528941	-0.0469706	-0.275258	-0.116358	-0.14256	-0.172536	0.588624	0.0308202	0.15623	0.369476	0.104808
Abhd10	-0.0179255	0.871334	0.12681	0.259648	0.0962816	0.386837	0.15685	0.164452	0.131463	0.236613	0.0589288	0.636858	0.0837243	0.539192	0.19742	0.114615	0.217291	0.0919717	0.511622	0.000269027	0.487495	0.595573	0.429847	0.872987	0.572263	0.542554	0.108078	-0.0576481	0.385492	0.0847677	0.0550591	0.779827	0.856463	0.14116	0.878375	0.923231
Abhd11	0.0226688	0.753794	0.0666817	0.362966	-0.268522	0.00171301	-0.170174	0.030039	-0.229229	0.00522391	-0.186207	0.0319743	0.219317	0.0162242	0.0134143	0.867864	0.0626189	0.448355	0.12922	0.12041	0.736611	1.02105	0.904889	1.09847	0.538553	0.974167	0.284437	0.168278	0.361854	-0.198058	0.237556	0.114651	0.546423	0.0238333	0.312613	0.272595
Abhd12	0.0530009	0.205422	0.0702089	0.0996091	0.063695	0.132106	0.00617984	0.879952	-0.0225179	0.583015	-0.182219	0.0544344	0.0791122	0.407093	-0.112481	0.218834	-0.381288	0.000412729	-0.304454	0.00285203	-0.404497	-0.579461	-0.380399	-0.685493	-0.641346	-0.789121	-0.174964	0.0240978	-0.280996	-0.236849	-0.384624	0.087959	0.976692	0.00801113	0.0896039	0.000245334
Abhd13	-0.211898	1.47487e-05	-0.227511	6.47426e-06	-0.159457	0.000312724	-0.0752859	0.0481272	-0.0498144	0.17558	-0.23571	0.0538053	-0.190175	0.144453	-0.200642	0.0931284	0.00872	0.940347	-0.0859398	0.463222	-1.51654	-1.56002	-1.45363	-1.5592	-1.54885	-1.45239	-0.0434801	0.0629162	-0.0426531	-0.0323099	0.0641561	0.694098	0.964933	0.652717	0.879365	0.760653
Abhd14a	-0.196701	0.0106831	-0.170537	0.0241035	-0.34948	9.83642e-05	-0.166963	0.0263257	-0.307462	0.000328409	0.542295	0.00163858	0.546523	0.00335643	0.202259	0.207894	0.487251	0.00481588	0.482512	0.00471159	-2.04222	-1.50282	-1.34057	-1.28537	-1.32321	-1.42065	0.539403	0.701651	0.756851	0.719007	0.621568	0.0165932	0.00449894	6.56623e-05	0.00175167	0.0080187
Abhd16a	0.284106	3.10597e-05	0.365488	1.43873e-06	0.227607	0.000325658	0.242166	0.000176192	0.204226	0.000858064	-0.306129	0.0139894	-0.132168	0.293446	-0.40936	0.00168276	-0.566343	9.74614e-05	-0.525864	0.000189172	-0.772943	-1.4144	-1.25211	-1.50383	-1.37098	-1.58249	-0.641455	-0.479166	-0.730892	-0.59804	-0.809546	2.50561e-06	0.00623388	9.25274e-09	0.000366344	9.95464e-08
Abhd17a	-0.236669	0.00304237	-0.27396	0.000946844	-0.56447	2.62046e-07	-0.289283	0.000581029	-0.515124	8.7226e-07	-0.178765	0.313249	0.303942	0.104926	-0.648656	0.00146725	-0.281652	0.128054	-0.726276	0.000659321	-2.84537	-2.92828	-2.25605	-3.06708	-2.79183	-2.84242	-0.0829165	0.589317	-0.221711	0.0535342	0.00294752	0.636485	0.0779859	0.20531	0.913949	0.927038
Abhd17b	0.0591476	0.327586	0.133909	0.035726	0.171652	0.00934293	0.0456175	0.448052	0.0260319	0.662489	0.239827	0.00401447	0.213425	0.0128839	0.384338	3.05296e-05	0.13241	0.0955482	0.21895	0.00799518	-0.123411	0.105728	-0.0228489	0.0871192	0.0780378	-0.0200205	0.229139	0.100562	0.21053	0.201449	0.10339	0.207061	0.784988	0.23032	0.430829	0.771618
Abhd17c	-0.0978166	0.0513849	0.0471233	0.326723	-0.0577258	0.233029	0.0222313	0.639677	-0.0372523	0.435096	-0.333225	0.000162374	-0.0486672	0.53369	-0.432246	6.09307e-06	-0.444599	5.60908e-06	-0.440466	5.62638e-06	-1.27421	-1.65126	-1.37659	-1.68304	-1.50983	-1.75019	-0.377053	-0.102378	-0.408834	-0.235621	-0.475975	0.000219586	0.542829	7.07067e-05	0.134093	4.97514e-05
Abhd2	0.182622	0.0121845	0.276446	0.000545121	0.294788	0.000295473	0.0484394	0.467815	0.233433	0.00225579	0.314727	3.84539e-06	0.249724	0.00011502	0.341215	1.11354e-06	0.374529	2.91975e-07	0.322053	2.83367e-06	-0.0563922	-0.0131373	-0.0851358	0.0286917	0.0749479	0.268816	0.0432549	-0.0287436	0.0850839	0.13134	0.325208	0.92463	0.851402	0.704202	0.572269	0.0300035
Abhd4	-0.144887	0.0445138	-0.648264	3.13778e-08	-0.217491	0.00473184	-0.614954	6.31557e-08	-0.895172	2.51822e-10	-0.167299	0.0509759	-0.614294	6.60592e-07	-0.16849	0.0481286	-0.604662	3.37139e-07	-0.74602	9.91929e-09	-0.128016	-0.072553	-0.0983885	0.0287105	-0.140599	-0.103946	0.0554627	0.0296273	0.156726	-0.0125828	0.0240696	0.923996	0.950589	0.472761	0.893091	0.907729
Abhd5	-0.272236	2.80012e-06	-0.414897	8.66604e-09	-0.156546	0.00104682	-0.24604	9.82686e-06	-0.377291	3.255e-08	-0.0430053	0.598817	-0.353239	0.000465592	0.231004	0.00796405	-0.0553545	0.503359	-0.137944	0.103369	-0.10673	0.297122	-0.0275438	0.150984	0.13786	0.0962202	0.403852	0.0791864	0.257714	0.24459	0.20295	0.00565263	0.856211	0.151854	0.251039	0.364753
Abhd8	-0.364107	0.000126025	-0.565591	7.14691e-07	-0.585262	4.44563e-07	-0.590119	3.98079e-07	-0.845285	2.37715e-09	-0.517636	0.00670751	-0.345829	0.0797991	-0.795445	0.000166039	-0.754457	0.000412078	-0.843439	0.000117541	-2.76419	-2.97655	-2.49054	-2.76604	-2.91348	-2.95658	-0.212362	0.27365	-0.00185329	-0.149287	-0.192394	0.3073	0.558545	0.919678	0.594232	0.448439
Abi1	0.0238083	0.676384	-0.0886317	0.1328	0.260799	0.000224517	-0.156716	0.0125078	-0.162995	0.00981967	0.0271422	0.608542	-0.134959	0.0192999	0.0533851	0.316766	-0.171196	0.0035791	-0.154931	0.00725849	0.116719	-0.0906368	0.0720765	0.124604	0.122131	0.103297	-0.207356	-0.0446423	0.00788509	0.00541246	-0.0134215	0.0117859	0.766278	0.817317	0.948013	0.732095
Abi2	0.303766	2.52571e-06	0.353836	3.38456e-07	0.427461	2.29313e-08	0.0881943	0.0619306	0.166493	0.00148208	0.263974	0.000713056	0.182984	0.0168587	0.139817	0.0499055	0.214242	0.00464629	0.269937	0.000591926	-0.451639	-0.741657	-0.64399	-0.350934	-0.495546	-0.329265	-0.290018	-0.192351	0.100705	-0.0439069	0.122374	0.0025878	0.272938	0.568487	0.772972	0.496733
Abitram	-0.191732	0.0529904	-0.0785399	0.405965	0.011121	0.905053	-0.119929	0.210171	0.0519776	0.577587	0.0758371	0.382264	-0.0156166	0.866421	0.185719	0.0372308	0.354533	0.00035846	0.414343	5.44141e-05	-0.924027	-0.742541	-0.880648	-0.5586	-0.642607	-0.449231	0.181486	0.043379	0.365427	0.28142	0.474796	0.395046	0.891523	0.0148454	0.282017	0.0087294
Abl1	0.0655552	0.234001	0.10882	0.0563544	0.0920232	0.101337	0.217898	0.000736746	0.321681	1.24805e-05	-0.174041	0.0260135	-0.15274	0.0567776	-0.231784	0.00424852	-0.0474639	0.523521	0.0117013	0.873719	-0.908981	-1.23377	-1.16628	-1.22266	-1.14887	-1.18087	-0.324787	-0.257299	-0.313677	-0.239892	-0.271891	0.00338385	0.0670243	0.00296796	0.109115	0.0333315
Abl2	-0.107215	0.272125	-0.109749	0.261515	0.0368785	0.700976	-0.133807	0.174759	0.0760142	0.431697	-0.0403211	0.550129	-0.011496	0.86871	0.14944	0.0332656	0.143674	0.0415362	0.374657	9.15169e-06	-1.78712	-1.68713	-1.69652	-1.50131	-1.72616	-1.52884	0.0999927	0.0906017	0.285814	0.06096	0.258286	0.684992	0.749955	0.0898527	0.882187	0.235263
Ablim1	0.0660925	0.553891	-0.403432	0.0027273	-0.0401105	0.721502	0.00598708	0.957318	0.292823	0.0138282	-0.112143	0.509641	-0.343239	0.0959344	-0.015956	0.94032	0.229437	0.168943	0.409398	0.0150758	-0.24721	-0.232595	-0.288019	-0.143359	-0.421123	-0.0205438	0.0146153	-0.0408095	0.103851	-0.173914	0.226666	0.99294	0.928493	0.763009	0.638934	0.539141
Abr	-0.118385	0.095269	-0.0625161	0.36431	-0.160499	0.0285563	-0.280023	0.000645587	-0.13169	0.0656255	-0.173604	0.0350408	-0.171445	0.0479684	-0.313701	0.000516514	-0.472314	5.30732e-06	-0.576845	2.53633e-07	-0.506023	-0.660537	-0.604524	-0.951384	-0.560025	-0.694756	-0.154514	-0.0985016	-0.445361	-0.054002	-0.188733	0.201122	0.503617	1.36617e-05	0.769248	0.141787
Abracl	-0.346942	0.000201116	-0.366393	0.000119941	-0.56638	6.89566e-07	-0.307882	0.000626356	-0.514445	2.24506e-06	-0.212351	0.0564247	-0.35361	0.00444285	-0.501918	9.99212e-05	-0.274348	0.0175391	-0.303351	0.0092017	0.62315	0.671686	0.573411	0.8219	0.749513	0.647723	0.0485362	-0.0497386	0.19875	0.126364	0.0245735	0.892188	0.952745	0.302022	0.691267	0.998978
Abraxas1	0.974776	2.4221e-09	1.09455	4.03909e-10	1.09822	3.60303e-10	0.898845	8.92648e-09	0.947289	3.52198e-09	0.943359	1.84321e-09	1.09699	3.00277e-10	0.92208	2.50249e-09	1.04963	2.76755e-10	1.18162	1.94154e-11	0.810748	0.612383	0.791622	1.01943	0.751133	0.934296	-0.198365	-0.0191259	0.208679	-0.0596154	0.123548	0.329257	0.962665	0.285282	0.881719	0.595728
Abraxas2	0.285411	0.000151253	0.30166	8.73838e-05	0.238536	0.000850595	0.264974	0.000321094	0.278452	0.000188462	0.247216	0.0101453	0.00984545	0.919063	0.416778	7.80127e-05	0.470414	2.08338e-05	0.591322	6.46367e-07	0.182049	0.372844	-0.123117	0.511943	0.159068	0.401904	0.190795	-0.305166	0.329894	-0.0229808	0.219855	0.364055	0.0713593	0.0437555	0.811583	0.241234
Abt1	-0.144573	0.0451351	0.0169621	0.802438	-0.470852	2.36524e-06	-0.084964	0.220556	-0.183496	0.0136337	-0.283111	0.00362547	-0.0951216	0.312521	-0.34883	0.000562776	-0.139653	0.124971	-0.164713	0.0712686	0.385761	0.495799	0.274172	0.396122	0.237018	0.32274	0.110038	-0.111589	0.010361	-0.148743	-0.0630215	0.636485	0.578912	0.929691	0.498643	0.677183
Abtb1	1.10442	5.95341e-10	0.449888	0.000166423	0.436798	0.000213787	0.396209	0.000559416	-0.144574	0.153718	1.04922	3.78169e-07	0.540254	0.00515078	0.518055	0.00308162	0.504914	0.00490678	-0.0323566	0.851892	-0.467857	-0.372862	-0.338178	-0.319456	-0.524433	-0.362631	0.0949948	0.129679	0.148401	-0.0565756	0.105225	0.888193	0.883173	0.81794	0.868856	0.821387
Abtb2	0.112359	0.069725	-0.0587782	0.327432	-0.140595	0.0274538	-0.184389	0.00570299	-0.268129	0.000253902	0.308253	0.00117278	0.202743	0.0304707	-0.00638129	0.94002	-0.0481951	0.578015	-0.296654	0.00223839	-0.393327	-0.264116	-0.120936	-0.425823	-0.205017	-0.271221	0.129211	0.27239	-0.0324963	0.18831	0.122105	0.49315	0.215818	0.673103	0.309226	0.585576
AC149090.1	-0.0359471	0.422385	0.0343116	0.443507	-0.020667	0.642501	-0.0620595	0.173992	0.0259596	0.560156	0.515949	0.000429155	0.359263	0.0148928	0.318461	0.0190316	0.215725	0.110719	0.38278	0.00631965	-3.42953	-3.08453	-3.07512	-3.06541	-2.87364	-3.19227	0.344996	0.354408	0.364117	0.555886	0.237257	0.0287622	0.10686	0.0162135	0.000958633	0.252406
Acaa1a	0.549161	6.58985e-07	0.543653	8.15382e-07	0.402864	3.45397e-05	0.362431	0.000111764	0.26526	0.00194168	0.438787	0.00499145	0.494873	0.00374059	0.359227	0.0179676	-0.0616903	0.689014	-0.0850712	0.577837	-0.356852	-0.38437	-0.372055	-0.678663	-0.463405	-0.776673	-0.0275183	-0.0152035	-0.321811	-0.106553	-0.419821	0.775267	0.823566	0.0483785	0.705438	0.0317875
Acaa2	0.0709051	0.197615	-0.0513746	0.347189	-0.0715921	0.195059	-0.183718	0.00303038	-0.298349	3.09433e-05	-0.112806	0.0990881	-0.361035	3.09849e-05	-0.0576309	0.38586	-0.292932	0.000218662	-0.335892	4.26886e-05	0.682937	0.696406	0.375651	0.645665	0.501904	0.567645	0.0134694	-0.307286	-0.0372719	-0.181033	-0.115292	0.927866	0.0253381	0.56686	0.243469	0.337777
Acaca	-0.23575	0.0260522	-0.05705	0.562416	0.170178	0.094517	-0.104488	0.294063	0.200978	0.0513223	-0.240677	0.00330615	-0.348012	0.000203363	-0.00905896	0.900873	-0.0964718	0.202694	0.180395	0.0197261	-0.462309	-0.633732	-0.752913	-0.476341	-0.448092	-0.448072	-0.171423	-0.290604	-0.0140318	0.0142167	0.0142364	0.201122	0.0975545	0.743856	0.959894	0.927768
Acad11	0.208557	0.0195407	-0.0472708	0.578165	0.348103	0.000443597	0.425439	5.44435e-05	0.366572	0.000243224	0.28931	0.0263473	-0.187215	0.196507	0.489814	0.00041685	0.358787	0.00783637	0.34552	0.00951116	0.955852	1.13057	0.867977	0.967251	1.065	0.88995	0.174716	-0.087875	0.011399	0.109153	-0.0659018	0.658802	0.559993	0.768055	0.842608	0.681288
Acad8	0.0197864	0.737483	-0.0645943	0.284769	0.0918884	0.131469	-0.0291199	0.623498	-0.152466	0.017922	0.0480447	0.523609	-0.0961655	0.245525	0.434741	3.83329e-06	0.173716	0.0290839	0.197266	0.0136552	0.0811785	0.419416	0.0470994	0.426609	0.109366	0.282679	0.338238	-0.0340792	0.345431	0.0281878	0.201501	0.0259561	0.846462	0.0160881	0.972211	0.331479
Acad9	-0.397449	6.57546e-08	-0.295314	3.59888e-06	0.0438791	0.327732	-0.074057	0.108061	-0.0333201	0.454043	-0.340716	0.000118216	-0.297498	0.000748364	0.12315	0.101148	-0.0889584	0.237062	0.0844064	0.256652	1.16014	1.24918	1.17189	1.28537	1.22753	1.14893	0.0890354	0.0117534	0.125227	0.0673921	-0.0112064	0.752281	0.946858	0.534756	0.85983	0.786022
Acadl	-0.151424	0.00131353	-0.330858	1.98981e-07	-0.100225	0.0210884	-0.421431	6.10738e-09	-0.659204	5.99243e-12	-0.360404	7.46101e-06	-0.576088	6.7533e-09	-0.293533	9.77573e-05	-0.653502	4.89152e-10	-0.783244	1.49879e-11	1.33984	1.14572	1.07991	1.21525	1.13068	1.10775	-0.19412	-0.259924	-0.124588	-0.209162	-0.232083	0.0414134	0.0545657	0.0898881	0.0503503	0.0100402
Acadm	-0.263023	0.00112178	-0.524608	6.07885e-07	-0.193354	0.0104176	-0.0178679	0.792432	-0.166635	0.0232784	-0.317889	0.000261533	-0.675547	2.69259e-08	-0.166804	0.0306621	-0.139109	0.0719601	-0.198213	0.0128495	0.0729749	0.0958646	-0.105683	0.0362454	0.0131365	-0.0539752	0.0228897	-0.178658	-0.0367294	-0.0598384	-0.12695	0.995301	0.41476	0.644707	0.741418	0.328775
Acads	0.0289114	0.623972	-0.254501	0.000436356	-0.159554	0.0139688	0.0105113	0.858295	-0.273605	0.000204819	-0.202	0.0113288	-0.0443378	0.568997	-0.366527	5.02396e-05	-0.495388	1.16859e-06	-0.756332	1.04919e-09	0.486364	0.284341	0.721175	0.0132796	0.265857	-0.0073919	-0.202023	0.234811	-0.473084	-0.220507	-0.493756	0.05089	0.314054	6.16843e-07	0.10669	1.8249e-05
Acadsb	-0.0329783	0.423617	-0.188797	0.000226231	-0.0570114	0.175105	0.0366595	0.374229	-0.0568659	0.174363	0.152855	0.0590275	-0.0423992	0.614229	0.0700021	0.371596	0.059419	0.455827	0.0440654	0.576564	0.228385	0.37123	0.384198	0.344749	0.427492	0.265604	0.142845	0.155813	0.116364	0.199107	0.0372196	0.533639	0.495363	0.672092	0.340919	0.949019
Acadvl	-0.0606122	0.235634	-0.18548	0.00164475	-0.00929787	0.852579	0.0675922	0.186989	0.00345573	0.944668	-0.0838995	0.13244	-0.160547	0.00866357	0.0862088	0.119876	-0.0284475	0.603593	-0.0207942	0.702648	1.7445	1.8392	1.7737	1.71994	1.72053	1.64942	0.0947035	0.0291962	-0.0245598	-0.0239682	-0.0950839	0.600369	0.973547	0.58172	0.823039	0.30149
Acap2	0.328336	0.000126202	0.165422	0.0239826	0.40994	1.04575e-05	0.240771	0.00214625	0.271981	0.000766296	0.236599	0.00031075	-0.0926916	0.124137	0.268788	7.15106e-05	0.158637	0.00962164	0.125554	0.0349105	0.209173	0.0674912	-0.0582656	0.062883	0.121529	0.127697	-0.141682	-0.267439	-0.14629	-0.0876436	-0.0814755	0.187751	0.0813087	0.133624	0.617265	0.454454
Acap3	-0.408831	8.72657e-08	-0.268995	1.97891e-05	-0.330774	1.53597e-06	-0.335248	1.29031e-06	-0.0863258	0.0765246	-0.299566	0.00150446	-0.238869	0.0128256	-0.412028	5.33989e-05	-0.232321	0.0108967	-0.0120678	0.884147	-0.668601	-0.746121	-0.626549	-0.592181	-0.555704	-0.567147	-0.0775203	0.0420518	0.0764198	0.112898	0.101454	0.495136	0.966494	0.803028	0.654725	0.69209
Acat1	-0.391552	1.13749e-06	-0.491171	5.28187e-08	-0.242791	0.000276013	-0.181395	0.00332515	-0.21999	0.000680418	-0.571418	7.35317e-10	-0.433682	1.44236e-07	-0.340004	3.66522e-06	-0.431193	1.08721e-07	-0.438653	7.7599e-08	0.974615	0.875265	1.03463	0.755645	0.793487	0.724697	-0.0993499	0.0600113	-0.21897	-0.181128	-0.249918	0.278751	0.849362	0.00706348	0.180108	0.0121356
Acat2	-1.01272	2.56533e-13	-1.06743	1.21184e-13	-0.628846	4.15756e-10	-1.04986	1.49336e-13	-1.05149	1.33821e-13	-0.662718	1.15334e-06	-0.802518	2.67529e-07	0.0191105	0.842803	-0.288976	0.00807914	-0.34699	0.00193646	-0.671466	-0.0140926	-0.417835	0.0389744	-0.31723	0.095588	0.657374	0.253631	0.710441	0.354237	0.767054	4.668e-08	0.18058	4.15837e-10	0.0797668	8.76503e-10
Acbd3	0.233283	1.04988e-06	0.209981	4.15933e-06	0.144479	0.000272888	-0.249134	4.84313e-07	-0.23884	8.24441e-07	-0.0775111	0.195476	0.0378846	0.535803	-0.202622	0.00203735	-0.349617	5.67631e-06	-0.387908	1.17231e-06	0.217547	-0.129717	0.036843	0.0683118	-0.0945021	0.116029	-0.347263	-0.180704	-0.149235	-0.312049	-0.101518	6.75161e-05	0.180531	0.062013	0.00668492	0.288397
Acbd4	0.530758	1.46094e-06	0.431123	2.1756e-05	0.215412	0.010689	0.358562	0.000161892	0.188633	0.0217573	0.806961	7.2014e-05	0.732552	0.000595554	0.245783	0.174707	0.617097	0.00172148	0.569613	0.00312662	-0.902107	-0.867322	-0.609274	-0.543732	-0.633152	-0.642918	0.0347842	0.292833	0.358375	0.268955	0.259188	0.992025	0.331915	0.157721	0.361822	0.375848
Acbd5	0.158404	0.00354165	0.0311048	0.517664	0.0987767	0.0504831	0.0636444	0.193146	0.0467886	0.332028	0.24238	0.0118506	-0.13104	0.190697	0.222742	0.0188974	0.33663	0.000992226	0.234104	0.0151109	-0.619139	-0.496169	-0.835277	-0.431654	-0.535827	-0.357546	0.12297	-0.216138	0.187485	0.0833129	0.261593	0.547609	0.347778	0.209538	0.735404	0.0755057
Acbd6	0.0695784	0.263888	0.220731	0.00190285	0.0180683	0.768061	0.163137	0.014809	0.15278	0.0209874	0.192902	0.00858535	0.350561	4.20621e-05	0.057508	0.400427	0.412295	3.02054e-06	0.325076	6.88817e-05	-0.105608	-0.0765239	0.0150019	0.0557878	0.00953335	0.135569	0.0290839	0.12061	0.161396	0.115141	0.241176	0.965793	0.611822	0.373596	0.646375	0.19524
Accs	0.832528	3.81673e-07	0.974502	3.99495e-08	0.57141	5.41836e-05	0.908064	1.08868e-07	0.845848	2.7393e-07	0.997021	0.000130177	1.35251	4.5696e-06	0.591487	0.01533	1.15714	2.13548e-05	1.12204	2.82685e-05	-0.564393	-0.578985	-0.265984	-0.365285	-0.462741	-0.35851	-0.0145918	0.29841	0.199109	0.101652	0.205883	0.992014	0.377421	0.417441	0.746905	0.51831
Acd	-0.113946	0.0532588	-0.190679	0.00297675	-0.343219	9.27388e-06	-0.140781	0.0201559	-0.290222	6.0603e-05	-0.264658	0.0547984	-0.357797	0.0218574	-0.408532	0.00492299	-0.264557	0.0594565	-0.40838	0.00569016	-2.04781	-2.11729	-2.20931	-2.17078	-2.20978	-2.19667	-0.0694732	-0.161491	-0.122969	-0.16197	-0.148857	0.686261	0.47178	0.416453	0.528525	0.488134
Acer3	-0.156935	0.00454309	-0.0451765	0.360289	0.0110656	0.820076	0.00819253	0.866226	0.11253	0.0303849	0.105899	0.350176	0.405646	0.00188337	0.207641	0.0714344	0.0935504	0.413933	0.1357	0.235008	-0.0983915	0.105876	0.380764	-0.0839438	0.173974	-0.00140407	0.204268	0.479156	0.0144477	0.272365	0.0969874	0.193298	0.0297042	0.951246	0.100356	0.749393
Acin1	-0.147605	0.00188836	-0.144926	0.0021971	0.0240309	0.557585	-0.0406847	0.325566	-0.00935657	0.818472	-0.612309	8.85318e-08	-0.348081	0.000254646	-0.31785	0.000525718	-0.352092	0.000191106	-0.313789	0.000614233	0.831112	0.495087	0.634958	0.530721	0.372714	0.52654	-0.336024	-0.196154	-0.300391	-0.458398	-0.304571	0.0047655	0.247723	0.0132042	0.00180444	0.0197882
Ackr3	0.151591	0.0011308	0.0081114	0.837202	0.141414	0.00200379	-0.158727	0.000775432	-0.264713	3.01479e-06	0.381904	1.11581e-06	0.0946211	0.124882	0.269557	0.000116761	-0.349567	5.20214e-06	-0.372442	2.02018e-06	0.266189	0.395213	0.354171	0.157509	0.497089	0.0738796	0.129024	0.0879821	-0.10868	0.2309	-0.19231	0.409906	0.67992	0.191414	0.0853377	0.0593978
Acly	-0.248688	0.000344811	-0.230295	0.000704587	-0.0294195	0.604439	-0.307552	3.81088e-05	-0.211989	0.00141889	-0.313032	1.34049e-06	-0.171696	0.0018355	-0.156094	0.0035681	-0.502459	4.54465e-10	-0.44953	3.38948e-09	0.741552	0.614244	0.79973	0.503472	0.680648	0.547119	-0.127307	0.0581784	-0.23808	-0.0609035	-0.194433	0.146054	0.827773	0.00369586	0.675925	0.0541929
Aco1	-0.0666623	0.131116	0.0447858	0.301436	0.0924515	0.0415006	-0.0512689	0.239277	0.091747	0.0424697	-0.117233	0.0841274	-0.0080455	0.905092	0.077292	0.242182	-0.0350225	0.596037	0.0543347	0.409875	1.0083	1.00241	0.959663	0.978214	0.967642	1.03372	-0.0058892	-0.0486387	-0.0300878	-0.04066	0.0254155	0.775105	0.735512	0.589629	0.748177	0.929391
Aco2	-0.0450086	0.261001	-0.131788	0.00339754	0.114597	0.00870009	0.131606	0.00337508	0.108401	0.0121598	-0.0190593	0.714405	0.0723086	0.178346	-0.0276367	0.595887	-0.147309	0.00911092	-0.0954229	0.0771552	0.761599	0.618643	0.964685	0.557319	0.787457	0.480883	-0.142956	0.203087	-0.20428	0.0258588	-0.280715	0.0729829	0.146904	0.00561133	0.966913	0.00271948
Acot13	-0.155215	0.0372686	-0.281529	0.000831041	-0.34079	0.000132776	-0.147838	0.0463096	-0.278354	0.000832592	-0.0139334	0.864172	-0.507115	6.19397e-06	-0.198484	0.022087	-0.121739	0.149607	-0.159892	0.0616756	2.16267	2.29773	1.91025	2.27767	2.30347	2.18854	0.135057	-0.252418	0.114994	0.140803	0.0258719	0.464342	0.182269	0.616784	0.503251	0.976972
Acot2	3.24569	8.71287e-17	3.4617	3.00882e-17	3.30284	6.53348e-17	3.32676	5.78217e-17	3.23501	9.01025e-17	3.05327	5.64849e-21	3.51052	3.0252e-22	3.39346	4.10481e-22	3.3601	6.01942e-22	3.21746	1.63415e-21	0.8187	0.89356	0.854736	0.78526	0.610702	0.836785	0.0748608	0.0360366	-0.0334398	-0.207997	0.0180851	0.776218	0.908857	0.760489	0.493912	0.989037
Acot7	-0.146837	0.032211	-0.079802	0.222114	-0.192195	0.00720684	-0.511867	3.02577e-07	-0.634647	1.43765e-08	-0.45143	3.19129e-07	-0.0904424	0.169449	-0.270082	0.000287007	-0.719905	9.15506e-11	-0.642022	7.57658e-10	0.751469	0.670829	0.737731	0.741187	0.447534	0.541524	-0.0806397	-0.0137386	-0.0102819	-0.303935	-0.209945	0.387401	0.926024	0.743354	0.0367216	0.0582905
Acot8	0.356785	0.0011244	0.680022	7.72817e-07	0.392792	0.000477422	0.193346	0.0519465	0.387628	0.000498757	0.428819	0.000702785	0.721066	2.24726e-06	0.501676	0.000112424	0.353606	0.00456171	0.343325	0.00520946	0.48627	0.564656	0.481981	0.408795	0.536181	0.622679	0.0783856	-0.00428937	-0.0774752	0.0499108	0.136409	0.735713	0.946858	0.745787	0.895019	0.608008
Acot9	-0.186713	0.000409714	-0.244573	2.46542e-05	0.117668	0.0132555	0.114074	0.0158197	0.0587229	0.1854	-0.121438	0.194649	-0.352726	0.00110198	0.284172	0.00440653	0.320464	0.00175339	0.268209	0.00687684	-0.0701027	0.108394	-0.198325	0.14701	0.00877347	0.145431	0.178497	-0.128223	0.217112	0.0788762	0.215533	0.33344	0.588402	0.218219	0.833739	0.272572
Acox1	-0.192522	0.00554749	-0.398597	5.28925e-06	0.0153176	0.802821	-0.269085	0.000370891	-0.181976	0.00788931	-0.22436	0.00466555	-0.394589	2.93942e-05	-0.0483683	0.500439	-0.360632	5.3856e-05	-0.34676	7.91945e-05	0.800566	0.73568	0.767662	0.63536	0.769064	0.709087	-0.0648862	-0.0329044	-0.165206	-0.0315022	-0.0914788	0.514024	0.956729	0.0821926	0.833596	0.399145
Acox3	0.357132	0.000344963	0.136341	0.113446	0.168151	0.0538023	0.211637	0.0180897	0.182257	0.0368212	0.461208	0.000869848	0.338947	0.0175984	0.227916	0.0743057	0.0818896	0.527161	-0.153222	0.247667	-0.0709548	-0.0265999	0.0513241	-0.419668	0.0196957	-0.202554	0.0443549	0.122279	-0.348713	0.0906505	-0.131599	0.902514	0.482756	0.0661025	0.768607	0.542974
Acp1	-0.133446	0.00248438	-0.121032	0.00515362	-0.270546	1.5816e-06	0.0439035	0.258242	-0.00363041	0.923939	0.342271	0.0630487	-0.37969	0.0860544	-0.117184	0.526144	1.2024	1.98897e-07	1.13006	5.10953e-07	-2.69338	-2.50944	-3.16341	-1.53917	-2.18775	-1.51998	0.183936	-0.470028	1.15421	0.505625	1.1734	0.610519	0.324774	6.75018e-16	0.0249447	4.43725e-14
Acp2	0.483621	2.91868e-09	0.547317	4.46467e-10	0.545594	4.59028e-10	0.39398	6.14027e-08	0.391633	6.43429e-08	0.302193	0.00172746	0.401388	0.000157898	0.434864	3.24126e-05	0.446623	2.70552e-05	0.562478	9.16636e-07	0.363073	0.257803	0.216824	0.538387	0.188247	0.40634	-0.10527	-0.146249	0.175314	-0.174826	0.0432675	0.276871	0.328244	0.256648	0.244879	0.922917
Acp6	0.66494	1.23284e-09	0.77443	1.16314e-10	0.648106	1.87015e-09	0.839487	3.03013e-11	0.8125	4.81806e-11	0.762686	2.92967e-08	0.800695	3.52308e-08	0.750887	3.45882e-08	0.758174	4.08778e-08	0.835157	5.90933e-09	0.132643	0.24123	0.158688	0.156721	0.238787	0.0526061	0.108588	0.026045	0.0240783	0.106144	-0.0800368	0.689997	0.97801	0.939333	0.752231	0.558629
Acsbg1	0.720105	1.33918e-09	0.90782	3.40055e-11	0.456195	1.1589e-06	0.620238	1.38647e-08	0.647928	6.4501e-09	1.3045	1.1016e-07	1.97774	5.44739e-11	1.03604	5.21467e-06	1.05099	6.42511e-06	0.903919	4.97468e-05	-1.54427	-1.01755	-0.566015	-1.34435	-1.03513	-1.16331	0.526717	0.978253	0.199913	0.50914	0.380954	0.0216301	3.07838e-06	0.38278	0.0328663	0.138912
Acsf3	0.366673	3.36158e-05	0.395757	1.45125e-05	0.306971	0.000232287	0.133374	0.0619787	0.125065	0.076407	0.15202	0.220807	0.559963	0.000184683	0.258958	0.0395589	0.0450325	0.719969	0.178961	0.154007	0.220255	0.159852	0.393067	0.261958	-0.00731066	0.108457	-0.0604036	0.172811	0.0417025	-0.227566	-0.111798	0.706452	0.529399	0.936804	0.239734	0.5963
Acsl1	0.0990015	0.0217463	0.371341	3.16271e-08	0.154257	0.00105741	0.083164	0.0490329	0.343821	9.07303e-08	0.412945	2.80175e-05	0.455087	1.48463e-05	0.212736	0.0135129	0.237893	0.00724645	0.455284	7.84974e-06	-0.192899	-0.130955	-0.109114	-0.0784039	0.119407	-0.0445305	0.0619446	0.0837857	0.114495	0.312306	0.148369	0.864932	0.725769	0.549996	0.0572038	0.388475
Acsl3	-0.196596	7.55514e-05	-0.267992	2.01455e-06	0.0652886	0.102344	-0.188978	0.000115485	-0.169752	0.000326989	-0.1223	0.0866286	-0.422143	5.51532e-06	0.053654	0.436671	-0.229824	0.00293343	-0.191125	0.0105894	1.20294	1.19712	1.03941	1.18592	1.28106	1.16342	-0.00581922	-0.163528	-0.0170249	0.0781203	-0.0395254	0.758394	0.273218	0.622478	0.763679	0.628682
Acsl4	-0.289582	6.43091e-05	-0.120285	0.0431988	0.0406197	0.469253	-0.461158	2.05325e-07	-0.252237	0.000261065	-0.136664	0.112434	-0.320849	0.00101013	0.145075	0.0911022	-0.433145	3.1989e-05	-0.194411	0.0283061	1.32427	1.43586	1.10633	1.38742	1.48457	1.35882	0.111584	-0.217941	0.0631484	0.160298	0.0345434	0.665735	0.306296	0.892063	0.49658	0.989027
Acsl5	-0.157274	0.000462048	-0.153728	0.000573659	-0.186561	8.42145e-05	-0.146434	0.000880758	-0.188196	7.59881e-05	0.452813	4.61537e-08	0.316756	1.61461e-05	0.453813	4.2897e-08	0.679276	2.6422e-11	0.705101	1.19541e-11	-0.831808	-0.189023	-0.359086	0.063358	-0.219394	-0.00336007	0.642785	0.472722	0.895166	0.612414	0.828448	7.47458e-12	0.000174709	1.51307e-22	4.0014e-07	4.08119e-16
Acta1	-0.574359	9.33542e-05	-0.527962	0.00023961	-0.211302	0.0697337	-0.2705	0.0247391	-0.218535	0.0582867	-0.643722	0.000880737	-0.610738	0.00369308	-0.21575	0.182665	-0.311806	0.0719134	0.0355973	0.832428	0.707957	0.661633	0.635459	0.930704	0.623491	0.646793	-0.0463239	-0.0724975	0.222747	-0.0844657	-0.0611639	0.928781	0.840635	0.44414	0.851069	0.840823
Acta2	-0.692351	7.95609e-08	-0.723453	4.30382e-08	-0.243338	0.00586496	-0.236678	0.00705273	-0.286256	0.00176083	-0.713869	2.31134e-09	-0.682081	5.9459e-09	-0.26343	0.00182816	-0.420315	1.09427e-05	-0.332864	0.000188348	1.06934	1.0443	1.10606	1.01986	1.04549	0.883353	-0.0250421	0.0367243	-0.0494771	-0.0238496	-0.185988	0.752816	0.907371	0.536351	0.90512	0.116304
Actb	-0.501487	1.82147e-08	-0.634127	5.41075e-10	-0.20519	0.000836656	-0.193823	0.00136074	-0.280471	3.64817e-05	-0.22978	0.000389826	-0.256617	0.000118811	0.0144444	0.796019	0.0724501	0.202769	0.0915431	0.11121	0.728901	0.947528	1.1059	1.0997	0.999047	0.993044	0.218627	0.376998	0.3708	0.270145	0.264143	0.0554107	0.00681021	0.000363692	0.0816686	0.0396329
Actg2	-0.417863	0.00928778	-0.582145	0.000991508	-0.204473	0.162592	-0.137462	0.33693	-0.341341	0.0260192	-0.87117	3.198e-06	-0.650625	0.000344242	-0.298153	0.0327397	-0.709008	5.43292e-05	-0.745923	2.46989e-05	0.858463	0.754729	0.784463	0.469353	0.410059	0.307028	-0.103734	-0.0740001	-0.38911	-0.448403	-0.551435	0.678715	0.849362	0.0773352	0.12161	0.0130341
Actl6a	-0.141368	0.00688925	-0.117515	0.0206758	0.0212884	0.648854	-0.271694	1.77212e-05	-0.287691	8.73487e-06	-0.160071	0.0103807	-0.233568	0.000643637	-0.0012329	0.982908	-0.285419	5.6803e-05	-0.272691	9.32791e-05	1.07942	1.05658	0.954349	1.09507	1.06125	1.06704	-0.0228445	-0.125071	0.0156523	-0.018167	-0.0123836	0.699925	0.407547	0.864533	0.851964	0.767733
Actn1	-0.195768	0.00205076	-0.173758	0.00497699	0.164267	0.00720595	0.434998	3.13935e-07	0.578547	5.25126e-09	-0.351352	2.51653e-07	-0.101876	0.0478561	-0.0359955	0.46498	0.0922044	0.0698986	0.179204	0.0012054	1.41383	1.21257	1.48561	1.01329	1.25949	1.0698	-0.201269	0.0717715	-0.400547	-0.154341	-0.344033	0.0187235	0.770375	3.55543e-07	0.292566	0.0002471
Actn4	-0.602506	2.72644e-09	-0.781646	5.0596e-11	-0.153801	0.0105241	0.0868012	0.123013	0.129557	0.0268203	-0.80334	7.40501e-14	-0.734647	5.29463e-13	-0.333005	8.4825e-07	-0.183012	0.00126297	-0.147169	0.00705867	1.3027	1.12346	1.34957	1.02537	1.10444	1.03307	-0.179234	0.0468701	-0.277328	-0.198262	-0.269624	0.0408402	0.875736	0.000630622	0.181605	0.00461409
Actr10	-0.22496	0.000259249	-0.289552	1.767e-05	-0.201007	0.000743154	-0.370588	8.03063e-07	-0.446766	5.99804e-08	-0.404453	0.000152126	-0.645175	6.01901e-07	-0.33767	0.000910948	-0.571877	2.06419e-06	-0.505396	1.05145e-05	0.490022	0.363018	0.102138	0.436658	0.321511	0.293164	-0.127004	-0.387884	-0.0533634	-0.16851	-0.196858	0.237517	0.0480004	0.527165	0.312	0.115386
Actr1a	-0.269312	3.29111e-07	-0.349752	7.98034e-09	-0.162168	0.000149283	-0.0392048	0.256968	-0.0471929	0.175721	-0.316907	6.47933e-05	-0.554432	2.65991e-08	-0.262858	0.000492434	-0.187521	0.00839928	-0.0465391	0.478865	-0.164879	-0.266684	-0.374382	-0.163735	-0.213411	-0.317828	-0.101805	-0.209503	0.00114395	-0.0485323	-0.152949	0.216741	0.0975545	0.747911	0.686676	0.134703
Actr1b	-0.287696	1.71225e-07	-0.206142	1.29191e-05	-0.340377	1.55372e-08	-0.263749	5.63057e-07	-0.290519	1.4846e-07	-0.285189	3.42528e-05	-0.255146	0.000179668	-0.368738	9.43042e-07	-0.141316	0.0182242	-0.11471	0.049623	-0.999706	-1.02847	-1.05598	-0.825701	-0.997599	-0.8788	-0.0287601	-0.0562709	0.174005	0.00210711	0.120906	0.638777	0.71527	0.146755	0.943167	0.444145
Actr2	-0.285356	5.88238e-07	-0.292654	4.21571e-07	-0.239125	5.7578e-06	-0.30327	2.57816e-07	-0.250728	3.15864e-06	-0.158487	0.0363062	-0.256941	0.00173563	-0.169185	0.0262255	-0.31495	0.000214845	-0.0963053	0.189718	0.167623	0.237644	0.190243	0.322909	0.294528	0.153823	0.0700211	0.0226196	0.155286	0.126905	-0.0138005	0.783098	0.941014	0.269127	0.493912	0.784472
Actr3	-0.0397519	0.296391	0.079386	0.0460761	0.206697	3.13002e-05	0.2104	2.55542e-05	0.249517	3.24621e-06	0.110932	0.0335914	0.0357525	0.480312	0.052011	0.29973	0.416936	1.67372e-08	0.389574	5.267e-08	-1.02245	-1.17695	-1.06769	-0.882367	-0.870864	-0.816091	-0.154504	-0.0452433	0.14008	0.151583	0.206355	0.0700066	0.731958	0.282171	0.335081	0.121097
Actr3b	0.0306607	0.78252	-0.072121	0.526535	-0.0990419	0.384756	-0.0613914	0.586165	-0.156531	0.173406	0.466625	0.0422841	0.447394	0.0777776	0.419201	0.0638683	0.423079	0.0713186	0.628258	0.00752127	-0.682528	-0.223568	-0.202234	0.0832241	-0.268696	-0.212753	0.45896	0.480294	0.765752	0.413832	0.469775	0.118044	0.203156	0.0084292	0.261183	0.195328
Actr5	-0.200572	0.0203381	-0.300876	0.00143974	-0.395114	0.000113746	-0.0895452	0.267498	-0.182314	0.03176	-0.185742	0.119061	-0.0535538	0.666395	-0.133726	0.249604	0.000164615	0.99883	-0.209927	0.0826481	0.324682	0.570031	0.585443	0.275705	0.32578	0.384982	0.245349	0.260761	-0.0489768	0.00109785	0.0602996	0.172493	0.400259	0.755839	0.991313	0.822165
Actr6	0.00246684	0.966837	-0.0977858	0.11663	0.159048	0.0139867	-0.163116	0.0133862	-0.230776	0.00109794	0.228506	0.0973177	-0.117736	0.429576	0.250364	0.0687006	-0.0568392	0.68235	0.0703596	0.605705	0.685859	0.783855	0.611296	0.979585	0.912861	0.768795	0.097996	-0.0745626	0.293727	0.227002	0.0829362	0.755842	0.897261	0.0869129	0.347184	0.756132
Actr8	-0.180954	0.000908014	-0.376661	2.39368e-07	-0.0342287	0.457008	0.133461	0.00829652	0.00241699	0.957513	-0.24538	0.00617038	-0.373323	0.000337648	-0.0831062	0.308417	0.170354	0.0444697	0.144586	0.0823178	0.301609	0.263025	0.330857	0.448818	0.249339	0.350459	-0.0385838	0.0292476	0.147209	-0.0522705	0.0488502	0.612544	0.931173	0.438984	0.671033	0.993997
Acvr1	0.086158	0.039403	0.29082	7.97074e-07	0.243181	7.79595e-06	-0.00465502	0.90561	0.169372	0.000392888	0.310635	6.67498e-05	0.201795	0.00564879	0.287786	0.000157774	0.198626	0.00526769	0.180213	0.0100296	0.15875	0.206507	0.061578	0.171311	0.38582	0.3627	0.0477571	-0.0971717	0.0125612	0.22707	0.20395	0.924635	0.555865	0.840013	0.119564	0.152705
Acvr1b	0.207384	0.00298906	-0.087037	0.170233	0.163577	0.0144723	-0.0445807	0.471316	-0.185072	0.0070953	0.400904	0.000824834	0.082009	0.53528	0.214856	0.0520087	0.216386	0.0559498	-0.0219105	0.841987	-0.919448	-0.855723	-0.716789	-0.742724	-0.713884	-0.657553	0.0637251	0.202659	0.176724	0.205564	0.261895	0.939457	0.533166	0.506674	0.401847	0.210004
Acvr2a	0.203381	0.00367604	0.303037	0.000106215	0.5177	1.24813e-07	0.0984802	0.123287	0.303524	9.74614e-05	0.353019	0.00272911	0.138414	0.239285	0.557972	1.73162e-05	0.461283	0.000231947	0.565552	1.66123e-05	-0.145835	-0.0706064	-0.290654	0.143599	0.0374966	0.253375	0.0752282	-0.144819	0.289433	0.183331	0.39921	0.96571	0.46066	0.171197	0.606654	0.049589
Acvr2b	0.130395	0.0843986	-0.276566	0.00154926	-0.153958	0.0487692	-2.79961e-05	0.9997	-0.302613	0.00063864	0.32337	0.0507574	0.381837	0.0367012	0.0908122	0.608331	0.353264	0.0373921	-0.0599214	0.72142	-1.27317	-0.998969	-0.589979	-0.992639	-1.06488	-0.891693	0.274204	0.683194	0.280534	0.208298	0.381481	0.453196	0.0289632	0.456191	0.607205	0.21986
Acy1	0.162408	0.0481246	0.242406	0.00552853	-0.0983452	0.219228	0.110188	0.167943	0.0143147	0.853579	0.117335	0.0997072	0.311655	0.000233756	-0.0807607	0.252143	0.157631	0.0320708	0.13832	0.0556978	0.674787	0.684306	0.736869	0.787096	0.622097	0.71274	0.00951899	0.0620825	0.112309	-0.05269	0.0379531	0.95879	0.846107	0.603362	0.815202	0.945134
Acy3	0.121873	0.243933	-0.0140397	0.89332	0.0295818	0.77546	-0.291466	0.0130052	-0.424902	0.000835856	-0.112158	0.452601	-0.213475	0.208559	-0.156359	0.294312	-0.342535	0.0368909	-0.552453	0.00178336	0.574505	0.36086	0.396426	0.440887	0.322819	0.518606	-0.213645	-0.178079	-0.133618	-0.251686	-0.0558985	0.416686	0.567578	0.542381	0.422081	0.799403
Acyp2	-0.284913	0.00419036	-0.488568	3.51272e-05	-0.283352	0.00442165	-0.14851	0.101189	-0.283519	0.00414291	-0.272637	0.0113024	-0.56947	2.76735e-05	-0.288941	0.00740924	-0.045177	0.651555	-0.212706	0.0424904	1.53654	1.52189	1.4161	1.59335	1.5376	1.6268	-0.0146498	-0.120444	0.0568124	0.00105493	0.0902554	0.870815	0.721847	0.866608	0.985016	0.754482
Ada	-0.218419	0.00113326	-0.0925986	0.115846	-0.48624	1.38346e-07	-0.205205	0.00190802	-0.307123	3.89964e-05	-0.332998	0.00183493	-0.0505205	0.612054	-0.534126	1.06346e-05	-0.308827	0.00371632	-0.489726	3.7009e-05	1.27363	1.21884	1.31449	1.08419	1.15249	1.16614	-0.0547935	0.0408552	-0.189443	-0.121139	-0.107487	0.67405	0.928613	0.0866225	0.502169	0.444249
Adam10	0.0225827	0.723947	-0.0700597	0.281234	0.198701	0.00568931	-0.0353789	0.581226	0.032567	0.611024	-0.0160882	0.784549	-0.309913	2.85944e-05	-0.169844	0.00780931	-0.127915	0.0390748	-0.183113	0.0046687	0.326287	-0.0420641	0.0819703	0.110795	0.291158	0.234836	-0.368351	-0.244317	-0.215492	-0.035129	-0.0914516	0.000189285	0.116287	0.020056	0.799725	0.412677
Adam12	0.272153	0.0272037	0.465117	0.000651108	0.522735	0.000193615	0.566614	8.08851e-05	0.845984	4.25331e-07	-0.181743	0.411451	-0.120305	0.623229	-0.0905787	0.672632	-0.113382	0.612527	0.275579	0.19513	-0.251853	-0.852556	-0.78096	-0.839118	-0.718051	-0.913867	-0.600703	-0.529107	-0.587265	-0.466198	-0.662014	0.0138977	0.0918196	0.011508	0.18309	0.0293213
Adam15	0.128365	0.0834382	0.0333885	0.639133	-0.10009	0.170717	0.0688284	0.338334	-0.0927637	0.201866	-0.0799531	0.226715	-0.132033	0.0616085	0.0127785	0.843344	0.0357547	0.584982	0.0142905	0.826186	-0.323409	-0.210654	-0.478776	-0.217372	-0.528704	-0.357283	0.112755	-0.155367	0.106037	-0.205295	-0.0338735	0.576755	0.354198	0.617053	0.217184	0.717621
Adam17	-0.124169	0.00510493	-0.0719079	0.0805092	0.106418	0.0133382	-0.33193	1.4293e-07	-0.260345	3.46968e-06	0.0699145	0.386923	-0.174842	0.0499961	0.100023	0.21714	0.0317422	0.695813	0.114352	0.16337	-0.203794	-0.2006	-0.332785	0.180797	-0.000160729	0.16732	0.00319373	-0.128991	0.38459	0.203633	0.371113	0.833084	0.53863	0.00130804	0.272779	0.00605559
Adam19	0.00647162	0.94283	0.055286	0.542576	0.152739	0.103622	0.0838065	0.35885	0.248613	0.0121673	-0.227209	0.00397274	-0.263099	0.00206686	-0.290294	0.000442	-0.169418	0.0267788	-0.211956	0.00677505	-1.10912	-1.55551	-1.42672	-1.57734	-1.34086	-1.35959	-0.446395	-0.317606	-0.468221	-0.231744	-0.250471	0.000242548	0.0595373	5.62373e-05	0.238018	0.10769
Adam9	0.301044	1.92612e-06	0.263755	1.00881e-05	0.315707	1.03627e-06	0.168186	0.00105892	0.18453	0.000460627	0.15854	0.00443905	-0.0690563	0.190015	-0.0380084	0.457019	0.196685	0.000717377	0.151771	0.00614563	-0.161567	-0.516539	-0.498654	-0.195771	-0.305031	-0.134097	-0.354972	-0.337087	-0.0342042	-0.143464	0.0274695	2.46907e-05	0.00678705	0.53154	0.279173	0.989204
Adamts1	-0.43458	3.04496e-06	-0.0268775	0.677452	0.0674321	0.301987	-0.259933	0.000773693	0.0756772	0.24769	-0.380325	3.76016e-06	0.183886	0.00833201	0.211143	0.00226112	-0.0819308	0.20303	0.265568	0.00026652	0.523769	0.665276	0.737477	0.711711	0.581252	0.694552	0.141507	0.213708	0.187942	0.0574833	0.170784	0.314864	0.197098	0.123202	0.888003	0.301262
Adamts10	0.0103528	0.852668	-0.0371773	0.510404	-0.000822898	0.98824	-0.120965	0.0430063	-0.194283	0.00260001	-0.0472314	0.805842	0.0421591	0.842283	-0.127721	0.506529	0.13566	0.482218	0.0173215	0.928222	-1.95611	-2.05535	-1.79355	-1.72474	-1.96538	-1.70753	-0.0992417	0.162561	0.231377	-0.00926646	0.248585	0.56382	0.907118	0.484849	0.828284	0.423963
Adamts12	0.0218424	0.873015	-0.118429	0.393944	0.153252	0.269648	-0.0629835	0.646583	0.153942	0.26627	0.103553	0.201036	0.0980699	0.252618	0.186704	0.0249963	0.19032	0.0247991	0.177517	0.0340145	-0.288262	-0.267447	-0.0943051	-0.275803	-0.200968	-0.0365512	0.0208147	0.193957	0.0124585	0.0872941	0.25171	0.988648	0.476119	0.958952	0.888354	0.403766
Adamts14	0.31245	8.7978e-05	0.547231	7.09501e-08	0.426711	2.1353e-06	0.503989	2.20961e-07	0.778403	2.88302e-10	-0.250706	0.0686845	-0.249068	0.0980895	-0.298733	0.0315649	-0.30897	0.0314546	-0.224005	0.102866	-0.2244	-0.951113	-0.984412	-1.23721	-0.796384	-1.04378	-0.726712	-0.760012	-1.01281	-0.571983	-0.819377	5.01677e-06	2.93806e-05	8.06791e-11	0.0029214	5.95926e-07
Adamts2	0.2043	0.00434391	0.0694238	0.282426	0.142567	0.0351793	0.077138	0.233186	0.0607938	0.342157	-0.195268	0.0660046	-0.199655	0.0792964	-0.434958	0.000300827	-0.289854	0.0101228	-0.510718	6.18116e-05	-0.271721	-0.846238	-0.519315	-0.836847	-0.667765	-0.637888	-0.574517	-0.247594	-0.565126	-0.396044	-0.366167	4.42215e-05	0.239768	5.42911e-06	0.0211724	0.0154746
Adamts5	-0.268335	0.000314775	-0.485944	3.04356e-07	-0.0156626	0.79533	-0.338841	2.73388e-05	-0.317513	5.50354e-05	-0.105717	0.213576	-0.0881255	0.322507	0.0988601	0.237246	0.184863	0.0346734	0.0808071	0.335955	-0.408273	-0.294606	-0.00265922	-0.0124137	-0.249558	0.114019	0.113668	0.405614	0.395859	0.158716	0.522292	0.562864	0.0113722	0.000444826	0.506304	8.43304e-06
Adamts7	0.0128312	0.807187	-0.172242	0.00412854	-0.122941	0.0299667	-0.20224	0.00117192	-0.254389	0.000133923	-0.303925	0.000648713	-0.467866	1.04938e-05	-0.442859	7.92011e-06	-0.469389	4.74827e-06	-0.613342	7.78249e-08	-0.308431	-0.629677	-0.588733	-0.667332	-0.629138	-0.580181	-0.321246	-0.280302	-0.3589	-0.320707	-0.27175	0.00410379	0.0794385	0.000371145	0.0299291	0.0290761
Adamtsl4	0.169583	0.00176704	-0.33417	1.5984e-06	0.0985073	0.0467897	-0.0445109	0.348321	-0.210521	0.000277113	-0.324171	0.0265489	-0.399948	0.0136312	-0.512885	0.00112194	-0.254899	0.0781422	-0.607216	0.000273146	-0.569181	-1.17909	-0.666843	-0.960434	-1.06215	-0.783339	-0.609911	-0.0976621	-0.391253	-0.492973	-0.214158	4.98179e-05	0.819353	0.00843646	0.00829873	0.23408
Adamtsl5	0.297005	1.50237e-08	0.127985	0.000481433	0.0673447	0.0369785	0.24091	2.97747e-07	0.094484	0.0054712	0.627166	1.15595e-06	0.267092	0.0167785	0.157309	0.120181	0.359728	0.00129454	0.012353	0.902204	-1.91491	-1.82226	-1.76087	-2.00226	-1.58501	-1.79495	0.0926492	0.154036	-0.0873527	0.32989	0.119955	0.706972	0.554131	0.424135	0.0362845	0.58549
Adar	0.276413	0.00917373	0.428552	0.000276596	0.472013	0.00010124	0.259564	0.0134624	0.517292	3.58368e-05	0.55104	3.84174e-08	0.664783	2.85165e-09	0.646782	1.92408e-09	0.50034	2.32355e-07	0.538924	6.03378e-08	0.288793	0.461482	0.520664	0.309737	0.566646	0.530696	0.172688	0.23187	0.0209441	0.277852	0.241903	0.37366	0.221689	0.935745	0.232678	0.316266
Adarb1	-0.158316	0.0072374	-0.20751	0.000960265	-0.207061	0.000963037	-0.180116	0.00295104	-0.134177	0.0189699	-0.0812046	0.398985	-0.155155	0.142747	-0.346583	0.00143775	-0.27745	0.00914987	-0.440045	0.000164591	-0.76253	-0.904544	-0.689565	-1.07664	-0.691039	-0.859874	-0.142014	0.0729653	-0.314114	0.0714909	-0.0973436	0.272898	0.901143	0.0139318	0.804141	0.469589
Adat1	0.265711	0.00053216	0.388815	8.98394e-06	0.381774	1.07296e-05	0.49686	3.34866e-07	0.594595	2.28018e-08	0.144553	0.16915	0.175786	0.125141	0.155682	0.135979	0.452043	0.000170804	0.456218	0.000137168	0.168301	-0.0404002	-0.0211952	0.0400476	0.0653153	0.132921	-0.208701	-0.189496	-0.128253	-0.102986	-0.03538	0.102128	0.271918	0.256648	0.579988	0.70374
Adat2	0.234024	0.000260763	0.358736	1.9743e-06	0.371814	1.19044e-06	0.55044	4.2445e-09	0.580343	1.77283e-09	0.167743	0.0659763	0.327708	0.00157088	0.433624	3.69092e-05	0.829953	1.22373e-09	1.05854	8.07241e-12	0.524998	0.572481	0.453908	0.99403	0.454345	0.796724	0.0474832	-0.0710902	0.469032	-0.0706529	0.271726	0.854274	0.852794	1.76524e-05	0.686202	0.0430757
Adck1	0.299639	0.000423561	0.383054	3.37044e-05	0.349542	8.95726e-05	0.0467517	0.513197	0.105363	0.145678	0.285747	0.0270997	0.293777	0.0346961	0.214955	0.0880082	-0.143229	0.276906	-0.0951893	0.459164	0.440128	0.30948	0.276471	0.250468	0.426667	0.24551	-0.130648	-0.163657	-0.18966	-0.013461	-0.194618	0.367863	0.712512	0.171951	0.918516	0.280769
Adck2	0.418114	9.00967e-05	0.266235	0.00553956	0.154996	0.0829836	0.0467008	0.589726	0.0660726	0.441492	0.386527	0.032531	0.485341	0.0153403	0.180138	0.308144	0.375757	0.0415814	0.465132	0.0116624	-0.34443	-0.330194	-0.186479	0.0503489	-0.379447	-0.0153897	0.0142363	0.157951	0.394779	-0.0350165	0.32904	0.987532	0.589716	0.146158	0.915536	0.307066
Adck5	0.349847	0.000393174	0.441635	3.53339e-05	-0.0307526	0.71066	0.384672	0.000154368	0.187755	0.0309905	0.245247	0.060573	0.853722	7.45984e-07	-0.0496699	0.697433	0.305419	0.0232401	0.133246	0.301748	0.585094	0.535251	0.996203	0.513131	0.46263	0.480896	-0.049843	0.411109	-0.0719626	-0.122463	-0.104198	0.854489	0.0540084	0.669303	0.686202	0.606339
Adcy6	-0.21696	0.00128233	-0.278897	0.000124121	-0.221423	0.00108345	-0.317515	3.01414e-05	-0.299683	5.6304e-05	-0.017451	0.841697	-0.0318953	0.732346	0.00962117	0.911576	-0.0855897	0.340531	-0.13191	0.145388	-1.55673	-1.33084	-1.31804	-1.39472	-1.36776	-1.33691	0.225884	0.238685	0.162004	0.188972	0.219816	0.163184	0.228769	0.366979	0.377372	0.252844
Add1	0.248289	8.85948e-07	0.155572	0.000213211	0.251616	7.4365e-07	0.161177	0.000148403	0.134063	0.000849498	0.107651	0.0612055	-0.229167	0.000471463	0.0557566	0.317976	-0.0329986	0.554277	-0.0914182	0.109701	0.175979	-0.0199239	-0.217523	-0.0496838	0.0351867	-0.018544	-0.195903	-0.393502	-0.225663	-0.140793	-0.194523	0.0125142	0.000861407	0.00257341	0.218939	0.025122
Add3	0.837099	5.02013e-14	0.853213	3.71064e-14	0.793199	1.21925e-13	0.756827	2.628e-13	0.70962	7.40087e-13	0.669401	5.42701e-11	0.528016	6.42302e-09	0.588752	6.21393e-10	0.548009	2.56542e-09	0.455022	6.57753e-08	0.70318	0.498926	0.37362	0.448529	0.536941	0.495778	-0.204254	-0.32956	-0.254651	-0.166239	-0.207402	0.0120877	0.00584517	0.00202793	0.159968	0.0187906
Adgra2	0.111977	0.0564289	0.184671	0.00358767	0.171849	0.00593883	0.124882	0.035574	0.265599	0.000146571	-0.124375	0.223423	0.23401	0.0310559	-0.269908	0.0125519	0.000894612	0.992909	-0.140518	0.172536	-1.64566	-2.08676	-1.58518	-2.04818	-1.87841	-1.7669	-0.441099	0.0604752	-0.402526	-0.232753	-0.121242	0.00423168	0.906779	0.0024232	0.246405	0.427044
Adgra3	-0.343248	5.77084e-06	-0.365703	2.64948e-06	-0.400345	8.11215e-07	-0.558673	7.54811e-09	-0.507045	3.02798e-08	-0.342153	0.000834437	-0.396847	0.000400593	-0.650902	2.60205e-07	-0.451398	5.32055e-05	-0.725292	6.13349e-08	-1.80469	-2.05072	-1.83091	-2.01656	-1.80026	-1.68941	-0.246036	-0.0262264	-0.211877	0.00442682	0.115271	0.0397887	0.853514	0.0360358	0.947597	0.682339
Adgre5	-0.044697	0.73976	-0.095667	0.48707	-0.10198	0.455843	-0.42343	0.0071282	-0.266959	0.0626362	-0.0406804	0.817372	-0.0736459	0.765041	0.0277604	0.872074	-0.018196	0.927375	-0.117849	0.513357	0.742149	0.86615	0.577135	0.892071	0.744619	1.13785	0.124001	-0.165014	0.149922	0.00247007	0.395702	0.779809	0.993642	0.723291	0.983052	0.257978
Adgrl1	-0.2118	0.000247777	-0.297079	5.90071e-06	-0.186547	0.000809491	-0.2662	2.15804e-05	-0.229113	0.000110443	-0.408394	0.0181052	-0.173879	0.319413	-0.567337	0.00185229	-0.70711	0.000341982	-0.62005	0.00102041	-2.22777	-2.60672	-2.08656	-2.61701	-2.43427	-2.68027	-0.378949	0.141217	-0.389239	-0.206499	-0.452494	0.00771662	0.743947	0.00353636	0.330005	0.00585017
Adgrl2	0.0349078	0.67474	-0.0624661	0.455975	0.0987617	0.243424	0.013712	0.868817	0.0728869	0.384559	0.132811	0.0343031	-0.0882168	0.162072	-0.102335	0.0971398	0.0461907	0.444688	-0.0653273	0.282639	-0.122382	-0.326555	-0.149082	-0.264877	-0.0209925	-0.0936734	-0.204172	-0.0266993	-0.142494	0.10139	0.028709	0.0765539	0.862029	0.163504	0.759852	0.993997
Adh5	-0.232858	0.00135928	-0.18669	0.00704474	0.0571888	0.359583	-0.70291	2.07075e-09	-0.757267	6.52943e-10	-0.200977	0.00300332	-0.386655	2.70954e-06	0.258836	0.000258968	-0.629769	5.93024e-10	-0.66607	1.96035e-10	0.894126	1.0953	0.678536	0.98441	0.926818	0.966149	0.201171	-0.21559	0.0902832	0.0326913	0.0720227	0.144024	0.199209	0.659388	0.947525	0.771437
Adh7	0.892309	9.6339e-16	0.913129	6.67908e-16	1.03841	7.68046e-17	0.828234	3.35829e-15	0.860188	1.74351e-15	0.846615	5.26701e-12	0.887704	3.45924e-12	1.08332	2.91048e-14	0.787377	2.55367e-11	0.808424	1.40136e-11	0.393952	0.449417	0.373001	0.352978	0.359245	0.363639	0.0554653	-0.0209514	-0.0409742	-0.0347067	-0.030313	0.93602	0.845734	0.457185	0.738493	0.621764
Adi1	-0.19411	0.00157354	-0.234909	0.00029092	-0.27929	4.80625e-05	-0.120114	0.0327228	-0.290821	3.0017e-05	0.0662659	0.506902	-0.0170725	0.868121	0.115989	0.248215	-0.0356908	0.722171	0.0150096	0.88037	0.0557061	0.479887	0.302747	0.388909	0.349116	0.16961	0.424181	0.247041	0.333203	0.29341	0.113904	0.0575933	0.418682	0.159051	0.316049	0.820944
Adipor1	-0.0457508	0.184472	-0.138359	0.000624958	-0.11175	0.00356786	-0.111643	0.0035926	-0.223981	3.22252e-06	-0.0659118	0.613831	-0.0305789	0.825039	-0.503313	0.000875134	-0.49101	0.00132014	-0.747015	1.38467e-05	-2.64954	-3.03602	-2.52258	-3.16425	-2.66431	-3.0322	-0.386473	0.12696	-0.514711	-0.0147688	-0.382658	0.000108082	0.713572	6.74267e-08	0.855549	0.00222097
Adipor2	-0.108718	0.0155047	-0.0367454	0.376357	-0.116826	0.0102002	-0.00311337	0.939461	0.0899488	0.0392333	-0.0877897	0.299958	-0.332553	0.00142176	-0.334027	0.000587414	-0.307871	0.00157794	-0.239977	0.00921746	-1.87923	-2.0865	-2.18538	-2.20327	-1.85124	-2.17337	-0.207279	-0.306153	-0.324049	0.0279873	-0.294144	0.0899117	0.0735332	0.00405453	0.994536	0.0217526
Adk	-0.481903	1.78257e-08	-0.679282	1.04907e-10	-0.254537	6.5989e-05	-0.96947	3.85424e-13	-1.15418	2.30937e-14	-0.421573	1.46186e-05	-0.746279	3.20898e-09	-0.0583802	0.450147	-0.921871	4.23296e-11	-1.07259	2.17035e-12	0.962865	1.16292	0.897529	1.04648	1.02468	1.01311	0.200051	-0.0653359	0.0836131	0.0618122	0.0502461	0.193391	0.677647	0.760422	0.868137	0.931934
Adm	-0.46442	8.3882e-06	-0.499352	3.79827e-06	-0.351761	0.000176928	0.212944	0.0086585	0.274051	0.00129143	-0.521485	0.00016578	-0.302348	0.0212696	-0.0170193	0.8795	0.328632	0.00697422	0.60868	1.09176e-05	1.03257	1.35795	1.21755	1.35891	0.974586	1.1469	0.325382	0.184975	0.326334	-0.0579863	0.11433	0.160271	0.58953	0.152301	0.799582	0.760813
Adnp	0.163491	0.319301	0.389671	0.024468	0.273482	0.102295	0.257623	0.122485	0.4692	0.00756783	0.415471	0.00303843	0.994671	7.4675e-08	0.401231	0.00375673	0.860029	4.16305e-07	0.674956	1.5242e-05	1.09345	1.20949	1.72335	1.28908	1.34931	1.69366	0.116036	0.629902	0.19563	0.255857	0.600211	0.771222	0.0575061	0.379544	0.520825	0.010901
Adnp2	0.0536982	0.274059	0.0746871	0.134851	0.0490989	0.316163	-0.0362228	0.457146	-0.00268356	0.955581	0.341713	8.9428e-05	0.0949101	0.23427	0.346016	7.19987e-05	0.287988	0.000654363	0.361991	4.64453e-05	-0.797891	-0.488145	-0.761122	-0.420956	-0.49826	-0.466922	0.309746	0.0367687	0.376935	0.299631	0.330969	0.0664621	0.993684	0.00914876	0.107798	0.0487001
Ado	0.0677428	0.115541	0.131254	0.005103	0.0703996	0.103016	0.109572	0.0157111	0.140291	0.0031126	-0.365795	0.00328197	0.065044	0.577783	-0.364527	0.00319295	-0.318125	0.00961152	-0.349791	0.00478469	-1.1769	-1.61529	-1.22535	-1.67143	-1.61303	-1.60682	-0.438391	-0.0484463	-0.494526	-0.436129	-0.429923	0.000102909	0.822636	2.92479e-05	0.00251488	0.000573707
Adora2b	-0.194205	0.00370926	0.0123649	0.832297	-0.262649	0.000301913	-0.0672514	0.258395	0.053643	0.358029	0.0738922	0.597407	0.509034	0.00175047	0.0665049	0.630643	0.518139	0.000807575	0.702756	1.85509e-05	-0.840414	-0.541772	-0.363117	-0.213506	-0.58336	-0.292879	0.298642	0.477296	0.626908	0.257054	0.547535	0.107733	0.0235291	2.92479e-05	0.287516	0.00251503
Adpgk	0.24555	1.98807e-06	0.38092	4.13491e-09	0.512011	4.12368e-11	0.596059	3.58866e-12	0.681842	3.92761e-13	-0.135828	0.0794341	0.266373	0.0019384	0.413823	7.81232e-06	0.476436	1.16068e-06	0.727822	6.76518e-10	-0.107071	-0.205288	-0.210365	-0.0607325	-0.484484	-0.226073	-0.0982172	-0.103294	0.0463382	-0.377413	-0.119002	0.284663	0.448092	0.936425	0.000789174	0.200996
Adprh	0.231523	0.00267017	0.282238	0.000509678	0.275673	0.000623908	0.56155	1.4189e-07	0.508925	5.35779e-07	-0.103354	0.185958	0.245369	0.00457218	0.139593	0.0741665	0.185476	0.0220951	0.19068	0.0183423	0.526729	0.384395	0.481142	0.200098	0.19023	0.14618	-0.142334	-0.0455864	-0.326631	-0.336499	-0.380549	0.286536	0.823566	0.00823168	0.0636651	0.00795447
Adprhl2	0.107592	0.153973	0.208424	0.0101639	-0.17185	0.0303516	0.146143	0.0586321	-0.0501749	0.496523	-0.227189	0.0334691	0.215958	0.0487889	-0.346952	0.00218906	0.232905	0.0270066	0.312054	0.00396606	-0.207577	-0.384824	-0.187656	0.147229	-0.53949	-0.120258	-0.177247	0.0199207	0.354806	-0.331913	0.0873191	0.204109	0.97835	0.0378665	0.0525335	0.798441
Adprm	-0.118736	0.221395	-0.155523	0.118705	-0.24792	0.0180778	-0.424683	0.000377499	-0.512307	5.25971e-05	0.979931	1.50194e-05	0.767462	0.000904196	0.67055	0.00133199	0.526719	0.0120579	0.918248	4.1793e-05	-0.913333	0.0168105	-0.114718	0.524664	0.196998	0.0388562	0.930143	0.798614	1.438	1.11033	0.952189	0.000451296	0.00494716	2.89639e-10	3.42322e-05	0.000471086
Adra1b	0.0939897	0.0819065	0.174808	0.00314135	0.358933	1.73186e-06	0.259963	8.21626e-05	0.335669	3.92805e-06	0.105978	0.475755	0.183189	0.258788	0.143251	0.330512	0.101063	0.504457	0.026566	0.859519	-1.59107	-1.82844	-1.67965	-1.91394	-1.60387	-1.78383	-0.237366	-0.088581	-0.322864	-0.0128023	-0.192758	0.20158	0.987098	0.0441375	0.993813	0.367089
Adrb2	-0.299318	0.000755731	-0.674595	7.37277e-08	-0.335172	0.000273234	-0.47406	6.42457e-06	-0.665358	7.36481e-08	0.243198	0.0337118	-0.0712448	0.568542	0.273668	0.0169748	-0.0529433	0.644398	-0.114361	0.320009	-0.783141	-0.156924	-0.174412	-0.202255	-0.219821	-0.341663	0.626218	0.608729	0.580886	0.56332	0.441478	0.000243859	0.00636493	0.00581561	0.00631701	0.0352966
Adrm1	-0.248805	4.17466e-05	0.0546336	0.245785	-0.480042	7.37315e-09	-0.265842	1.97558e-05	-0.255683	3.03267e-05	-0.746244	9.42197e-06	-0.128026	0.351011	-0.919215	4.7597e-07	-1.03454	1.3207e-07	-1.20559	1.03791e-08	-1.64685	-2.08199	-1.81285	-2.58771	-2.152	-2.40853	-0.435146	-0.166002	-0.940865	-0.505151	-0.761681	0.0053376	0.492587	1.52142e-10	0.0201419	6.81729e-06
Adsl	-0.132721	0.00110804	0.1168	0.00304513	-0.0125426	0.715724	-0.132103	0.00115582	-0.0754108	0.0396309	-0.262159	0.000226975	-0.042968	0.486155	-0.14974	0.0197323	-0.453446	1.38305e-07	-0.333076	1.28809e-05	0.932921	0.797185	0.768625	0.676343	0.804316	0.613532	-0.135737	-0.164297	-0.256579	-0.128605	-0.319389	0.0914287	0.256896	0.000997922	0.288159	0.000584299
Adss	-0.0421514	0.304192	0.121321	0.00721072	-0.0764624	0.0716481	0.285325	1.4984e-06	0.391885	1.79593e-08	-0.0647492	0.402189	-0.225502	0.00821788	-0.135873	0.0864067	0.203176	0.0134282	0.430674	8.62575e-06	0.29915	0.248822	-0.0570781	0.346611	0.286247	0.224658	-0.0503272	-0.356228	0.0474616	-0.0129021	-0.0744912	0.562267	0.034486	0.987216	0.861633	0.480372
Aebp1	0.271436	6.86513e-06	0.3056	1.53569e-06	0.342231	3.38898e-07	0.327639	6.11215e-07	0.42963	1.3388e-08	0.0596342	0.34034	0.228747	0.00112907	0.024671	0.690708	0.176434	0.00852873	0.150297	0.0222323	0.776939	0.464556	0.705938	0.50086	0.571592	0.6308	-0.312383	-0.0710013	-0.276079	-0.205347	-0.146139	0.0032977	0.646505	0.00983312	0.162862	0.200045
Aebp2	0.133513	0.000129294	0.166251	1.11753e-05	0.184439	3.08232e-06	0.0833671	0.00693985	0.0674479	0.0236633	-0.312612	0.00029507	-0.265757	0.0019928	-0.295587	0.000501904	-0.462214	2.56768e-06	-0.594938	4.77034e-08	-0.775119	-1.2535	-1.19969	-1.43516	-1.21974	-1.31799	-0.478377	-0.424567	-0.660036	-0.444625	-0.542872	4.43298e-06	0.00298797	7.56225e-11	0.000679666	4.14838e-06
Aen	-0.529832	1.17014e-10	-0.306803	3.70704e-07	-0.554588	5.75439e-11	-0.733371	6.75454e-13	-0.725387	7.89803e-13	-0.201126	0.00554752	0.13203	0.0601336	-0.0860029	0.200886	-0.159191	0.024173	-0.0750044	0.26447	-0.372327	0.0952645	0.0686051	0.277159	-0.0443748	0.202231	0.467591	0.440932	0.649486	0.327952	0.574557	2.8367e-06	0.004234	6.51608e-12	0.0100275	1.41377e-07
Afap1	0.2772	0.00243589	0.0909728	0.26222	0.278367	0.00236649	0.110129	0.177498	0.135859	0.0997117	0.26802	0.00333749	0.363495	0.000294917	0.229805	0.00981156	0.31101	0.000993475	0.206555	0.0196367	0.324398	0.271454	0.599235	0.391163	0.313337	0.521397	-0.0529439	0.274837	0.0667645	-0.011061	0.196998	0.719613	0.253561	0.869458	0.932095	0.433008
Afdn	0.309341	3.5605e-05	0.383425	2.70561e-06	0.407162	1.23808e-06	0.29302	6.49583e-05	0.410972	1.08595e-06	0.00128124	0.983211	-0.0491063	0.434462	0.110161	0.0794829	-0.0272197	0.657161	0.0489346	0.425229	-0.0536839	-0.353014	-0.485598	-0.420231	-0.361441	-0.375442	-0.29933	-0.431914	-0.366547	-0.307757	-0.321758	0.00295523	0.000898408	0.000415418	0.0351313	0.0049288
Aff1	0.643544	1.48013e-06	0.816803	5.73515e-08	0.78002	1.09192e-07	0.577742	5.8435e-06	0.768488	1.32372e-07	0.375166	0.000113409	0.667008	3.89236e-08	0.497571	2.6066e-06	0.478307	5.30092e-06	0.40316	4.92585e-05	0.0643605	-0.223719	-0.0881062	-0.30695	-0.201327	-0.0361087	-0.288079	-0.152467	-0.37131	-0.265687	-0.100469	0.0532486	0.45053	0.00597049	0.213598	0.559617
Aff4	0.508822	6.45456e-05	0.541212	3.27226e-05	0.632487	5.16377e-06	0.655048	3.33492e-06	0.839229	1.23928e-07	0.0388722	0.587292	-0.115977	0.122814	-0.161786	0.0318339	-0.422139	5.55325e-06	-0.677091	2.75429e-09	-0.378962	-1.18156	-1.04151	-1.90236	-0.847877	-1.46053	-0.802597	-0.662547	-1.5234	-0.468915	-1.08157	1.20306e-09	0.000277592	9.68759e-36	0.0188015	8.68996e-13
Afg1l	0.0468762	0.545491	0.0443569	0.570129	0.0539874	0.487778	0.128363	0.108257	0.149801	0.0617429	-0.0357058	0.779204	-0.0125092	0.928379	0.407559	0.00243874	0.130071	0.3129	0.189344	0.140517	0.589593	0.92573	0.536123	0.622317	0.501731	0.554096	0.336137	-0.0534697	0.0327239	-0.0878618	-0.0354965	0.0473676	0.804882	0.977168	0.71575	0.919405
Afg3l1	0.10566	0.0225521	0.117769	0.0124733	-0.00525111	0.902415	0.0124454	0.771547	-0.0375193	0.385772	-0.237497	0.0027754	-0.0414421	0.57775	-0.206948	0.00737186	-0.222612	0.00489837	-0.118238	0.107874	-0.602329	-0.807781	-0.766964	-0.688029	-0.944632	-0.841841	-0.205452	-0.164635	-0.0857	-0.342303	-0.239512	0.0318937	0.238856	0.331582	0.00664948	0.0280754
Afg3l2	0.0603994	0.117299	0.241313	4.4583e-06	0.0895841	0.0255425	0.217352	1.57628e-05	0.36662	1.3882e-08	0.0273542	0.641881	0.142132	0.0267434	-0.0947545	0.116549	0.301776	2.88851e-05	0.382897	9.35335e-07	-0.00424786	-0.187734	-0.102934	0.0111582	-0.0368095	0.0791218	-0.183487	-0.0986857	0.015406	-0.0325616	0.0833696	0.0432917	0.443045	0.873123	0.775492	0.684078
Afp	-0.563546	0.000212832	-0.580574	0.000175887	-0.631113	7.17423e-05	-0.44059	0.00183398	-0.594512	0.000116676	-0.604606	0.00054451	-0.859482	5.39862e-05	-0.281619	0.0616105	0.0680631	0.637536	-0.0221089	0.877641	0.0422697	0.456434	-0.156423	0.662624	0.0936241	0.607645	0.414164	-0.198692	0.620354	0.0513544	0.565376	0.219388	0.423848	0.0112558	0.931504	0.0585771
Aftph	0.4906	1.53717e-10	0.564533	1.68767e-11	0.535756	3.83558e-11	0.615668	4.0958e-12	0.622074	3.36575e-12	0.435568	4.88099e-06	0.157708	0.0598915	0.402335	1.3719e-05	0.437454	5.44534e-06	0.26405	0.00173368	-0.842849	-0.96516	-1.24609	-1.18987	-0.885958	-1.00962	-0.12231	-0.403241	-0.347023	-0.0431083	-0.166774	0.19267	0.00270944	0.000370006	0.711738	0.123923
Aga	0.00672498	0.908028	-0.179815	0.00640403	0.0674098	0.255681	0.0241327	0.679331	-0.156003	0.0146706	-0.192653	0.009127	-0.307351	0.000299628	-0.203306	0.00609935	-0.123126	0.0837655	-0.130175	0.0669218	0.736211	0.459428	0.593852	0.759511	0.538416	0.585417	-0.276783	-0.142359	0.0232998	-0.197795	-0.150795	0.0210308	0.384281	0.955024	0.193391	0.140486
Agap1	0.414969	2.23914e-06	0.625787	7.28364e-09	0.526713	8.86376e-08	0.689526	1.67003e-09	0.816563	1.20237e-10	0.107339	0.258331	0.441011	0.000129375	-0.0991624	0.29812	0.25311	0.0121572	0.0732302	0.440026	-0.834697	-1.46442	-1.00804	-1.58157	-1.14583	-1.2773	-0.629721	-0.173342	-0.746871	-0.311129	-0.442601	5.41579e-08	0.341466	8.90182e-14	0.0804388	0.000539223
Agap3	0.017674	0.622637	-0.00111333	0.975215	-0.0602087	0.106281	-0.000371371	0.991724	-0.0906674	0.019791	-0.295273	0.00221256	-0.388301	0.000372439	-0.516684	4.47431e-06	-0.471507	2.08066e-05	-0.719093	4.16842e-08	-1.74361	-2.2038	-2.14058	-2.37481	-2.06182	-2.22107	-0.460183	-0.396964	-0.631201	-0.318212	-0.477456	6.91429e-05	0.0103585	7.14931e-09	0.0323991	7.08012e-05
Agfg1	0.115111	0.0181618	0.272281	9.91939e-06	0.242416	3.82161e-05	0.0772974	0.097438	0.121605	0.0132948	-0.0321751	0.579882	0.135153	0.0313923	-0.0204577	0.723367	0.0560148	0.340323	0.0498661	0.393159	-0.629751	-0.888575	-0.760041	-0.69745	-0.77176	-0.64634	-0.258824	-0.13029	-0.0676985	-0.142009	-0.0165886	0.00352988	0.359619	0.284469	0.249377	0.705233
Agfg2	-0.762343	7.9842e-11	-0.706333	2.70859e-10	-0.998049	1.29205e-12	-0.889401	7.64633e-12	-0.972857	1.75095e-12	-0.972101	4.56986e-09	-0.608144	1.54161e-05	-1.05832	9.28647e-10	-1.17323	2.82477e-10	-1.20869	1.34257e-10	-0.286279	-0.345695	-0.190427	-0.512286	-0.491089	-0.564556	-0.0594156	0.0958519	-0.226007	-0.20481	-0.278277	0.658802	0.718738	0.0799021	0.227935	0.0613025
Aggf1	-0.3611	5.67767e-08	-0.400395	1.32357e-08	-0.507115	3.75348e-10	-0.378408	2.93499e-08	-0.385218	2.18471e-08	-0.33001	0.00634804	-0.149511	0.213624	-0.772561	6.18537e-07	-0.284999	0.017553	-0.468227	0.000365055	-1.67641	-1.94553	-1.44559	-1.75978	-1.65087	-1.5853	-0.269117	0.230814	-0.0833679	0.0255424	0.091111	0.0453913	0.254909	0.430109	0.951246	0.709521
Agk	0.212714	0.0165212	0.171226	0.048753	0.210722	0.0175676	0.380341	0.000170149	0.302292	0.00137515	0.410138	0.0184239	0.110089	0.557209	0.568213	0.00145578	0.944168	3.55326e-06	0.847025	1.56487e-05	-1.02254	-0.700102	-1.18281	-0.503551	-0.844899	-0.480232	0.322441	-0.160267	0.518992	0.177643	0.542311	0.136543	0.853681	0.00667325	0.543059	0.0154108
Agl	0.0450702	0.505389	0.157249	0.0295772	0.092715	0.179362	0.0673488	0.323524	0.195303	0.00861898	-0.10259	0.296117	-0.375401	0.00161673	-0.113614	0.245832	-0.193703	0.0600779	-0.0637125	0.514388	-0.0542549	-0.257667	-0.623175	-0.309159	-0.207601	-0.314761	-0.203412	-0.56892	-0.254904	-0.153346	-0.260506	0.109903	0.000682288	0.0244093	0.514694	0.0680828
Ago1	-0.233444	0.0121013	-0.356998	0.00050216	-0.170488	0.0559654	-0.348379	0.000622286	-0.2931	0.00258739	-0.227087	0.0122877	-0.36627	0.000539051	-0.387555	0.000122375	-0.381581	0.000188674	-0.537333	2.40054e-06	-2.11221	-2.33091	-2.09912	-2.35487	-2.10436	-2.14426	-0.218703	0.0130877	-0.242665	0.00784172	-0.0320523	0.124923	0.927815	0.0476097	0.973669	0.78019
Ago2	-0.158378	0.155234	-0.138244	0.211631	-0.0326844	0.762522	-0.284682	0.0161025	-0.0589158	0.586998	-0.369087	2.17643e-05	-0.311709	0.000245502	-0.622652	7.00361e-09	-0.489925	4.38594e-07	-0.438046	2.18601e-06	-1.61432	-2.21168	-1.79151	-2.00153	-1.82523	-1.82246	-0.597366	-0.177196	-0.387217	-0.210911	-0.208141	1.06415e-05	0.432413	0.0033646	0.375532	0.232067
Ago3	-0.357711	0.0113921	-0.330333	0.018091	-0.246517	0.0667329	-0.697937	4.08116e-05	-0.407955	0.00482071	-0.102099	0.312574	-0.0616341	0.568292	-0.133717	0.186918	-0.164846	0.116535	0.0258909	0.794803	-1.50729	-1.39616	-1.25551	-1.08888	-1.2427	-0.987328	0.111131	0.251781	0.41841	0.264597	0.519964	0.75527	0.36909	0.0498694	0.498691	0.0327559
Agpat1	-0.21225	7.07023e-05	-0.251189	1.04769e-05	-0.23146	2.71132e-05	-0.175886	0.000467341	-0.228117	3.15943e-05	-0.242178	0.0718876	-0.352035	0.0197685	-0.489236	0.00100525	-0.26906	0.051098	-0.54885	0.000400914	-2.58039	-2.84701	-2.65342	-2.89933	-2.61554	-2.6738	-0.26662	-0.073031	-0.318934	-0.0351512	-0.0934096	0.0432917	0.725029	0.00326779	0.842724	0.432012
Agpat3	-0.133894	0.000967215	-0.181749	4.79621e-05	-0.16985	9.90665e-05	-0.124258	0.00180436	-0.242404	1.45485e-06	-0.462357	7.72751e-05	-0.591901	9.3914e-06	-0.584465	3.61342e-06	-0.673563	6.63653e-07	-0.965229	1.84335e-09	-2.05224	-2.46874	-2.44482	-2.77347	-2.38302	-2.60421	-0.416498	-0.392577	-0.721225	-0.330776	-0.551965	8.2164e-05	0.0194522	9.83782e-14	0.0146546	4.58836e-07
Agpat4	0.263806	0.00151661	0.312239	0.000347969	0.106519	0.149545	-0.0948856	0.200792	0.00937333	0.89571	0.239824	0.0109092	0.349613	0.000924276	0.188832	0.0389203	0.122056	0.181438	0.197648	0.0333321	0.522313	0.592046	0.560971	0.698053	0.487475	0.722586	0.0697331	0.0386581	0.17574	-0.0348376	0.200273	0.792119	0.949886	0.343343	0.892763	0.349248
Agpat5	-0.613098	2.28051e-10	-0.326758	1.89818e-06	-0.387851	1.9011e-07	-0.531035	2.04065e-09	-0.425607	5.00631e-08	-0.95755	1.21549e-13	-0.57203	4.13815e-09	-0.465637	7.54241e-08	-0.622558	5.57971e-10	-0.335017	1.13383e-05	1.04188	0.964774	0.787582	1.13211	0.70172	0.949183	-0.0771105	-0.254302	0.0902228	-0.340165	-0.0927012	0.343602	0.0479949	0.633208	0.00582034	0.375848
Agps	-0.317352	6.20839e-05	-0.302789	0.000103286	0.112745	0.0777087	-0.251567	0.000626409	-0.106684	0.0936563	-0.357743	3.02479e-06	-0.486593	4.14627e-08	-0.0353587	0.544994	-0.311611	2.1435e-05	-0.196382	0.00258496	-0.420873	-0.569806	-0.610874	-0.513774	-0.459195	-0.480351	-0.148932	-0.190001	-0.0929008	-0.0383216	-0.0594779	0.149025	0.242033	0.321615	0.78904	0.562675
Agrn	0.15019	0.0400875	0.0898131	0.202301	0.0773842	0.268624	0.00215305	0.975012	0.0237872	0.729212	-0.252976	0.0229375	-0.516593	0.000134865	-0.364206	0.0019098	-0.358341	0.0025278	-0.401615	0.00089511	-0.452471	-0.897101	-1.03759	-0.879865	-0.867	-0.823978	-0.44463	-0.585123	-0.427394	-0.414529	-0.371507	0.0020745	0.00036836	0.000197006	0.0449874	0.00996895
Agtpbp1	0.195626	0.0013461	0.342662	3.61475e-06	0.305525	1.45265e-05	0.285759	3.16691e-05	0.461957	5.81566e-08	0.290507	0.0553468	0.0901796	0.576921	0.0880788	0.54989	0.246791	0.106476	0.316551	0.038772	-1.41609	-1.58151	-1.64981	-1.52333	-1.26387	-1.41215	-0.165421	-0.233718	-0.107237	0.152225	0.0039432	0.176041	0.221473	0.317318	0.794925	0.730012
Agtrap	0.267542	9.36067e-06	0.180061	0.000663073	0.181499	0.00060297	0.245848	2.58939e-05	0.123895	0.0105428	0.480718	0.000669754	0.542847	0.000413645	0.4809	0.000610838	0.311331	0.0217263	0.196577	0.133577	-1.19551	-0.915585	-0.856318	-1.13904	-0.997706	-1.1456	0.279926	0.339193	0.0564679	0.197806	0.0499126	0.097043	0.0663257	0.838981	0.360411	0.86023
Ahctf1	0.184397	0.0135975	0.388314	2.13757e-05	0.381182	2.63702e-05	0.171278	0.0204489	0.377872	2.89376e-05	0.0464434	0.447545	-0.00461817	0.940464	0.102153	0.102107	0.025662	0.674429	0.11787	0.0622573	0.152066	-0.127321	-0.249083	-0.108389	0.0161775	0.00793785	-0.279388	-0.401149	-0.260456	-0.135889	-0.144129	0.0131059	0.0150534	0.0128478	0.424052	0.252747
Ahcyl1	-0.340186	5.46145e-06	-0.247171	0.000197348	-0.155449	0.0085686	-0.542776	9.33422e-09	-0.472045	6.92281e-08	-0.150761	0.00655864	-0.0251184	0.628978	-0.177257	0.00184716	-0.478044	2.95725e-09	-0.446521	9.36156e-09	-0.30253	-0.323082	-0.076566	-0.276493	-0.110548	-0.234291	-0.0205518	0.225964	0.0260367	0.191982	0.0682392	0.684487	0.167748	0.935378	0.24983	0.831445
Ahcyl2	-0.146484	0.0262566	-0.156654	0.0188941	0.0963264	0.125975	-0.176456	0.00939842	-0.130728	0.0436451	-0.0122278	0.886158	-0.0339387	0.708891	0.14647	0.0922259	-0.247639	0.00907397	-0.0709956	0.413165	0.138953	0.197739	0.281237	0.215328	0.284916	0.0755927	0.0587864	0.142284	0.0763754	0.145963	-0.06336	0.92122	0.619146	0.891809	0.585619	0.569756
Ahdc1	0.400198	1.10309e-05	0.290452	0.000368739	0.34222	6.73937e-05	0.344347	6.28689e-05	0.334089	8.43089e-05	0.307404	0.0240516	0.270537	0.0605211	0.169215	0.197517	0.0959185	0.472442	-0.282001	0.0470698	-0.73691	-0.910809	-0.74417	-1.35314	-0.828523	-0.981225	-0.173899	-0.00725941	-0.616235	-0.0916126	-0.244315	0.353601	0.907553	5.34886e-05	0.709252	0.175063
Ahi1	0.130649	0.165646	0.292454	0.00461101	0.235309	0.0177026	0.280192	0.00598679	0.583394	3.38819e-06	0.19419	0.154066	-0.0391372	0.869037	0.126188	0.346291	0.181212	0.191032	0.21828	0.112897	0.712713	0.588064	0.331456	0.338054	0.751619	0.579616	-0.124648	-0.381257	-0.374658	0.0389066	-0.133097	0.554332	0.188737	0.033121	0.909073	0.60641
Ahnak	0.21295	0.204322	0.158422	0.339821	0.489566	0.00754733	0.121312	0.462266	0.374251	0.0331377	0.703018	2.60787e-05	0.690953	3.3121e-05	1.20328	7.19483e-09	0.802133	4.46928e-06	0.930927	4.94165e-07	-0.0705994	0.650301	0.468266	0.491246	0.425407	0.621206	0.720901	0.538866	0.561845	0.496007	0.691805	0.0264459	0.175037	0.0808975	0.323426	0.0534069
Ahnak2	0.821917	2.28817e-08	0.52184	1.02359e-05	0.924185	4.07395e-09	0.708424	1.89649e-07	0.636734	7.96663e-07	0.82973	4.60593e-09	0.731703	6.71833e-08	0.777525	1.41865e-08	0.65182	3.23732e-07	0.445687	6.81473e-05	0.000556226	-0.151636	0.198002	-0.19708	0.00183775	-0.0606861	-0.152192	0.197445	-0.197636	0.00128153	-0.0612423	0.302462	0.354031	0.172251	0.987301	0.672121
Ahr	-0.457762	0.000302353	-0.347437	0.0031845	-0.252459	0.0217267	-0.0742729	0.461662	0.0887693	0.37118	-0.204151	0.0874863	-0.301086	0.026531	-0.146467	0.205685	-0.172675	0.150961	-0.128296	0.273395	0.604631	0.702622	0.649988	0.394824	0.855089	0.495074	0.0979914	0.0453569	-0.209807	0.250459	-0.109556	0.749029	0.940402	0.17406	0.425944	0.579651
Ahsa1	-0.591177	4.64363e-10	-0.534366	2.182e-09	-0.522463	3.0368e-09	-0.750951	1.11846e-11	-0.841959	1.78769e-12	-0.569636	2.97187e-10	-0.664798	2.03568e-11	-0.492498	4.20232e-09	-0.626824	5.06735e-11	-0.556465	4.69107e-10	0.816304	0.843858	0.680926	1.10059	0.837922	0.939132	0.0275546	-0.135377	0.28429	0.0216181	0.122829	0.99294	0.336482	0.00893319	0.983891	0.486361
Ahsa2	-0.860505	3.48772e-12	-0.920155	1.3128e-12	-0.811632	8.81591e-12	-0.891742	2.03978e-12	-0.894363	1.79376e-12	-0.633767	4.49416e-10	-0.883937	1.88401e-12	-0.561131	3.7797e-09	-0.759032	1.77815e-11	-0.733967	3.05133e-11	1.62208	1.87256	1.65522	1.78862	1.85219	1.75846	0.250483	0.0331375	0.166542	0.230115	0.136378	0.0715001	0.928176	0.308867	0.132047	0.471973
AI413582	0.445007	0.000172242	0.234874	0.0245348	0.266357	0.0117923	0.561455	1.24489e-05	0.189956	0.0595094	0.656497	0.0133469	0.508363	0.0801545	0.582043	0.0257249	0.831545	0.00251398	0.328941	0.214932	-1.16241	-0.907414	-0.910279	-1.07876	-1.00098	-0.988972	0.254992	0.252127	0.0836439	0.161423	0.173433	0.367518	0.547803	0.764327	0.675195	0.505864
AI429214	0.048975	0.552787	-0.241903	0.0104143	-0.127509	0.140401	-0.046318	0.578818	-0.345015	0.00066263	0.436378	0.0194599	0.0242009	0.906596	0.337118	0.0643963	0.750578	0.000215019	0.600737	0.0019506	-0.128036	0.320407	0.113078	0.789737	0.243975	0.65001	0.448442	0.241114	0.917772	0.372011	0.778046	0.0915853	0.527871	5.55069e-05	0.234775	0.00119598
AI597479	0.354434	3.21121e-08	0.184277	0.000132316	0.384303	9.82698e-09	0.409798	3.7402e-09	0.42598	1.99392e-09	0.238327	0.00603875	0.0732324	0.398326	0.462595	4.36609e-06	0.467712	4.80526e-06	0.511704	1.11351e-06	-0.406608	-0.328527	-0.524493	-0.31845	-0.520443	-0.344382	0.0780812	-0.117885	0.0881576	-0.113835	0.0622261	0.765062	0.47304	0.745499	0.428142	0.888184
AI837181	-0.116075	0.0555873	-0.207989	0.0019054	-0.493999	1.19523e-07	-0.235329	0.000663359	-0.4899	1.28151e-07	-0.302593	0.00143533	-0.245606	0.0109513	-0.369688	0.000191975	-0.299704	0.00174597	-0.292744	0.00198981	-0.412828	-0.290029	-0.437362	-0.214158	-0.603966	-0.483644	0.122799	-0.0245341	0.19867	-0.191139	-0.0708165	0.515676	0.815626	0.200484	0.305604	0.549161
AI987944	0.0511195	0.467075	-0.118497	0.108309	0.155242	0.0365625	0.0835638	0.24057	0.16315	0.0279311	0.369647	0.00708815	0.110241	0.439236	0.638385	2.42892e-05	0.681779	1.33721e-05	0.803248	9.52986e-07	-0.118991	0.389159	0.0525586	0.542029	0.230191	0.491743	0.50815	0.171549	0.661019	0.349181	0.610734	0.00407761	0.3886	1.15352e-05	0.209094	0.000407979
Aida	-0.0310347	0.405413	-0.0904506	0.0236888	-0.0755764	0.0532771	-0.017107	0.644166	-0.0968849	0.0163252	0.101001	0.602222	-0.143722	0.510361	-0.419387	0.0464993	0.144295	0.465048	-0.595225	0.00865302	-3.99836	-4.34834	-4.12961	-4.52196	-3.8775	-3.85379	-0.349978	-0.13125	-0.523604	0.120857	0.144571	0.0357502	0.848338	0.00147839	0.649618	0.589284
Aif1l	-0.334285	2.90116e-05	-0.316501	5.61717e-05	-0.590254	1.9944e-08	-0.254458	0.000477949	-0.31701	4.93234e-05	0.0356279	0.715751	-0.184699	0.0953849	-0.0838518	0.39498	-0.0234703	0.813835	-0.0497942	0.615407	0.252941	0.749876	0.383168	0.503309	0.616268	0.468451	0.496935	0.130227	0.250368	0.363327	0.21551	0.000495075	0.612875	0.11262	0.0294739	0.197101
Aifm1	-0.342616	2.47509e-05	-0.317628	5.9913e-05	-0.226113	0.00146714	-0.568225	3.79362e-08	-0.609517	1.28908e-08	-0.212738	0.0240015	-0.365604	0.000736441	-0.114337	0.202138	-0.616735	7.33446e-07	-0.497183	1.31114e-05	0.975247	1.10074	0.915335	1.10272	1.1223	0.942062	0.125489	-0.0599122	0.127469	0.147051	-0.0331853	0.63641	0.802657	0.641407	0.619568	0.686938
Aifm2	0.0763617	0.109887	0.0257202	0.580063	0.022928	0.620429	0.152902	0.00351612	0.0517401	0.267346	0.453901	6.31152e-05	0.166013	0.120064	0.107832	0.265909	0.444074	9.88722e-05	0.372706	0.00062	-0.225462	-0.156931	-0.102487	0.0869452	0.1463	0.0583942	0.0685311	0.122976	0.312408	0.371762	0.283857	0.76709	0.557389	0.0225641	0.024579	0.0758908
Aig1	0.352384	0.000638598	0.479034	2.72291e-05	0.429305	9.02336e-05	0.733699	9.44015e-08	0.722758	1.09169e-07	0.3389	0.0163727	0.220458	0.137081	0.562102	0.00020524	0.316974	0.0261885	0.401742	0.00542764	-0.0111884	0.109202	-0.345952	-0.372203	-0.0278321	-0.430747	0.120391	-0.334764	-0.361015	-0.0166437	-0.419559	0.599864	0.203049	0.0478251	0.924344	0.0153884
Aim2	0.134653	0.0494399	-0.113575	0.101063	0.0824305	0.242042	0.246086	0.00117341	0.235766	0.00155727	0.436388	0.00935591	-0.0453647	0.80284	0.441877	0.00801496	0.508299	0.00344214	0.424098	0.0118284	0.0503988	0.423401	0.101169	0.24193	0.3682	0.322468	0.373002	0.0507701	0.191531	0.317801	0.27207	0.137582	0.897234	0.478551	0.25788	0.375285
Aimp1	0.0127168	0.859906	0.0267995	0.710691	0.117429	0.116071	-0.126029	0.0942803	-0.175409	0.0244239	-0.237843	0.00247341	-0.263913	0.0011937	0.149397	0.0421332	-0.324121	0.000126872	-0.225514	0.00380929	1.3217	1.34827	1.0138	1.26763	1.07296	1.11967	0.0265628	-0.307902	-0.0540771	-0.248747	-0.202028	0.98635	0.0585665	0.475447	0.112094	0.12488
Aimp2	-0.277191	1.71002e-05	0.0358584	0.453175	-0.536236	2.35258e-09	-0.346916	1.07525e-06	-0.35629	7.2183e-07	-0.336322	1.98214e-05	-0.0335228	0.604031	-0.48413	8.85167e-08	-0.450173	3.30062e-07	-0.422146	8.3679e-07	1.71834	1.76654	1.63997	1.64849	1.65578	1.61277	0.0481984	-0.0783776	-0.0698515	-0.0625671	-0.105569	0.875328	0.657443	0.366367	0.657869	0.263453
Aip	-0.289939	3.52734e-05	-0.462004	9.62967e-08	-0.262529	0.000104162	-0.194226	0.00170286	-0.410395	4.67963e-07	-0.347104	0.000210864	-0.26767	0.00368796	-0.00282827	0.971083	-0.149941	0.0697737	-0.0237197	0.763382	-0.396134	-0.147631	-0.200305	-0.0142876	-0.46056	-0.3575	0.248503	0.195829	0.381846	-0.0644262	0.0386337	0.0879076	0.273925	0.000604153	0.75624	0.93863
Ajuba	0.154926	0.000457165	0.235581	4.66121e-06	0.480223	1.67975e-10	0.411251	1.85008e-09	0.489021	1.23673e-10	0.260407	0.00369224	0.67472	3.35106e-08	0.416399	2.71476e-05	0.61099	1.02651e-07	0.500712	2.28106e-06	-0.766965	-0.837832	-0.321978	-0.761166	-0.666656	-0.57208	-0.0708662	0.444987	0.00579923	0.10031	0.194886	0.549913	0.00515793	0.875953	0.619242	0.21734
Ak1	-0.384912	4.69661e-06	-0.372149	7.2153e-06	-0.627114	5.90546e-09	-0.66405	2.52668e-09	-0.797435	1.53304e-10	-0.385124	1.25112e-05	-0.417832	6.56853e-06	-0.437977	1.99318e-06	-0.526905	1.37966e-07	-0.569211	3.59552e-08	0.177919	0.361629	0.122982	0.404566	0.175956	0.31112	0.18371	-0.0549373	0.226646	-0.00196339	0.1332	0.193794	0.768047	0.0771542	0.943719	0.511286
Ak2	-0.548091	1.31781e-08	-0.423317	5.03535e-07	-0.274459	9.38779e-05	-0.197749	0.00195018	-0.12654	0.0315355	-0.813551	9.98016e-11	-0.370495	4.16342e-05	-0.269911	0.000976834	-0.395765	1.42599e-05	-0.181932	0.0181082	0.339666	0.340039	0.394296	0.282822	0.0722276	0.140845	0.000372698	0.0546305	-0.0568441	-0.267438	-0.198821	0.892188	0.871722	0.450583	0.109248	0.0724935
Ak3	-0.0897164	0.0381195	-0.196016	0.000135	-0.101193	0.0213788	-0.317037	4.14671e-07	-0.403778	1.33153e-08	-0.0847178	0.221364	-0.201722	0.00945232	-0.121249	0.0843309	-0.169479	0.0209366	-0.233704	0.00231264	-0.283691	-0.290511	-0.284303	-0.0992112	-0.264364	-0.123481	-0.00681977	-0.000611579	0.18448	0.0193275	0.16021	0.752064	0.922452	0.294529	0.962638	0.458591
Ak4	-0.747692	2.54884e-13	-0.735758	3.37579e-13	-0.715547	5.20427e-13	-0.889	1.56249e-14	-0.884181	1.65704e-14	-0.668803	5.52595e-06	-0.166805	0.170448	-0.432294	0.00067422	-0.516931	0.000154279	-0.547744	7.05288e-05	-2.85687	-2.56702	-2.25115	-2.51108	-2.76922	-2.47321	0.289846	0.605717	0.345782	0.08765	0.383652	0.0942491	0.00178342	0.0318886	0.809422	0.0320261
Ak5	0.302106	0.000650276	0.514355	1.67141e-06	0.29354	0.000856969	0.536999	8.89526e-07	0.59644	1.89415e-07	0.106737	0.358184	0.096121	0.483582	-0.0592983	0.609429	0.152192	0.200868	0.215835	0.0697957	-0.140122	-0.492785	-0.5388	-0.513867	-0.339524	-0.517778	-0.352663	-0.398678	-0.373745	-0.199402	-0.377657	0.0477693	0.0759314	0.0106984	0.391354	0.0254769
Ak6	-0.154838	0.101691	-0.0271451	0.765172	-0.0931027	0.312278	0.02401	0.790537	-0.0570651	0.528996	-0.236585	0.039589	-0.177691	0.136775	-0.148389	0.1784	-0.0105197	0.923346	0.140953	0.197457	0.543444	0.482884	0.307169	0.738293	0.467454	0.508692	-0.0605598	-0.236275	0.19485	-0.0759896	-0.0347518	0.685693	0.539998	0.288288	0.713768	0.730976
Akap1	-0.0895007	0.020371	0.106425	0.00732304	0.108769	0.00631624	-0.207322	1.67483e-05	-0.141132	0.00085535	0.0164239	0.809354	0.271174	0.00066508	0.102741	0.138729	-0.271349	0.000621443	-0.0273429	0.689289	-0.101358	-0.104785	0.0700691	0.0134666	0.0059654	-0.164536	-0.00342764	0.171427	0.114824	0.107323	-0.0631781	0.796291	0.371195	0.482355	0.599288	0.452143
Akap10	0.241542	0.000274287	0.24335	0.000261364	0.298114	2.93982e-05	0.157002	0.00879655	0.219534	0.000658301	0.365221	0.000905915	0.134125	0.214152	0.141091	0.157775	0.238174	0.023482	0.184221	0.0718584	-0.884387	-1.04003	-1.00587	-0.924279	-0.760893	-0.813174	-0.155639	-0.121482	-0.0398918	0.123494	0.0712127	0.255592	0.575119	0.675685	0.657933	0.800824
Akap11	-0.0390444	0.681353	0.111071	0.250495	0.146134	0.135129	-0.0638017	0.504434	0.25935	0.012387	-0.160517	0.0721326	-0.289022	0.00430964	-0.146283	0.0971452	-0.219998	0.0182221	-0.0556133	0.519341	-0.0166032	-0.298768	-0.427273	-0.323206	-0.121433	-0.164247	-0.282165	-0.41067	-0.306603	-0.10483	-0.147643	0.0472363	0.0318971	0.0202276	0.6853	0.336976
Akap13	0.104158	0.445108	-0.199604	0.154735	0.138315	0.313697	-0.140818	0.307055	-0.0833319	0.540328	0.0731084	0.30575	-0.234103	0.00426985	0.113649	0.115524	-0.0293084	0.681834	-0.0792876	0.271816	0.208356	0.169481	0.146177	0.196194	0.180601	0.309529	-0.0388746	-0.062179	-0.0121613	-0.027755	0.101174	0.843931	0.862272	0.892971	0.907165	0.757264
Akap6	0.982085	2.07439e-06	0.488827	0.00437583	0.938914	4.00177e-06	0.891311	8.02933e-06	0.862354	1.07738e-05	0.902482	1.10817e-05	0.653401	0.00165814	1.06062	6.97773e-07	1.20281	1.1392e-07	1.02641	1.61416e-06	0.69905	0.782843	0.813734	0.832374	0.582586	0.972283	0.0837938	0.114685	0.133324	-0.116464	0.273233	0.800315	0.761062	0.684165	0.85766	0.454454
Akap7	0.250459	0.000204284	0.130325	0.0275691	0.259052	0.000147232	0.29013	4.28927e-05	0.328556	8.93036e-06	0.248741	0.147577	-0.0914605	0.634275	0.0973984	0.564585	0.23788	0.173613	0.257165	0.137349	-0.0606054	-0.182309	-0.308024	-0.0755887	-0.0183349	-0.0673704	-0.121703	-0.247418	-0.0149833	0.0422705	-0.00676503	0.379703	0.386104	0.58172	0.954076	0.710595
Akap8	-0.151975	0.000867385	-0.173494	0.000257491	-0.135982	0.00218209	-0.199485	6.026e-05	-0.158032	0.000606535	-0.420717	6.85999e-08	-0.49218	8.86124e-09	-0.416355	7.7113e-08	-0.376277	4.58949e-07	-0.394234	2.06121e-07	0.314975	0.034543	-0.0133332	0.0790626	0.0471411	0.138399	-0.280432	-0.328308	-0.235912	-0.267834	-0.176576	0.000379447	0.00655678	0.00114951	0.0194205	0.0425573
Akap8l	0.568671	2.7931e-11	0.591847	1.53364e-11	0.435315	1.92779e-09	1.04863	1.08614e-15	1.02241	1.59235e-15	0.404536	5.06412e-06	0.425055	5.06341e-06	0.328345	7.52012e-05	0.981269	5.06833e-13	0.916119	1.9813e-12	0.815793	0.703379	0.642822	0.702277	0.646413	0.741809	-0.112414	-0.172971	-0.113516	-0.16938	-0.073984	0.256359	0.213786	0.247767	0.221033	0.463292
Akap9	0.344221	0.0183424	0.297926	0.0375343	0.413375	0.00606022	0.471755	0.00232701	0.799796	1.2707e-05	0.689492	6.47029e-10	0.617933	6.37536e-09	0.744394	1.47203e-10	0.860341	9.24417e-12	0.947917	1.27123e-12	0.379224	0.69846	0.683528	0.513217	0.728607	0.764281	0.319236	0.304304	0.133993	0.349383	0.385057	0.0838761	0.145666	0.5428	0.285304	0.0732367
Akirin1	-0.15127	0.000918017	-0.13293	0.00265652	-0.118042	0.00617483	-0.0402135	0.301819	-0.0371804	0.337951	-0.0265251	0.82946	0.0456186	0.727419	-0.15793	0.208435	0.163289	0.193527	0.058322	0.636009	-1.50407	-1.55241	-1.31409	-1.42964	-1.38444	-1.30288	-0.0483393	0.189979	0.0744287	0.119628	0.201184	0.719436	0.424256	0.722081	0.58112	0.258026
Akirin2	0.347759	8.75142e-07	0.390937	1.80515e-07	0.401907	1.20918e-07	0.687815	3.57129e-11	0.696275	2.88134e-11	0.33415	0.00122019	0.0550197	0.564112	0.379457	0.000342139	0.563665	2.51373e-06	0.65069	2.57855e-07	0.545195	0.527635	0.17704	0.502514	0.536071	0.422532	-0.0175599	-0.368155	-0.0426811	-0.00912392	-0.122663	0.705837	0.0521327	0.484645	0.893334	0.298669
Akna	1.55117	2.26269e-12	1.6526	8.21101e-13	1.50343	3.82822e-12	1.53597	2.6824e-12	1.52836	2.78244e-12	1.67896	3.88105e-11	2.01082	2.07803e-12	1.61625	7.86251e-11	1.74259	2.21184e-11	1.64021	7.31766e-11	-1.34502	-1.26269	-0.99273	-1.26396	-1.24414	-1.16939	0.0823286	0.352289	0.0810619	0.100882	0.175625	0.756776	0.19671	0.74835	0.763885	0.506735
Akr1a1	-0.0617399	0.371121	-0.114649	0.106297	-0.250993	0.00165257	-0.200039	0.00847874	-0.357457	5.67436e-05	0.153639	0.0118983	0.133905	0.0271831	0.00595286	0.916549	-0.0159266	0.779969	-0.110955	0.0612104	-0.67128	-0.416108	-0.422591	-0.427525	-0.452009	-0.489256	0.255172	0.248689	0.243756	0.219271	0.182024	0.063681	0.154581	0.0823412	0.287714	0.316849
Akr1b10	0.0232313	0.79494	-0.0958498	0.299818	0.15984	0.0845807	0.0145803	0.870778	-0.0319967	0.719534	0.250205	0.19567	-0.0123041	0.954862	0.411581	0.0338368	0.354934	0.0738708	0.368175	0.0607968	-0.204705	0.0592375	-0.318575	0.206607	0.0273611	0.152379	0.263942	-0.113871	0.411312	0.232066	0.357083	0.420602	0.901143	0.110335	0.544484	0.301991
Akr1b3	-0.260243	0.00112643	-0.259023	0.00119894	-0.0254841	0.705382	-0.0555227	0.414121	-0.186717	0.011887	-0.198894	0.384352	-0.181818	0.474334	-0.362781	0.121915	-0.933964	0.00125017	-0.251575	0.28128	-3.07012	-3.38159	-2.90337	-3.10201	-3.04883	-3.88975	-0.311469	0.166747	-0.0318912	0.0212903	-0.81963	0.113483	0.907553	0.668552	0.919314	8.81727e-05
Akr1b8	-0.312085	7.57781e-07	-0.396067	2.94271e-08	-0.226564	3.85536e-05	-0.269221	5.06935e-06	-0.331789	3.21519e-07	-0.349367	0.000437124	-0.420247	0.000117897	-0.18251	0.0399595	-0.285876	0.00289258	-0.159261	0.0721066	0.273656	0.318105	0.227627	0.441714	0.234725	0.250395	0.0444489	-0.0460289	0.168058	-0.0389319	-0.0232614	0.932898	0.853227	0.263365	0.779583	0.763492
Akr1c12	0.124775	0.127116	-0.0839257	0.303871	0.0318334	0.689438	0.125142	0.126705	-0.084081	0.297423	0.383799	0.0262538	0.00148175	0.993735	0.242876	0.147666	0.208105	0.227005	-0.00366819	0.982852	-0.85199	-0.56646	-0.706079	-0.70328	-0.511205	-0.708929	0.285529	0.145911	0.148709	0.340785	0.143061	0.512184	0.869675	0.872772	0.43333	0.86614
Akr1c13	-0.0473269	0.321875	-0.205582	0.000394616	-0.135325	0.00981366	-0.155349	0.0039195	-0.285855	1.08293e-05	0.242686	0.0573393	-0.451867	0.00373281	0.149664	0.22896	-0.124179	0.337306	-0.0544235	0.666657	-0.634572	-0.308452	-0.866492	-0.356591	-0.298974	-0.571302	0.32612	-0.23192	0.277981	0.335598	0.06327	0.134201	0.246842	0.219635	0.211256	0.99838
Akr1c14	-0.22617	0.00273263	-0.659395	1.77317e-08	-0.18819	0.00965346	-0.334426	8.13993e-05	-0.600039	5.43748e-08	0.384753	0.0424312	-0.541871	0.0221248	0.32591	0.0805888	0.242978	0.20152	-0.0556009	0.770771	-0.77107	-0.241716	-0.557756	-0.213753	-0.15449	-0.183573	0.529354	0.213314	0.557317	0.61658	0.587497	0.00601549	0.797655	0.00949189	0.00940171	0.00249045
Akr1e1	-0.130835	0.155811	-0.370144	0.000741185	0.190445	0.0419528	0.13238	0.146021	0.0170039	0.846971	-0.0213275	0.868919	-0.327371	0.0341781	0.178729	0.16384	-0.0526073	0.691016	0.0268518	0.835933	0.133446	0.144377	0.144191	0.171711	0.273793	-0.0381616	0.0109313	0.0107451	0.0382656	0.140347	-0.171607	0.852411	0.950589	0.888396	0.757146	0.333515
Akr7a5	0.17297	0.124419	0.148984	0.183508	-0.177909	0.119031	0.0995425	0.366886	-0.0987024	0.371698	-0.069168	0.500543	0.0914297	0.399614	-0.211759	0.0479023	-0.226072	0.0395996	-0.294445	0.00908429	0.35193	0.296198	0.302653	0.139423	0.100316	0.00941052	-0.0557317	-0.0492769	-0.212507	-0.251614	-0.342519	0.776644	0.849362	0.207617	0.348337	0.0616717
Akt1	-0.288739	8.98882e-06	-0.35716	5.95528e-07	-0.404769	1.0653e-07	-0.359237	5.49887e-07	-0.494449	5.84989e-09	-0.373733	0.000280281	-0.576935	1.90643e-06	-0.682142	7.74538e-08	-0.741458	2.32852e-08	-0.983519	1.47549e-10	-2.20151	-2.47897	-2.41574	-2.68954	-2.28633	-2.58304	-0.277459	-0.21423	-0.488034	-0.0848178	-0.381529	0.00181428	0.325187	4.34418e-09	0.534369	9.04716e-05
Akt1s1	0.0885277	0.082493	0.159034	0.00409867	-0.183043	0.00141345	0.105037	0.0428279	0.00180161	0.970482	-0.211476	0.0674207	0.434125	0.00074885	-0.407675	0.00124135	-0.0506672	0.650482	-0.219401	0.0593618	-0.609183	-0.831648	-0.328617	-0.827199	-0.906126	-0.763424	-0.222464	0.280566	-0.218015	-0.296943	-0.154241	0.113224	0.300013	0.073874	0.101813	0.338746
Akt2	-0.240654	1.1186e-05	-0.239295	1.21228e-05	-0.222001	2.87881e-05	-0.209325	5.54613e-05	-0.234525	1.50099e-05	-0.0786245	0.506951	-0.31406	0.0254132	-0.172667	0.151815	-0.0468717	0.695913	-0.231662	0.0645896	-3.23578	-3.19068	-3.28178	-3.23279	-3.0783	-3.08233	0.0451024	-0.0459966	0.00299385	0.157479	0.153448	0.920151	0.737646	0.873638	0.516164	0.487291
Akt3	0.124979	0.111362	-0.0482598	0.526464	0.109866	0.158309	-0.0434079	0.568078	-0.0895177	0.245952	0.0115525	0.910216	-0.239082	0.0430816	-0.249267	0.0232945	-0.166703	0.123446	-0.315943	0.00607513	-2.03613	-2.39608	-2.19833	-2.27484	-2.15723	-2.16291	-0.359957	-0.162207	-0.238714	-0.121104	-0.126783	0.00966039	0.372186	0.101955	0.622868	0.460018
Aktip	0.310064	2.93517e-06	0.261892	2.36088e-05	0.124585	0.0142657	0.180452	0.00101278	-0.035647	0.445876	0.232722	0.0208987	-0.273792	0.0170452	-0.243436	0.0191346	-0.18981	0.06718	-0.55956	1.30973e-05	-1.25329	-1.61008	-1.77379	-1.75978	-1.3199	-1.61025	-0.356786	-0.520496	-0.506492	-0.0666069	-0.356959	0.00185261	0.000351998	5.3032e-06	0.68844	0.00444921
Alad	0.01477	0.846481	0.227253	0.00758707	-0.0659877	0.392619	-0.414701	3.99876e-05	-0.430574	2.56535e-05	-0.319864	3.20363e-05	0.0689266	0.284158	-0.13354	0.0403773	-0.728697	5.92632e-11	-0.570224	4.84606e-09	0.629273	0.556564	0.47109	0.484714	0.295429	0.313818	-0.072709	-0.158182	-0.144558	-0.333843	-0.315455	0.496359	0.327216	0.144066	0.0420625	0.0129306
Alas1	0.0155351	0.795341	-0.0960087	0.125446	-0.0348029	0.564225	-0.329376	3.99562e-05	-0.500134	2.11769e-07	-0.177831	0.0260665	-0.224019	0.0104083	0.00876633	0.905923	-0.549446	3.79931e-07	-0.579895	1.42023e-07	1.074	1.11542	0.949152	0.995689	0.87512	0.849552	0.0414211	-0.124847	-0.0783101	-0.198879	-0.224447	0.931786	0.425669	0.440677	0.223322	0.0879152
Alcam	-0.159622	0.00996032	-0.0508461	0.368581	0.130093	0.0288863	-0.136752	0.0237179	0.0275574	0.619266	-0.0131465	0.839953	-0.0760523	0.277467	-0.0233411	0.718818	-0.153765	0.0283137	0.0114799	0.959943	1.06092	0.913541	1.04223	1.05265	1.21776	1.05068	-0.147382	-0.0186886	-0.00827721	0.15684	-0.0102469	0.12276	0.841933	0.654938	0.502855	0.731959
Aldh16a1	0.361341	1.0023e-05	0.388086	4.31696e-06	-0.00783144	0.896643	0.00568432	0.924823	-0.0715559	0.243362	-0.172846	0.101939	0.0964645	0.372281	-0.182216	0.0838699	-0.180912	0.092074	-0.298702	0.00807821	0.837045	0.657191	0.557777	0.605856	0.302313	0.646133	-0.179854	-0.279268	-0.231189	-0.534732	-0.190912	0.219992	0.128045	0.0953362	0.00458431	0.196555
Aldh18a1	1.57204	2.0223e-16	1.76063	3.24359e-17	1.59953	1.52886e-16	1.64791	9.42246e-17	1.67915	6.89009e-17	1.32583	2.4206e-17	1.71311	1.15431e-19	1.43381	4.42395e-18	1.3278	2.43438e-17	1.44909	3.62699e-18	0.940504	0.771961	0.891652	0.708879	0.694388	0.617984	-0.168543	-0.048852	-0.231624	-0.246115	-0.32252	0.0819969	0.727298	0.00364523	0.0928507	0.000876589
Aldh1l2	2.31394	3.32436e-14	2.58852	5.8173e-15	2.46579	1.23218e-14	2.21258	6.73305e-14	2.44662	1.37662e-14	2.06681	4.28928e-18	2.34504	3.67499e-19	2.03396	5.89405e-18	2.09735	3.31073e-18	2.22838	8.54277e-19	0.546619	0.11341	0.30167	0.325975	0.302916	0.43161	-0.433209	-0.244949	-0.220644	-0.243704	-0.115009	0.000826063	0.175987	0.0879685	0.378752	0.443979
Aldh2	0.166871	0.000283922	0.0932637	0.0212536	0.177658	0.000152311	0.0964884	0.0176579	0.0314708	0.403248	-0.142014	0.0537878	0.0645023	0.37189	-0.0460076	0.515231	-0.273748	0.00074166	-0.244718	0.00198892	1.08087	0.858399	1.05418	0.805914	0.772488	0.711397	-0.222476	-0.0266961	-0.274961	-0.308387	-0.369478	0.0253415	0.8688	0.00199895	0.0135592	0.000331576
Aldh3a1	-0.275858	0.0198286	-0.384919	0.00257383	-0.189415	0.0943093	-0.388011	0.00231661	-0.540437	0.000114093	-0.0978231	0.289699	-0.555164	1.74808e-05	-0.128014	0.167055	-0.437426	0.000121424	-0.477808	3.89435e-05	1.28252	1.33544	1.12416	1.34033	1.45615	1.22443	0.0529218	-0.158362	0.0578131	0.17363	-0.0580877	0.907238	0.549832	0.915268	0.552261	0.751056
Aldh3a2	0.398553	7.53834e-09	0.327002	1.39275e-07	0.457487	9.30924e-10	0.295829	5.44107e-07	0.304546	3.5135e-07	0.492419	3.4245e-07	0.500354	6.00096e-07	0.567304	2.82479e-08	0.497009	3.49912e-07	0.50709	2.24624e-07	-0.0519827	0.0576654	0.111918	0.148371	0.0434618	0.151384	0.109648	0.163901	0.200354	0.0954445	0.203366	0.565226	0.335632	0.137798	0.678202	0.192826
Aldh6a1	0.101961	0.187451	-0.124807	0.119487	0.0666301	0.384193	-0.138787	0.0844797	-0.223185	0.00878027	0.125216	0.300548	-0.0434327	0.744615	0.111422	0.351491	-0.0217184	0.860653	-0.210363	0.101791	0.538003	0.593757	0.587517	0.576104	0.577573	0.673136	0.055754	0.0495136	0.0381009	0.0395698	0.135132	0.961595	0.849368	0.891305	0.993813	0.738608
Aldh7a1	0.0667018	0.162932	-0.0115293	0.805059	0.013647	0.769601	0.0185327	0.69107	-0.0714822	0.136796	-0.191727	0.00715705	-0.131788	0.0662216	-0.273342	0.000333971	-0.174424	0.0140421	-0.134756	0.0494816	0.775846	0.480941	0.654677	0.704886	0.513255	0.577944	-0.294905	-0.121169	-0.0709602	-0.262591	-0.197902	0.00688257	0.421201	0.448132	0.056	0.0745733
Aldh9a1	-0.279967	3.25731e-06	-0.395047	3.13832e-08	-0.0767448	0.0804299	-0.466707	2.66344e-09	-0.509959	6.74513e-10	-0.5235	1.80105e-08	-0.504916	6.98907e-08	-0.195712	0.00385786	-0.557281	7.15478e-09	-0.546666	9.07325e-09	0.321619	0.20374	0.211496	0.284975	0.0810117	0.229295	-0.11788	-0.110124	-0.036644	-0.240608	-0.092324	0.144223	0.416828	0.499243	0.0588913	0.31706
Aldoa	-0.205374	9.65841e-05	-0.22856	2.99574e-05	-0.178892	0.000385138	-0.413022	1.19885e-08	-0.535779	2.31932e-10	-0.592506	4.71988e-09	-0.366548	1.08615e-05	-0.430811	9.16418e-07	-1.08606	4.09752e-14	-1.1611	1.01168e-14	0.00702543	-0.244161	-0.128183	-0.617494	-0.379738	-0.665493	-0.251187	-0.135208	-0.62452	-0.386763	-0.672518	0.0135033	0.37689	6.57525e-11	0.0027131	7.84227e-10
Alg1	0.480139	4.7462e-08	0.430633	2.40298e-07	0.432534	2.16584e-07	0.636547	6.61569e-10	0.621659	8.91481e-10	0.505362	1.62432e-05	0.413656	0.000404466	0.591793	1.47341e-06	0.596271	1.72376e-06	0.712357	8.23909e-08	0.497355	0.663041	0.496825	0.595245	0.533743	0.446697	0.165686	-0.000529686	0.0978902	0.0363878	-0.050658	0.366073	0.878321	0.71747	0.980158	0.713186
Alg10b	0.121072	0.0248936	0.186037	0.00149339	0.102803	0.0521245	-0.144176	0.00944205	-0.0775418	0.13374	0.304359	0.00323706	0.0154964	0.878237	0.0885106	0.35143	-0.0251089	0.79483	0.0735781	0.442511	-2.54327	-2.54769	-2.71214	-2.38701	-2.35289	-2.43324	-0.00441725	-0.168868	0.15626	0.190389	0.11003	0.811392	0.345808	0.467672	0.411519	0.680862
Alg11	-0.071124	0.206135	-0.143282	0.0174439	-0.0448453	0.418852	-0.356845	5.13997e-06	-0.322376	1.62903e-05	0.355136	0.00321271	-0.0141056	0.907324	0.287505	0.0136322	0.148911	0.193253	0.327359	0.00623903	-0.673537	-0.310423	-0.529451	0.00489394	-0.219138	-0.162543	0.363114	0.144085	0.67843	0.454399	0.510993	0.0725235	0.65642	9.31075e-07	0.0182948	0.00501184
Alg12	0.204413	0.00168586	0.327536	1.49648e-05	0.230244	0.000608853	0.261462	0.000176665	0.416684	5.75724e-07	0.441728	0.00480745	0.539466	0.0018058	0.770118	9.28849e-06	0.591433	0.000374505	0.84259	2.94298e-06	-0.296183	0.22902	-0.0903191	0.111933	-0.0694774	0.00736109	0.525203	0.205864	0.408116	0.226705	0.303544	0.00167723	0.480268	0.0149871	0.343942	0.118113
Alg13	-0.27862	7.90488e-05	-0.0591704	0.287158	-0.00685828	0.899714	0.0273196	0.616487	0.227996	0.000481747	0.032045	0.793078	-0.301511	0.0375029	0.132417	0.275638	0.334755	0.0102094	0.479502	0.00044584	-0.968557	-0.803046	-1.22176	-0.703942	-0.629037	-0.63947	0.165511	-0.253198	0.264615	0.339521	0.329087	0.547609	0.287305	0.155731	0.122618	0.0867087
Alg14	-0.361768	3.97202e-06	-0.495223	6.52837e-08	-0.351761	5.68965e-06	-0.495976	6.14593e-08	-0.669052	7.36695e-10	-0.216028	0.029412	-0.325523	0.00367077	0.172098	0.068707	-0.0241794	0.797054	-0.0447932	0.632242	-0.14431	0.387189	-0.001889	0.491266	0.015464	0.332181	0.531499	0.142421	0.635576	0.159774	0.476491	6.47314e-05	0.467851	4.07874e-07	0.510099	0.000873837
Alg2	0.154292	0.00135597	0.198718	0.000129881	0.04819	0.250768	0.0361357	0.385189	0.0417001	0.316079	0.213296	0.0136503	0.349141	0.0003886	0.293834	0.0011328	0.0635179	0.444435	0.222407	0.0108392	-0.00073282	0.242476	0.15499	0.181339	0.0594976	0.0190414	0.243209	0.155723	0.182072	0.0602305	0.0197743	0.0868747	0.429942	0.20941	0.842724	0.990949
Alg3	-0.207949	0.000510954	-0.0113623	0.817597	-0.218416	0.00032699	0.137163	0.0110681	0.109831	0.0350948	-0.141716	0.048739	0.125834	0.0901521	-0.0128297	0.849822	-0.0962138	0.175242	0.0993235	0.153709	0.317666	0.524393	0.451781	0.307629	0.387133	0.0805057	0.206727	0.134115	-0.0100371	0.0694672	-0.23716	0.172915	0.50139	0.749887	0.828628	0.04967
Alg5	0.156818	0.040431	0.306164	0.000449898	-0.0436881	0.546654	0.192955	0.0142585	0.183395	0.0186661	0.000289451	0.996622	0.0651068	0.364495	-0.169723	0.0197769	0.0694851	0.316969	0.329492	5.81151e-05	0.499647	0.372946	0.25768	0.646489	0.350899	0.37803	-0.126701	-0.241967	0.146842	-0.148747	-0.121617	0.318169	0.15729	0.415536	0.421783	0.312865
Alg6	0.00970547	0.859618	0.0761045	0.177961	0.071028	0.205518	0.000670558	0.990265	0.222234	0.000629089	0.251083	0.0717015	0.0164898	0.91269	0.302729	0.0303285	0.297232	0.0377762	0.460723	0.00190168	-0.260029	-0.000953383	-0.321982	-0.00611782	0.00404008	0.0627441	0.259076	-0.0619525	0.253911	0.264069	0.322773	0.301677	0.810826	0.225015	0.315086	0.143803
Alg8	0.206566	0.0023158	0.33084	2.4078e-05	0.283992	0.000126309	0.265176	0.000254612	0.393449	2.55168e-06	0.169762	0.102431	0.512856	5.52246e-05	0.300172	0.00555922	0.165429	0.116459	0.497072	3.95956e-05	0.221253	0.238374	0.362033	0.315364	0.181944	0.115549	0.0171213	0.14078	0.0941106	-0.0393093	-0.105704	0.958659	0.435963	0.621919	0.832313	0.443875
Alg9	0.0671791	0.105042	0.0767417	0.0677312	0.0962588	0.0252407	-0.0695391	0.0956027	-0.0716176	0.0858172	-0.064364	0.402177	-0.0307237	0.706408	0.0522965	0.488766	-0.106988	0.176571	-0.0717124	0.354262	-0.273313	-0.319121	-0.367003	-0.27589	-0.407037	-0.313418	-0.0458082	-0.0936905	-0.00257736	-0.133724	-0.040105	0.617395	0.47366	0.813719	0.37395	0.659938
Alkbh1	-0.0499939	0.467747	0.198283	0.00876736	0.12834	0.0723742	0.0106366	0.876184	0.104307	0.136619	-0.258285	0.0249563	0.165913	0.151791	0.170256	0.110908	-0.0542687	0.618594	0.10201	0.340855	-0.859268	-0.820322	-0.905684	-0.863586	-1.05636	-0.92142	0.0389455	-0.0464162	-0.0043183	-0.197091	-0.0621522	0.944455	0.857349	0.813415	0.34081	0.618654
Alkbh3	0.22567	0.000302908	0.370254	9.84194e-07	0.207228	0.000680993	0.268391	5.00673e-05	0.320953	5.73037e-06	0.343375	0.000277773	0.492271	5.84108e-06	0.208627	0.0159283	0.471646	5.81411e-06	0.391299	6.4025e-05	0.462126	0.469004	0.582777	0.530678	0.583753	0.668025	0.00687816	0.120652	0.0685526	0.121627	0.2059	0.870731	0.568393	0.828703	0.604706	0.251501
Alkbh4	-0.349468	0.00027586	-0.219891	0.0105321	-0.522063	3.56431e-06	-0.335245	0.000416039	-0.398813	6.83862e-05	-0.571291	0.00253749	0.356346	0.0426822	-0.185038	0.256494	-0.110643	0.50462	-0.0776043	0.632961	-0.609044	-0.287629	-0.0418968	-0.303592	-0.865848	-0.397872	0.321415	0.567147	0.305452	-0.256804	0.211172	0.163373	0.0173664	0.178936	0.447286	0.482835
Alkbh5	-0.28669	2.14926e-06	-0.381553	4.43577e-08	-0.260618	7.11606e-06	-0.38307	4.15466e-08	-0.42509	9.00202e-09	-0.355647	0.00709723	-0.0591631	0.637634	-0.381393	0.00418161	-0.386841	0.00419696	-0.665896	1.67753e-05	-1.11866	-1.23296	-0.788289	-1.35176	-1.18116	-1.11605	-0.114296	0.330374	-0.233095	-0.062492	0.00261472	0.436823	0.282964	0.0971266	0.743626	0.888471
Alkbh6	-0.0189872	0.803974	0.0596386	0.44029	-0.401735	7.5508e-05	0.0482319	0.529491	-0.0385284	0.613577	0.265839	0.0492129	0.596236	0.000198601	-0.141549	0.295024	0.350458	0.0125433	0.324642	0.0186625	-0.0597055	0.205698	0.493876	0.300745	0.226098	0.240835	0.265403	0.553581	0.360451	0.285803	0.300541	0.318336	0.0286025	0.0898527	0.32194	0.227086
Alkbh7	0.331935	0.0320966	0.177896	0.236306	-0.0682388	0.648009	-0.0521026	0.726832	-0.403564	0.0150336	0.082674	0.470358	0.380495	0.00395154	0.108902	0.337828	-0.228728	0.0662425	-0.505457	0.000356496	0.922642	1.06762	1.11527	0.802403	0.666944	0.742549	0.14498	0.192631	-0.120239	-0.255698	-0.180093	0.585743	0.570963	0.583676	0.426931	0.495275
Alkbh8	-0.171262	0.0122327	-0.0874452	0.170843	0.0431803	0.486992	-0.372033	1.31331e-05	-0.261456	0.000503	0.239168	0.0416545	-0.16314	0.199966	0.209867	0.0695654	-0.1205	0.308097	0.0525489	0.646241	-0.567169	-0.389214	-0.631954	-0.240924	-0.142478	-0.334973	0.177955	-0.0647857	0.326244	0.424691	0.232196	0.40939	0.693242	0.056772	0.057374	0.298956
Alms1	-0.10069	0.542794	-0.184248	0.2745	0.112116	0.495965	-0.312068	0.0733095	0.00905673	0.955777	-0.0121472	0.893637	-0.337739	0.00244189	0.107186	0.2387	0.0141238	0.877931	0.0562174	0.538089	0.127356	0.132182	-0.0190694	0.184148	0.255009	0.470257	0.00482557	-0.146426	0.0567918	0.127653	0.342901	0.949903	0.671126	0.935193	0.876887	0.306712
Alpk1	0.287147	0.0134463	0.131205	0.232946	0.491302	0.000175335	0.0375097	0.728368	0.212935	0.0562007	0.596442	0.000697736	0.520295	0.00536377	0.789923	1.98713e-05	0.582969	0.00107614	0.535057	0.00211835	-0.574285	-0.275874	-0.166035	-0.260701	-0.267093	-0.0270749	0.298411	0.408249	0.313583	0.307192	0.54721	0.31354	0.23906	0.245871	0.397198	0.039266
Als2	-0.24251	0.00103098	-0.426886	2.58625e-06	-0.536117	1.2374e-07	-0.503213	2.9268e-07	-0.512118	2.17487e-07	-0.103115	0.28196	-0.399493	0.000747769	-0.422991	0.000187144	-0.1118	0.251174	-0.324262	0.00254411	-0.334906	-0.220478	-0.374953	-0.14637	-0.195094	0.0595591	0.114428	-0.0400467	0.188536	0.139812	0.394465	0.637149	0.979582	0.280498	0.555215	0.0152099
Alyref	-0.163884	0.0078274	-0.0266443	0.630486	-0.270911	0.000114723	-0.126453	0.0327114	-0.168953	0.00638854	-0.355951	1.57892e-06	-0.334182	4.42169e-06	-0.234856	0.000310704	-0.239993	0.000252304	-0.181384	0.00333049	1.68751	1.72034	1.3803	1.67341	1.49502	1.57182	0.0328287	-0.30721	-0.0141078	-0.192497	-0.115697	0.963742	0.0197386	0.678379	0.158775	0.228475
Amacr	0.456928	8.74174e-07	0.434384	1.83989e-06	0.541227	8.26485e-08	0.720194	1.08031e-09	0.580882	2.68344e-08	0.281468	0.00127132	0.46755	7.23979e-06	0.679408	4.15569e-09	0.450901	5.68906e-06	0.457924	4.02342e-06	0.596817	0.728368	0.630339	0.47092	0.418664	0.31985	0.131551	0.0335228	-0.125897	-0.178153	-0.276967	0.465661	0.958361	0.238742	0.290862	0.0534283
Ambra1	0.384712	3.1497e-05	0.451015	4.79228e-06	0.30415	0.000374038	0.467446	2.98088e-06	0.583813	1.44043e-07	0.360569	0.000463429	0.453748	6.82365e-05	0.197893	0.0356124	0.413147	0.000117465	0.495208	1.03565e-05	-0.486383	-0.599158	-0.478968	-0.579736	-0.51231	-0.55359	-0.112775	0.0074152	-0.0933528	-0.0259267	-0.0672068	0.446403	0.951376	0.390163	0.889211	0.669677
Amdhd2	1.12331	2.21281e-09	0.761963	8.6468e-07	0.658674	5.74664e-06	0.901034	7.08881e-08	0.578217	2.61403e-05	1.32739	1.29214e-09	0.804762	3.57098e-05	0.739524	3.07984e-05	1.24495	6.61545e-09	0.916282	1.56098e-06	-0.251407	-0.173268	-0.185104	0.0851994	-0.0550338	0.0839342	0.0781391	0.0663035	0.336607	0.196374	0.335342	0.886324	0.965115	0.209748	0.606654	0.19045
Amer1	0.330539	0.000605595	0.14973	0.077474	0.104249	0.207678	0.165334	0.0526401	0.204151	0.019073	0.466359	0.000403189	0.324842	0.0146865	0.151269	0.199733	0.546372	7.65021e-05	0.359857	0.00455395	-0.398666	-0.357981	-0.24509	-0.25482	-0.278223	-0.0380883	0.0406852	0.153576	0.143846	0.120443	0.360578	0.94203	0.547734	0.567136	0.690411	0.0747642
Amfr	0.0588494	0.0958434	0.194538	1.99118e-05	0.0499789	0.152708	0.0623226	0.0792397	0.0835934	0.0226738	-0.26073	6.5336e-05	-0.339913	3.08949e-06	-0.340712	1.76606e-06	-0.362122	8.19388e-07	-0.435129	4.05862e-08	-1.17959	-1.56938	-1.71249	-1.69706	-1.4976	-1.6025	-0.389785	-0.532899	-0.517467	-0.318007	-0.422907	1.95018e-06	8.03954e-07	2.18308e-11	0.00433026	1.95705e-06
Ammecr1	-0.337957	3.04825e-05	-0.205892	0.00322031	-0.348846	2.13867e-05	-0.137443	0.0348726	0.00421087	0.944573	-0.304238	4.55582e-05	-0.0947958	0.146959	-0.230621	0.000838961	-0.122324	0.0554641	0.0447589	0.460808	-0.176239	-0.0546915	-0.056851	-0.134551	-0.138061	-0.158681	0.121548	0.119388	0.0416886	0.0381789	0.0175581	0.519829	0.658688	0.975022	0.946184	0.918041
Ammecr1l	-0.0769346	0.39042	-0.0174848	0.843859	0.0881451	0.324553	0.203771	0.0308166	0.406627	0.000187968	-0.0628276	0.472849	-0.221481	0.0260839	-0.0375005	0.664574	0.257549	0.00622462	0.25113	0.00708077	0.412832	0.278458	0.173546	0.249722	0.423436	0.462836	-0.134373	-0.239285	-0.163109	0.0106049	0.0500048	0.409906	0.329511	0.22935	0.987549	0.93338
Amn1	0.67303	6.04366e-08	0.651548	1.06644e-07	0.833064	2.32204e-09	0.672383	6.28674e-08	0.615943	2.02584e-07	0.84514	1.5548e-05	0.416687	0.0280075	0.998083	1.02748e-06	0.530496	0.00354329	0.40578	0.0208028	-0.277208	-0.103188	-0.621881	-0.493592	-0.0994229	-0.420338	0.174021	-0.344672	-0.216383	0.177785	-0.14313	0.60332	0.409812	0.263216	0.597279	0.498765
Amot	-0.345319	0.00437423	-0.483339	0.000284849	-0.108979	0.310602	-0.43329	0.000743651	-0.27568	0.0171463	-0.497043	4.22736e-05	-0.478939	0.000160229	-0.221835	0.0297174	-0.589148	6.13454e-06	-0.555422	1.15883e-05	0.303983	0.186799	0.319382	0.0244396	0.154652	0.146647	-0.117184	0.0153993	-0.279544	-0.149332	-0.157336	0.507922	0.976692	0.0797277	0.581063	0.473967
Amotl1	0.193707	0.0167869	0.263714	0.00216546	0.272417	0.00166536	0.28145	0.00127212	0.475533	5.23238e-06	0.0834063	0.151848	-0.0334971	0.631548	-0.0272576	0.649554	0.114468	0.0552482	-0.0195151	0.768971	-1.08646	-1.39118	-1.39188	-1.58671	-1.19839	-1.256	-0.304721	-0.305421	-0.500251	-0.111923	-0.169542	0.0107867	0.0472299	2.87552e-06	0.556607	0.229998
Amotl2	0.299357	2.34014e-07	0.319325	9.53276e-08	0.449942	5.88567e-10	0.377478	8.40123e-09	0.374688	9.3283e-09	0.198068	0.00984176	0.440582	2.56536e-06	0.380804	1.72546e-05	0.250598	0.00169158	0.160957	0.0317951	0.429252	0.362683	0.549738	0.217863	0.331251	0.305103	-0.0665686	0.120486	-0.211388	-0.0980005	-0.124148	0.48856	0.633057	0.0296538	0.50575	0.250376
Ampd2	-0.202931	0.000227091	-0.110025	0.0219445	-0.0602213	0.18445	-0.331185	7.61598e-07	-0.299614	2.68238e-06	-0.29154	0.000165133	-0.0539843	0.429521	-0.131051	0.0521098	-0.356858	1.67187e-05	-0.326615	4.66949e-05	0.296347	0.22322	0.358956	0.267854	0.205814	0.26971	-0.0731269	0.0626095	-0.0284931	-0.0905328	-0.0266366	0.47289	0.860071	0.655878	0.555689	0.725268
Ampd3	-0.572115	3.2293e-05	-0.53502	7.44269e-05	-0.639819	9.98684e-06	-0.461106	0.000285794	-0.189777	0.0674435	-0.783249	0.000113005	-0.58051	0.00450907	-0.977544	7.71769e-06	-0.242059	0.149089	-0.274367	0.0978351	0.649977	0.292352	0.62711	0.571617	0.447442	0.85504	-0.357625	-0.0228671	-0.0783599	-0.202535	0.205063	0.220615	0.892723	0.672201	0.535142	0.550051
Amz2	0.00807594	0.890738	0.0405729	0.493462	-0.175689	0.00762455	0.0653983	0.274365	-0.0165026	0.778932	0.763472	1.26372e-07	0.364773	0.00362252	0.216107	0.0504745	0.484446	0.000123037	0.152827	0.16599	-2.50489	-2.10795	-2.1696	-2.33387	-1.74833	-2.08839	0.396938	0.335285	0.171015	0.75656	0.416496	0.0150601	0.132741	0.405542	7.31881e-05	0.0192447
Anapc1	0.192041	0.0123794	0.300998	0.00040455	0.255654	0.00168629	0.138699	0.0594974	0.289776	0.000570657	-0.0219061	0.759319	-0.377928	3.23501e-05	-0.021956	0.758338	-0.121103	0.102143	-0.0815589	0.2616	-0.333609	-0.606593	-1.01517	-0.701666	-0.540411	-0.590962	-0.272984	-0.681559	-0.368057	-0.206802	-0.257353	0.0341005	9.99801e-06	0.00257169	0.259565	0.0892798
Anapc10	-0.456036	7.51977e-06	-0.523814	1.51502e-06	-0.226471	0.00549499	-0.547391	8.07759e-07	-0.505384	1.98499e-06	-0.101596	0.190256	-0.311081	0.00102574	0.10476	0.168322	0.0279387	0.715272	-0.156135	0.051609	0.913026	1.2403	1.11134	1.26052	1.26833	1.48853	0.327277	0.198315	0.347489	0.355301	0.575506	0.0162972	0.28689	0.0200309	0.0342917	0.000117702
Anapc11	-0.0234181	0.805663	-0.00966971	0.91909	-0.168467	0.0904926	0.0878949	0.361162	-0.0799456	0.4053	0.173342	0.0648576	0.173176	0.072094	0.101668	0.266554	0.284737	0.00424447	0.031684	0.727478	-0.186005	0.0853333	0.0058064	-0.076176	0.0227164	0.0135216	0.271338	0.191811	0.109829	0.208721	0.199526	0.17495	0.4831	0.70558	0.497691	0.469071
Anapc13	-0.0684261	0.562496	-0.148475	0.220569	-0.343479	0.00941032	-0.0355542	0.762712	-0.273164	0.0312047	0.248429	0.0132604	-0.247372	0.0227964	0.104383	0.271505	0.402491	0.00024689	0.341234	0.00122492	0.868424	1.30063	0.708744	1.4684	1.18493	1.29447	0.432211	-0.15968	0.59998	0.31651	0.426044	0.0209506	0.673179	0.000385379	0.327288	0.0487001
Anapc15	-0.286129	0.00541199	-0.186013	0.054103	-0.336554	0.00167751	-0.115387	0.212751	-0.156434	0.0954674	0.166198	0.222012	0.160716	0.275926	-0.00405595	0.97598	0.265542	0.0591252	0.051274	0.706944	0.143087	0.463409	0.492066	0.334028	0.579115	0.501988	0.320322	0.348979	0.190941	0.436028	0.358901	0.127456	0.124678	0.301412	0.0577036	0.158474
Anapc16	0.306869	0.000703703	0.424341	2.56541e-05	0.235265	0.005731	0.489836	4.49859e-06	0.349523	0.000201513	0.479303	1.19103e-05	0.500326	1.31735e-05	0.396776	0.000123392	0.763316	7.21202e-09	0.780811	4.2596e-09	-0.627487	-0.456189	-0.559278	-0.189168	-0.44023	-0.343609	0.171298	0.0682091	0.438319	0.187258	0.283879	0.493002	0.846211	0.00890088	0.542468	0.195671
Anapc2	0.0600484	0.222642	-0.0619872	0.209541	-0.396098	2.13027e-07	-0.353289	9.93791e-07	-0.540332	2.35737e-09	-0.0258772	0.623872	-0.211623	0.000610936	-0.291322	1.17977e-05	-0.379281	2.66201e-07	-0.547293	4.40569e-10	0.771093	0.87686	0.622749	0.765278	0.687132	0.74619	0.105767	-0.148344	-0.00581489	-0.083961	-0.0249026	0.528918	0.282958	0.693923	0.500213	0.656079
Anapc4	-0.0534961	0.109791	-0.0215334	0.50672	0.023104	0.475832	-0.236198	9.77748e-07	-0.206691	5.21592e-06	-0.0685197	0.329147	-0.248729	0.00211676	0.0541756	0.43571	-0.391667	1.13726e-05	-0.310021	0.000182368	0.778332	0.817298	0.562569	0.679177	0.770439	0.62886	0.0389667	-0.215763	-0.099155	-0.00789227	-0.149471	0.999085	0.100454	0.27701	0.879948	0.157171
Anapc5	-0.00775869	0.841182	-0.137847	0.00213676	-0.125656	0.00426774	-0.0951869	0.0231157	-0.236233	9.69047e-06	-0.548559	1.69206e-06	-0.959578	4.52225e-10	-0.796085	3.96922e-09	-1.02861	5.50493e-11	-1.04192	3.81498e-11	-2.54757	-3.21767	-3.35586	-3.34659	-3.08482	-3.47987	-0.670097	-0.808284	-0.799013	-0.537251	-0.932292	1.55792e-09	9.69756e-09	1.00059e-16	6.01637e-05	1.32761e-16
Anapc7	-0.230304	4.81669e-05	-0.183931	0.000481502	-0.436217	1.20613e-08	-0.168202	0.00104921	-0.165761	0.00115908	-0.21886	0.000612194	-0.363289	2.23452e-06	-0.386781	4.19744e-07	-0.12902	0.0288925	-0.0216377	0.696748	0.834709	0.885225	0.656119	0.979851	0.84693	0.875712	0.0505166	-0.178589	0.145142	0.0122212	0.0410027	0.899247	0.177674	0.355378	0.978127	0.968498
Angel1	0.471783	1.96447e-06	0.539079	3.43129e-07	0.191994	0.0120371	0.590744	8.71727e-08	0.476396	1.607e-06	0.668892	5.62351e-05	0.519746	0.00225715	0.179368	0.217235	0.744316	1.65446e-05	0.461545	0.00312995	-0.646014	-0.665803	-0.666292	-0.672746	-0.476914	-0.525473	-0.0197892	-0.0202788	-0.0267319	0.1691	0.12054	0.900928	0.915955	0.836378	0.523618	0.618654
Angel2	0.270225	2.78687e-06	0.258737	4.96288e-06	0.174386	0.000382555	0.23323	1.71856e-05	0.205859	6.85455e-05	0.0964201	0.295655	0.187163	0.063278	-0.05294	0.563704	0.214874	0.0265528	0.0617872	0.502911	-0.795279	-1.02585	-0.861494	-0.949723	-0.976398	-0.818518	-0.230573	-0.066215	-0.154444	-0.181118	-0.0232388	0.0421037	0.671008	0.156993	0.266694	0.770528
Angptl2	0.156392	0.0123484	0.0115246	0.83917	0.0136749	0.809717	-0.23669	0.000560579	-0.296376	5.8642e-05	0.0648493	0.27672	-0.164214	0.0104364	-0.259753	0.0001865	-0.382731	1.2245e-06	-0.494938	1.87417e-08	-0.2435	-0.517483	-0.419628	-0.442768	-0.334243	-0.39071	-0.273983	-0.176128	-0.199268	-0.0907425	-0.14721	0.00103386	0.161501	0.0188816	0.559438	0.200164
Angptl4	-0.179616	0.00224456	0.119583	0.0275879	0.202948	0.000724456	0.437686	7.69894e-08	0.726979	3.0062e-11	-0.315257	0.000439717	0.269237	0.00221911	0.257437	0.00202964	0.323045	0.000260403	0.657986	6.24934e-09	0.930234	0.979289	1.0705	0.855239	0.792439	0.813916	0.0490551	0.14027	-0.074995	-0.137794	-0.116317	0.873764	0.435191	0.414758	0.409384	0.341829
Ank	-0.0809304	0.0577848	-0.0762352	0.0723352	-0.238396	1.44939e-05	-0.2094	6.3134e-05	-0.205616	7.65087e-05	-0.163132	0.00457672	-0.202399	0.000925334	-0.558083	2.59311e-10	-0.238371	0.000141076	-0.247211	8.99033e-05	-1.05702	-1.37723	-1.18191	-1.10026	-1.14035	-1.08586	-0.32021	-0.124891	-0.0432447	-0.0833371	-0.0288407	0.000155387	0.345813	0.480372	0.519032	0.663768
Ank2	1.34916	3.895e-09	1.39288	2.46586e-09	1.3504	3.87676e-09	1.29265	7.53082e-09	1.50234	7.09613e-10	1.08819	8.92703e-13	1.12954	1.11121e-12	0.96408	1.05751e-11	1.03069	3.53686e-12	1.06339	1.59037e-12	0.559772	0.159811	0.287092	0.105402	0.295637	0.287283	-0.399961	-0.27268	-0.45437	-0.264135	-0.272489	0.025897	0.225757	0.00268185	0.378009	0.167055
Ank3	-0.311121	0.00462547	-0.231376	0.0269626	0.000939888	0.99217	-0.138434	0.162823	0.172716	0.0818137	-0.266662	0.00555829	-0.00826274	0.928763	0.046254	0.589241	0.018532	0.832035	0.32615	0.000763827	0.281039	0.322225	0.486704	0.430404	0.329856	0.42354	0.0411865	0.205665	0.149365	0.0488169	0.142502	0.943874	0.407894	0.484077	0.939278	0.588182
Ankfy1	0.109363	0.143381	0.12689	0.093163	0.0998433	0.179445	-0.143286	0.0611697	0.025461	0.725299	0.187821	0.00461244	0.219151	0.0016355	0.0970581	0.11801	0.00792045	0.896696	0.109563	0.08093	0.0985622	0.0950675	0.195625	0.181415	0.179603	0.24738	-0.00349477	0.0970623	0.0828523	0.0810408	0.148818	0.856367	0.733923	0.742477	0.801358	0.488131
Ankhd1	-0.0474488	0.780192	-0.0329318	0.846676	0.233173	0.178647	-0.232292	0.185591	0.119277	0.482381	-0.113902	0.0538984	-0.135569	0.0300731	0.0779108	0.173241	-0.289969	3.91768e-05	-0.161424	0.00881142	1.21787	1.04561	1.09857	0.921077	1.17121	1.15813	-0.172258	-0.1193	-0.296796	-0.0466613	-0.0597409	0.428654	0.709003	0.102032	0.871932	0.784737
Ankib1	0.195774	0.00113712	0.246511	0.000130074	0.232633	0.000233375	0.18631	0.00171453	0.256611	8.49422e-05	-0.115421	0.150888	-0.7118	1.33524e-08	-0.364797	0.00010781	-0.534301	7.72448e-07	-0.814258	6.29922e-10	-1.75664	-2.35222	-2.7197	-2.82632	-2.0642	-2.47617	-0.595581	-0.963055	-1.06968	-0.307565	-0.719527	5.06463e-08	2.34211e-10	1.39263e-24	0.0319356	6.07123e-10
Ankle1	-0.0778473	0.327223	-0.24099	0.00696546	-0.198954	0.0205414	0.0978125	0.218209	0.152676	0.0597115	-0.344133	0.0266326	-0.193209	0.232683	-0.153559	0.285973	0.106462	0.457995	-0.0042595	0.976209	-0.168353	-0.122327	-0.114519	-0.328302	-0.435899	-0.178137	0.0460255	0.0538339	-0.159949	-0.267546	-0.00978461	0.961611	0.943844	0.353404	0.286136	0.947667
Ankle2	-0.172605	0.00261804	0.0219332	0.659713	-0.20476	0.000638294	-0.217777	0.000361099	-0.115017	0.0308584	-0.0262584	0.693934	0.0389626	0.575444	-0.157445	0.0257081	-0.0947372	0.168704	0.0835835	0.216926	0.481913	0.529827	0.501157	0.681674	0.630705	0.599583	0.0479143	0.0192442	0.199761	0.148792	0.117671	0.916081	0.997851	0.14512	0.455765	0.552993
Ankmy2	0.0460049	0.497732	-0.0474113	0.488872	0.437044	3.85728e-06	0.288515	0.000403838	0.350135	5.1729e-05	-0.243597	0.00294053	-0.378229	9.0438e-05	0.466818	8.18871e-07	0.00993776	0.892623	0.121875	0.102683	0.818916	0.851024	0.494532	0.593348	0.538231	0.542309	0.0321087	-0.324384	-0.225568	-0.280684	-0.276606	0.999004	0.0189961	0.0290211	0.0658884	0.0334142
Ankra2	0.324628	1.42361e-05	0.194516	0.00245668	0.201635	0.00179067	0.259894	0.000173496	0.0996451	0.0848995	0.431835	0.00553158	0.190368	0.243912	0.422939	0.00596954	0.569105	0.000544941	0.1529	0.306791	-0.870645	-0.650778	-0.859257	-0.811529	-0.74631	-0.550431	0.219866	0.0113876	0.0591159	0.124335	0.320214	0.391895	0.946858	0.941847	0.779263	0.175039
Ankrd10	-0.406781	8.05983e-08	-0.292475	6.43922e-06	-0.297258	5.16082e-06	-0.521086	2.24979e-09	-0.501904	3.7138e-09	-0.992445	4.48734e-09	-0.553935	5.95452e-05	-0.754465	3.02663e-07	-1.24627	1.36186e-10	-1.2089	1.86041e-10	-0.356418	-0.811755	-0.592847	-1.05916	-0.950742	-1.07884	-0.455337	-0.236429	-0.702742	-0.594323	-0.722424	2.26114e-05	0.0683511	1.71019e-12	7.14676e-05	2.06137e-11
Ankrd11	0.701703	1.37276e-08	0.806837	1.72839e-09	0.772252	3.32801e-09	0.681365	2.1102e-08	0.832978	1.05591e-09	0.487511	1.88746e-06	0.669769	1.43869e-08	0.496005	1.41803e-06	0.326816	0.000326498	0.276262	0.00160592	-0.596234	-0.869275	-0.728444	-1.15103	-0.804308	-0.944791	-0.273041	-0.13221	-0.554793	-0.208074	-0.348557	0.0371557	0.479675	2.56846e-06	0.263192	0.0184417
Ankrd12	0.187399	0.00176725	0.0417908	0.423123	0.321291	7.05522e-06	0.176822	0.00279853	0.272381	4.75008e-05	0.452435	3.80938e-05	0.345775	0.00135022	0.619541	3.52922e-07	0.528791	5.2661e-06	0.593872	8.09721e-07	-0.508629	-0.216236	-0.238414	-0.195758	-0.253565	-0.162386	0.292392	0.270214	0.312871	0.255063	0.346243	0.0186368	0.0670243	0.0188682	0.160517	0.0146006
Ankrd13a	-0.266643	8.02015e-07	-0.238223	3.48838e-06	-0.247977	2.07745e-06	-0.284332	3.39018e-07	-0.227662	6.00806e-06	-0.58612	3.9156e-06	-0.962614	7.50415e-09	-0.798249	3.38732e-08	-0.740022	1.6467e-07	-0.766705	8.11207e-08	-1.93311	-2.48246	-2.65501	-2.47214	-2.25705	-2.39028	-0.549355	-0.721897	-0.539033	-0.323939	-0.457176	2.213e-07	1.4472e-06	2.31186e-08	0.0333847	3.83861e-05
Ankrd13b	-7.7315e-05	0.998716	0.00852477	0.859272	-0.118504	0.0228533	-0.0587686	0.231408	-0.074357	0.134463	-0.215944	0.105951	-0.164661	0.244804	-0.373025	0.00820628	-0.624467	0.000122025	-0.691557	3.38017e-05	-2.75612	-3.0113	-2.90423	-3.37141	-2.99071	-3.33596	-0.255179	-0.14811	-0.615294	-0.234595	-0.579841	0.0614129	0.397423	7.62332e-08	0.258411	6.80251e-05
Ankrd13c	-0.169757	0.00029532	-0.162428	0.000453405	-0.226253	1.33588e-05	-0.206035	3.92511e-05	-0.184389	0.000127832	-0.223994	0.050786	-0.0515585	0.657794	-0.505428	0.000131224	-0.417979	0.00109695	-0.620545	1.37345e-05	-1.8613	-2.14401	-1.72669	-2.30145	-1.91679	-2.07108	-0.282706	0.134619	-0.440143	-0.0554887	-0.209778	0.0106161	0.696219	1.61553e-05	0.722154	0.0626091
Ankrd16	0.456966	1.19772e-06	0.448478	1.59559e-06	0.437821	2.12455e-06	0.252465	0.00089994	0.258844	0.000694182	0.46676	0.00538205	0.372259	0.0364511	0.100373	0.525697	-0.11842	0.480365	0.137172	0.394751	-1.75681	-2.04817	-1.76763	-1.82518	-1.68719	-2.0768	-0.291362	-0.0108216	-0.0683719	0.0696215	-0.319986	0.0933835	0.787685	0.472425	0.988563	0.0760775
Ankrd17	-0.147095	0.235126	-0.0982229	0.422595	0.15182	0.220437	-0.297283	0.0236906	0.0181458	0.880917	-0.221215	0.000712119	-0.240029	0.000369698	-0.0100413	0.859989	-0.323068	9.11215e-06	-0.173532	0.00548918	0.355323	0.187302	0.199386	0.155596	0.29052	0.333683	-0.168021	-0.155937	-0.199727	-0.0648039	-0.0216401	0.214493	0.439907	0.0926989	0.777723	0.812904
Ankrd24	0.149075	0.227865	0.223757	0.0784487	0.194248	0.121007	0.467816	0.000886622	0.313971	0.0153876	0.476617	0.0118521	0.752855	0.000480975	0.340089	0.0641631	0.845027	5.34871e-05	0.622832	0.00151127	0.0582743	0.129164	0.570912	0.327167	0.346877	0.379258	0.0708894	0.512638	0.268892	0.288602	0.320984	0.757644	0.131832	0.284052	0.370316	0.237562
Ankrd26	-0.303293	0.00129892	-0.147712	0.0779432	-0.206563	0.0177392	-0.227052	0.010309	0.0184907	0.814744	-0.172115	0.0827502	-0.0969169	0.344197	0.0150879	0.872782	-0.1916	0.0587	-0.0302784	0.751407	0.560152	0.787289	0.594613	0.510588	0.703844	0.607964	0.227137	0.034461	-0.0495637	0.143692	0.0478122	0.231616	0.907798	0.641532	0.657611	0.984831
Ankrd27	0.243274	6.10344e-06	0.358499	3.28545e-08	0.197557	6.8843e-05	0.20864	3.76506e-05	0.26989	1.60545e-06	-0.328671	0.00271736	-0.430914	0.000529659	-0.45569	0.000113085	-0.266247	0.0129891	-0.18247	0.0732981	-1.33221	-1.98024	-2.08057	-1.77964	-1.89643	-1.80016	-0.648035	-0.748368	-0.447437	-0.564228	-0.467954	2.63327e-08	6.03644e-08	1.73392e-05	4.7064e-05	7.64969e-05
Ankrd28	-0.308357	0.000120033	-0.355247	2.59561e-05	-0.107394	0.102038	-0.421045	3.34537e-06	-0.296949	0.000174692	0.14066	0.125946	-0.4999	2.77996e-05	0.276035	0.00462648	0.0388984	0.668036	0.164744	0.076269	-0.884537	-0.488484	-1.04896	-0.414193	-0.41966	-0.416547	0.396052	-0.164426	0.470343	0.464876	0.467989	0.00597027	0.464991	0.0010811	0.0179965	0.00441175
Ankrd39	0.337307	0.000963699	0.34742	0.000780657	0.239004	0.0123181	0.342572	0.000853241	0.289564	0.00320439	-0.191591	0.207166	0.316927	0.0468063	-0.338087	0.0300846	-0.0405454	0.818892	0.0889868	0.537023	-0.670693	-1.27843	-0.734939	-0.891284	-1.21458	-1.0842	-0.607736	-0.0642458	-0.220591	-0.543888	-0.413503	0.0133103	0.907255	0.344714	0.0533161	0.102688
Ankrd40	-0.0164069	0.612872	-0.02786	0.393969	-0.0857258	0.0154198	-0.0246827	0.448828	-0.0549976	0.101955	-0.108976	0.156589	-0.274182	0.00256058	-0.295076	0.000656588	-0.202452	0.0139052	-0.146044	0.0639014	-2.47091	-2.68074	-2.70804	-2.56096	-2.56491	-2.65218	-0.209831	-0.237135	-0.0900508	-0.0939977	-0.181276	0.0480529	0.097496	0.294144	0.551175	0.118918
Ankrd44	0.0614715	0.406052	-0.0514076	0.490802	0.0993424	0.186157	-0.0442714	0.550355	0.0309547	0.672069	-0.00234754	0.982914	-0.479105	0.000814689	-0.118354	0.28697	-0.15614	0.176489	-0.125737	0.266431	0.330106	0.11552	-0.093705	0.179022	0.27308	0.216387	-0.214586	-0.423811	-0.151084	-0.0570258	-0.113719	0.141586	0.0304027	0.20501	0.777411	0.496562
Ankrd46	0.11339	0.00581305	0.133539	0.00175154	0.0551881	0.144133	-0.0439638	0.24018	0.0119628	0.743596	0.0486379	0.549095	0.0766574	0.372691	0.0374824	0.642044	-0.0686508	0.408447	-0.121741	0.14724	-0.122074	-0.139676	-0.194131	-0.255374	-0.188367	-0.146762	-0.0176018	-0.0720572	-0.1333	-0.066293	-0.0246885	0.765864	0.712001	0.130057	0.670645	0.74168
Ankrd49	-0.26574	3.63329e-06	-0.0324662	0.422164	-0.286855	1.39343e-06	-0.0560806	0.172789	0.0258647	0.517841	0.176438	0.154328	0.0834511	0.530713	-0.258786	0.0470337	0.490265	0.000409604	0.551462	9.683e-05	-1.12303	-1.07783	-0.967191	-0.587067	-0.664117	-0.559391	0.0452061	0.155842	0.535965	0.458916	0.563641	0.996795	0.72958	0.000596926	0.0274855	0.000879446
Ankrd50	0.0123436	0.858007	0.0522303	0.452911	0.0307465	0.656689	-0.0793484	0.259532	0.0885023	0.209428	0.0241833	0.726857	-0.105332	0.159399	-0.142793	0.0487443	-0.100116	0.162938	-0.121085	0.0932408	-0.854104	-1.03344	-1.00197	-1.06689	-0.842937	-0.882959	-0.179333	-0.147868	-0.212784	0.0111671	-0.0288553	0.151461	0.379952	0.0444223	0.985016	0.779413
Ankrd52	-0.251375	0.0278166	-0.217425	0.0529976	-0.300998	0.0104312	-0.346892	0.00408835	-0.197076	0.076164	-0.596566	4.73578e-09	-0.522657	7.44766e-08	-0.581216	7.17568e-09	-0.581771	8.0807e-09	-0.556211	1.66277e-08	0.175305	-0.110209	-0.131463	-0.191434	-0.165562	-0.0629769	-0.285514	-0.306768	-0.366739	-0.340867	-0.238282	0.0359308	0.0956995	0.00193161	0.124012	0.132915
Ankrd54	-0.0147895	0.759736	0.200202	0.000575324	-0.0722101	0.148364	0.308234	5.16954e-06	0.367733	4.9801e-07	-0.165013	0.102489	0.268688	0.0136666	-0.111579	0.256271	0.231207	0.0239518	0.465619	5.02045e-05	-0.564723	-0.611671	-0.480955	-0.477398	-0.721993	-0.65132	-0.0469484	0.0837681	0.0873253	-0.15727	-0.0865967	0.711523	0.84856	0.656019	0.385464	0.520978
Ankrd55	-0.143591	0.244258	-0.000472206	0.996874	-0.0567882	0.637395	0.149694	0.212811	0.12788	0.278676	0.285229	0.177825	0.499366	0.0330789	0.168841	0.419451	0.742698	0.0010658	0.563715	0.00970544	0.55634	0.832176	1.00509	1.00223	1.04277	1.19686	0.275835	0.448747	0.445894	0.486427	0.640517	0.570174	0.154652	0.128232	0.245214	0.04448
Ankrd9	-0.18374	0.0333383	-0.0786988	0.335422	-0.509438	8.05787e-06	-0.149156	0.0774373	-0.341529	0.000491778	-0.251374	0.135857	-0.27953	0.136118	-0.430987	0.0150306	-0.354111	0.0463854	-0.513334	0.00584225	-0.666265	-0.593191	-0.816863	-0.849404	-0.741075	-0.878363	0.0730738	-0.150598	-0.183139	-0.0748101	-0.212098	0.844491	0.593052	0.320335	0.803054	0.293591
Anks1	0.194369	0.00174842	-0.0441189	0.418714	0.226984	0.000453425	0.180434	0.00315184	0.178666	0.0032621	0.273343	0.0131594	0.254604	0.0303294	0.16778	0.112543	0.216394	0.0485364	0.0664308	0.529875	-0.317348	-0.366366	0.0159554	-0.422104	-0.234395	-0.278417	-0.0490177	0.333303	-0.104756	0.0829532	0.038931	0.63374	0.148861	0.295348	0.815731	0.991339
Anks3	0.411272	3.50134e-07	0.490558	2.95627e-08	0.506736	1.78917e-08	0.557634	4.2606e-09	0.644355	4.40543e-10	0.538462	9.30895e-06	0.556267	1.43465e-05	0.581342	2.74894e-06	0.721214	1.1182e-07	0.879463	2.59906e-09	-0.619276	-0.550229	-0.546064	-0.389438	-0.496244	-0.460578	0.0690474	0.0732121	0.229838	0.123032	0.158698	0.806269	0.857274	0.110677	0.655521	0.403389
Ankzf1	0.812341	2.21932e-10	0.763906	6.38588e-10	0.582835	3.94089e-08	0.677797	3.97771e-09	0.514563	2.18501e-07	1.15878	1.16147e-10	1.18213	2.51783e-10	0.938818	6.89785e-09	0.882027	3.29444e-08	0.750122	4.90196e-07	0.0803075	0.446874	0.491471	0.331739	0.442375	0.295392	0.366567	0.411164	0.251432	0.362068	0.215084	0.0388527	0.0226704	0.224147	0.118844	0.365744
Anln	-0.053928	0.356499	-0.0161577	0.779909	0.0476926	0.413423	-0.0912842	0.127106	0.0523788	0.369813	-0.0595689	0.342802	-0.037983	0.544993	0.108976	0.0894027	-0.0294866	0.636394	0.0661816	0.292942	1.2292	1.28877	1.19969	1.24108	1.22257	1.28945	0.0595657	-0.029514	0.0118752	-0.0066293	0.0602425	0.81932	0.880348	0.866431	0.911635	0.849882
Ano10	0.212651	2.25841e-05	0.29147	4.25129e-07	0.0930825	0.0220764	0.0855163	0.0334506	0.0686299	0.0802834	0.350591	3.56865e-05	0.125325	0.0942172	0.233495	0.00241789	0.255487	0.00121525	0.266713	0.000776274	0.157277	0.310734	-0.00345721	0.36589	0.307998	0.34001	0.153457	-0.160734	0.208613	0.150721	0.182733	0.460838	0.281772	0.196821	0.510099	0.337777
Ano6	0.328947	2.75612e-05	0.416626	1.53245e-06	0.179617	0.00659812	0.0864051	0.155334	0.225389	0.00118681	0.293981	4.99378e-05	0.341836	8.66967e-06	0.269258	0.000138812	0.218114	0.00124459	0.192133	0.00355693	0.200344	0.285845	0.124138	0.163038	0.163438	0.329848	0.0855009	-0.076206	-0.037306	-0.0369061	0.129504	0.691636	0.640095	0.610096	0.810188	0.512663
Ano8	0.0339066	0.594376	-0.233283	0.00182532	-0.184056	0.00949198	-0.211832	0.00371177	-0.470171	9.82913e-07	-0.206259	0.172225	-0.358242	0.0384501	-0.447178	0.00619351	-0.527266	0.00240086	-0.76797	5.91307e-05	-0.940464	-1.1998	-1.04215	-1.23901	-1.19211	-1.25258	-0.259334	-0.101688	-0.298548	-0.251647	-0.312114	0.123906	0.664187	0.0460454	0.21965	0.0624927
Anp32a	-0.215368	0.00909593	-0.25235	0.00309836	-0.218282	0.00837485	-0.0748267	0.320559	-0.200194	0.0140165	-0.0900928	0.222689	-0.390694	2.18355e-05	0.0823267	0.262492	0.0137514	0.850133	-0.122226	0.103086	0.942206	1.23884	0.789444	1.01636	1.06844	1.02199	0.296638	-0.152762	0.0741584	0.126237	0.0797833	0.0185805	0.410883	0.75354	0.606678	0.772174
Anp32b	0.163031	0.0371132	0.273658	0.00144231	0.0785886	0.290974	0.347686	0.000158505	0.276511	0.00131858	-0.121141	0.261098	-0.585709	1.69978e-05	-0.131469	0.223232	-0.0682888	0.523223	-0.0044027	0.966943	-0.428521	-0.645231	-1.31393	-0.723081	-0.709581	-0.847012	-0.216709	-0.885404	-0.29456	-0.28106	-0.418491	0.125082	3.31208e-07	0.0638375	0.130193	0.00269011
Anp32e	-0.185073	0.00326046	-0.149349	0.0134247	-0.177096	0.00449089	-0.153186	0.0115326	-0.161059	0.00842654	-0.0384195	0.643429	-0.367514	0.000210321	0.0320109	0.699029	-0.16927	0.0512109	-0.102602	0.223755	0.823796	1.03205	0.580576	0.880205	0.971827	0.806243	0.208251	-0.243219	0.0564091	0.148031	-0.0175523	0.1098	0.230707	0.866608	0.422889	0.771437
Antxr1	0.368432	1.71078e-06	0.2331	0.000322209	0.422929	2.70094e-07	0.0562631	0.294509	0.129485	0.0230699	0.340694	0.00018387	0.270762	0.00249836	0.223683	0.00762165	0.298475	0.000788822	0.140238	0.0825024	0.0804613	-0.12175	0.111016	0.087724	0.0510985	0.320654	-0.202211	0.0305546	0.00726266	-0.0293628	0.240193	0.125826	0.942529	0.893663	0.864051	0.185704
Antxr2	0.0190138	0.725031	0.141233	0.0165524	0.202746	0.00134587	-0.0240554	0.6572	0.125358	0.0299103	0.315018	0.00044254	0.536059	8.20301e-07	0.296523	0.000765092	0.250434	0.00390676	0.487849	1.70904e-06	-0.340308	-0.251592	0.04681	0.0131133	-0.0501157	-0.0706572	0.088716	0.387118	0.353422	0.290193	0.269651	0.682271	0.00767754	0.0144034	0.112176	0.0723956
Anxa1	-0.360795	1.02686e-06	-0.643734	2.3463e-10	-0.272119	3.27965e-05	-0.224452	0.000251101	-0.361004	1.016e-06	-0.295851	0.0012863	-0.824722	7.18607e-10	-0.0256392	0.752742	-0.295496	0.00130776	-0.336355	0.000375302	1.30628	1.55534	1.11689	1.33367	1.37379	1.23662	0.249053	-0.189395	0.0273902	0.0675117	-0.0696627	0.0991312	0.336976	0.942307	0.842724	0.532732
Anxa11	0.0721624	0.253964	-0.0823826	0.198797	-0.299001	0.000156197	0.147687	0.0270099	0.0260763	0.674463	0.0544219	0.38578	0.0925625	0.160941	-0.430341	5.5071e-07	0.0956336	0.136219	-0.0218063	0.727897	1.41673	1.28541	1.60054	1.36633	1.39854	1.36392	-0.131318	0.183811	-0.050392	-0.018185	-0.0528063	0.139957	0.389759	0.507522	0.851055	0.532082
Anxa2	0.0762849	0.217542	-0.00219976	0.970979	0.0773361	0.211562	0.234874	0.00104705	0.112992	0.0749436	-0.0448352	0.410956	-0.162565	0.006003	0.159786	0.00667584	-0.0179356	0.740683	0.00359359	0.947059	1.27977	1.36219	1.12072	1.17073	1.16181	1.02874	0.0824146	-0.159057	-0.109044	-0.117962	-0.251035	0.721197	0.286894	0.168411	0.398945	0.0215114
Anxa3	0.0808567	0.211265	0.227641	0.00194413	0.109132	0.0975594	0.496114	3.74309e-07	0.46448	8.99627e-07	0.29408	0.00137954	-0.0741564	0.374361	0.270627	0.00277281	0.318307	0.000670485	0.430392	2.15772e-05	0.960576	1.12427	0.648863	0.930088	1.18133	0.787115	0.163691	-0.311713	-0.030488	0.220753	-0.173461	0.413864	0.10854	0.651284	0.327929	0.211743
Anxa4	-0.121113	0.000643869	-0.255798	9.95287e-08	-0.394717	1.52912e-10	-0.133128	0.000266057	-0.258201	8.3791e-08	0.0624692	0.303525	-0.121459	0.0572237	-0.168561	0.00946366	-0.0397109	0.512168	-0.141262	0.0267147	1.24657	1.47291	1.37421	1.36255	1.43034	1.34004	0.226337	0.127644	0.115982	0.18377	0.0934738	0.0285328	0.420662	0.441138	0.172386	0.614493
Anxa5	-0.260693	0.00034624	-0.323632	3.6887e-05	-0.34903	1.5417e-05	-0.382858	5.04767e-06	-0.559908	2.9953e-08	-0.0377464	0.533934	-0.320049	2.46877e-05	-0.0792251	0.197923	-0.224724	0.00107727	-0.394151	1.15942e-06	0.758478	1.0306	0.762374	0.924019	0.984474	0.919377	0.272124	0.00389592	0.16554	0.225995	0.160899	0.0326588	0.958978	0.30298	0.187822	0.381907
Anxa6	-0.0306925	0.473522	-0.20785	0.000123906	-0.0377427	0.380265	-0.26845	6.77169e-06	-0.386221	5.21887e-08	-0.259966	0.000158612	-0.254062	0.00028608	-0.212884	0.00115368	-0.69296	3.88468e-11	-0.827103	1.15106e-12	1.26147	1.08544	1.21915	0.820134	1.03157	0.83695	-0.176025	-0.0423168	-0.441332	-0.229897	-0.424516	0.0477467	0.738287	8.2445e-07	0.0659606	1.59222e-05
Anxa7	0.0520335	0.151964	-0.0884639	0.0208507	0.210194	1.25069e-05	0.421687	7.83365e-10	0.286378	2.27205e-07	-0.0807584	0.129956	-0.422084	4.3312e-08	0.0713919	0.177253	0.0913387	0.0890709	0.0250221	0.630937	0.846182	0.706807	0.506045	0.584025	0.712979	0.51491	-0.139374	-0.340137	-0.262156	-0.133202	-0.331271	0.0765539	0.00510891	0.00040739	0.23645	0.00012756
Anxa8	0.675836	2.09247e-12	0.116799	0.00728938	0.435818	2.11949e-09	0.825839	7.98599e-14	0.370424	2.35151e-08	0.83536	3.50969e-12	0.143407	0.0365705	0.61922	1.15877e-09	0.716243	7.83604e-11	0.33609	2.19698e-05	0.681658	0.86768	0.69991	0.64998	0.843554	0.574055	0.186023	0.0182527	-0.0316774	0.161897	-0.107603	0.138476	0.966494	0.502719	0.330048	0.217397
Aopep	0.179815	0.00661414	-0.136605	0.0330809	0.0676128	0.262992	0.32341	3.32425e-05	0.12653	0.043748	0.540695	2.87976e-05	0.322875	0.00950737	0.522562	4.08063e-05	0.881397	1.38166e-08	0.54505	2.77723e-05	-1.11802	-0.649403	-0.636012	-0.68737	-0.740166	-0.545909	0.468616	0.482007	0.430649	0.377853	0.57211	0.00542451	0.0311207	0.011093	0.0956582	0.000782476
Ap1ar	-0.112068	0.0161829	-0.0751431	0.0916546	-0.0372122	0.38771	-0.110901	0.0171817	-0.117289	0.0123791	0.0772899	0.552488	0.152857	0.274641	-0.314639	0.0246588	-0.334644	0.0204291	-0.770064	1.1693e-05	-1.55309	-1.82442	-1.3003	-2.19364	-1.36298	-1.76784	-0.271331	0.252792	-0.640553	0.190106	-0.214748	0.0135084	0.40092	5.80868e-09	0.334176	0.0844842
Ap1b1	0.0130377	0.747757	0.0466871	0.258604	0.0573585	0.168446	-0.101364	0.0213952	-0.0144	0.722102	0.0728519	0.282131	-0.0156553	0.821758	0.215766	0.00328152	-0.0859497	0.212151	-0.0406876	0.546985	0.965283	1.12717	0.892466	0.942494	1.02893	0.981728	0.161889	-0.0728169	-0.0227894	0.0636487	0.0164445	0.279384	0.687075	0.574994	0.824267	0.921227
Ap1g1	-0.178698	0.00476312	-0.126478	0.0347447	0.0957404	0.0993151	-0.217444	0.00104325	0.0308332	0.581519	-0.115529	0.0863696	-0.235862	0.00183721	0.0737309	0.261074	-0.249184	0.00088084	-0.12764	0.0605268	0.535207	0.51949	0.43507	0.383483	0.605658	0.508246	-0.0157172	-0.100137	-0.151725	0.070451	-0.0269615	0.727711	0.47024	0.0800152	0.84732	0.725487
Ap1m1	0.0481458	0.299258	-0.0279714	0.543365	0.14585	0.00473088	-0.492617	4.60241e-09	-0.618442	1.40692e-10	0.10557	0.141137	0.0538927	0.463954	0.163074	0.0267353	-0.4507	2.24453e-06	-0.464451	1.30353e-06	0.226217	0.243911	0.298814	0.378135	0.283528	0.271629	0.0176944	0.0725971	0.151918	0.0573111	0.0454126	0.929596	0.744387	0.270103	0.833739	0.956361
Ap1s1	-0.164913	0.0202087	-0.232744	0.00214766	-0.271303	0.000585907	-0.197564	0.00696179	-0.354722	3.83561e-05	-0.00528493	0.941883	-0.0798115	0.284321	0.0271171	0.708348	0.00677037	0.925769	-0.0134993	0.85248	0.0253997	0.322131	0.177628	0.368364	0.18867	0.232544	0.296732	0.152228	0.342964	0.163271	0.207144	0.0511621	0.48865	0.00959095	0.517554	0.253355
Ap1s2	-0.104345	0.0242091	-0.256852	1.29059e-05	-0.106107	0.0223204	-0.159433	0.00151718	-0.259823	1.05188e-05	0.020796	0.848221	0.0012034	0.991777	0.0269674	0.802628	0.0127593	0.907751	-0.0508869	0.643336	-0.528106	-0.358243	-0.22316	-0.292385	-0.367163	-0.328998	0.169863	0.304946	0.235721	0.160943	0.199108	0.612798	0.27484	0.362099	0.673317	0.518787
Ap2a1	-0.048951	0.282399	-0.00535432	0.904836	-0.116021	0.0175826	0.0758464	0.103256	0.0853767	0.0690814	-0.291388	0.000177583	-0.240339	0.0015295	-0.359097	1.37126e-05	-0.22565	0.00218325	-0.265313	0.000484487	0.614755	0.371596	0.383622	0.263968	0.371503	0.313138	-0.243159	-0.231133	-0.350787	-0.243252	-0.301617	0.00711948	0.100887	1.42059e-05	0.0654017	0.00117552
Ap2a2	0.00539647	0.847169	0.102185	0.00174791	0.103387	0.0015873	0.111081	0.000865381	0.150352	4.21993e-05	-0.227983	0.000323177	-0.352421	1.57729e-06	-0.26161	6.83109e-05	-0.304927	1.02277e-05	-0.407524	1.29867e-07	-0.294414	-0.656714	-0.748903	-0.850847	-0.525291	-0.708783	-0.362299	-0.454489	-0.556433	-0.230877	-0.414369	1.4129e-05	6.73123e-05	5.44844e-11	0.0385583	8.62853e-06
Ap2b1	-0.0575051	0.236392	-0.118494	0.0216869	0.136392	0.00966974	0.0459477	0.34032	0.113315	0.0269011	-0.190693	0.002462	-0.398851	4.47514e-07	0.0428711	0.449927	-0.0476659	0.403786	0.0728577	0.205192	0.278524	0.184827	-0.00737156	0.237076	0.146456	0.184743	-0.0936974	-0.285896	-0.0414479	-0.132068	-0.0937808	0.296808	0.0350997	0.525165	0.361745	0.357978
Ap2m1	-0.0166087	0.67335	-0.0717632	0.0814987	-0.0576951	0.154667	-0.0860522	0.0401819	-0.231412	1.4956e-05	-0.102588	0.357794	-0.355846	0.00674039	-0.261622	0.0257799	-0.522184	0.000142549	-0.689429	4.23644e-06	-2.54829	-2.71696	-2.80938	-2.98598	-2.59939	-2.94647	-0.168672	-0.261095	-0.437697	-0.0511	-0.398186	0.130884	0.148365	0.00238744	0.699354	0.00269011
Ap2s1	-0.191221	0.0816608	-0.249693	0.0274653	-0.388694	0.00159454	-0.348235	0.00370174	-0.567355	4.17626e-05	-0.0546161	0.345437	0.109879	0.0725339	-0.145139	0.0175419	-0.0353127	0.542034	-0.0628903	0.28016	-0.14856	0.087481	0.211161	0.346688	-0.00671011	0.160797	0.236041	0.359722	0.495249	0.14185	0.309358	0.157349	0.0710821	0.000385379	0.668774	0.102268
Ap3b1	0.244735	0.000169289	0.219461	0.000494965	0.164132	0.00514738	0.292048	2.49165e-05	0.407784	3.5617e-07	0.055367	0.365871	0.0053033	0.932815	0.0970538	0.118094	0.0767191	0.216672	0.127779	0.0443531	0.51921	0.457597	0.299452	0.24415	0.337359	0.310541	-0.0616133	-0.219758	-0.27506	-0.181851	-0.20867	0.446155	0.123797	0.00133305	0.205316	0.0527637
Ap3b2	0.463748	0.000164744	0.566479	1.84263e-05	0.391572	0.000897801	0.446516	0.000253083	0.360244	0.00166406	0.452403	0.0364638	0.289124	0.224	0.261494	0.2167	0.282731	0.19761	0.683456	0.00232731	0.434889	0.27627	0.0909391	0.694825	0.388077	0.22368	-0.158619	-0.34395	0.259936	-0.0468127	-0.211209	0.679926	0.485921	0.317337	0.966913	0.609688
Ap3d1	0.188493	0.000486314	0.23535	5.12988e-05	0.135931	0.00653957	0.196281	0.000332424	0.324047	1.0282e-06	0.0702311	0.282257	0.188229	0.00813406	-0.0420061	0.516699	-0.0807828	0.22102	-0.0110275	0.864621	0.358435	0.179555	0.313689	0.0224023	0.241878	0.0792665	-0.17888	-0.0447459	-0.336033	-0.116557	-0.279169	0.0635365	0.747377	0.000140032	0.411085	0.0081914
Ap3m1	-0.210414	0.00856993	-0.301238	0.000555049	-0.119229	0.110186	-0.403882	2.72205e-05	-0.389652	3.94243e-05	-0.39336	0.000491131	-0.550942	3.18989e-05	-0.278155	0.00771507	-0.307073	0.00459011	-0.406403	0.000382326	-1.24732	-1.40599	-1.50644	-1.26434	-1.43156	-1.16544	-0.158667	-0.259111	-0.0170179	-0.184239	0.0818824	0.241024	0.186376	0.752887	0.395841	0.728682
Ap3m2	0.582134	5.23381e-08	0.432063	3.71212e-06	0.50103	4.70348e-07	0.39749	1.00351e-05	0.394986	9.73499e-06	0.482625	0.010161	0.367847	0.0686398	0.531428	0.0046357	0.396629	0.0357469	0.44515	0.0177977	-0.499043	-0.462633	-0.657883	-0.467159	-0.587993	-0.512393	0.0364107	-0.15884	0.0318846	-0.0889495	-0.0133494	0.99829	0.85442	0.951246	0.743343	0.92494
Ap3s2	0.213058	0.000137173	0.0646482	0.15873	0.0528065	0.244323	0.195766	0.000322449	0.094066	0.0455017	0.21938	0.0567503	0.104509	0.385613	0.0680936	0.540621	0.095385	0.402651	0.213863	0.0639772	-0.709634	-0.688486	-0.687304	-0.602795	-0.69964	-0.815721	0.0211488	0.0223306	0.10684	0.00999404	-0.106087	0.937646	0.927815	0.632109	0.961631	0.43234
Ap4e1	0.111524	0.145695	0.0732824	0.333058	0.133219	0.0862419	0.0676744	0.369054	0.17478	0.0278319	0.166844	0.100911	-0.0627975	0.563683	0.248119	0.0169668	0.195785	0.0597762	0.287131	0.00717541	0.0524647	0.167485	-0.0932411	0.149497	0.109997	0.182683	0.115021	-0.145706	0.0970325	0.0575321	0.130219	0.668914	0.532795	0.695194	0.904714	0.62948
Ap4m1	0.151178	0.0226277	0.0496652	0.436253	-0.0688595	0.277801	0.0236409	0.728378	-0.0905802	0.155193	-0.0563106	0.645339	-0.307723	0.0337359	-0.124718	0.310526	-0.00525594	0.96612	0.00446612	0.970837	0.751982	0.684233	0.404555	0.838719	0.545318	0.711556	-0.0677487	-0.347427	0.0867376	-0.206664	-0.0404259	0.713977	0.079518	0.758447	0.305986	0.795227
Ap4s1	-0.154823	0.0576168	-0.116315	0.146382	-0.11482	0.149309	0.0303182	0.692126	-0.0529173	0.490037	-0.157424	0.317073	-0.131117	0.449719	0.144869	0.334478	0.0124484	0.976653	-0.0113926	0.941122	-0.444075	-0.196314	-0.416519	-0.397731	-0.453721	-0.461975	0.247761	0.0275556	0.0463439	-0.00964601	-0.0179002	0.308915	0.930859	0.988533	0.960696	0.854312
Ap5b1	0.777359	9.91693e-07	0.844495	3.36178e-07	0.844284	3.12538e-07	0.832385	3.83594e-07	0.789962	7.10047e-07	0.378342	0.0534374	0.586716	0.00732565	0.298764	0.120631	0.51143	0.0118395	0.169162	0.387463	0.637285	0.0666056	0.388967	-0.000728756	0.193925	0.293867	-0.570679	-0.248318	-0.638013	-0.44336	-0.343417	0.0220666	0.456283	0.00437709	0.237983	0.198255
Ap5m1	-0.373023	0.000192136	-0.504294	7.61045e-06	-0.117203	0.151522	-0.446234	2.96385e-05	-0.443953	2.91206e-05	-0.0352768	0.773846	-0.441945	0.00442102	0.0269966	0.895202	-0.0865465	0.493567	-0.236254	0.0710613	-0.901015	-0.725662	-0.821887	-0.678838	-0.532379	-0.513216	0.175354	0.0791281	0.222178	0.368637	0.3878	0.642703	0.906882	0.442562	0.228172	0.150987
Ap5s1	0.41185	0.000457244	0.164483	0.109796	0.0544017	0.585023	0.489573	7.89553e-05	0.350062	0.00183418	0.626766	0.000625666	0.285836	0.127386	0.269498	0.111019	0.782332	5.59645e-05	0.909077	5.72498e-06	-0.42793	-0.242818	-0.405824	0.0944535	-0.244505	-0.189239	0.185113	0.0221067	0.522384	0.183425	0.238692	0.453196	0.759405	0.00425172	0.606176	0.287639
Ap5z1	0.931097	6.65988e-10	0.661267	1.45287e-07	0.602402	5.15989e-07	0.705928	5.17651e-08	0.336581	0.000471857	0.632249	0.000195989	0.650352	0.000353846	0.438575	0.0057726	0.405408	0.0122364	0.139379	0.367927	0.0267479	-0.154768	-0.0258898	-0.18332	-0.304254	-0.302569	-0.181516	-0.0526377	-0.210068	-0.331002	-0.329317	0.428264	0.952255	0.280399	0.242193	0.160108
Apaf1	-0.380143	0.000527729	-0.481549	5.1938e-05	-0.524341	1.95909e-05	-0.781444	1.29961e-07	-0.816457	6.64177e-08	-0.101033	0.242041	-0.299962	0.00333895	-0.308955	0.00136684	-0.314325	0.00143419	-0.487882	1.09259e-05	-0.162285	0.060495	0.0297067	0.168489	0.124715	0.314257	0.22278	0.191991	0.330774	0.287	0.476541	0.35439	0.514495	0.0987925	0.292792	0.0242275
Apba3	-0.10927	0.0173788	-0.0889047	0.0470732	-0.104421	0.0221724	-0.245898	1.68447e-05	-0.331439	3.73394e-07	0.306713	0.0069208	0.676109	2.05511e-06	0.157892	0.141111	-0.0764259	0.485369	-0.253936	0.028217	-1.63795	-1.37782	-0.855528	-1.56146	-1.22731	-1.48441	0.26013	0.782417	0.0764862	0.410635	0.153531	0.0930699	8.97724e-07	0.772792	0.00635751	0.389024
Apbb1	0.206922	0.000961896	-0.0757679	0.169806	-0.0347494	0.517534	-0.331249	9.32874e-06	-0.659564	7.15145e-10	0.0560805	0.64519	-0.0969448	0.471748	-0.282974	0.0305131	-0.427831	0.00292349	-0.881032	1.01072e-06	-0.316014	-0.555678	-0.34084	-0.515802	-0.458465	-0.391922	-0.239664	-0.024826	-0.199788	-0.142451	-0.0759077	0.0721385	0.897331	0.116686	0.400379	0.508963
Apbb1ip	-0.086013	0.124768	0.239399	0.000306464	-0.0126035	0.815664	0.284999	4.93884e-05	0.44828	1.56743e-07	-0.0213394	0.773014	0.175156	0.0283358	0.22452	0.00512177	0.320074	0.00021774	0.549224	1.14147e-07	0.958051	1.19812	0.884288	1.05912	1.02558	0.996525	0.240064	-0.0737633	0.10107	0.0675296	0.0384742	0.0799544	0.708452	0.627274	0.811758	0.984831
Apbb2	-0.0622689	0.477419	-0.198547	0.0343437	0.094761	0.282762	-0.595561	2.95056e-06	-0.512005	1.69827e-05	-0.103789	0.147444	-0.135243	0.0776221	-0.154984	0.0347953	-0.514194	2.90977e-07	-0.589131	2.87572e-08	0.643226	0.390452	0.71425	0.562099	0.605546	0.726661	-0.252774	0.071024	-0.081127	-0.03768	0.0834348	0.0489128	0.849874	0.485246	0.842273	0.799403
Apc	0.183372	0.17423	0.116961	0.379086	0.396588	0.00692956	0.0581963	0.658755	0.305101	0.0302479	0.0493889	0.521199	-0.138835	0.0977403	0.0710121	0.356175	-0.163624	0.0455914	-0.220154	0.0090273	-0.632887	-0.949487	-0.890848	-1.14992	-0.738479	-0.837456	-0.3166	-0.257961	-0.517036	-0.105592	-0.204568	0.0450216	0.221108	0.00041427	0.689678	0.271823
Apcdd1	-0.777702	3.37292e-11	-0.709545	1.44726e-10	-0.860487	7.1264e-12	-0.870277	5.9701e-12	-0.774427	3.43258e-11	-1.25095	2.67805e-10	-1.02879	3.4126e-08	-1.60346	3.3384e-12	-1.44407	3.94997e-11	-1.52849	1.13928e-11	-1.37938	-2.10436	-1.71764	-2.12282	-1.84982	-1.93441	-0.724981	-0.338262	-0.743439	-0.470437	-0.555023	9.7791e-08	0.102896	8.71614e-09	0.00825951	7.92286e-05
Apeh	0.382862	7.37214e-05	0.32663	0.000401762	0.0703822	0.363156	0.175688	0.0312141	0.0153915	0.83972	0.177701	0.073211	0.119968	0.255062	0.0977797	0.311165	0.109879	0.267828	0.0597101	0.540633	0.672194	0.704373	0.440546	0.707651	0.47109	0.600034	0.0321789	-0.231648	0.0354571	-0.201104	-0.0721595	0.992924	0.278061	0.948821	0.297177	0.616881
Apex1	0.136357	0.122801	0.309384	0.00180421	-0.355008	0.000678919	0.242821	0.00998426	0.138686	0.11578	0.15	0.0116216	0.338852	3.23416e-06	-0.168895	0.00533803	0.287315	2.63086e-05	0.203236	0.00115286	3.08978	3.26507	3.10724	3.14147	3.09492	3.12135	0.175294	0.0174604	0.0516914	0.00513975	0.0315655	0.313824	0.968196	0.855905	0.987301	0.956668
Apex2	-0.432611	3.80252e-08	-0.204544	0.000339342	-0.583958	4.92509e-10	-0.530726	2.0378e-09	-0.483094	7.2257e-09	-0.278756	0.0175425	-0.0935876	0.425785	-0.336174	0.00506547	-0.260045	0.0275918	-0.0911435	0.406666	0.274684	0.535103	0.384196	0.676873	0.442978	0.558165	0.260419	0.109512	0.402189	0.168294	0.28348	0.192682	0.710046	0.00561133	0.522971	0.119954
Aph1b	-0.0605849	0.493771	-0.0814742	0.365109	-0.248222	0.0119317	-0.360433	0.000837232	-0.490963	3.7439e-05	0.508458	0.054824	1.21203	7.8114e-05	0.418259	0.108939	0.281918	0.299755	-0.00748519	0.978275	-1.38035	-0.70483	-0.0254613	-0.846294	-0.795768	-0.741514	0.675522	1.35489	0.534058	0.584584	0.638838	0.036527	3.82519e-05	0.168512	0.107264	0.0624974
Api5	-0.306772	8.23676e-07	-0.18379	0.000309174	-0.323381	4.07695e-07	-0.192833	0.000191655	-0.0767317	0.0764609	-0.334122	2.60019e-05	-0.140842	0.0410173	-0.294221	0.00011673	-0.0765631	0.240169	-0.109161	0.098296	-0.150504	-0.124045	-0.107636	-0.185397	-0.178619	-0.0350804	0.0264583	0.0428676	-0.0348939	-0.0281151	0.115423	0.996648	0.894021	0.54593	0.811084	0.508429
Apip	0.153062	0.0475965	0.133175	0.0820278	0.0920273	0.218131	-0.0863521	0.249972	-0.213035	0.00913227	0.031555	0.708893	0.103016	0.250154	0.105093	0.216954	-0.318571	0.00121059	-0.265085	0.00495962	1.37794	1.37891	1.31195	1.31349	1.25148	1.13588	0.000971554	-0.0659863	-0.0644488	-0.126459	-0.242057	0.939768	0.846462	0.583357	0.513044	0.123992
Aplf	0.0857068	0.271892	0.0676685	0.386269	0.00977411	0.89919	0.250431	0.00383474	0.123167	0.118213	0.148082	0.175847	0.0749752	0.521722	0.183076	0.0940872	0.356227	0.00270891	0.37055	0.00178105	0.841711	0.998898	0.799383	1.06425	0.896388	0.935447	0.157187	-0.0423276	0.222536	0.054677	0.0937358	0.407205	0.988383	0.24989	0.880945	0.713962
Apln	-0.791281	8.34784e-12	-0.880731	1.72939e-12	-1.01544	1.79437e-13	-0.830387	4.05484e-12	-0.815814	4.82147e-12	-0.813515	5.71162e-07	-0.536655	0.000317439	-0.945766	5.00645e-08	-0.716374	4.50416e-06	-0.715565	3.75474e-06	-0.934185	-0.873671	-0.560019	-0.836559	-0.95125	-0.812305	0.0605142	0.374167	0.0976261	-0.0170643	0.121881	0.845056	0.10702	0.686946	0.888681	0.691015
Aplp2	0.0792536	0.0501164	-0.0195992	0.609267	0.165636	0.000382542	-0.0678896	0.0889233	-0.0894866	0.0292722	0.0482513	0.3348	-0.0604391	0.235345	-0.105266	0.0425662	0.0323038	0.51694	0.054984	0.273537	0.935788	0.664701	0.894513	1.07945	0.905331	1.03686	-0.271087	-0.0412751	0.143663	-0.030457	0.101072	0.00052439	0.738349	0.269963	0.770443	0.580973
Apmap	0.0528348	0.356444	0.203308	0.00196969	-0.0159285	0.779071	0.157721	0.011425	0.141851	0.0204115	0.286247	0.000546909	0.144123	0.0680425	0.235275	0.00308154	0.229789	0.00412557	0.338872	8.91275e-05	0.471399	0.726609	0.404387	0.671043	0.708694	0.540588	0.25521	-0.067012	0.199644	0.237295	0.0691883	0.0561327	0.677541	0.112002	0.195022	0.799205
Apobec3	-0.0739809	0.102506	-0.147053	0.00333223	-0.260522	1.33197e-05	-0.121008	0.0118938	-0.200375	0.000217618	-0.146807	0.0770328	-0.0778355	0.363749	-0.167902	0.0442297	-0.223867	0.0109275	-0.288819	0.00157525	0.330407	0.436689	0.391244	0.255649	0.26995	0.232447	0.106282	0.0608365	-0.0747581	-0.0604569	-0.0979606	0.698702	0.810691	0.350605	0.607152	0.370425
Apool	-0.0769964	0.263554	-0.340175	0.000103603	-0.32546	0.000156565	-0.171642	0.0201218	-0.402797	1.44466e-05	-0.0785112	0.410402	-0.424961	0.00038945	-0.0732516	0.439043	-0.0965869	0.319231	-0.270958	0.00920481	1.00974	1.27242	0.903204	1.15303	1.02995	1.0935	0.262688	-0.106532	0.143292	0.0202192	0.0837681	0.179988	0.677566	0.586918	0.959158	0.840353
Apopt1	0.224524	0.0113933	0.260899	0.00436109	0.0886177	0.28217	0.381952	0.000149904	0.273376	0.00289598	-0.189956	0.0831753	0.202518	0.0757878	-0.196953	0.0710545	-0.0431819	0.685485	-0.0471695	0.655398	0.670916	0.383303	0.629886	0.354123	0.270073	0.25788	-0.287613	-0.0410297	-0.316793	-0.400843	-0.413036	0.07695	0.776091	0.0246458	0.0420018	0.0103761
App	0.271125	6.00517e-07	0.276016	4.74916e-07	0.236668	3.54377e-06	0.149109	0.000558476	0.144927	0.000717789	-0.0871421	0.229737	-0.0515179	0.476207	-0.0110387	0.876997	0.109809	0.133767	0.107855	0.140206	1.53546	1.29446	1.21303	1.50202	1.18428	1.50339	-0.241002	-0.322433	-0.033443	-0.351181	-0.0320773	0.0327859	0.0323232	0.655117	0.013263	0.689668
Appbp2	-0.142174	0.01765	-0.0720281	0.200939	-0.117383	0.0445533	-0.0889635	0.118486	0.00747274	0.891568	-0.0937665	0.200969	-0.341824	0.000118054	-0.158835	0.0357364	-0.0264658	0.714345	-0.040837	0.572066	0.279904	0.241177	-0.00394202	0.231989	0.332695	0.342374	-0.0387277	-0.283846	-0.0479152	0.0527908	0.0624701	0.601451	0.0904875	0.521648	0.894368	0.852996
Appl1	0.221002	0.00373265	0.337037	8.48996e-05	0.249367	0.0014654	0.171009	0.0188507	0.321306	0.000136658	0.107542	0.141557	-0.12459	0.104682	0.0287784	0.687129	-0.0270339	0.708444	0.0248855	0.72898	0.533522	0.310343	0.048408	0.229988	0.420176	0.332634	-0.223179	-0.485114	-0.303534	-0.113346	-0.200888	0.046035	0.00290759	0.00892778	0.516164	0.12209
Appl2	0.286881	0.000101369	-0.0143581	0.807188	0.103356	0.0898	0.116724	0.0579396	0.0912622	0.128844	-0.088733	0.313309	-0.523526	1.63499e-05	-0.198029	0.0309531	-0.300386	0.00260433	-0.333516	0.000978303	0.490372	0.197293	-0.0530452	0.0718384	0.122381	0.0882531	-0.293079	-0.543417	-0.418533	-0.367991	-0.402119	0.00509582	0.00100606	1.26461e-05	0.00695815	0.00137861
Aprt	-0.135622	0.0908144	-0.0528866	0.494021	-0.335483	0.000368659	-0.138538	0.0847033	-0.285148	0.001533	0.0156984	0.832673	-0.0233238	0.757011	0.127953	0.0943829	0.0924654	0.221648	0.0713866	0.341533	0.471982	0.930806	0.483365	0.824468	0.62686	0.698279	0.458824	0.0113824	0.352485	0.154877	0.226297	0.000195162	0.973547	0.00602594	0.543059	0.185236
Aptx	0.265874	0.000813678	0.219567	0.00394827	0.0318087	0.637311	0.287093	0.000405988	0.153132	0.0319256	0.174651	0.0982977	0.31057	0.0082719	0.053135	0.605333	0.408676	0.000508096	0.479684	7.64129e-05	0.0981929	0.12914	0.169443	0.439524	0.0168811	0.216374	0.0309467	0.0712504	0.341331	-0.0813119	0.118181	0.961629	0.771311	0.0552475	0.642482	0.626389
Aqp1	-0.00903376	0.822851	-0.0816317	0.0556283	0.0512885	0.213987	-0.129854	0.00452196	-0.177372	0.000338942	-0.0291855	0.679256	0.233775	0.00288025	0.0582708	0.411364	-0.316299	0.000157397	-0.242308	0.00210311	-0.243917	-0.237869	0.06646	-0.311069	-0.264368	-0.430824	0.00604891	0.310378	-0.0671514	-0.0204506	-0.186907	0.873146	0.0656552	0.37706	0.835533	0.0504993
Aqr	-0.0705176	0.243896	0.0832646	0.171804	0.201316	0.0029938	0.0114915	0.846249	0.218431	0.00155438	-0.307919	4.9328e-06	-0.224352	0.000339788	-0.209987	0.00047669	-0.433246	2.68853e-08	-0.334869	1.52488e-06	1.08367	0.67118	0.768363	0.52975	0.847876	0.638598	-0.412487	-0.315305	-0.553918	-0.235792	-0.44507	6.47872e-06	0.0171702	7.53153e-11	0.106601	7.3443e-06
Araf	0.0426418	0.290976	0.0437821	0.280631	0.00790166	0.84277	0.441454	2.03726e-09	0.403189	7.60448e-09	-0.0636541	0.581487	-0.0756517	0.546916	-0.0223517	0.844082	-0.0928126	0.432795	-0.539989	0.000167144	-0.435563	-0.485288	-0.584952	-1.37944	-0.545349	-0.967624	-0.0497259	-0.149389	-0.943873	-0.109787	-0.532062	0.786875	0.541366	3.53979e-15	0.550368	3.87779e-05
Arap1	0.245497	0.0018536	0.243226	0.0020782	0.176729	0.0173235	0.283495	0.000536544	0.285747	0.000470652	0.152754	0.299345	-0.0569203	0.727468	-0.203889	0.180279	-0.103734	0.498384	-0.207452	0.181347	-0.471727	-0.82839	-0.759164	-0.974594	-0.546283	-0.834888	-0.356663	-0.287437	-0.502867	-0.0745565	-0.363162	0.0124981	0.175957	0.00169357	0.712855	0.016779
Arcn1	-0.531954	6.96415e-09	-0.626108	6.07436e-10	-0.0366961	0.475388	-0.217149	0.000467405	-0.0836647	0.114227	-0.314471	0.000908592	-0.662281	9.13251e-08	-0.0409593	0.621089	-0.0543195	0.515788	0.0156871	0.84986	-0.501032	-0.486168	-0.525649	-0.386091	-0.261714	-0.320188	0.0148638	-0.0246169	0.114941	0.239317	0.180844	0.885679	0.853227	0.735161	0.381334	0.496249
Arel1	0.163974	0.0556318	0.0852871	0.303136	0.124544	0.137905	0.242831	0.00726445	0.245527	0.00657135	0.58864	3.01001e-05	0.384968	0.00536261	0.186818	0.121807	0.674653	5.38774e-06	0.299584	0.0174634	-1.02277	-0.97057	-0.708825	-0.991291	-0.611157	-0.604501	0.0522002	0.313945	0.0314794	0.411613	0.418269	0.894367	0.238688	0.929285	0.103365	0.0409539
Arf1	-0.212517	0.000157722	-0.180134	0.000762954	-0.293266	4.01718e-06	-0.261809	1.59483e-05	-0.346238	4.59243e-07	0.0399606	0.659235	0.003269	0.97197	-0.288952	0.00391384	-0.198045	0.0393466	-0.342244	0.000999771	-2.20373	-2.20535	-2.02281	-2.20167	-1.95254	-2.14087	-0.00161133	0.180928	0.00205933	0.251192	0.0628674	0.901054	0.359339	0.84566	0.180857	0.864577
Arf2	-0.143554	0.0132871	-0.125014	0.0278043	0.0459835	0.388276	-0.00442693	0.933076	0.0224443	0.67095	0.528834	2.4611e-06	-0.0299759	0.731861	0.57401	7.06427e-07	0.549409	1.43778e-06	0.604833	3.18671e-07	-0.504722	0.0376184	-0.403969	0.0917662	0.185508	0.0594628	0.542341	0.100753	0.596488	0.69023	0.564185	0.000451296	0.780646	5.93002e-05	0.000224944	0.00140779
Arf3	-0.122168	0.00161323	-0.130539	0.000927789	-0.0963553	0.0089049	-0.165212	9.58114e-05	-0.18948	2.08222e-05	0.126984	0.0269149	0.105877	0.0671699	0.0778139	0.160261	-0.0387839	0.481113	-0.152811	0.00972646	-1.12684	-0.95311	-0.88868	-1.09079	-0.87765	-1.00049	0.173728	0.238158	0.0360461	0.249188	0.126347	0.16898	0.0953211	0.990719	0.0541037	0.458591
Arf4	-0.252759	7.01912e-06	-0.276103	2.33863e-06	-0.208372	6.54132e-05	-0.138839	0.00276342	-0.166892	0.000593965	0.144285	0.076251	0.0473359	0.553323	0.101487	0.204158	-0.0442834	0.57567	-0.157224	0.0557456	0.277625	0.602499	0.617466	0.300813	0.689779	0.387179	0.324874	0.339841	0.0231879	0.412154	0.109553	0.077586	0.117401	0.891027	0.0345254	0.757066
Arf5	-0.134895	0.0811485	-0.360095	0.000126849	-0.199534	0.0139675	-0.355271	0.000144277	-0.649226	8.69472e-08	-0.138769	0.113706	-0.300643	0.00266477	-0.202618	0.0246823	-0.354142	0.00042659	-0.46938	1.57322e-05	-0.387	-0.377978	-0.298991	-0.192095	-0.370421	-0.374079	0.00902194	0.0880086	0.194905	0.016579	0.0129212	0.892188	0.864065	0.379544	0.959131	0.902434
Arf6	-0.0489087	0.306454	-0.0811163	0.0987867	0.330045	1.64676e-06	0.421743	5.73592e-08	0.473946	1.03395e-08	0.00223532	0.976874	0.0928808	0.246966	0.128769	0.10349	0.206414	0.0127299	0.154135	0.0549213	0.280488	0.0762617	0.455377	-0.0441551	0.330385	0.0634381	-0.204226	0.174889	-0.324643	0.0498972	-0.21705	0.0373106	0.408252	0.00145196	0.871932	0.0523565
Arfgap1	0.221079	3.23633e-05	0.404953	1.05013e-08	0.279866	1.82894e-06	0.644729	7.20833e-12	0.81022	1.67045e-13	0.111408	0.14101	0.0703601	0.371426	0.162346	0.0352518	0.443321	3.34604e-06	0.616927	1.36991e-08	0.260775	0.142475	-0.079126	0.0674389	0.15178	0.056932	-0.118299	-0.339901	-0.193336	-0.108995	-0.203843	0.220963	0.0127647	0.0306001	0.425798	0.0477709
Arfgap2	0.0387648	0.36922	0.205325	0.000135781	-0.0282434	0.511693	0.141523	0.00359291	0.286546	2.64199e-06	-0.101156	0.234815	-0.158479	0.08518	-0.0682518	0.415398	-0.0238673	0.777624	0.077694	0.355974	0.469375	0.427295	0.0951678	0.257398	0.327279	0.302566	-0.04208	-0.374208	-0.211978	-0.142096	-0.16681	0.617312	0.00816968	0.027907	0.327288	0.15449
Arfgap3	0.274487	7.80319e-06	-0.165591	0.00160471	-0.117604	0.0161188	0.0438856	0.330744	-0.194825	0.000362818	-0.0107592	0.874692	-0.35347	6.70826e-05	-0.342767	4.55866e-05	-0.237665	0.00223039	-0.504376	2.41945e-07	0.868299	0.641276	0.679108	0.555766	0.57895	0.586471	-0.227023	-0.189192	-0.312534	-0.28935	-0.281828	0.0344502	0.195066	0.00177958	0.0473348	0.0125185
Arfgef1	-0.0258593	0.738938	0.0716288	0.36121	0.151925	0.0627205	0.0432821	0.578035	0.306411	0.000884868	0.00901963	0.909896	-0.262577	0.00457733	-0.213985	0.0127959	-0.239517	0.00673316	-0.222394	0.0105617	-1.47226	-1.82186	-1.78751	-1.98864	-1.41767	-1.73747	-0.3496	-0.315256	-0.516385	0.0545826	-0.265215	0.0201585	0.105849	0.000353012	0.951246	0.0997597
Arfgef2	0.1826	0.0166255	0.0986463	0.170059	0.241196	0.00268844	0.161656	0.0310648	0.244824	0.00237878	0.230337	0.00022448	0.120859	0.0374806	0.110388	0.0471851	0.110811	0.0484978	0.114345	0.0414878	-0.581618	-0.712327	-0.558532	-0.712003	-0.530459	-0.630474	-0.130709	0.0230859	-0.130385	0.0511587	-0.0488557	0.230183	0.981396	0.162001	0.905098	0.636021
Arfip1	0.282632	0.00262345	0.42736	5.39424e-05	0.106081	0.210734	-0.238202	0.0113477	-0.19357	0.031581	0.625299	5.67469e-07	0.666274	5.11183e-07	0.399291	0.000240006	0.235625	0.0209264	0.289007	0.00525533	1.75362	2.06731	1.9908	2.24182	2.10567	2.23754	0.313695	0.237184	0.488205	0.352057	0.483927	0.1626	0.257526	0.0008589	0.0749478	0.00650379
Arfip2	-0.137722	0.0280129	-0.00128285	0.982399	-0.268861	0.00022068	1.23958e-05	0.999829	0.0985369	0.101021	-0.136607	0.178047	0.126362	0.233192	-0.299107	0.00601056	0.0857965	0.390719	0.000655621	0.994705	-0.605265	-0.637823	-0.4859	-0.706653	-0.607784	-0.529294	-0.0325584	0.119365	-0.101388	-0.00251907	0.0759709	0.750734	0.641701	0.364477	0.956394	0.752546
Arfrp1	0.275648	0.000284773	0.685893	2.27758e-09	0.430596	1.71081e-06	0.666994	3.42363e-09	0.811209	1.61846e-10	0.670405	5.14904e-07	0.869988	1.19582e-08	0.637307	1.06555e-06	0.830783	1.50916e-08	1.018	2.86792e-10	-0.23215	-0.0106933	-0.0401413	-0.0202242	0.174785	-0.0541798	0.221457	0.192009	0.211926	0.406935	0.17797	0.264748	0.392957	0.264164	0.0478959	0.461722
Arglu1	-0.0621437	0.230767	-0.136182	0.0146677	0.0333906	0.512818	-0.0532164	0.302198	-0.0911293	0.0856267	-0.22202	0.00877569	-0.140834	0.0898789	-0.251529	0.00352957	-0.476969	3.67278e-06	-0.42864	1.47583e-05	1.07469	0.787794	1.07012	0.734584	0.909096	0.647034	-0.286892	-0.00456933	-0.340102	-0.165589	-0.427652	0.00203992	0.928782	0.000284055	0.30745	0.000879446
Arhgap1	0.0212588	0.60407	0.0496871	0.234088	-0.0655961	0.121941	-0.308201	6.92635e-07	-0.32951	2.72608e-07	0.0884785	0.147505	0.157187	0.0174309	0.0249159	0.676268	-0.335352	1.36128e-05	-0.371363	3.07819e-06	0.00427216	0.094693	0.113507	-0.0371783	0.0719906	-0.0222853	0.0904209	0.109235	-0.0414505	0.0677184	-0.0265574	0.626486	0.581221	0.481347	0.791655	0.680287
Arhgap10	0.0345653	0.365195	-0.0197896	0.602306	0.173554	0.000213331	0.17106	0.000246104	0.132377	0.00231786	-0.00742806	0.901119	-0.154545	0.0208895	0.062857	0.295729	-0.036811	0.543697	-0.0249711	0.677905	0.525962	0.413296	0.381373	0.366938	0.481999	0.315762	-0.112667	-0.144589	-0.159024	-0.0439633	-0.2102	0.219737	0.306547	0.0477103	0.735404	0.0409378
Arhgap11a	0.209752	0.000901444	0.226812	0.000447151	0.407461	5.11944e-07	0.339904	5.3671e-06	0.412138	4.35349e-07	0.168273	0.00782343	-0.107569	0.088236	0.275358	7.93573e-05	0.308385	2.14142e-05	0.330457	8.01103e-06	-1.07759	-1.20856	-1.4145	-1.15826	-1.11804	-1.10613	-0.130973	-0.336909	-0.0806701	-0.0404465	-0.028538	0.149294	0.0134466	0.29294	0.753268	0.685147
Arhgap12	0.370011	3.48982e-05	0.338843	9.46517e-05	0.294084	0.000388393	0.29722	0.000350627	0.338805	8.96734e-05	0.368288	0.000159807	0.0818515	0.36302	0.32947	0.000500929	0.288163	0.00206101	0.200922	0.0233495	0.15609	0.196651	-0.0962032	0.0157764	0.161554	0.15295	0.0405609	-0.252293	-0.140313	0.0054648	-0.00313996	0.980158	0.150832	0.256457	0.953896	0.840783
Arhgap17	0.0743936	0.158022	0.14202	0.0118543	0.190075	0.00149008	-0.146258	0.0102204	-0.0529788	0.307857	-0.117043	0.064615	-0.0382937	0.551733	0.16005	0.0126889	-0.0817912	0.191997	-0.047969	0.434419	0.195052	0.16424	0.0208702	0.197126	0.00405421	0.258985	-0.0308124	-0.174182	0.00207363	-0.190998	0.0639334	0.67719	0.185036	0.816601	0.186449	0.836732
Arhgap18	-0.573515	8.74218e-06	-0.870993	5.66422e-08	-0.0628611	0.486155	-0.484143	5.83225e-05	-0.347342	0.00116966	-0.424329	0.00223755	-0.969896	1.033e-06	-0.205323	0.0982139	-0.310312	0.0202932	-0.389424	0.00456568	0.626619	0.514592	0.547945	0.619188	0.808329	0.836474	-0.112027	-0.0786737	-0.00743133	0.18171	0.209855	0.452505	0.770115	0.710943	0.670368	0.596777
Arhgap19	0.0978618	0.0334524	0.253885	1.38682e-05	0.0504273	0.250796	0.0842054	0.0631624	0.197844	0.000202732	-0.178423	0.101448	-0.0841075	0.461262	0.191248	0.0700169	-0.307746	0.00901238	-0.191195	0.0829104	-0.671326	-0.537051	-1.04228	-1.06012	-0.9543	-1.06577	0.134275	-0.370949	-0.388793	-0.282974	-0.39444	0.470969	0.036353	0.0009456	0.101813	0.00300826
Arhgap21	0.19083	0.0824827	0.187073	0.0883196	0.253232	0.0254704	0.171057	0.116502	0.315675	0.00716129	-0.1256	0.129079	-0.254775	0.0062497	-0.212612	0.013839	-0.276832	0.00244227	-0.28923	0.00160573	-1.61306	-2.08892	-2.08135	-2.22784	-1.93378	-2.06732	-0.475866	-0.468294	-0.614786	-0.320721	-0.454262	0.00144685	0.0197386	4.38031e-06	0.175661	0.0100345
Arhgap22	-0.0709635	0.157807	0.141112	0.00897219	-0.069457	0.166727	0.0217311	0.656	0.217634	0.000261513	0.219761	0.00725656	0.597479	7.48201e-08	0.219679	0.00700821	0.283443	0.00100116	0.331013	0.000188432	0.520618	0.803386	0.980974	0.627818	0.805298	0.778998	0.282768	0.460356	0.107201	0.284681	0.25838	0.0484234	0.00182939	0.541482	0.08569	0.0818027
Arhgap23	0.149051	0.010607	-0.00518029	0.921903	0.0530351	0.322023	-0.0291396	0.582779	-0.0642883	0.233005	-0.0893178	0.310351	0.218025	0.0218048	-0.170405	0.0597635	-0.109031	0.222601	-0.22366	0.0171238	-0.678727	-0.900302	-0.448544	-0.837001	-0.913846	-0.756412	-0.221576	0.230182	-0.158274	-0.235119	-0.0776848	0.101402	0.322014	0.216975	0.205159	0.565818
Arhgap24	0.376283	0.000130653	0.100684	0.213822	0.28636	0.00169693	0.199254	0.019523	0.0229346	0.770701	0.293599	0.00153003	0.174945	0.0571393	0.201575	0.0212505	0.191375	0.0306603	-0.0832202	0.331924	1.17234	1.08011	1.23689	1.06384	1.08966	1.15565	-0.092231	0.0645473	-0.108505	-0.0826855	-0.0166949	0.512654	0.835413	0.30244	0.691324	0.846193
Arhgap28	-0.129742	0.0467661	-0.1352	0.039456	-0.11821	0.0674731	4.24405e-05	0.999447	0.0939159	0.137461	-0.195053	0.00747604	-0.386805	1.52451e-05	-0.344954	3.094e-05	-0.0995929	0.149446	-0.194121	0.00790941	-0.101973	-0.328096	-0.36092	-0.38935	-0.166238	-0.199596	-0.226123	-0.258947	-0.287377	-0.0642649	-0.0976226	0.072648	0.135507	0.0147127	0.737188	0.447957
Arhgap29	0.303517	5.27083e-05	0.28775	9.49222e-05	0.437145	5.93241e-07	0.401674	1.81521e-06	0.497506	9.77833e-08	0.193396	0.0313146	-0.050019	0.586389	0.298626	0.00160315	0.244191	0.00864348	0.290198	0.00222285	-1.05152	-1.17576	-1.39338	-1.24291	-1.14344	-1.19087	-0.124238	-0.341861	-0.191389	-0.0919195	-0.13935	0.279289	0.0524631	0.0766718	0.591986	0.279624
Arhgap31	-0.15439	0.162068	0.0584101	0.58655	-0.0746885	0.488551	-0.0416064	0.697964	0.250219	0.0285839	-0.281115	0.000628403	-0.0340634	0.64889	-0.334651	9.36621e-05	-0.186714	0.0155697	-0.00260677	0.970678	-0.01	-0.275293	-0.115692	-0.268906	-0.12728	-0.155968	-0.265293	-0.105692	-0.258906	-0.11728	-0.145968	0.0565849	0.638652	0.0423281	0.640255	0.363378
Arhgap32	-0.0893819	0.481777	-0.128367	0.317012	-0.0287918	0.81947	-0.207272	0.114327	0.00715669	0.954627	-0.227919	0.0270447	-0.247881	0.0258436	-0.393934	0.000488627	-0.26546	0.0127678	-0.342152	0.00196922	-1.46097	-1.84241	-1.58088	-1.83055	-1.60672	-1.52909	-0.381438	-0.11991	-0.36958	-0.145748	-0.0681111	0.0650135	0.652011	0.0363849	0.670008	0.74168
Arhgap35	-0.296335	0.0110913	-0.258091	0.023845	-0.207233	0.0625177	-0.363612	0.00277848	-0.174318	0.111662	-0.344093	8.46193e-05	-0.460179	3.39969e-06	-0.437248	3.67239e-06	-0.418543	7.84475e-06	-0.486082	8.6353e-07	-1.59082	-1.82741	-1.79027	-1.91118	-1.64026	-1.65001	-0.236598	-0.199454	-0.320362	-0.0494411	-0.0591914	0.114998	0.359493	0.0118217	0.842724	0.697648
Arhgap39	0.435155	2.27131e-08	0.449595	1.46697e-08	0.545924	7.32054e-10	0.548153	6.85818e-10	0.616197	1.02165e-10	0.328868	0.00951377	0.352576	0.0102258	0.156344	0.194077	0.26804	0.0341108	0.18989	0.122712	-0.981667	-1.36396	-1.05477	-1.40045	-1.08481	-1.25293	-0.382292	-0.0730991	-0.418782	-0.103147	-0.271259	0.00724489	0.605714	0.000836318	0.571836	0.0525154
Arhgap42	-0.0497525	0.485722	-0.0147604	0.835317	0.231802	0.00389125	0.141176	0.0583378	0.272502	0.00106048	-0.27523	0.00147829	-0.414226	4.48539e-05	-0.28594	0.000992682	-0.307592	0.000607692	-0.312147	0.000484627	-0.16291	-0.666032	-0.543319	-0.732451	-0.370754	-0.59553	-0.503122	-0.380409	-0.569542	-0.207844	-0.43262	3.07198e-05	0.0113722	2.35978e-07	0.24235	0.00206854
Arhgap5	0.166641	0.0604613	0.0855573	0.316846	0.433528	6.70266e-05	0.239964	0.0100339	0.3594	0.000441738	0.0656391	0.358602	-0.212443	0.00784968	0.18893	0.0125662	0.0753753	0.295613	0.0878643	0.223123	-0.431184	-0.673887	-0.738221	-0.700971	-0.521899	-0.590626	-0.242702	-0.307037	-0.269787	-0.0907145	-0.159441	0.0805582	0.108155	0.0314037	0.664883	0.274764
Arhgdia	-0.22322	2.20775e-05	-0.270938	2.06473e-06	-0.194879	9.91872e-05	-0.316476	2.60317e-07	-0.435938	2.52217e-09	-0.0247564	0.687952	-0.0207472	0.737013	0.11945	0.0619396	-0.0476018	0.442434	-0.0636936	0.306443	0.174416	0.487527	0.42082	0.546582	0.372444	0.441799	0.313112	0.246405	0.372166	0.198028	0.267384	0.00326975	0.128591	8.50058e-05	0.158412	0.035516
Arhgdib	-0.2194	0.00126821	-0.270519	0.000192232	-0.40012	2.17439e-06	-0.378324	4.37825e-06	-0.532026	4.4443e-08	0.0750847	0.287718	-0.175984	0.0213389	-0.0501179	0.474988	-0.0373158	0.596385	-0.0895005	0.209766	1.86483	2.2135	1.94466	2.30473	2.15775	2.20114	0.348666	0.0798348	0.439904	0.292924	0.33631	0.00108785	0.730026	2.09663e-06	0.0240383	0.0154108
Arhgef1	0.136891	0.00464721	0.266058	7.47262e-06	-0.291615	2.56052e-06	0.00176498	0.967075	-0.024951	0.561021	0.0152039	0.844871	0.219627	0.0105172	-0.24964	0.00372225	-0.111081	0.166234	-0.142148	0.0794841	0.303655	0.345606	0.264053	0.185732	0.182865	0.191827	0.0419511	-0.0396015	-0.117923	-0.12079	-0.111828	0.933041	0.786516	0.250221	0.40643	0.345586
Arhgef10	0.286813	5.67035e-05	0.133681	0.0244966	0.287504	5.54634e-05	0.367554	2.97997e-06	0.403671	8.58531e-07	0.260527	0.000567445	0.239121	0.00196694	0.122254	0.0733973	0.150546	0.0323622	0.145796	0.0365529	-0.209769	-0.379404	-0.100705	-0.473703	-0.238089	-0.429335	-0.169635	0.109064	-0.263935	-0.0283205	-0.219566	0.156327	0.645136	0.00901386	0.851964	0.0534283
Arhgef10l	0.550166	2.52919e-08	0.311557	4.5365e-05	0.313191	4.18589e-05	0.295725	7.87508e-05	0.0219717	0.707552	0.148018	0.273121	-0.222617	0.152072	-0.230629	0.101861	-0.344916	0.022788	-0.612787	0.000300428	-1.31011	-1.86325	-1.83356	-1.94507	-1.72735	-1.99025	-0.553138	-0.523449	-0.634961	-0.417241	-0.680139	0.000333668	0.00986045	1.62536e-05	0.0260428	0.000109077
Arhgef11	0.407463	0.000217715	0.243882	0.0128854	0.359123	0.000727968	0.324294	0.00173787	0.353964	0.000803022	0.261683	0.00869571	-0.0346191	0.733061	0.0187656	0.840105	-0.0190011	0.842116	-0.277717	0.00794532	-0.300801	-0.646066	-0.557569	-0.934497	-0.450105	-0.64911	-0.345265	-0.256768	-0.633696	-0.149304	-0.348309	0.0197278	0.188031	1.5416e-06	0.508236	0.0600014
Arhgef12	-0.0419769	0.702437	-0.145937	0.19526	0.0676173	0.539439	-0.185598	0.104463	-0.0112322	0.918315	-0.172256	0.0591392	-0.645937	6.30714e-07	-0.472853	1.82758e-05	-0.566645	2.03087e-06	-0.679906	1.16016e-07	-1.03161	-1.58448	-1.54982	-1.70758	-1.16247	-1.41676	-0.552874	-0.518212	-0.675972	-0.130861	-0.385152	0.000684328	0.0171702	2.35491e-06	0.63446	0.0374377
Arhgef17	-0.0880593	0.374878	-0.298665	0.00681577	-0.127108	0.206189	-0.246579	0.0208806	-0.223715	0.0334108	-0.0617966	0.360042	-0.0465544	0.514369	-0.0625452	0.351308	-0.0591246	0.386719	-0.297509	0.000210742	-1.27996	-1.21892	-1.0331	-1.35843	-1.25283	-1.0903	0.0610432	0.24686	-0.078465	0.0271315	0.189663	0.876961	0.264809	0.541835	0.977911	0.465061
Arhgef18	0.238171	0.000855679	0.129319	0.0435123	0.270717	0.000260829	0.328195	3.37532e-05	0.379212	5.86252e-06	0.0550481	0.555	0.0242554	0.806483	-0.124464	0.19066	0.194494	0.046091	0.204319	0.0357785	0.0331437	-0.367938	-0.0564546	-0.14895	-0.151578	-0.110781	-0.401081	-0.0895982	-0.182094	-0.184721	-0.143925	0.000503203	0.569545	0.103811	0.322909	0.286247
Arhgef19	0.0619533	0.382778	-0.37676	5.87397e-05	-0.0799946	0.267084	-0.630986	9.96542e-08	-0.915906	4.55026e-10	0.488442	0.00109966	0.0693827	0.642762	0.43341	0.00296891	0.159132	0.256989	-0.240067	0.101846	-0.278656	0.226529	0.155124	0.39235	0.132263	0.499888	0.505185	0.43378	0.671006	0.410919	0.778544	0.0156267	0.109482	0.00124968	0.0755225	8.69815e-05
Arhgef2	1.49089	5.13507e-18	1.62025	1.32828e-18	1.49502	4.91675e-18	1.66665	8.36362e-19	1.7482	3.8342e-19	1.39905	8.25398e-18	1.59239	6.19918e-19	1.43523	4.67594e-18	1.54097	1.06599e-18	1.57639	6.39115e-19	0.237043	0.175822	0.208148	0.0638205	0.144977	0.109124	-0.0612218	-0.0288949	-0.173223	-0.0920667	-0.127919	0.43727	0.83031	0.020891	0.493912	0.162386
Arhgef25	0.560672	1.1862e-10	0.456538	2.92619e-09	0.250129	1.1503e-05	0.23381	2.54441e-05	0.0834532	0.057571	0.792514	3.94421e-08	0.843091	3.33036e-08	0.493994	5.04321e-05	0.452722	0.00018161	0.305069	0.00641574	-1.213	-0.984005	-0.840886	-1.00283	-0.992762	-1.00613	0.228998	0.372118	0.210171	0.220241	0.206877	0.136415	0.0293771	0.142674	0.227935	0.191864
Arhgef39	0.117939	0.171614	0.0633038	0.458654	0.0494325	0.560069	0.333592	0.000778532	0.303674	0.00164719	0.282534	0.0192154	0.403078	0.00284256	0.305063	0.011372	0.536896	7.4916e-05	0.745776	5.46576e-07	0.0868521	0.313898	0.431577	0.508737	0.243233	0.261731	0.227046	0.344725	0.421885	0.156381	0.174879	0.295816	0.195317	0.0197397	0.642314	0.449359
Arhgef40	-0.0613632	0.133372	-0.0772632	0.0639102	-0.254974	5.07707e-06	-0.114512	0.00916572	-0.0764564	0.0657875	-0.16516	0.0354979	-0.120123	0.132934	-0.269997	0.00134409	-0.209547	0.0101487	-0.227967	0.00552044	-0.098146	-0.111879	-0.139702	-0.247803	-0.199915	-0.189931	-0.0137328	-0.0415559	-0.149657	-0.101769	-0.0917851	0.804814	0.796975	0.145093	0.514476	0.413692
Arhgef5	0.378835	0.000154104	0.361324	0.000257955	0.365093	0.000226983	0.300337	0.00136715	0.388774	0.000113189	0.0266194	0.808572	-0.269047	0.0299984	-0.10127	0.337505	-0.221524	0.0512569	-0.198494	0.0743133	-0.525382	-0.984103	-1.16734	-1.11223	-0.872943	-1.0468	-0.458721	-0.641962	-0.58685	-0.34756	-0.521421	0.00606802	0.00118641	9.95494e-05	0.119564	0.0033217
Arhgef7	-0.0296162	0.579861	0.0246413	0.644893	0.000963304	0.985567	-0.10218	0.0686133	-0.0175791	0.74122	-0.0223588	0.785175	-0.0802083	0.246553	0.00291096	0.963684	-0.0089395	0.987785	-0.131512	0.0525669	-0.173257	-0.17451	-0.279329	-0.292252	-0.167786	-0.0837385	-0.00125258	-0.106072	-0.118995	0.00547122	0.0895185	0.878348	0.493267	0.226324	0.970016	0.703962
Arid1a	0.29495	0.00232526	0.275833	0.00387245	0.526818	6.65627e-06	0.366623	0.000353691	0.520414	7.6316e-06	-0.13224	0.131238	0.0265132	0.764644	-0.141058	0.107392	-0.156545	0.0795654	-0.196482	0.0302163	-0.316465	-0.986005	-0.562281	-1.03396	-0.739571	-0.836996	-0.66954	-0.245815	-0.717493	-0.423106	-0.520531	4.54968e-06	0.200503	1.5239e-08	0.0349376	0.0016252
Arid1b	0.252056	0.0120411	0.142432	0.131653	0.330506	0.00182909	0.189132	0.0503071	0.275155	0.00689683	-0.0980821	0.315687	-0.138848	0.183156	-0.133368	0.175127	-0.103944	0.293231	-0.236869	0.0225056	-0.303673	-0.769611	-0.582001	-0.814606	-0.648405	-0.603504	-0.465938	-0.278328	-0.510933	-0.344732	-0.299831	0.00610649	0.197035	0.00125996	0.145886	0.124998
Arid2	0.0822275	0.415798	-0.0909893	0.370548	0.178773	0.0872445	-0.143046	0.166207	-0.124771	0.223195	0.249083	0.00208808	0.0471258	0.544577	0.202101	0.00966176	-0.0646329	0.389939	-0.0740852	0.322573	-0.863892	-0.835979	-0.717573	-0.808176	-0.683599	-0.781015	0.0279134	0.146319	0.0557164	0.180293	0.0828767	0.985248	0.600794	0.933505	0.599085	0.840281
Arid3a	0.120516	0.0864141	-0.116173	0.101819	0.0369754	0.585591	0.248989	0.00150805	0.260095	0.00100208	0.263968	0.121311	0.261454	0.161017	0.0871349	0.602994	0.529408	0.00353894	0.516554	0.00397498	-1.26877	-1.22729	-0.854462	-1.02991	-1.13755	-1.00163	0.0414806	0.41431	0.23886	0.131226	0.267146	0.93575	0.189963	0.246524	0.654536	0.22461
Arid4a	0.286494	0.000100641	0.0815995	0.174204	0.251379	0.000381616	0.36423	6.33388e-06	0.31244	3.7332e-05	0.149955	0.0681662	-0.0315225	0.710562	0.200879	0.0165922	0.310447	0.000643961	0.268958	0.00225346	0.98547	0.929364	0.850158	0.938807	0.8447	0.929902	-0.0561054	-0.135312	-0.0466624	-0.14077	-0.0555673	0.643738	0.489184	0.596667	0.359791	0.618652
Arid4b	0.155376	0.00332327	-0.0608874	0.203034	0.200562	0.000385762	0.0188184	0.686121	0.117194	0.0195684	0.0272593	0.749925	-0.158332	0.0918202	0.188459	0.0339779	0.166079	0.0624246	0.185319	0.0381624	0.761013	0.754908	0.648813	0.830011	0.637937	0.911832	-0.0061043	-0.1122	0.0689987	-0.123076	0.150819	0.800958	0.556195	0.842196	0.44309	0.482959
Arid5a	1.81548	4.78522e-13	2.39604	4.4284e-15	1.96596	1.25315e-13	1.54509	7.42532e-12	1.80702	4.95183e-13	1.62613	3.77875e-10	2.45857	7.16656e-14	1.94737	6.16816e-12	1.35696	2.04353e-08	1.52538	1.59987e-09	-0.273935	-0.332208	-0.254071	-0.601772	-0.500033	-0.491596	-0.058273	0.0198637	-0.327837	-0.226098	-0.217661	0.868722	0.896041	0.0977431	0.532502	0.302224
Arid5b	0.0717636	0.440499	-0.337672	0.00181637	0.069918	0.452286	-0.198216	0.0441594	-0.176062	0.0698535	-0.0596545	0.291397	-0.254904	0.000194913	0.00952162	0.864037	-0.141121	0.0186543	-0.178558	0.00388942	0.572266	0.508551	0.654402	0.566747	0.447986	0.630986	-0.0637146	0.082136	-0.00551923	-0.12428	0.0587204	0.548378	0.759424	0.789923	0.535748	0.900322
Arih1	0.131068	0.00550541	0.302292	1.16017e-06	0.379581	5.00181e-08	0.25573	9.55628e-06	0.431068	7.71139e-09	0.032755	0.554095	-0.20734	0.00139389	-0.0599369	0.283161	0.0333639	0.549241	-0.0763499	0.177391	-0.504244	-0.944747	-1.0084	-1.01257	-0.603034	-0.727364	-0.440502	-0.50416	-0.508328	-0.0987899	-0.22312	1.80685e-07	1.89312e-05	3.05817e-10	0.463761	0.0223428
Arih2	0.112519	0.00914533	0.376187	1.85939e-08	0.151555	0.00100704	0.184729	0.000155424	0.243949	6.46269e-06	-0.0440349	0.731445	-0.230304	0.126468	-0.102255	0.425727	-0.120934	0.370397	-0.104291	0.426095	-2.51932	-2.75813	-3.12864	-2.85385	-2.66245	-2.8286	-0.238815	-0.609328	-0.334535	-0.143136	-0.309283	0.134624	0.00418727	0.0259916	0.499385	0.088975
Arl1	-0.270113	9.55022e-06	-0.316864	1.30324e-06	-0.0730871	0.111124	-0.357155	2.6004e-07	-0.387473	8.22297e-08	-0.236519	0.0420846	-0.018446	0.873338	-0.13078	0.241017	0.0734533	0.508286	-0.113273	0.311737	-1.26957	-1.33196	-0.95569	-1.00706	-1.23563	-0.846072	-0.0623885	0.313881	0.262508	0.0339443	0.423499	0.527916	0.120782	0.0520678	0.941481	0.00731036
Arl10	0.32737	9.3674e-05	0.219769	0.00367044	0.364696	2.84065e-05	0.285615	0.000382322	0.20959	0.00475877	0.072021	0.635678	0.214105	0.199464	0.0618552	0.681074	0.423583	0.00873056	0.499859	0.00221266	-0.0595275	-0.383908	-0.0393409	0.206939	-0.340882	0.066344	-0.324381	0.0201866	0.266467	-0.281354	0.125872	0.0705071	0.934593	0.125473	0.246554	0.646453
Arl13b	0.433007	3.60492e-06	0.508047	4.51872e-07	0.447554	2.38802e-06	0.55497	1.2569e-07	0.553356	1.22814e-07	0.363954	0.000900842	0.222084	0.0429921	0.181566	0.0710868	0.2676	0.0116612	0.0781996	0.433907	0.0561539	-0.209185	-0.2643	-0.414339	-0.0131287	-0.227318	-0.265339	-0.320453	-0.470493	-0.0692826	-0.283472	0.0284604	0.156672	0.000169085	0.691508	0.0355896
Arl14ep	1.38192	1.43672e-16	1.47778	4.81382e-17	1.5706	1.75313e-17	1.31479	3.28057e-16	1.40526	1.07698e-16	1.47197	4.01166e-16	1.29626	9.19494e-15	1.59858	6.56392e-17	1.20684	3.04849e-14	1.22082	2.264e-14	0.360654	0.398633	0.183702	0.184086	0.460518	0.262931	0.0379785	-0.176952	-0.176568	0.0998634	-0.0977234	0.984978	0.245868	0.0756132	0.714853	0.315042
Arl15	-0.0850128	0.1567	0.135657	0.0294864	0.0442224	0.44954	-0.019988	0.731488	0.0867807	0.144325	0.177968	0.133541	-0.229091	0.0900902	0.133434	0.253056	0.128662	0.282156	0.325286	0.00886511	-0.268265	-0.164325	-0.66406	-0.0282984	0.00428008	-0.10574	0.10394	-0.395795	0.239967	0.272545	0.162525	0.779539	0.0568336	0.196134	0.251039	0.574337
Arl16	0.0865749	0.219038	0.0544296	0.436736	-0.0514885	0.462206	0.191577	0.0114272	0.196328	0.00945047	0.289318	0.0469389	0.328753	0.0384402	0.00933946	0.947415	0.0203443	0.889215	0.240141	0.0984823	-0.644645	-0.589884	-0.378663	-0.608492	-0.449055	-0.833868	0.0547611	0.265982	0.0361525	0.19559	-0.189223	0.900502	0.31231	0.951246	0.431327	0.407497
Arl2	0.118411	0.192578	0.0214619	0.809645	-0.049275	0.581615	0.173979	0.0624055	-0.016192	0.855113	0.306241	0.000211209	0.286864	0.000631579	0.20236	0.00792665	0.322975	0.000126238	0.211845	0.0060578	0.723869	0.967707	0.982126	0.945424	0.913459	0.869081	0.243838	0.258257	0.221555	0.18959	0.145212	0.115829	0.19046	0.161267	0.473039	0.499979
Arl2bp	-0.254744	5.37958e-05	-0.309682	5.54992e-06	-0.392406	2.50312e-07	-0.293929	1.04198e-05	-0.422594	8.82358e-08	0.198568	0.0275756	-0.396036	0.00032776	-0.458724	2.53474e-05	-0.399178	0.000167079	-0.520635	5.86173e-06	-2.55045	-2.60832	-2.62733	-2.63639	-2.08689	-2.64167	-0.0578646	-0.07688	-0.0859357	0.463569	-0.0912149	0.544688	0.658688	0.307114	0.00664948	0.379535
Arl3	-0.101109	0.115752	-0.204914	0.00390107	-0.217331	0.00247831	-0.117426	0.0715311	-0.269671	0.000379558	0.0166421	0.811763	-0.172774	0.0283421	-0.0723405	0.305495	0.190711	0.011291	0.0567663	0.420629	0.634639	0.773402	0.647015	0.956723	0.752432	0.936649	0.138763	0.0123764	0.322084	0.117793	0.30201	0.420768	0.951576	0.0120534	0.651327	0.0512848
Arl4a	0.00545512	0.938098	0.0265315	0.707336	-0.0804638	0.263567	0.100365	0.16419	-0.0017106	0.98049	0.599519	0.00270847	-0.0641751	0.760314	0.217429	0.245777	0.291681	0.131492	0.338067	0.0784512	-0.883428	-0.499432	-0.988736	-0.448804	-0.186663	-0.59657	0.383996	-0.105308	0.434624	0.696765	0.286858	0.257905	0.784235	0.160831	0.0276705	0.530398
Arl4c	-0.455885	2.75376e-07	-0.501185	7.65882e-08	-0.35625	6.73199e-06	-0.365081	4.9828e-06	-0.211139	0.00142103	-0.435992	0.000187315	-0.253035	0.0228041	-0.55726	9.08169e-06	-0.468374	0.000102622	-0.377934	0.000823817	-1.07086	-1.2798	-0.807168	-1.2424	-1.05243	-1.17321	-0.208938	0.263692	-0.171537	0.0184301	-0.102351	0.0933835	0.194255	0.111555	0.993533	0.416166
Arl4d	0.110483	0.226128	-0.175801	0.0677919	0.0270582	0.763703	0.337285	0.0012156	0.116259	0.201338	0.409964	0.00172314	0.17668	0.185081	0.443158	0.000754784	0.789333	4.52337e-07	0.640795	1.0187e-05	-0.253306	0.135649	0.0522054	0.236888	0.0263859	0.165466	0.388955	0.305512	0.490195	0.279692	0.418772	0.0551869	0.210647	0.00679942	0.323065	0.0385126
Arl5a	-0.308798	1.00414e-05	-0.39632	4.25842e-07	-0.405049	3.11742e-07	-0.393163	4.65821e-07	-0.373499	8.94995e-07	-0.0534459	0.681909	0.0327232	0.81563	-0.381253	0.00803975	-0.00561153	0.966036	-0.335909	0.0188864	-2.14156	-2.09908	-1.66886	-2.09926	-1.87076	-1.74079	0.0424874	0.472705	0.0423026	0.270807	0.400771	0.961611	0.0356554	0.995848	0.227935	0.024196
Arl5b	0.184648	0.0230214	-0.0917496	0.23723	0.317296	0.000476856	0.0898312	0.242593	0.0909057	0.235289	0.477469	0.000576024	0.0543416	0.69039	0.381109	0.00407946	0.348599	0.00930967	0.0322146	0.798678	-0.948986	-0.860103	-0.784732	-0.99462	-0.636638	-0.664144	0.0888823	0.164254	-0.0456347	0.312348	0.284842	0.891995	0.669165	0.685218	0.301647	0.30647
Arl6	-0.229281	0.00812197	-0.222016	0.0103272	-0.0345314	0.654557	0.0718713	0.353705	0.0501096	0.512575	0.303889	0.0144551	0.127956	0.319563	0.497556	0.000198155	0.458546	0.000591068	0.44878	0.000678655	0.526233	1.0689	0.899288	0.933267	1.06329	0.905494	0.542664	0.373055	0.407034	0.537059	0.379261	0.0027295	0.162625	0.0435468	0.0198652	0.093828
Arl6ip4	-0.197261	0.018535	-0.152615	0.0602734	-0.391428	8.03203e-05	-0.452137	1.6094e-05	-0.555183	1.24648e-06	-0.128008	0.276888	-0.169867	0.174589	-0.418787	0.00148967	-0.693334	7.36507e-06	-0.914395	1.20834e-07	-0.335262	-0.367123	-0.343829	-0.697113	-0.266855	-0.580845	-0.031861	-0.00856676	-0.361851	0.0684065	-0.245583	0.793627	0.944205	0.030049	0.887258	0.23489
Arl6ip5	-0.0551912	0.231568	-0.0298386	0.511592	-0.0536303	0.24457	-0.0461981	0.313645	0.00135682	0.976005	-0.000824618	0.98812	0.240292	0.000252827	0.0265066	0.63246	-0.200962	0.00138336	-0.119633	0.0401439	0.050848	0.13091	0.322436	-0.0717778	0.107304	-0.104639	0.080062	0.271588	-0.122626	0.0564556	-0.155487	0.684619	0.0511703	0.122544	0.847478	0.11246
Arl6ip6	-0.489663	2.28056e-09	-0.429817	1.61246e-08	-0.540829	5.12909e-10	-0.689852	1.1788e-11	-0.76916	2.01917e-12	-0.212436	0.0088724	-0.246424	0.00493876	-0.226257	0.00553768	-0.467194	3.36664e-06	-0.548115	2.8084e-07	-0.733119	-0.418059	-0.55255	-0.51101	-0.45657	-0.508634	0.315059	0.180568	0.222108	0.276548	0.224484	0.0137412	0.323013	0.113087	0.0987715	0.162471
Arl8a	0.355641	1.6364e-07	0.10459	0.0237653	0.244739	2.02329e-05	0.35152	1.93172e-07	0.11815	0.0120152	0.459192	2.09316e-06	0.109209	0.167888	0.0408296	0.584	0.0196413	0.794406	-0.195893	0.0154181	-0.409358	-0.601696	-0.389714	-0.715534	-0.295931	-0.730636	-0.192338	0.0196437	-0.306176	0.113427	-0.321278	0.0419918	0.965349	0.00217728	0.654536	0.00432236
Arl8b	-0.084363	0.0435946	-0.0881674	0.0360631	-0.170916	0.000379593	0.199963	7.50374e-05	0.230207	1.50978e-05	-0.0461843	0.546937	-0.0895375	0.259778	-0.268802	0.00174055	0.245508	0.00353287	0.264028	0.00190966	0.252645	0.165383	0.248649	0.296816	0.301701	0.309368	-0.0872619	-0.00399587	0.0441714	0.0490561	0.0567227	0.404565	0.942529	0.987633	0.931504	0.940517
Armc1	-0.0978226	0.0375843	0.0233225	0.597759	0.00486401	0.911957	-0.408756	3.92146e-08	-0.383582	9.31032e-08	-0.0549469	0.539871	-0.105403	0.269536	-0.0309109	0.727971	-0.350125	0.000799189	-0.302029	0.00270469	-0.111719	-0.130392	-0.207532	-0.0131406	-0.0504565	-0.0374974	-0.0186736	-0.0958133	0.0985781	0.0612621	0.0742212	0.721162	0.580778	0.789834	0.921465	0.897428
Armc10	0.266447	0.000620732	0.274366	0.000490185	-0.0629813	0.342974	-0.00166061	0.97973	-0.0701253	0.290098	0.63541	0.00126989	0.117377	0.569134	0.250649	0.17335	0.410193	0.0330442	0.320642	0.0888173	-2.07774	-1.76513	-2.2475	-1.71451	-1.71599	-1.70759	0.31261	-0.169757	0.363237	0.361748	0.370153	0.200858	0.596251	0.0834069	0.178107	0.109117
Armc5	0.173536	0.00540049	0.304322	3.22266e-05	-0.0407692	0.467753	0.16613	0.0072877	0.226475	0.000632058	0.171901	0.114381	0.647141	4.29433e-06	0.15134	0.159435	0.235379	0.0363258	0.233715	0.0359233	-0.490386	-0.308901	-0.138624	-0.493668	-0.50226	-0.429028	0.181485	0.351762	-0.00328189	-0.011874	0.061358	0.300351	0.0953211	0.891634	0.951246	0.867509
Armc6	-0.181617	0.0145898	0.122617	0.0820338	-0.10626	0.129634	-0.412008	1.16708e-05	-0.308878	0.000243657	-0.112581	0.194914	0.203253	0.0300236	0.0419861	0.617262	-0.297156	0.00234512	-0.245837	0.00868493	0.263854	0.416846	0.353368	0.330502	0.336548	0.381196	0.152992	0.089514	0.0666479	0.0726938	0.117342	0.495021	0.805659	0.880608	0.851055	0.689528
Armc7	-0.169566	0.0272818	-0.0793533	0.274773	-0.148355	0.0498863	0.0448688	0.526619	0.00299607	0.965889	0.353841	0.00965871	0.594839	0.000175038	0.407927	0.00294307	0.547803	0.000211619	0.560692	0.000140293	-0.761783	-0.218707	-0.0873598	-0.215545	-0.247646	-0.266128	0.543076	0.674423	0.546239	0.514137	0.495655	0.00865896	0.00530728	0.00542795	0.0327566	0.0435918
Armc8	-0.102884	0.00477377	-0.111107	0.0027767	-0.256932	3.20184e-07	-0.0730649	0.0341679	-0.0644426	0.0574824	0.0204044	0.822064	0.0334138	0.725633	-0.0379509	0.675476	-0.065895	0.476174	0.03993	0.661312	0.203833	0.425406	0.327852	0.312664	0.331469	0.205393	0.221572	0.124019	0.108831	0.127636	0.00155964	0.126495	0.517812	0.572905	0.512486	0.889516
Armc9	-0.00744567	0.9286	-0.176197	0.0507966	-0.193825	0.0327153	-0.0876902	0.303423	-0.107119	0.207761	-0.372633	0.0339716	-0.532065	0.0092988	-0.381148	0.0287584	-0.454345	0.0139272	-0.290135	0.0920073	0.728432	0.536167	0.399829	0.539251	0.35718	0.341266	-0.192265	-0.328603	-0.189181	-0.371252	-0.387166	0.428099	0.203249	0.384759	0.182225	0.109317
Armcx1	0.37353	0.000151793	-0.0267818	0.740195	0.0651226	0.418951	0.144749	0.0818259	-0.192327	0.0265494	0.716213	1.46752e-05	-0.0968814	0.532214	0.135325	0.328947	0.435403	0.00388197	0.330271	0.0229159	0.325747	0.418157	0.235154	0.854859	0.689994	0.623395	0.0924105	-0.090593	0.529112	0.364248	0.297649	0.879435	0.767482	0.00226649	0.152701	0.197101
Armcx2	-0.522039	1.44224e-10	-0.506156	2.39117e-10	-0.464128	8.84613e-10	-0.943124	1.20266e-14	-0.952946	9.7082e-15	-0.421048	1.17024e-06	-0.458818	7.2917e-07	-0.470648	1.95495e-07	-0.626159	2.17449e-09	-0.688546	3.452e-10	-0.229653	-0.235061	-0.189033	0.0299112	-0.128669	0.0889101	-0.00540874	0.0406191	0.259564	0.100984	0.318563	0.804403	0.883783	0.047861	0.638771	0.0144942
Armcx5	0.284927	0.00124978	0.162501	0.0441678	0.397765	4.62867e-05	-0.0289951	0.705069	-0.00201234	0.978784	0.359303	0.0221962	0.382791	0.0252729	0.28148	0.0663298	0.141017	0.367055	-0.0818577	0.602715	-0.723024	-0.816931	-0.547348	-0.770353	-0.62798	-0.521038	-0.0939072	0.175676	-0.0473291	0.0950437	0.201986	0.516593	0.539828	0.619545	0.879948	0.606339
Armh3	0.416116	2.21316e-08	0.584993	1.21197e-10	0.343184	3.56947e-07	0.467521	3.89981e-09	0.588209	9.95632e-11	0.571447	7.74771e-06	0.694884	9.47204e-07	0.509684	3.38653e-05	0.527911	2.74627e-05	0.767112	7.58313e-08	0.324913	0.515548	0.457528	0.527329	0.499534	0.41239	0.190636	0.132615	0.202416	0.174621	0.0874767	0.383459	0.699212	0.291761	0.535066	0.897701
Armh4	-0.0644392	0.540981	-0.416349	0.00121539	-0.227652	0.0444786	-0.502059	0.000219349	-0.541889	9.11241e-05	-0.320441	0.0758514	-0.392433	0.0546538	-0.63872	0.00147181	-0.306006	0.0958265	-0.435961	0.0212465	0.131915	-0.283	0.0829664	0.187009	-0.141459	0.318505	-0.414916	-0.0489489	0.0550935	-0.273374	0.186589	0.0910142	0.989549	0.805094	0.410796	0.611403
Armt1	0.0595823	0.322887	-0.0139076	0.816604	0.112897	0.070302	0.0661053	0.274958	0.0231745	0.696177	0.0741107	0.558382	-0.0786546	0.57124	0.207969	0.102914	0.101646	0.429616	0.237375	0.0679025	0.107946	0.217126	0.0146263	0.336623	0.142771	0.138419	0.10918	-0.0933197	0.228677	0.0348251	0.0304733	0.741128	0.758387	0.207644	0.987549	0.989661
Arnt	0.182999	0.00371069	0.189511	0.00289786	0.253519	0.000224703	-0.0347982	0.533134	0.0888687	0.121067	0.305076	3.75182e-05	0.364828	5.8558e-06	0.276624	0.000117277	0.160009	0.0147863	0.15688	0.0160792	0.112835	0.132044	0.286403	0.176463	0.230574	0.304254	0.019209	0.173568	0.0636283	0.117739	0.19142	0.977468	0.351248	0.805701	0.584143	0.24372
Arntl	0.16069	0.0169428	0.38447	6.81015e-06	0.414815	2.44916e-06	0.694076	1.37513e-09	0.833696	6.70709e-11	0.0901085	0.478608	0.15665	0.259529	0.156605	0.216104	0.407318	0.00316972	0.480594	0.000640679	0.149878	-0.112621	-0.0716896	-0.208415	0.0755832	-0.168654	-0.262499	-0.221567	-0.358293	-0.0742945	-0.318532	0.094531	0.293545	0.00625509	0.757278	0.0871723
Arpc1a	-0.483016	3.28878e-08	-0.651622	3.98177e-10	-0.556781	4.16678e-09	-0.591318	1.69753e-09	-0.770155	2.85203e-11	-0.355958	0.00542548	-0.48811	0.00103381	-0.0673143	0.551426	-0.582596	7.97214e-05	-0.41767	0.00170948	-2.96729	-2.4676	-2.79357	-2.61168	-2.82849	-2.93458	0.499687	0.173714	0.355608	0.138799	0.0327079	0.0047449	0.605444	0.0674931	0.696214	0.916986
Arpc1b	-0.185132	0.00114734	-0.301647	7.17013e-06	-0.245695	7.56298e-05	-0.247972	6.84755e-05	-0.443904	4.0782e-08	-0.472551	3.67002e-06	-0.366521	0.000129558	-0.436172	1.07176e-05	-0.566727	2.62349e-07	-0.695908	8.18265e-09	-1.57491	-1.76284	-1.63516	-1.82388	-1.85917	-1.89068	-0.187927	-0.0602506	-0.248975	-0.284261	-0.315773	0.1517	0.749271	0.040609	0.0901546	0.0336527
Arpc2	-0.138961	0.00302061	-0.102851	0.020427	0.0136366	0.738706	-0.0523277	0.210618	-0.0692721	0.103035	-0.68976	3.79214e-09	-0.557747	1.72094e-07	-0.588233	5.82274e-08	-0.782742	3.97933e-10	-0.825287	1.435e-10	0.350292	-0.24957	-0.103049	-0.402915	-0.199647	-0.378169	-0.599862	-0.453341	-0.753206	-0.549938	-0.728461	2.29616e-08	0.00153717	2.12667e-13	8.90634e-05	6.5212e-10
Arpc3	-0.107104	0.104255	-0.303113	0.000152816	-0.247132	0.00102535	-0.145227	0.0326632	-0.339408	4.47394e-05	-0.29108	0.000217192	-0.360166	2.03025e-05	-0.18128	0.0116503	-0.358836	1.8457e-05	-0.4759	3.02601e-07	1.75	1.80958	1.68606	1.61063	1.56279	1.5319	0.0595838	-0.06394	-0.139365	-0.187209	-0.2181	0.820063	0.754661	0.104527	0.146467	0.0591422
Arpc4	-0.2635	1.37817e-05	-0.368242	1.86289e-07	-0.235943	4.88948e-05	-0.465704	6.34401e-09	-0.620509	7.83385e-11	-0.301911	0.000337735	-0.384787	2.34241e-05	-0.140455	0.0614648	-0.307447	0.000286449	-0.409522	8.78484e-06	1.0469	1.13874	1.01797	1.25745	1.00888	1.20478	0.0918437	-0.0289335	0.210554	-0.0380171	0.157877	0.665126	0.889918	0.0983508	0.781657	0.330688
Arpc5	-0.32147	5.04097e-07	-0.485522	1.34311e-09	-0.436391	6.59981e-09	-0.504326	7.46405e-10	-0.672	8.3154e-12	0.107621	0.188724	-0.544563	1.27304e-06	-0.0662399	0.413532	0.0374082	0.644193	-0.0758523	0.352325	-0.543292	-0.165473	-0.620998	0.0590175	-0.10493	0.00625517	0.377819	-0.0777054	0.60231	0.438362	0.549547	0.00452563	0.743328	5.01653e-07	0.00401606	2.26393e-05
Arpc5l	-0.0124295	0.883682	0.21205	0.0212907	-0.102144	0.239564	-0.00356092	0.966568	-0.0252703	0.766155	-0.09392	0.232315	0.458367	5.48062e-06	-0.0937808	0.230848	0.0803999	0.305345	0.074717	0.337264	-0.568752	-0.566219	-0.330507	-0.474221	-0.643615	-0.487586	0.00253254	0.238245	0.0945309	-0.0748635	0.0811658	0.913284	0.175479	0.633429	0.715174	0.798843
Arpin	0.156298	0.00664512	0.264055	6.89788e-05	-0.0825727	0.123587	0.363676	1.42057e-06	0.459721	5.3625e-08	-0.144905	0.141723	0.073895	0.466641	-0.344997	0.00152926	0.171253	0.0832608	0.121061	0.210947	-0.106308	-0.374512	-0.309699	-0.445409	-0.409275	-0.298791	-0.268205	-0.203391	-0.339101	-0.302967	-0.192484	0.0230238	0.204161	0.000879331	0.0404548	0.115468
Arpp19	-0.287519	6.72889e-05	-0.348468	7.47935e-06	-0.315079	2.43839e-05	-0.0639619	0.259806	-0.166177	0.00755089	-0.448095	1.5211e-05	-0.610733	2.24522e-07	-0.123011	0.143684	-0.191475	0.028238	-0.271908	0.00294936	0.833072	1.01926	0.545328	0.724575	0.672054	0.700831	0.186187	-0.287745	-0.108497	-0.161018	-0.132241	0.209903	0.116443	0.213277	0.330866	0.2804
Arrb1	-0.188193	0.0163664	-0.256718	0.00217405	-0.349724	0.000131937	-0.505089	1.97333e-06	-0.410843	2.17265e-05	-0.291637	0.0663604	-0.195783	0.245988	-0.689763	0.000198811	-0.559519	0.00187764	-0.557139	0.0017174	-0.83127	-1.17443	-0.744942	-0.978745	-0.966267	-0.883851	-0.343161	0.0863275	-0.147475	-0.134997	-0.0525816	0.0816066	0.90151	0.40146	0.740528	0.762542
Arrb2	0.0772815	0.197818	0.134113	0.0329505	-0.178923	0.0070183	-0.0199779	0.734682	-0.235519	0.000831354	-0.186332	0.0476855	0.116471	0.225621	-0.277557	0.00484396	0.000256704	0.997721	-0.0893527	0.325122	0.0571922	-0.0376624	0.0503362	0.2051	-0.203207	0.0730406	-0.0948546	-0.00685596	0.147907	-0.260399	0.0158485	0.480863	0.878256	0.46972	0.103658	0.964202
Arrdc1	0.207095	0.0170412	-0.0452472	0.580031	0.113892	0.167281	0.101814	0.214802	-0.127753	0.126424	-0.0640937	0.686414	-0.236836	0.193131	-0.138943	0.383236	-0.140467	0.393286	-0.373781	0.0318986	0.0218526	-0.25419	-0.177168	-0.268882	-0.296269	-0.259842	-0.276043	-0.199021	-0.290734	-0.318122	-0.281695	0.247308	0.522834	0.249907	0.345671	0.29916
Arrdc2	0.413337	2.6801e-05	0.509468	2.10791e-06	0.207997	0.0119392	0.514342	1.75364e-06	0.648888	5.97072e-08	0.245319	0.271292	0.724819	0.00393508	0.115301	0.602538	0.498842	0.0300829	0.379911	0.0916275	-1.08124	-1.19077	-0.874789	-1.39218	-1.29292	-1.12381	-0.109527	0.20645	-0.310942	-0.211679	-0.0425727	0.740401	0.601418	0.266206	0.652749	0.912193
Arrdc3	0.289651	0.00492967	0.641782	1.21801e-06	0.521548	1.68993e-05	0.616608	1.95862e-06	1.37608	5.78282e-12	0.586489	0.00993023	1.04702	1.88298e-05	0.529364	0.0193728	1.10163	2.92848e-06	2.00409	8.38781e-12	-1.13973	-1.16445	-0.814427	-0.60718	-0.887252	-0.720114	-0.0247164	0.325307	0.532554	0.252482	0.41962	0.970436	0.359619	0.0250777	0.527017	0.175869
Arrdc4	0.681134	4.01921e-09	0.831084	1.88965e-10	0.8597	1.07282e-10	0.962122	1.75752e-11	1.1587	8.09753e-13	0.3246	0.0216513	0.526601	0.00108882	0.346302	0.0139088	0.929179	1.87456e-07	1.07659	1.04086e-08	-1.51762	-2.06033	-1.81659	-1.63357	-1.89492	-1.58521	-0.542706	-0.298967	-0.11595	-0.377302	-0.0675938	0.00197847	0.183679	0.553211	0.112836	0.807655
Arsa	0.329529	1.84992e-06	0.213718	0.000273584	0.225354	0.000158183	0.263679	2.87092e-05	0.190501	0.000767481	0.345855	0.000269166	0.398396	8.83138e-05	0.2601	0.00364419	0.358864	0.0001974	0.237379	0.00756509	0.409591	0.441212	0.588839	0.453275	0.420008	0.49876	0.0316212	0.179248	0.0436842	0.0104174	0.0891693	0.966027	0.401722	0.929822	0.995751	0.705401
Arsb	0.136996	0.00480938	0.103419	0.0258343	0.156169	0.00180171	0.0982041	0.0329918	0.120396	0.0110631	-0.201326	0.00342337	-0.0583637	0.36706	-0.096897	0.127189	-0.0345199	0.581119	0.0149202	0.809992	0.386774	0.132388	0.224092	0.280387	0.0477405	0.253188	-0.254387	-0.162682	-0.106388	-0.339034	-0.133586	0.016955	0.280051	0.251179	0.013432	0.232909
Arsk	0.175206	0.0285676	0.159697	0.0455175	0.283988	0.00114106	0.0340082	0.653117	0.0773419	0.305577	0.479416	0.0102541	0.133406	0.505873	0.411825	0.0243335	0.268037	0.148141	0.339188	0.0655918	0.210706	0.375088	0.268474	0.508489	0.552357	0.470489	0.164382	0.0577677	0.297782	0.34165	0.259783	0.752064	0.907371	0.334815	0.299208	0.45942
Arv1	0.160312	0.0438574	0.126773	0.106168	0.331316	0.000289888	0.521713	1.40408e-06	0.577392	3.17308e-07	0.0515203	0.729702	0.471314	0.00418432	0.120675	0.394989	0.834918	2.24318e-06	0.880416	8.03421e-07	-0.430282	-0.62583	-0.147904	-0.116997	-0.515069	-0.109258	-0.195548	0.282378	0.313285	-0.0847871	0.321024	0.252657	0.234033	0.141746	0.673645	0.164966
Arvcf	0.391154	1.42678e-07	0.366142	3.73591e-07	0.214249	0.000224991	0.534755	1.39613e-09	0.462238	1.21237e-08	0.27712	0.0356981	0.0874149	0.527296	-0.0944604	0.463445	-0.0518471	0.692462	-0.325533	0.020985	-0.467188	-0.785626	-0.724753	-1.25748	-0.591885	-1.05833	-0.318438	-0.257565	-0.790289	-0.124697	-0.591146	0.0311961	0.24292	8.6589e-11	0.53992	1.67882e-05
Asah1	0.407123	2.28794e-10	0.311057	1.39878e-08	0.321567	8.45747e-09	0.363632	1.32052e-09	0.284242	5.04871e-08	0.200164	0.0176963	-0.0696677	0.393768	0.103918	0.1972	0.404592	3.23131e-05	0.345163	0.000207282	0.998572	0.780417	0.587134	1.05917	0.791219	1.03852	-0.218156	-0.411439	0.0605999	-0.207353	0.0399437	0.00615104	0.0154637	0.803136	0.051975	0.942684
Asah2	0.269975	0.00545279	0.228614	0.0160484	0.357725	0.000562619	0.14512	0.10816	0.334687	0.000965903	0.323481	0.0485406	0.209507	0.238656	-0.0285815	0.859135	0.218474	0.186018	-0.0422143	0.797768	-0.717469	-1.06408	-0.662681	-1.05469	-0.62172	-0.600861	-0.346616	0.0547885	-0.337217	0.0957485	0.116608	0.0813306	0.945253	0.0700962	0.922526	0.891134
Asap1	0.257582	0.00179397	0.208602	0.00819308	0.289294	0.000669062	0.464798	3.95591e-06	0.548558	4.55491e-07	0.0624662	0.272037	-0.22609	0.000596683	-0.0754497	0.187468	0.0828306	0.150282	-0.0374352	0.507724	-0.622214	-0.989283	-1.05894	-1.21078	-0.815825	-1.0029	-0.367069	-0.436723	-0.588566	-0.19361	-0.380682	0.00062574	0.00134166	2.57489e-09	0.255476	0.00238579
Asap2	0.0279814	0.750837	0.0387666	0.661223	0.0100622	0.909078	0.227021	0.0175312	0.35276	0.000727781	-0.118018	0.113118	-0.342077	0.000193109	-0.472932	1.29536e-06	-0.151959	0.0475112	-0.284698	0.000700239	0.564274	0.0750626	0.181017	-0.0730535	0.422179	0.179806	-0.489212	-0.383258	-0.637328	-0.142096	-0.384468	0.000190794	0.0216863	7.18179e-09	0.486281	0.0108813
Asap3	0.393931	0.00178452	0.085509	0.451109	-0.0256801	0.820202	0.27936	0.0191494	0.135167	0.228094	0.207133	0.268868	0.391365	0.0590041	0.12824	0.488365	0.0126382	0.948148	-0.0828202	0.669176	0.369824	0.50393	0.576473	0.169551	0.180501	0.123099	0.134106	0.206649	-0.200274	-0.189323	-0.246725	0.747837	0.39865	0.344541	0.569121	0.313711
Asb1	-0.311246	7.19599e-06	-0.266809	4.45241e-05	-0.134244	0.0136719	-0.555567	2.69888e-09	-0.482171	1.99618e-08	-0.255816	0.0585417	0.0308254	0.851812	0.318027	0.0141153	-0.0597014	0.682801	0.00520762	0.967334	-2.24254	-1.79613	-1.91618	-1.7529	-2.18478	-1.75992	0.446412	0.326367	0.489646	0.0577623	0.482629	0.0123728	0.295862	0.00871351	0.907983	0.0138616
Asb13	-0.23565	0.00243892	-0.103512	0.13666	-0.553178	2.56011e-07	-0.281446	0.000563227	-0.321913	0.000146827	-0.69307	4.7837e-05	-0.129767	0.373508	-0.788337	8.63831e-06	-0.155108	0.256404	-0.312652	0.0285469	-1.17771	-1.41044	-1.21741	-1.16969	-1.62572	-1.0515	-0.232727	-0.0397027	0.00802317	-0.448011	0.12621	0.242547	0.892612	0.91056	0.0394732	0.690544
Asb3	0.257548	0.00446164	0.371494	0.000194837	-0.130681	0.122092	0.28746	0.00195992	0.215988	0.0135587	0.598799	5.95628e-05	0.255819	0.0654665	0.304064	0.0215042	0.599857	6.64843e-05	0.512754	0.00037613	0.837567	1.31059	0.690254	1.17113	1.22174	1.18268	0.473019	-0.147314	0.333564	0.384168	0.345109	0.0198024	0.685435	0.130124	0.217906	0.164865
Asb6	-0.403376	3.97926e-08	-0.360999	1.95198e-07	-0.556721	3.40253e-10	-0.0888012	0.0537474	-0.105511	0.0244998	-0.497488	2.77301e-07	-0.144087	0.0564401	-0.54839	5.27614e-08	-0.0721608	0.301754	-0.00548251	0.936067	-0.0190172	-0.00920848	0.21276	0.0806406	-0.11194	6.9557e-05	0.00980876	0.231778	0.0996578	-0.0929227	0.0190868	0.900372	0.19046	0.595376	0.487992	0.92325
Asb7	0.210741	0.000364162	0.190314	0.000969046	0.15367	0.00504322	0.340145	1.50477e-06	0.276024	1.91986e-05	0.788671	6.18157e-05	-0.0431456	0.82762	0.347347	0.0488106	0.559443	0.00295413	0.376056	0.0367226	-1.41894	-1.15987	-1.61319	-1.25484	-0.790748	-1.14787	0.259067	-0.194251	0.164101	0.628188	0.271066	0.515269	0.394172	0.803199	0.00972593	0.463769
Asb8	-0.176977	0.0107917	0.0181229	0.772624	-0.506606	2.98224e-07	-0.527985	1.70381e-07	-0.58762	3.62453e-08	-0.334687	0.000747268	-0.0288221	0.75106	-0.42693	5.20144e-05	-0.472561	2.00389e-05	-0.407035	0.000105984	-0.331772	-0.251206	-0.362356	-0.152168	-0.489248	-0.274201	0.0805657	-0.0305845	0.179604	-0.157476	0.0575706	0.755645	0.780674	0.232073	0.348337	0.903474
Ascc1	0.0664677	0.312418	0.0523592	0.426357	0.0572229	0.383613	0.0313856	0.630485	-0.0807732	0.223849	-0.0631147	0.49375	-0.194101	0.0618763	0.107236	0.240447	-0.110432	0.244909	0.0849496	0.356529	0.693642	0.754974	0.413749	0.870817	0.578109	0.559944	0.061332	-0.279892	0.177175	-0.115532	-0.133697	0.931988	0.169955	0.398139	0.520825	0.288346
Ascc2	0.685055	1.41023e-11	0.956228	6.33637e-14	0.61836	7.24373e-11	0.931697	9.60429e-14	1.00197	2.85756e-14	0.415244	6.14292e-07	0.703806	8.01122e-11	0.330891	1.60234e-05	0.486266	5.04039e-08	0.468885	8.81867e-08	0.364682	0.0767916	0.113465	-0.168103	0.0955203	-0.0808539	-0.287891	-0.251217	-0.532785	-0.269162	-0.445536	0.00223988	0.0335692	6.04435e-10	0.0506252	2.07949e-06
Ascc3	0.142615	0.102756	0.366545	0.000356392	0.46068	3.18365e-05	0.355605	0.000468353	0.650613	4.01016e-07	0.0624572	0.538348	-0.168399	0.129603	0.11031	0.277991	0.0760747	0.458842	0.199827	0.0570811	0.229494	-0.086412	-0.284952	-0.188769	0.189146	-0.0151413	-0.315906	-0.514446	-0.418263	-0.0403482	-0.244635	0.0522852	0.012945	0.00586043	0.810188	0.164674
Asf1a	0.0724944	0.290753	0.130407	0.0668537	0.0943342	0.174214	0.0990212	0.154801	-0.0272452	0.687061	0.352553	0.000338618	0.0425317	0.637802	0.0814859	0.343559	0.272866	0.00381839	0.31302	0.00113568	1.16749	1.16822	1.06038	1.5193	1.46375	1.34921	0.000728227	-0.107107	0.351816	0.296265	0.18172	0.832524	0.662196	0.0258051	0.170005	0.438772
Asf1b	-0.913432	1.07435e-12	-0.991235	3.09528e-13	-0.674398	1.24118e-10	-0.321937	4.46441e-06	-0.305182	8.35386e-06	-0.929802	3.58253e-10	-0.907656	1.70213e-09	-0.814049	3.26545e-09	-0.34328	0.000624475	-0.300149	0.00196065	0.0204733	-0.125149	0.0752337	0.0176248	0.00432763	-0.00150097	-0.145622	0.0547604	-0.00284844	-0.0161456	-0.0219742	0.182517	0.726136	0.842224	0.89438	0.725466
Ash1l	-0.0303198	0.815464	-0.0288301	0.824515	0.166524	0.209748	-0.00551892	0.966085	0.303424	0.0293226	0.053909	0.483085	-0.0348822	0.661483	0.148453	0.0605058	0.0161531	0.834064	0.137057	0.0831122	-0.438998	-0.467521	-0.475438	-0.61737	-0.349951	-0.424579	-0.0285232	-0.0364404	-0.178372	0.0890464	0.0144191	0.859979	0.935157	0.276106	0.869268	0.979487
Ash2l	-0.198761	4.56886e-06	-0.185006	1.10653e-05	-0.187503	9.36822e-06	-0.454095	2.94264e-11	-0.532536	2.2779e-12	-0.0194565	0.72899	-0.142679	0.0194015	0.00644962	0.908272	-0.171725	0.00540243	-0.22178	0.000608237	-0.0765515	0.116991	-0.0357785	0.233524	0.102813	0.204533	0.193543	0.040773	0.310076	0.179364	0.281085	0.0980765	0.891523	0.00215144	0.211297	0.0200095
Asl	-0.0632341	0.278665	-0.137274	0.0275823	-0.197742	0.00289964	-0.02118	0.712305	-0.104443	0.0812276	-0.0646454	0.434105	0.045369	0.601791	-0.0176726	0.828039	0.133393	0.114091	-0.0573534	0.489093	0.995143	1.18041	1.1918	1.04973	0.999864	1.14951	0.185263	0.196658	0.0545899	0.00472032	0.154369	0.330061	0.410673	0.952826	0.945272	0.501891
Asna1	-0.303046	1.03238e-06	-0.275724	3.53509e-06	-0.539753	2.4686e-10	-0.193242	0.000196767	-0.32189	4.55404e-07	-0.101794	0.0935789	0.0570026	0.346297	-0.604386	5.34348e-10	-0.232224	0.000632032	-0.273739	0.000107259	0.493257	0.427664	0.825848	0.540121	0.691667	0.452147	-0.0655924	0.332591	0.0468642	0.198411	-0.0411099	0.466151	0.0157306	0.918424	0.250064	0.62204
Asns	1.12775	1.17769e-13	1.2188	3.37075e-14	1.18923	4.99957e-14	1.04373	4.11588e-13	0.997201	8.51905e-13	1.15704	7.8269e-16	1.10673	2.32106e-15	1.23946	1.80012e-16	1.01744	1.20547e-14	1.10422	2.12185e-15	0.651218	0.703812	0.539494	0.75993	0.683382	0.624515	0.0525936	-0.111724	0.108712	0.0321638	-0.0267036	0.892188	0.40753	0.535463	0.955685	0.742507
Asnsd1	-0.0108059	0.941024	0.0438074	0.765234	-0.242493	0.115264	-0.173639	0.249249	-0.277341	0.0731553	-0.370207	0.0897755	-0.138744	0.546784	-0.177273	0.38684	-0.328217	0.137691	-0.435221	0.0525117	-1.68116	-1.62804	-1.82867	-1.86292	-2.0235	-1.80961	0.0531162	-0.147511	-0.181759	-0.342342	-0.128453	0.935446	0.679215	0.574994	0.393238	0.660406
Asph	-0.0149413	0.763427	0.0693805	0.173659	0.00724914	0.883785	-0.0656202	0.197201	0.0581222	0.249491	-0.0847756	0.119	-0.0514422	0.345412	0.0186142	0.724361	-0.110582	0.0466958	-0.0484714	0.36439	1.13833	1.14877	1.01622	1.03095	1.07006	1.09254	0.0104456	-0.122105	-0.107377	-0.0682667	-0.0457911	0.9113	0.365382	0.178668	0.644483	0.586417
Aspm	0.288327	0.0324196	0.181315	0.16186	0.529944	0.0005016	0.436551	0.0025775	0.755674	1.14891e-05	0.353497	5.65856e-05	0.106229	0.161153	0.690779	1.61408e-09	0.680645	2.28181e-09	0.824899	5.77605e-11	0.586362	0.742722	0.494222	0.649815	0.659621	0.835064	0.15636	-0.0921398	0.0634536	0.0732589	0.248702	0.490821	0.760585	0.855943	0.893137	0.332204
Aspscr1	0.282527	0.000667847	0.383504	2.96949e-05	-0.0774783	0.275197	0.228981	0.00373098	0.122379	0.0903508	-0.0431392	0.5266	0.258071	0.00108927	-0.0985302	0.154838	0.0258171	0.705519	0.0784026	0.253874	0.924509	0.895573	0.802332	0.873071	0.594977	0.714428	-0.0289369	-0.122178	-0.0514385	-0.329533	-0.210081	0.783716	0.516197	0.576325	0.0404548	0.0915439
Asrgl1	0.0178023	0.742739	0.00714685	0.895576	-0.138646	0.0195972	-0.178605	0.00410539	-0.196118	0.00194	-0.152079	0.243547	-0.0194502	0.88678	0.0572064	0.648589	-0.181712	0.174114	-0.116203	0.371373	0.16331	0.350866	0.0166799	0.236268	-0.0095024	0.157966	0.187557	-0.14663	0.0729589	-0.172812	-0.00534363	0.240671	0.889937	0.764831	0.332866	0.864577
Aste1	0.0756693	0.318057	0.46052	6.85843e-06	0.223492	0.00705216	0.525387	1.15911e-06	0.835128	1.0993e-09	-0.0854356	0.593404	0.00647154	0.970194	0.154726	0.319203	0.176947	0.269628	0.588274	0.000611977	-0.242747	-0.302697	-0.806501	-0.482369	-0.389811	-0.6105	-0.0599499	-0.563753	-0.239622	-0.147064	-0.367753	0.679203	0.0892236	0.104848	0.521652	0.0711764
Asxl1	-0.0555507	0.445495	-0.044713	0.53828	-0.0577244	0.428358	-0.00757944	0.916356	-0.00706973	0.921862	0.204552	0.00240865	0.183165	0.00760318	0.279319	0.000103786	0.396911	1.01085e-06	0.444387	1.54394e-07	-0.687904	-0.351954	-0.455247	-0.238743	-0.426381	-0.281235	0.335951	0.232657	0.449161	0.261523	0.40667	0.0167233	0.237335	0.000785925	0.196207	0.0111021
Asxl2	-0.0276746	0.797802	-0.111979	0.309146	0.0506484	0.639548	-0.19472	0.0859676	0.0081815	0.93937	0.0693551	0.435739	0.184453	0.0573551	0.195438	0.0331442	0.0758314	0.400805	0.133805	0.139864	-0.509954	-0.366063	-0.250271	-0.387798	-0.406658	-0.238487	0.143891	0.259683	0.122156	0.103296	0.271467	0.582841	0.220442	0.627668	0.815448	0.267601
Asxl3	-0.418892	0.01523	-0.585307	0.00174459	-0.272829	0.0947422	-0.486821	0.00623317	-0.358756	0.0321482	-0.288919	0.111164	-0.401667	0.0530806	-0.240266	0.174097	-0.400104	0.0371995	-0.460196	0.0173331	-1.0513	-0.956167	-0.769528	-1.13465	-0.849375	-0.896626	0.0951327	0.281771	-0.0833495	0.201925	0.154673	0.96735	0.684057	0.720093	0.814758	0.87031
Atad1	0.0601619	0.126712	0.132666	0.00250774	0.143529	0.00132744	-0.0627287	0.112815	0.00497962	0.895785	0.129819	0.197176	-0.171515	0.101461	0.240146	0.0216993	-0.0870393	0.385991	0.0562145	0.571682	0.521215	0.630606	0.207941	0.58046	0.602422	0.499417	0.109391	-0.313274	0.059245	0.0812076	-0.0217979	0.693219	0.105847	0.929427	0.819314	0.792589
Atad2	-0.559682	1.46686e-06	-0.648832	2.08435e-07	-0.151858	0.0661276	-0.447108	2.28614e-05	-0.20608	0.0162638	-0.32113	0.000244452	-0.654415	1.28297e-08	-0.0500154	0.5031	-0.220932	0.00665378	0.00640415	0.93143	0.98822	1.09249	0.97535	1.201	1.23577	1.2186	0.104273	-0.0128698	0.212779	0.247549	0.230377	0.706592	0.936222	0.280399	0.347237	0.293558
Atad2b	0.377578	0.000190707	0.43479	4.34022e-05	0.670211	1.6729e-07	0.389033	0.000141227	0.605823	6.46553e-07	0.048168	0.638236	0.0917907	0.40526	-0.109298	0.292669	-0.0983277	0.353477	-0.103865	0.323526	-0.124802	-0.910385	-0.458797	-0.843973	-0.454811	-0.622439	-0.785583	-0.333995	-0.719171	-0.330009	-0.497637	1.34345e-08	0.0556697	1.40713e-06	0.127684	0.00226716
Atad3a	0.0602874	0.174677	0.488611	1.81172e-09	0.00391146	0.927954	0.292764	2.54446e-06	0.455379	5.07478e-09	-0.19017	0.0167926	0.202991	0.0134487	-0.12843	0.0923211	0.0408792	0.583769	0.304292	0.000345344	-0.0376192	-0.172352	-0.315288	-0.192921	-0.289878	-0.29326	-0.134733	-0.277669	-0.155302	-0.252259	-0.255641	0.158002	0.0326924	0.0956606	0.0738023	0.0121356
Atad5	-0.688654	1.17314e-06	-0.479908	8.37334e-05	-0.301944	0.00471311	-0.752383	3.74069e-07	-0.36685	0.00101975	-0.746162	1.51403e-09	-0.580849	2.69671e-07	-0.556908	1.8149e-07	-0.963854	1.96205e-11	-0.70548	4.39328e-09	0.352559	0.0978424	0.239674	0.013785	0.29583	0.140913	-0.254716	-0.112885	-0.338774	-0.0567282	-0.211645	0.0805438	0.627656	0.0113247	0.826843	0.202726
Ate1	-0.0190738	0.73724	0.0486187	0.397346	0.228157	0.000726321	0.144845	0.018556	0.264242	0.000170603	0.189512	0.0307696	-0.0943446	0.310077	0.496891	2.62784e-06	0.256202	0.00529111	0.307818	0.0010579	-0.200747	0.0746579	-0.346274	-0.147654	0.0176961	-0.0811238	0.275405	-0.145527	0.0530932	0.218444	0.119624	0.0767515	0.426527	0.984441	0.336935	0.657868
Atf1	0.0147349	0.667885	0.144688	0.000493875	0.139718	0.000674424	-0.0694845	0.0554181	-0.088513	0.017785	-0.092397	0.328811	-0.114191	0.260592	-0.183994	0.0589153	-0.283649	0.00680977	-0.226503	0.0243665	-1.39833	-1.7176	-1.67739	-1.54374	-1.5047	-1.60359	-0.319261	-0.27905	-0.145405	-0.106368	-0.205253	0.00181195	0.0851701	0.182304	0.491703	0.0537861
Atf2	0.325518	1.78513e-07	0.115915	0.00828964	0.240486	9.40785e-06	0.179495	0.000237013	0.0871186	0.0380338	0.3621	2.76197e-05	0.0192993	0.853806	0.0506173	0.477063	0.107888	0.142865	-0.00532729	0.940871	-1.08951	-1.27602	-1.18153	-1.18275	-1.05055	-1.15863	-0.186511	-0.0920261	-0.0932438	0.0389539	-0.0691248	0.0650929	0.547168	0.302267	0.934739	0.483906
Atf3	2.66153	9.28363e-13	3.32767	1.65322e-14	3.42387	9.60339e-15	3.07334	6.83222e-14	3.3507	1.35294e-14	2.58853	4.54309e-13	3.25983	2.80818e-15	3.46693	1.98551e-16	2.94265	2.06343e-14	3.31659	7.53639e-16	0.418426	0.370473	0.253919	0.295596	0.2723	0.204349	-0.0479525	-0.164507	-0.12283	-0.146126	-0.214077	0.951806	0.831383	0.816569	0.850757	0.616388
Atf4	0.852302	3.055e-12	0.864112	2.45659e-12	0.799544	8.47231e-12	0.600489	7.46482e-10	0.485737	1.78469e-08	1.98686	6.03472e-21	2.1765	9.63355e-22	2.04267	3.33805e-21	1.90916	1.42981e-20	1.87616	2.04633e-20	-1.12257	0.118321	0.187861	0.265309	0.01032	0.185065	1.24089	1.31043	1.38788	1.13289	1.30763	6.74353e-40	3.04033e-32	2.06428e-49	7.78694e-19	8.32427e-36
Atf5	1.81611	8.69651e-17	1.74759	1.64012e-16	1.66422	3.60765e-16	1.83392	7.44718e-17	1.55662	1.05716e-15	2.07803	1.08473e-13	2.64442	9.04484e-16	2.1075	7.80186e-14	2.25376	2.09984e-14	1.89542	7.70325e-13	-0.431808	0.00647275	0.453974	-0.0983314	-0.171003	-0.0166009	0.438281	0.885783	0.333477	0.260805	0.415207	0.0205024	0.000337224	0.0943929	0.349395	0.044183
Atf6	0.593859	8.74786e-07	0.766187	2.52804e-08	0.666926	1.80696e-07	0.601355	7.4233e-07	0.779758	1.89496e-08	0.627018	1.5401e-09	0.760371	6.70072e-11	0.640359	9.78258e-10	0.5896	5.40535e-09	0.703373	1.78159e-10	0.178157	0.148685	0.163228	0.0970632	0.214176	0.163272	-0.0294726	-0.0149289	-0.081094	0.0360192	-0.0148853	0.75325	0.928613	0.435276	0.956261	0.834112
Atf6b	0.0270406	0.518951	0.141702	0.00303552	-0.070053	0.106615	-0.0897815	0.0433131	-0.0680485	0.115678	-0.339965	0.00129178	0.00484321	0.959902	-0.398154	0.000269427	-0.282501	0.00603905	-0.314529	0.0025682	-0.131385	-0.461125	-0.255668	-0.376888	-0.498423	-0.323188	-0.32974	-0.124283	-0.245502	-0.367038	-0.191803	0.0112866	0.492587	0.0184448	0.0148916	0.154242
Atf7	0.222567	0.0310155	0.330521	0.00279222	0.231371	0.0257264	0.122412	0.213846	0.264847	0.0122221	0.796594	1.28858e-07	0.797317	4.07002e-07	0.415553	0.00085361	0.782927	2.21864e-07	0.731383	6.03927e-07	-2.69428	-2.52318	-2.23317	-2.25169	-2.13274	-2.05463	0.171096	0.461106	0.442584	0.561536	0.639645	0.495021	0.0653172	0.0189167	0.0205021	0.00189252
Atf7ip	0.174887	0.0576073	0.0587856	0.503977	0.0533848	0.543149	-0.163039	0.0759372	-0.181718	0.0500051	0.0988874	0.126813	-0.14085	0.0402491	-0.0389741	0.538707	-0.136655	0.041317	-0.182596	0.00819187	0.560808	0.462175	0.338247	0.553147	0.483702	0.585931	-0.098633	-0.222561	-0.0076611	-0.0771059	0.0251231	0.436002	0.270918	0.820087	0.710158	0.985319
Atg10	0.129309	0.317693	0.223155	0.0938062	-0.0319715	0.805712	0.185122	0.157824	0.291111	0.0295907	0.558418	0.0160377	-0.122343	0.647417	0.33649	0.136379	0.511525	0.0299462	0.683105	0.00394702	-0.273581	0.178365	-0.540327	0.187496	0.212153	0.123754	0.451946	-0.266746	0.461077	0.485734	0.397335	0.30836	0.432	0.274003	0.285584	0.379683
Atg101	0.249981	0.00114507	0.0608883	0.359766	-0.0178075	0.786455	0.39678	9.403e-06	0.0904526	0.176798	0.324855	0.0013129	-0.00978191	0.920107	-0.0741191	0.419649	0.30143	0.00277448	0.235506	0.015006	0.350938	0.294823	0.283726	0.48805	0.429568	0.260238	-0.0561146	-0.0672122	0.137112	0.0786304	-0.0906999	0.652446	0.710046	0.546249	0.821823	0.52485
Atg12	0.399537	1.92223e-07	0.315111	4.65872e-06	0.404898	1.61098e-07	0.616211	3.02928e-10	0.571261	9.48505e-10	0.500402	2.99166e-06	0.46266	2.01597e-05	0.627398	7.07442e-08	0.740747	4.70995e-09	0.623373	9.32875e-08	-0.422737	-0.206299	-0.303597	-0.375454	-0.325125	-0.301602	0.216438	0.119141	0.047283	0.0976122	0.121136	0.114065	0.434723	0.898996	0.68957	0.540128
Atg13	0.547519	3.11956e-10	0.120512	0.0120484	0.215724	9.76907e-05	0.319883	8.39719e-07	-0.0191435	0.660449	0.523617	5.71885e-06	-0.0796112	0.434437	0.124275	0.184153	0.591944	1.0669e-06	0.172857	0.072106	-0.507402	-0.60232	-0.718401	-0.32122	-0.537394	-0.240875	-0.0949185	-0.210999	0.186182	-0.0299922	0.266527	0.439544	0.240105	0.285634	0.868187	0.0794829
Atg14	0.44466	1.45553e-05	0.0580272	0.456891	0.176381	0.0317573	0.287156	0.00133004	0.14185	0.0756896	0.15621	0.0991722	0.0336415	0.737175	0.223865	0.0202696	0.216069	0.0276092	0.105176	0.263754	0.65859	0.706322	0.616853	0.626124	0.371722	0.582824	0.0477322	-0.0417366	-0.0324655	-0.286867	-0.0757658	0.934531	0.885987	0.69474	0.106375	0.653301
Atg16l1	-0.130483	0.0112727	-0.131408	0.0110196	-0.0904206	0.0654614	-0.249735	4.6263e-05	-0.302154	4.74315e-06	-0.231875	0.00456028	-0.215629	0.0117733	-0.054355	0.460391	-0.326612	0.000245844	-0.279658	0.00102686	0.111513	0.142393	0.0428753	0.129651	0.00877929	0.0303977	0.0308805	-0.0686374	0.0181378	-0.102733	-0.0811151	0.961317	0.586262	0.94361	0.523335	0.48012
Atg16l2	0.237995	0.028996	0.0486863	0.639731	0.183369	0.085533	0.136325	0.194031	0.123765	0.232107	0.44012	0.0207465	0.582502	0.00601223	0.445508	0.0180193	0.43378	0.0253302	0.64524	0.00118486	-0.783727	-0.460003	-0.1695	-0.195901	-0.519218	-0.436562	0.323724	0.614227	0.587826	0.264509	0.347166	0.420768	0.0975545	0.0534467	0.616285	0.456539
Atg2a	0.168991	0.0485722	-0.104734	0.210488	-0.0806747	0.328694	-0.140478	0.0984787	-0.243113	0.00756977	0.214121	0.0116163	0.0679308	0.42793	-0.00120066	0.98794	-0.0942064	0.255783	-0.331115	0.000495782	-0.0546508	0.019839	0.1169	-0.148496	-0.017677	-0.0133172	0.0744898	0.171551	-0.0938457	0.0369738	0.0413336	0.820009	0.471721	0.465774	0.933912	0.946136
Atg2b	0.00778364	0.919302	0.145282	0.071688	0.177811	0.0307687	0.0573057	0.459148	0.345087	0.000258153	-0.263923	0.00193	-0.0113384	0.886203	-0.057815	0.442789	0.0116043	0.878304	0.104869	0.170632	0.0190044	-0.216326	-0.135836	-0.221891	-0.25143	-0.0274943	-0.235331	-0.15484	-0.240895	-0.270435	-0.0464987	0.0835878	0.420662	0.0601672	0.1985	0.703009
Atg3	0.0667775	0.207172	0.181856	0.00234157	0.360728	1.70576e-06	0.243379	0.000168529	0.302427	1.49236e-05	0.0982785	0.11197	0.0392058	0.53626	0.108776	0.0789867	-0.0141192	0.816981	0.0263965	0.663278	0.386817	0.133781	0.235885	0.111228	0.417513	0.128519	-0.253036	-0.150932	-0.275588	0.0306963	-0.258298	0.0121642	0.338053	0.00311463	0.950466	0.0183166
Atg4b	-0.0206098	0.574882	0.0662702	0.0835056	-0.0889062	0.0247038	0.103221	0.0106386	0.0774639	0.0457019	0.129314	0.0718037	-0.105592	0.157304	0.185927	0.0119958	0.370532	1.75384e-05	0.34366	4.38285e-05	0.0782384	0.354738	-0.11952	0.345529	0.230154	0.347633	0.276499	-0.197758	0.26729	0.151915	0.269395	0.0122018	0.236136	0.0111069	0.364279	0.0303703
Atg4c	0.220845	0.00224612	0.215433	0.0028516	0.297159	0.00015132	0.170163	0.013536	0.246821	0.000844619	0.562646	0.000758086	-0.103876	0.551175	0.541822	0.00100572	0.566978	0.000829336	0.480306	0.00341853	-0.566059	-0.264706	-0.903334	-0.272375	-0.167648	-0.129668	0.301353	-0.337275	0.293684	0.398411	0.436391	0.334646	0.205893	0.349134	0.165096	0.0712829
Atg4d	-0.20499	0.000853474	-0.424566	2.39288e-07	-0.238074	0.000216301	-0.407547	3.94691e-07	-0.633137	6.78514e-10	0.0245021	0.892419	-0.141864	0.49414	-0.121724	0.505841	-0.0753792	0.688513	-0.787159	0.000696749	-2.1006	-1.98329	-1.75248	-2.2475	-1.87193	-1.77896	0.117317	0.348124	-0.1469	0.228677	0.321647	0.768828	0.436269	0.468501	0.47688	0.218632
Atg5	-0.185907	0.00299623	-0.0919664	0.10545	-0.0597577	0.280542	-0.0421907	0.441972	-0.0266779	0.623558	0.11933	0.25166	-0.175853	0.1283	0.0415993	0.685062	0.260781	0.0174894	0.34995	0.00203429	-0.273078	-0.139891	-0.313755	0.127153	0.062924	0.0476773	0.133187	-0.0406766	0.400231	0.336002	0.320756	0.706212	0.687075	0.0136262	0.132732	0.152731
Atg7	0.0729918	0.139069	0.0563341	0.249501	-0.06673	0.176639	0.00681914	0.886835	-0.00436746	0.927035	0.0782545	0.411568	0.272844	0.0111539	-0.132356	0.173887	0.0912462	0.345824	0.107713	0.263186	-0.0135123	-0.0721798	0.226772	0.10383	-0.00286562	0.062533	-0.0586675	0.240284	0.117342	0.0106467	0.0760453	0.548571	0.300764	0.607644	0.961631	0.767596
Atg9a	0.00700416	0.930326	-0.10377	0.209032	0.0769727	0.342559	-0.0700692	0.388539	-0.0692126	0.392287	0.187743	0.0673162	0.108915	0.314375	0.230428	0.0259226	0.128965	0.208572	0.00451964	0.964259	-0.583175	-0.442058	-0.371183	-0.522243	-0.41177	-0.395885	0.141117	0.211992	0.0609319	0.171405	0.18729	0.527916	0.421201	0.862035	0.550919	0.433449
Atic	-0.114599	0.00801366	0.123295	0.00490001	-0.202562	5.79211e-05	-0.174529	0.000270431	-0.101424	0.0165585	-0.30795	3.73476e-06	-0.0283686	0.583828	-0.277175	1.57377e-05	-0.334347	1.14152e-06	-0.136439	0.0132121	0.827197	0.753729	0.675853	0.79376	0.636242	0.668541	-0.0734679	-0.151344	-0.033436	-0.190955	-0.158655	0.359351	0.245998	0.527698	0.110437	0.0890665
Atl1	0.808952	8.40712e-08	0.655362	2.05487e-06	0.852018	3.93355e-08	0.816663	7.57741e-08	0.682133	9.1207e-07	0.93799	1.97774e-06	0.386809	0.0393756	0.608081	0.000579284	0.628037	0.000565334	0.484775	0.00535429	0.736128	0.52153	0.468389	0.563007	0.88738	0.556102	-0.214599	-0.267739	-0.173121	0.151252	-0.180026	0.324479	0.43383	0.416683	0.779304	0.475611
Atl2	-0.0386582	0.307403	0.154094	0.000598893	0.099409	0.0148428	0.197742	4.76503e-05	0.309423	1.62973e-07	0.235962	0.0076971	0.153396	0.0795737	0.437098	1.58237e-05	0.40243	5.08681e-05	0.683228	1.56775e-08	0.280537	0.627208	0.267391	0.662428	0.564147	0.491237	0.346671	-0.0131451	0.381892	0.283611	0.2107	0.00713694	0.943243	0.00123046	0.0811781	0.21501
Atl3	-0.0218398	0.712912	-0.0980539	0.111527	0.174436	0.00820604	-0.0340904	0.566928	0.0710461	0.239755	-0.00259813	0.970524	-0.272407	0.000892129	0.124515	0.0858265	-0.0678176	0.341862	0.0116179	0.868937	-0.168922	-0.217086	-0.355886	-0.227121	-0.14444	-0.199567	-0.0481635	-0.186964	-0.0581991	0.0244819	-0.0306448	0.608566	0.32247	0.495302	0.994536	0.70372
Atm	-0.165183	0.238562	-0.0630967	0.646654	-0.0398753	0.77091	-0.266312	0.0664978	0.0136354	0.920117	0.0274209	0.832806	-0.095834	0.492931	0.212151	0.106855	-0.0400398	0.761891	0.144662	0.270456	0.336671	0.621667	0.278464	0.497682	0.572941	0.597832	0.284996	-0.0582067	0.161012	0.23627	0.261161	0.44516	0.907798	0.723724	0.689656	0.530398
Atmin	0.319484	4.26054e-07	0.327709	3.08286e-07	0.177057	0.000420414	0.124699	0.00691466	0.105169	0.0188383	-0.358621	0.017776	-0.39641	0.0181007	-0.474202	0.00263451	-0.408464	0.00948934	-0.394231	0.0108561	-2.19146	-2.83692	-2.92321	-2.68313	-2.86565	-2.72891	-0.645462	-0.731752	-0.491672	-0.674184	-0.537451	4.4583e-05	0.000257168	0.00139611	0.00033229	0.00248236
Atn1	0.0249927	0.736657	0.0927286	0.222263	-0.0286335	0.700925	0.171866	0.0305888	-0.0212653	0.774332	-0.246121	0.346415	0.488579	0.0719031	-0.441342	0.101529	-0.37728	0.171103	-0.813501	0.00762624	-2.49405	-2.91578	-2.10548	-3.29526	-2.77	-3.04221	-0.42173	0.388569	-0.801209	-0.275953	-0.548157	0.10853	0.375419	0.00130967	0.404665	0.0365869
Atoh8	-0.0536365	0.561056	-0.438949	0.000162872	0.383473	0.000529917	-0.0448869	0.626241	-0.197417	0.0435268	-0.340687	0.0261001	-0.404225	0.0148992	-0.16609	0.250475	-0.279862	0.0654431	-0.777909	2.67063e-05	-0.642144	-1.19398	-0.589138	-1.22447	-0.922055	-0.882747	-0.551831	0.0530061	-0.582329	-0.279911	-0.240603	0.00137925	0.966692	0.0028217	0.258411	0.317832
Atox1	-0.245347	0.00719506	-0.290905	0.00214297	-0.388487	0.000158504	-0.157319	0.066797	-0.358255	0.000346394	-0.24699	0.000964379	-0.021112	0.752871	-0.000274472	0.996653	0.240493	0.00117359	0.17211	0.0141398	0.452885	0.83339	0.717594	0.973195	0.448486	0.845721	0.380504	0.264708	0.52031	-0.00439964	0.392836	0.00565263	0.143778	5.88309e-05	0.951246	0.00943898
Atp10a	-0.0890255	0.213212	0.00590153	0.932687	-0.00385028	0.956024	-0.0612736	0.385802	0.112663	0.119093	0.0153484	0.811787	0.202483	0.00573611	0.175327	0.0105407	0.18275	0.00886137	0.368568	5.9932e-06	-1.20634	-1.02601	-1.00867	-0.950732	-1.0982	-0.961405	0.180331	0.197671	0.255609	0.108142	0.244936	0.278751	0.287188	0.055106	0.712693	0.174888
Atp11a	-0.209418	0.014227	-0.252374	0.00435251	-0.0967745	0.223704	-0.317929	0.000683595	-0.230307	0.00795908	-0.361353	0.000479292	-0.530325	1.22946e-05	-0.383281	0.000248604	-0.462471	3.59496e-05	-0.604616	8.69868e-07	-1.24376	-1.53675	-1.5062	-1.62026	-1.39893	-1.39204	-0.292983	-0.262438	-0.376491	-0.155167	-0.148277	0.0343469	0.11352	0.000564977	0.470505	0.295628
Atp11b	0.135477	0.0287087	0.0588408	0.315243	0.227346	0.000897043	0.0706932	0.229975	0.119207	0.0504012	0.471538	0.000185942	0.36358	0.00403949	0.278293	0.0155962	0.308439	0.00918962	0.203437	0.0733039	-1.3769	-1.31189	-1.06444	-1.28	-1.02698	-1.15514	0.0650067	0.312463	0.0968946	0.349916	0.221759	0.92597	0.142594	0.794566	0.111885	0.361162
Atp11c	-0.0290057	0.698932	-0.0135973	0.856501	0.27682	0.00141257	0.0291396	0.697131	0.175613	0.0271509	0.336177	0.00883879	0.166609	0.210828	0.466803	0.000506002	0.293964	0.0221114	0.416014	0.00174196	-0.162846	0.0536163	0.0600673	0.0973533	0.233321	0.10752	0.216462	0.222913	0.260199	0.396166	0.270365	0.375146	0.522834	0.198985	0.168313	0.224347
Atp13a1	0.0423377	0.303272	0.16445	0.000704665	0.0188478	0.642751	0.0439002	0.286488	0.174182	0.000406553	-0.109355	0.111856	0.18763	0.0107907	-0.0259504	0.696795	-0.115848	0.0951747	-0.0298855	0.655526	0.468658	0.423298	0.497089	0.264805	0.316546	0.303823	-0.0453599	0.028431	-0.203853	-0.152111	-0.164835	0.553247	0.976692	0.0150875	0.250666	0.118113
Atp13a2	0.291528	8.61764e-06	0.238916	8.90671e-05	0.162508	0.00295149	0.209094	0.00033674	0.124278	0.0164712	0.10616	0.443579	0.118787	0.434778	0.00240496	0.986087	0.196041	0.167667	-0.0907013	0.524152	-1.2371	-1.37423	-1.30291	-1.42124	-1.39221	-1.22767	-0.137129	-0.065812	-0.184141	-0.155113	0.0094264	0.34358	0.595026	0.160473	0.396081	0.836767
Atp13a3	-0.0556137	0.354729	-0.0330329	0.579549	0.0769147	0.205471	-0.216784	0.00175552	-0.0522395	0.383701	-0.0461337	0.531914	-0.583411	1.8186e-07	-0.475161	1.53457e-06	-0.416059	1.22026e-05	-0.437206	5.73262e-06	-1.63624	-2.18106	-2.17476	-2.01107	-1.61495	-1.82622	-0.544819	-0.538521	-0.37483	0.0212958	-0.18998	2.47434e-05	0.000407831	0.00129257	0.983891	0.158981
Atp1a1	0.0867643	0.010838	0.170819	2.97059e-05	0.342782	2.43375e-09	0.212547	2.08027e-06	0.259484	1.41405e-07	-0.219677	0.000169565	-0.11828	0.0246672	-0.108389	0.0366867	-0.266652	1.63283e-05	-0.33485	6.13359e-07	0.601901	0.151172	0.31362	0.0083407	0.295999	0.123405	-0.450728	-0.28828	-0.59356	-0.305901	-0.478496	7.25131e-09	0.0159778	4.61244e-15	0.00414506	1.9416e-08
Atp1b3	-0.231235	0.000259513	-0.267745	5.71553e-05	-0.176968	0.00266207	-0.336673	3.85668e-06	-0.438114	1.14961e-07	-0.368693	0.000325765	-0.68175	1.41056e-07	-0.243687	0.00996225	-0.408544	0.000113407	-0.393549	0.000165782	-0.820708	-0.87505	-1.23576	-0.761275	-0.940624	-0.878521	-0.0543419	-0.415047	0.0594337	-0.119916	-0.0578132	0.631826	0.0208502	0.958749	0.502169	0.607832
Atp23	-0.417915	1.0388e-05	-0.275543	0.000799328	-0.377285	3.4148e-05	-0.503943	1.04545e-06	-0.651855	2.9682e-08	-0.478902	0.000628843	-0.212518	0.110931	-0.320836	0.0123545	-0.480816	0.000721617	-0.392626	0.00354041	-0.326041	-0.288059	-0.23195	-0.0743361	-0.380711	-0.311562	0.0379822	0.0940911	0.251705	-0.0546697	0.0144792	0.90675	0.886412	0.144066	0.769046	0.980858
Atp2a2	-0.0930373	0.0509027	0.14393	0.00469479	0.284729	6.10675e-06	0.0923061	0.0524462	0.332719	8.2488e-07	-0.323405	9.88896e-07	-0.396751	4.53815e-08	-0.255793	2.607e-05	-0.265916	1.63843e-05	-0.178791	0.0012969	0.356773	-0.184973	-0.184449	-0.155989	0.126424	-0.00285796	-0.541746	-0.541222	-0.512761	-0.230348	-0.359631	4.96606e-10	2.02372e-06	1.20477e-09	0.0752753	0.000289429
Atp2b1	0.404243	3.90281e-08	0.537416	5.56103e-10	0.523794	8.22203e-10	0.537211	5.57256e-10	0.710927	6.75468e-12	0.152717	0.00714132	-0.0711284	0.188083	0.0242498	0.643195	0.171328	0.00309113	0.161417	0.00483577	0.468354	-0.0316363	-0.143425	-0.0811535	0.217557	0.102098	-0.499991	-0.611779	-0.549508	-0.250797	-0.366256	3.53161e-10	1.60665e-08	1.63462e-12	0.040832	3.44246e-05
Atp2b4	0.277025	0.0449388	0.0140826	0.914989	0.422872	0.0040611	-0.102857	0.440423	0.0185532	0.887105	0.0378324	0.70466	-0.379899	0.00229258	-0.0940108	0.351237	-0.181039	0.0891194	-0.44109	0.00029279	0.278938	-0.235427	-0.156916	-0.177594	0.0505659	0.207769	-0.514365	-0.435853	-0.456532	-0.228372	-0.0711686	0.00114222	0.063343	0.00112926	0.415126	0.664207
Atp2c1	-0.167154	0.00062775	-0.305069	7.096e-07	-0.0436592	0.290006	-0.244698	1.14309e-05	-0.249788	8.78127e-06	-0.112981	0.198849	-0.677398	2.10616e-07	-0.40216	0.00010835	-0.381567	0.000226579	-0.498264	8.51465e-06	-0.627913	-0.967958	-0.980807	-0.860654	-0.551894	-0.747028	-0.340045	-0.352894	-0.232742	0.0760189	-0.119116	0.0103516	0.0311118	0.0728979	0.888003	0.347126
Atp5a1	-0.121858	0.0226471	-0.170526	0.00270135	-0.0487193	0.330415	0.0222599	0.652878	-0.0351077	0.48002	-0.189697	0.00300633	-0.404079	3.9314e-07	-0.088299	0.135507	-0.231335	0.000511466	-0.156229	0.0118621	0.747063	0.709873	0.512889	0.628179	0.682768	0.495846	-0.0371906	-0.234174	-0.118884	-0.0642948	-0.251217	0.612404	0.134463	0.146526	0.633762	0.0176156
Atp5b	-0.11452	0.0211363	-0.238176	6.0699e-05	0.00312897	0.945491	-0.111623	0.0241135	-0.204553	0.00029073	-0.160826	0.00340179	-0.202146	0.00044612	-0.12951	0.0149153	0.0928745	0.0717069	0.16654	0.0025679	0.704718	0.571862	0.74138	1.07611	0.659413	0.908757	-0.132856	0.0366614	0.371388	-0.0453048	0.204039	0.136415	0.922757	0.000150519	0.704435	0.156271
Atp5c1	-0.381686	1.52911e-07	-0.440442	2.01288e-08	-0.198531	0.000363405	-0.27804	9.52603e-06	-0.348522	5.25911e-07	-0.419076	3.53303e-07	-0.459818	1.00082e-07	-0.234192	0.000612894	-0.617919	4.50814e-10	-0.541661	4.79468e-09	0.669732	0.630973	0.646815	0.476007	0.633535	0.329008	-0.0387589	-0.0229167	-0.193725	-0.0361967	-0.340723	0.670177	0.859964	0.0172052	0.762979	0.00068441
Atp5d	0.0218409	0.785206	-0.0290899	0.717028	-0.112721	0.171419	-0.119029	0.149956	-0.310621	0.00107091	-0.507637	2.24083e-06	-0.276296	0.00248271	-0.243764	0.00606108	-0.557805	5.57944e-07	-0.607336	1.42525e-07	1.30373	1.16775	1.05367	1.00451	0.77585	0.863498	-0.135984	-0.250059	-0.299218	-0.527884	-0.440235	0.356117	0.198996	0.0166324	0.00352671	0.00262931
Atp5e	-0.060765	0.627116	-0.0847846	0.499937	-0.315608	0.0202753	-0.00293844	0.981189	-0.284045	0.0337801	0.116282	0.209257	-0.152783	0.107801	-0.0391457	0.667719	0.249769	0.010914	0.096039	0.297374	1.76994	2.03525	1.68765	2.13171	1.95018	2.01025	0.265312	-0.0822864	0.361767	0.180243	0.240307	0.229327	0.791927	0.0841323	0.654725	0.359299
Atp5g1	-0.212381	0.0024086	-0.165859	0.0128689	-0.212394	0.00241267	-0.140507	0.0307608	-0.267826	0.000321551	0.127292	0.485262	0.190451	0.34221	0.0316906	0.861244	0.147763	0.428038	-0.335164	0.093546	-4.85297	-4.63505	-4.56643	-4.94217	-4.53386	-4.58972	0.217915	0.28654	-0.0892042	0.319107	0.263245	0.38649	0.254574	0.714535	0.246622	0.331893
Atp5g3	-0.269949	0.0041518	-0.290541	0.00241054	-0.402497	0.000127016	-0.372242	0.000277894	-0.553952	3.21689e-06	-0.129537	0.0921779	-0.313493	0.000331605	-0.126717	0.0988852	-0.204883	0.010823	-0.43109	6.43734e-06	0.712355	0.983129	0.686476	0.829027	0.855497	0.871208	0.270775	-0.0258788	0.116672	0.143142	0.158853	0.0685576	0.874859	0.556713	0.616285	0.481797
Atp5h	-0.0779653	0.523384	-0.145754	0.240353	-0.285469	0.029216	-0.0263731	0.828169	-0.257253	0.0463927	-0.449763	9.02445e-06	-0.633604	1.1522e-07	-0.363202	0.000120215	-0.411999	3.15116e-05	-0.37399	9.40157e-05	-1.01841	-1.11495	-1.52967	-1.14419	-1.38445	-1.40957	-0.0965437	-0.511266	-0.125779	-0.366043	-0.391165	0.636837	0.0150253	0.363896	0.118314	0.0212949
Atp5j	-0.263333	7.4891e-05	-0.363833	1.64445e-06	-0.245815	0.000154362	-0.225887	0.000354828	-0.350086	2.60597e-06	0.0538521	0.503769	-0.173734	0.0433666	0.0364554	0.649528	0.0125865	0.875729	-0.0785504	0.333666	0.968086	1.26208	1.17424	1.24681	1.29774	1.21845	0.293997	0.206157	0.278724	0.329651	0.250366	0.081753	0.407779	0.116905	0.0811013	0.179877
Atp5j2	-0.199725	0.0599034	-0.252811	0.020792	-0.315072	0.00553145	-0.133441	0.195615	-0.338373	0.00331138	-0.12205	0.0918526	-0.117137	0.108185	0.258292	0.0010993	0.078119	0.271628	0.0899979	0.206851	1.31812	1.88428	1.43707	1.73886	1.40271	1.52099	0.566161	0.118954	0.420745	0.0845935	0.202872	1.39755e-05	0.627727	0.00157694	0.853058	0.308313
Atp5k	-0.343581	0.000451579	-0.507659	6.99102e-06	-0.373802	0.00020241	-0.319418	0.000873015	-0.594642	9.07244e-07	-0.15273	0.0546685	-0.317292	0.00046239	-0.00818505	0.914066	-0.413108	1.75804e-05	-0.661034	1.30792e-08	1.21455	1.5662	1.38888	1.13736	1.39558	1.11104	0.351649	0.174333	-0.0771833	0.181034	-0.10351	0.0385586	0.429101	0.55792	0.46914	0.499894
Atp5md	-0.255385	0.0162095	-0.330536	0.00309451	-0.549293	2.56368e-05	-0.513576	5.40967e-05	-0.768284	3.89092e-07	1.15678	1.21296e-09	-0.213073	0.118659	0.924219	6.70729e-08	1.12485	2.27515e-09	1.07468	5.03319e-09	-0.98236	0.487997	-0.966457	0.854723	0.434023	0.642495	1.47036	0.0159027	1.83708	1.41638	1.62485	4.74709e-31	0.853329	9.30272e-41	3.97385e-14	3.85423e-24
Atp5mpl	-0.201015	0.108556	-0.25857	0.0443613	-0.529987	0.000368301	-0.266723	0.0385492	-0.477278	0.000917153	-0.138037	0.0889457	-0.257181	0.00397351	-0.0123612	0.874261	-0.148997	0.0692315	-0.296556	0.000958583	1.15227	1.66233	1.13431	1.32411	1.2288	1.26262	0.510058	-0.0179583	0.171842	0.076533	0.110352	0.00105854	0.945951	0.384337	0.906846	0.69732
Atp5o	-0.179945	0.0928528	-0.202508	0.0625251	-0.206024	0.057921	0.0623302	0.542626	-0.29866	0.00889188	0.0509794	0.54461	-0.0365855	0.673082	0.0124093	0.882098	-0.0330794	0.695687	0.0343077	0.683509	2.2501	2.47167	2.4187	2.58343	2.49437	2.14991	0.221563	0.168597	0.33333	0.244265	-0.100197	0.409659	0.58488	0.110779	0.470198	0.608008
Atp5pb	-0.317821	9.10063e-05	-0.379261	1.25744e-05	-0.216069	0.00298846	-0.287402	0.000254124	-0.432449	2.46448e-06	-0.502062	5.94775e-06	-0.427042	5.97941e-05	-0.202546	0.0260115	-0.485211	9.93132e-06	-0.571259	9.33647e-07	0.275557	0.289226	0.230401	0.136588	0.0949035	0.070702	0.0136684	-0.0451562	-0.13897	-0.180654	-0.204855	0.939873	0.795345	0.216923	0.34204	0.254055
Atp6ap1	0.0595369	0.0770991	0.0487221	0.142316	-0.0291471	0.370284	0.0014673	0.96358	-0.0443564	0.178934	-0.0207798	0.787593	-0.00819903	0.916894	0.0931582	0.232653	-0.060705	0.435888	0.0114818	0.881675	0.388653	0.514835	0.333576	0.446108	0.310055	0.321048	0.126182	-0.0550772	0.057455	-0.078598	-0.0676046	0.420924	0.692334	0.880331	0.556824	0.574094
Atp6ap2	0.135831	0.0784197	-0.00673389	0.927636	0.0100634	0.89177	0.190104	0.0178455	0.0415844	0.573933	0.24115	0.00938244	-0.120722	0.204961	0.133659	0.12948	0.0071632	0.935229	-0.104374	0.243397	0.0686954	0.205442	-0.0595468	-0.0656061	0.195129	-0.108871	0.136746	-0.128242	-0.134301	0.126433	-0.177567	0.53938	0.51722	0.137798	0.735404	0.164276
Atp6v0a1	-0.203847	0.000646784	-0.209221	0.000527464	-0.0923461	0.0757456	-0.0595635	0.238741	0.11003	0.0361508	-0.0843489	0.338838	-0.257429	0.0118138	-0.363644	0.000386353	-0.125459	0.166633	0.00276946	0.974702	-0.134506	-0.392186	-0.166512	-0.230447	-0.00418771	-0.194028	-0.25768	-0.0320057	-0.0959406	0.130319	-0.0595212	0.0247975	0.783196	0.241982	0.609255	0.532822
Atp6v0a2	-0.283396	5.2373e-05	-0.30297	2.58026e-05	-0.328209	9.88131e-06	-0.247157	0.000218895	-0.117017	0.0397504	-0.130466	0.135675	-0.0442074	0.629173	-0.143139	0.10099	-0.110047	0.211222	-0.0164318	0.846822	-0.8076	-0.619292	-0.535389	-0.70638	-0.653292	-0.67403	0.188308	0.272211	0.10122	0.154308	0.13357	0.335966	0.200512	0.686185	0.504299	0.540725
Atp6v0a4	-0.24685	0.0107674	-0.274778	0.00585491	-0.154103	0.0901927	-0.0949321	0.281577	-0.0415958	0.627155	0.115384	0.46871	0.0716071	0.735695	0.0902183	0.569107	0.382154	0.0204904	0.462399	0.00534814	-0.206871	0.0780456	0.209044	0.332384	0.203386	0.287893	0.284917	0.415915	0.539256	0.410257	0.494765	0.415919	0.304947	0.0232455	0.285986	0.0484914
Atp6v0b	0.251514	0.00556298	0.183512	0.0335754	0.167076	0.0503912	0.286466	0.00214484	0.0623976	0.442319	0.147122	0.0738073	0.193379	0.0258784	0.0144095	0.856031	0.305383	0.00076442	0.21486	0.0118495	-0.505272	-0.667663	-0.491311	-0.358528	-0.606649	-0.489779	-0.16239	0.0139613	0.146744	-0.101377	0.0154938	0.2558	0.987098	0.38176	0.625573	0.951883
Atp6v0c	-0.216563	0.00112323	-0.285199	8.45154e-05	-0.385532	2.46252e-06	-0.268937	0.000151528	-0.419264	7.88796e-07	0.684835	0.0172396	1.01664	0.00149865	0.553723	0.0499592	1.16796	0.000141343	0.435809	0.130823	-3.99277	-3.16278	-2.71942	-3.20622	-3.17938	-2.62922	0.829985	1.27335	0.786544	0.813386	1.36355	0.000577851	1.18498e-05	0.00219701	0.00320264	3.01445e-08
Atp6v0d1	0.0622204	0.170015	-0.118803	0.0145817	0.0458639	0.306133	0.160031	0.00180948	0.0799584	0.0823765	0.170592	0.00992396	-0.123529	0.0690066	0.0762452	0.220991	0.0935001	0.141391	-0.0197096	0.785161	0.383151	0.411163	0.380424	0.277975	0.488393	0.309388	0.0280128	-0.00272693	-0.105175	0.105242	-0.0737627	0.988201	0.910127	0.242875	0.586588	0.49529
Atp6v0e	-0.16471	0.0128287	-0.2969	0.000112818	-0.139501	0.0308666	-0.172945	0.00961895	-0.378915	6.80196e-06	-0.109265	0.333817	-0.445795	0.00129474	0.163165	0.145619	-0.23031	0.0532459	-0.0417639	0.709529	-0.461685	-0.142254	-0.602332	-0.102077	-0.384288	-0.509667	0.319431	-0.140647	0.359609	0.0773973	-0.0479816	0.0876031	0.537066	0.0423369	0.893603	0.689668
Atp6v1a	-0.248426	1.66995e-05	-0.303619	1.4349e-06	-0.410096	2.24918e-08	-0.634652	3.05701e-11	-0.64959	2.02696e-11	-0.168107	0.0214106	-0.203949	0.00890076	-0.368847	1.82921e-05	-0.566563	4.01332e-08	-0.572777	2.98384e-08	0.172183	0.222486	0.270449	0.256313	0.258226	0.247644	0.0503024	0.0982659	0.0841295	0.0860422	0.0754608	0.952257	0.679932	0.776215	0.763224	0.829844
Atp6v1b2	-0.116905	0.0222219	-0.318917	2.87111e-06	0.00178838	0.969729	0.234674	9.48281e-05	0.171808	0.00172838	0.0423663	0.568267	-0.333142	0.000254665	0.143403	0.0610824	0.225276	0.00538815	0.263377	0.00149194	0.157359	0.310202	0.149958	0.260519	0.329976	0.15732	0.152843	-0.00740054	0.10316	0.172617	-3.85311e-05	0.445145	0.897331	0.697352	0.441208	0.826322
Atp6v1c1	0.212781	0.000664403	0.302372	1.73603e-05	0.0299625	0.567222	0.106779	0.0528346	0.0086287	0.868392	-0.13131	0.0894628	-0.354264	0.000128262	-0.279174	0.00102046	-0.319424	0.000299701	-0.402934	1.89128e-05	0.282581	-0.0245063	-0.390707	-0.124214	-0.0544954	-0.137848	-0.307087	-0.673288	-0.406795	-0.337076	-0.420429	0.00436995	2.31417e-06	1.63805e-05	0.0162005	0.000183383
Atp6v1d	-0.048363	0.538693	-0.302231	0.00118784	0.0169661	0.828297	-0.0956957	0.232146	-0.225503	0.00952773	0.00513875	0.945838	-0.32841	0.000407674	0.211829	0.0089076	-0.121657	0.122449	-0.151444	0.0569155	0.8709	1.06637	0.820376	0.94503	0.930917	0.851185	0.195471	-0.0505247	0.0741299	0.0600167	-0.0197152	0.287762	0.863051	0.819201	0.894054	0.784322
Atp6v1e1	-0.0959751	0.128993	-0.249015	0.000704906	-0.585574	2.55929e-08	-0.25349	0.000595245	-0.46834	5.5038e-07	-0.0441875	0.562869	-0.270449	0.00197114	-0.241636	0.0039822	-0.241189	0.00424934	-0.332155	0.000225512	1.09402	1.43893	1.06018	1.23232	1.15176	1.10957	0.344905	-0.0338386	0.138301	0.0577388	0.0155437	0.0113993	0.8794	0.436994	0.88527	0.919864
Atp6v1f	0.0854512	0.328052	-0.075876	0.389327	-0.0510145	0.558578	0.0897935	0.305391	-0.121373	0.172544	0.534223	0.000307409	0.460332	0.00272599	0.440774	0.00190389	0.653868	3.14631e-05	0.157106	0.242767	-0.815227	-0.317689	-0.29785	-0.531367	-0.358548	-0.247902	0.497538	0.517377	0.28386	0.456679	0.567324	0.0173728	0.0448783	0.222131	0.0940686	0.00506453
Atp6v1g1	0.320482	0.00133148	0.125399	0.152717	0.046284	0.587775	0.313968	0.00158038	0.0661978	0.439774	-0.26415	0.0605149	-0.00915735	0.947862	0.0120841	0.92745	0.0545291	0.68573	-0.385847	0.00908	-1.3259	-1.35159	-1.4721	-1.77525	-1.89953	-1.58127	-0.0256874	-0.146202	-0.449345	-0.573635	-0.255369	0.796065	0.581768	0.0152257	0.0303786	0.275306
Atp6v1h	-0.188185	0.00133731	-0.138441	0.0119059	-0.0272493	0.585886	-0.453903	5.13678e-08	-0.436656	8.61809e-08	0.0615554	0.496637	-0.356052	0.000784561	0.217649	0.0223621	-0.481282	2.25855e-05	-0.403347	0.000177313	1.11538	1.37601	0.89114	1.16415	1.38325	1.10311	0.260622	-0.224245	0.0487654	0.267866	-0.0122792	0.187125	0.302759	0.992717	0.262955	0.791603
Atp7a	-0.215751	0.15054	-0.411992	0.0113727	-0.058009	0.689114	-0.589587	0.000849607	-0.340482	0.0295703	-0.142686	0.134795	-0.472932	9.169e-05	0.0848837	0.358048	-0.194091	0.0491694	-0.161563	0.0943121	1.13131	1.27807	1.01447	1.31736	1.22718	1.54332	0.146755	-0.116841	0.186047	0.0958654	0.412006	0.610126	0.8203	0.472369	0.889211	0.108421
Atp8a1	0.239658	0.0425803	0.246262	0.0394457	0.238173	0.0443107	0.313379	0.0103891	0.461291	0.000432812	0.249236	0.142189	0.483689	0.0114037	0.302811	0.0727458	0.455607	0.0104914	0.530474	0.00303597	0.576128	0.679467	0.856761	0.686141	0.62362	0.742916	0.10334	0.280634	0.110014	0.0474921	0.166789	0.932762	0.578842	0.924691	0.983891	0.748074
Atp8b2	0.0401711	0.442075	-0.284794	3.36634e-05	-0.115074	0.0377323	-0.316301	9.86441e-06	-0.472289	4.85148e-08	0.10565	0.255919	-0.335361	0.00259274	-0.153852	0.105954	-0.292466	0.00490892	-0.489477	3.05379e-05	-2.57063	-2.61688	-2.6046	-2.58709	-2.5106	-2.54748	-0.0462568	-0.0339772	-0.0164645	0.0600225	0.0231418	0.712994	0.781931	0.700509	0.837431	0.970876
Atp9a	0.148573	0.014079	0.107798	0.0654447	-0.166903	0.00780839	-0.00743731	0.89378	0.0154962	0.779205	0.101851	0.322994	0.233104	0.0417871	-0.163275	0.124363	0.0706193	0.499763	0.254457	0.0183097	0.0517116	0.0455348	0.174938	0.275318	-0.00335377	0.120694	-0.00617676	0.123226	0.223607	-0.0550654	0.0689828	0.921272	0.683598	0.178757	0.804561	0.815475
Atp9b	0.136395	0.00821924	0.23016	9.92297e-05	0.276044	1.24526e-05	0.211354	0.000233747	0.32134	1.78956e-06	0.18321	0.128408	0.196458	0.126055	0.320722	0.0102032	0.521799	0.000153346	0.666683	5.82185e-06	-0.245429	-0.173812	-0.245613	0.128357	-0.171226	0.0860102	0.0716171	-0.000183489	0.373786	0.0742034	0.331439	0.942333	0.921464	0.0240144	0.911461	0.112597
Atpaf1	-0.19395	0.00141054	-0.344013	3.83614e-06	-0.148802	0.00952369	-0.279759	4.1666e-05	-0.369392	1.39189e-06	-0.690694	0.0269573	0.137838	0.641459	-0.310391	0.269307	-0.17958	0.528473	-0.447355	0.131164	-2.27212	-2.40819	-1.7265	-2.3426	-2.72332	-2.14862	-0.136071	0.545619	-0.070479	-0.451201	0.123496	0.529485	0.210066	0.718651	0.115753	0.888184
Atpaf2	-0.171762	0.00130443	-0.0307036	0.501375	-0.230034	8.22938e-05	-0.214846	0.00016706	-0.175602	0.00106379	0.0144345	0.85116	-0.00915864	0.911174	-0.0732185	0.345183	-0.0860103	0.279142	0.0668013	0.389683	-0.649614	-0.474248	-0.605496	-0.389174	-0.442873	-0.506287	0.175365	0.0441176	0.26044	0.206741	0.143326	0.375146	0.998143	0.0817346	0.375493	0.566779
Atpif1	0.00965458	0.884859	-0.0857475	0.212021	-0.0555508	0.410888	0.11589	0.0948798	-0.0611673	0.364215	0.0486092	0.520471	-0.0467293	0.541937	0.0336387	0.655439	-0.0377449	0.618317	-0.145368	0.0641767	3.45427	3.53902	3.47666	3.36649	3.48977	3.29446	0.0847538	0.0223926	-0.0877823	0.0355067	-0.159808	0.689141	0.92893	0.303995	0.923644	0.222132
Atpsckmt	0.122325	0.0461925	0.0727737	0.221148	0.215773	0.00141616	0.214599	0.00148225	0.243415	0.000463229	0.369234	0.00355823	0.35821	0.00784506	0.415295	0.00119386	0.618832	1.49633e-05	0.466576	0.000428573	-0.366741	-0.175762	-0.102114	-0.158611	-0.127147	0.0226205	0.190979	0.264628	0.20813	0.239595	0.389362	0.393421	0.227391	0.281179	0.313799	0.0388475
Atr	0.108318	0.228862	0.323762	0.00161466	0.278896	0.0049409	0.271124	0.00600026	0.657667	6.08433e-07	0.11272	0.243765	0.40012	0.000467427	0.348645	0.00101507	0.397583	0.000315891	0.659926	2.85025e-07	0.401741	0.482289	0.507018	0.406107	0.423956	0.534837	0.0805476	0.105277	0.00436653	0.0222146	0.133096	0.8457	0.808445	0.885692	0.985016	0.652971
Atraid	0.163145	0.022959	0.123871	0.0761431	0.0547183	0.4157	0.065134	0.334434	-0.0158665	0.811311	0.186807	0.0286135	0.339573	0.000521356	0.110843	0.17797	-0.0406463	0.626135	-0.0689915	0.40734	0.228683	0.264474	0.436034	0.157724	0.238047	0.108532	0.0357908	0.207351	-0.0709598	0.00936313	-0.120151	0.904161	0.336977	0.616784	0.98808	0.480554
Atrip	-0.407372	6.59771e-06	-0.0466072	0.469432	-0.46679	1.23718e-06	-0.518344	3.15405e-07	-0.320551	9.2703e-05	-0.312107	0.00107341	0.0509144	0.563044	-0.1513	0.0767543	-0.493873	8.14522e-06	-0.375221	0.000187972	0.20682	0.523825	0.288734	0.154249	0.302002	0.237033	0.317005	0.0819139	-0.052571	0.0951818	0.0302123	0.0472205	0.736342	0.542381	0.716702	0.973156
Atrn	0.385033	0.000549729	0.331057	0.00201372	0.374453	0.000708856	0.382715	0.000581795	0.495233	4.20461e-05	0.021081	0.853171	0.1874	0.120545	0.103297	0.366148	0.0746877	0.515937	0.0372532	0.74432	0.0115377	-0.268355	-0.136114	-0.451018	-0.348813	-0.296319	-0.279892	-0.147651	-0.462556	-0.36035	-0.307857	0.10568	0.704468	0.000460832	0.0811781	0.060178
Atrnl1	0.237078	0.000885537	0.235889	0.000935666	0.274685	0.000224546	0.206053	0.00279003	0.334594	2.65943e-05	0.28194	0.00471481	0.0401195	0.685087	-0.0216238	0.814439	0.170731	0.0759237	0.107741	0.250722	-1.21883	-1.48869	-1.38416	-1.4222	-1.14596	-1.22819	-0.269858	-0.165332	-0.203373	0.0728654	-0.00935631	0.036618	0.332272	0.0884677	0.919314	0.779093
Atrx	-0.0049468	0.961349	-0.011039	0.913974	0.171237	0.106516	-0.0548388	0.592923	0.157154	0.135837	0.101757	0.147249	-0.124205	0.0871342	0.260148	0.000834115	0.185263	0.0121462	0.26502	0.000715968	0.583472	0.66926	0.456673	0.686525	0.700869	0.823625	0.0857884	-0.126799	0.103053	0.117397	0.240153	0.748207	0.567989	0.67049	0.777305	0.251148
Atxn1	-0.170724	0.0230067	-0.416659	1.44512e-05	-0.193238	0.0117683	-0.32469	0.000200643	-0.268313	0.00107815	0.228524	0.066784	0.084523	0.522665	0.147109	0.227088	0.231649	0.0673739	0.237095	0.0591099	-0.168958	0.162665	0.345109	0.326703	0.213323	0.37943	0.331623	0.514068	0.495661	0.382282	0.548389	0.103519	0.0424851	0.0103988	0.118669	0.00397001
Atxn10	-0.255909	1.34602e-05	-0.302836	1.68767e-06	-0.00706483	0.869612	0.0937082	0.0409058	0.0763893	0.0888311	-0.305368	2.97897e-05	-0.506702	1.75825e-08	-0.0624984	0.296597	-0.125679	0.0433058	-0.133888	0.032139	1.30958	1.25639	1.1017	1.10124	1.26293	1.09237	-0.0531865	-0.207883	-0.208334	-0.046646	-0.217212	0.518354	0.15622	0.0175658	0.72051	0.0364339
Atxn1l	-0.18138	0.0324883	-0.194021	0.023526	-0.0981361	0.224562	-0.212603	0.0143192	-0.120471	0.139824	0.215839	0.0610952	0.0512938	0.674604	-0.102685	0.366766	-0.117307	0.317139	-0.142424	0.223454	-2.97661	-2.99144	-2.71992	-3.00659	-2.59568	-2.91356	-0.0148279	0.256692	-0.02998	0.380932	0.063045	0.895111	0.365685	0.785765	0.100848	0.815475
Atxn2	0.166206	0.122402	0.0813415	0.43843	0.399839	0.00110227	0.186249	0.0861248	0.238565	0.0317924	-0.26602	0.000623535	-0.144992	0.0463389	-0.182169	0.0120171	-0.205093	0.00578532	-0.261354	0.000756824	1.12921	0.54405	0.90505	0.625048	0.704915	0.740509	-0.585157	-0.224157	-0.504159	-0.424291	-0.388697	1.54572e-07	0.189526	4.3293e-06	0.0286523	0.00537869
Atxn2l	0.344821	0.000488289	0.433289	4.81037e-05	0.526739	4.80927e-06	0.169793	0.0496426	0.301539	0.00156312	0.0252383	0.653812	0.345104	3.17637e-06	0.113803	0.0514567	-0.136737	0.022811	-0.0189648	0.736523	0.148849	-0.266891	0.0608243	-0.1739	-0.166558	-0.157736	-0.415741	-0.0880252	-0.322749	-0.315408	-0.306586	6.7529e-05	0.609573	0.00177623	0.0657779	0.0152099
Atxn3	0.296177	4.64697e-06	0.191971	0.000551704	0.229894	8.98311e-05	0.357853	3.88531e-07	0.39542	9.16247e-08	0.299841	0.00105945	-0.0901425	0.326688	0.241648	0.00596957	0.297913	0.0012764	0.288348	0.00158556	-0.427582	-0.413678	-0.718682	-0.534052	-0.422607	-0.487885	0.0139033	-0.2911	-0.106471	0.00497451	-0.0603034	0.921911	0.0825447	0.302539	0.959438	0.592452
Atxn7	-0.0721297	0.290515	-0.110471	0.114821	-0.0743678	0.276818	-0.261693	0.00108505	-0.259289	0.00112087	-0.0806073	0.572385	0.0218047	0.888293	-0.134312	0.347323	-0.215181	0.154377	-0.0111671	0.937452	-1.63592	-1.67416	-1.45417	-1.37671	-1.63039	-1.56917	-0.038246	0.181745	0.259208	0.00552464	0.0667514	0.722062	0.743934	0.306751	0.946389	0.96381
Atxn7l1	0.322534	0.000308707	0.364988	9.05655e-05	0.421527	1.69862e-05	0.488397	2.70447e-06	0.611639	1.16014e-07	0.154288	0.107766	0.455699	9.54881e-05	0.296122	0.00334303	0.474048	2.96118e-05	0.584531	1.26302e-06	0.141619	0.00550907	0.207986	0.104748	-0.0362857	0.111922	-0.13611	0.0663666	-0.0368706	-0.177905	-0.0296973	0.367722	0.808196	0.715724	0.39598	0.836767
Atxn7l2	0.0384969	0.625799	0.274469	0.00234501	0.167442	0.044094	0.192143	0.0229757	0.186022	0.0260335	-0.185134	0.294269	0.267477	0.150861	-0.145986	0.39798	-0.00896381	0.95911	-0.0701391	0.686479	-0.458668	-0.792597	-0.507492	-0.738082	-0.718902	-0.695313	-0.333929	-0.0488241	-0.279413	-0.260234	-0.236645	0.145505	0.952745	0.20501	0.474028	0.388132
Atxn7l3	-0.0485211	0.142458	-0.124844	0.00102401	-0.123165	0.00114406	-0.114271	0.00210912	-0.199884	7.37966e-06	-0.019248	0.902946	0.0971211	0.567106	-0.34016	0.0432886	-0.387374	0.0271686	-0.430334	0.0146421	-3.16909	-3.38604	-2.93222	-3.41791	-3.14881	-3.45688	-0.216952	0.236864	-0.248827	0.0202794	-0.287795	0.149294	0.48724	0.121686	0.967976	0.0899858
Atxn7l3b	0.0116045	0.777769	0.0633047	0.136276	-0.112091	0.0131733	0.0268073	0.516627	-0.04094	0.325691	0.418497	1.75441e-05	0.611754	9.2257e-08	0.227221	0.00753242	0.444354	8.55466e-06	0.454371	5.85925e-06	-1.2455	-0.902114	-0.684313	-0.745465	-0.832891	-0.821367	0.343382	0.561183	0.500031	0.412605	0.424129	0.00637927	6.27556e-05	5.04115e-06	0.0020202	0.00117552
AU022252	0.104549	0.0221918	-0.113889	0.0147088	-0.145098	0.00296573	-0.0662523	0.131376	-0.20097	0.000162559	0.112361	0.331502	0.272634	0.0335542	0.197661	0.0895405	-0.0775543	0.514874	-0.0473668	0.685628	-1.10659	-0.751884	-0.703526	-0.954984	-1.08379	-1.10353	0.354708	0.403065	0.151607	0.0228003	0.00306165	0.0338337	0.0441053	0.502456	0.96992	0.828868
AU040320	0.926633	2.20027e-13	1.03053	3.89092e-14	0.799894	2.47925e-12	0.990889	7.31786e-14	1.05625	2.46143e-14	0.837546	2.13118e-09	0.831421	6.46897e-09	0.56051	2.01041e-06	1.04448	3.13812e-11	1.17106	2.53792e-12	-0.380286	-0.619618	-0.582245	-0.268641	-0.470272	-0.333092	-0.239331	-0.201959	0.111645	-0.0899856	0.0471941	0.0272695	0.221734	0.563276	0.600592	0.901888
AU041133	0.429118	0.000345166	0.496086	8.19312e-05	0.620567	5.06809e-06	0.683388	1.38529e-06	0.839621	6.20206e-08	0.567853	0.00669161	0.784148	0.000843705	1.08641	3.01545e-06	1.34327	1.09648e-07	1.32263	1.20541e-07	-0.395835	0.0941663	-0.112034	0.0683756	-0.225139	0.280679	0.490001	0.2838	0.46421	0.170695	0.676514	0.107351	0.467851	0.0853883	0.772972	0.0210046
Auh	0.397898	8.10823e-07	0.0189427	0.73045	0.145055	0.0148492	0.169365	0.00561514	-0.0634691	0.253677	0.0865951	0.345609	4.36041e-05	0.999665	-0.00503108	0.974786	-0.014391	0.877404	-0.304433	0.00358819	0.245432	0.0936181	0.226004	0.00799816	-0.0647867	0.0663362	-0.151814	-0.0194279	-0.237434	-0.310219	-0.179096	0.224435	0.886055	0.0355486	0.0398836	0.196332
Aunip	-0.668975	2.85164e-08	-0.466484	3.61732e-06	-0.637601	5.70032e-08	-0.557309	3.53811e-07	-0.535034	5.53904e-07	-0.509064	5.4925e-05	-0.285478	0.0167322	-0.419245	0.000385014	-0.402454	0.000785943	-0.352981	0.00215328	-0.892853	-0.682152	-0.687222	-0.715096	-0.734773	-0.734982	0.2107	0.20563	0.177756	0.158079	0.15787	0.330272	0.545932	0.416644	0.591554	0.621411
Aup1	0.0924634	0.103543	0.182024	0.0035084	-0.077406	0.168876	-0.0187305	0.732176	-0.0273902	0.616992	-0.261898	0.000371696	-0.0249813	0.701676	-0.361482	7.55169e-06	-0.347549	1.49049e-05	-0.240774	0.000870823	0.0698158	-0.21725	-0.136159	-0.146595	-0.284667	-0.265051	-0.287066	-0.205975	-0.21641	-0.354483	-0.334867	0.00232681	0.186947	0.0165911	0.00780153	0.00228808
Aurka	0.00260588	0.969871	0.253372	0.00165823	0.136965	0.0598301	0.3026	0.000342806	0.379473	3.16665e-05	0.0863271	0.2703	0.204619	0.0149323	0.251483	0.00313139	0.138883	0.0831924	0.393048	3.28771e-05	0.460507	0.571485	0.388251	0.469807	0.545569	0.29356	0.110978	-0.072256	0.00929993	0.0850614	-0.166947	0.574691	0.797918	0.8885	0.787821	0.17473
Aurkaip1	0.0579793	0.474325	0.11907	0.151661	-0.0688804	0.398452	0.180164	0.0359533	0.0575542	0.476652	0.0988615	0.140715	0.26888	0.000550927	-0.0363147	0.580864	0.0266993	0.687252	-0.0115278	0.861313	0.685251	0.709171	0.833644	0.606261	0.722942	0.523418	0.0239205	0.148393	-0.0789894	0.0376914	-0.161833	0.988201	0.543421	0.480489	0.936832	0.287447
Aurkb	-0.39108	3.192e-07	-0.503281	9.20799e-09	0.0558983	0.262063	-0.0185229	0.705707	0.076584	0.12975	-0.317687	0.000179364	-0.312721	0.000299815	0.108352	0.136059	-0.201034	0.00974322	-0.174859	0.0216617	0.669878	0.720456	0.857781	0.415594	0.742638	0.486058	0.0505785	0.187903	-0.254283	0.0727602	-0.18382	0.86658	0.236744	0.00447296	0.793659	0.0727605
Aven	-0.161122	0.102361	-0.0177201	0.851524	-0.327349	0.00281854	-0.154993	0.115365	-0.265139	0.0112829	-0.320476	0.000690335	-0.321735	0.00131968	-0.373034	0.000133768	-0.0715099	0.388446	-0.196492	0.0241346	-0.394985	-0.449392	-0.698838	-0.33997	-0.554427	-0.316081	-0.0544075	-0.303853	0.055015	-0.159442	0.0789041	0.697676	0.13198	0.852665	0.493912	0.825212
Avl9	0.227047	0.0266175	0.0573727	0.550952	0.234914	0.0224805	-0.0386258	0.687369	0.0154821	0.870858	0.243261	0.0247377	0.122369	0.283422	0.0909347	0.379801	-0.0337201	0.752253	-0.154825	0.155895	-0.990082	-1.13754	-0.901611	-1.16444	-0.972725	-0.978187	-0.147455	0.0884714	-0.174355	0.0173575	0.011895	0.424574	0.881254	0.306896	0.999945	0.940996
Avpi1	0.265084	0.00791533	0.0899917	0.323119	-0.114253	0.214456	0.446445	9.42205e-05	0.265797	0.00772364	0.362132	7.44734e-05	0.440789	9.3798e-06	0.0945789	0.222569	0.449904	4.623e-06	0.257077	0.00246713	-0.0735778	0.129281	0.282208	-0.0887971	0.0206248	-0.0734155	0.202859	0.355786	-0.0152193	0.0942026	0.00016226	0.2558	0.0868979	0.790027	0.775266	0.901644
AW209491	0.327853	1.48346e-05	0.286177	7.41869e-05	0.518599	3.11309e-08	0.232238	0.000585522	0.260784	0.000179661	0.614723	8.154e-05	0.527904	0.00100328	0.698163	1.35906e-05	0.519204	0.000649994	0.593552	0.000133784	-0.402557	-0.174873	-0.0919702	-0.0262591	-0.0666599	-0.082466	0.227684	0.310587	0.376298	0.335897	0.320091	0.454366	0.376572	0.106935	0.227489	0.211254
AW549877	0.512862	4.25643e-06	0.364134	0.000211091	0.485574	8.42918e-06	0.596199	5.99289e-07	0.653859	1.64267e-07	0.634942	3.02863e-07	0.225775	0.0310379	0.513995	7.25826e-06	0.721659	4.09427e-08	0.658771	1.75365e-07	-1.17295	-1.13595	-1.31056	-1.16332	-1.04071	-1.03708	0.0370004	-0.137607	0.00963594	0.132241	0.135869	0.99948	0.568284	0.879925	0.687852	0.66838
AW554918	0.00266437	0.971999	0.0715777	0.352874	0.0227708	0.764624	0.169961	0.0351441	0.27639	0.00154344	0.263502	0.0688503	0.166965	0.286498	0.27927	0.0521364	0.367972	0.0145654	0.673374	4.2594e-05	-0.877769	-0.587268	-0.804762	-0.457581	-0.579887	-0.649108	0.2905	0.0730067	0.420187	0.297881	0.228661	0.320835	0.840635	0.0628951	0.411203	0.515054
Axin1	0.111065	0.00775781	0.262172	1.6791e-06	0.197924	4.95779e-05	0.0646754	0.0971639	0.13172	0.00229109	-0.387897	6.71217e-05	-0.484358	1.01279e-05	-0.531659	9.28337e-07	-0.673671	3.34848e-08	-0.914171	1.53434e-10	-1.34313	-2.0741	-2.07868	-2.38596	-1.84521	-2.08131	-0.730968	-0.735546	-1.04283	-0.502071	-0.738181	1.1028e-13	3.32124e-08	2.90818e-25	8.45907e-05	3.59382e-12
Axl	0.0507699	0.196273	0.0246951	0.521768	-0.0365782	0.346153	0.0492456	0.209398	0.0487105	0.21412	0.0120237	0.850155	0.019603	0.759918	-0.0608887	0.343337	0.198232	0.00454619	0.155788	0.0211937	-1.07864	-1.09919	-1.07972	-0.968159	-1.1135	-0.926863	-0.0205453	-0.00108332	0.110481	-0.034858	0.151777	0.749029	0.937343	0.610096	0.792305	0.46151
Azi2	0.00103839	0.977691	-0.0691763	0.0765724	-0.19873	4.63485e-05	-0.1883	8.31392e-05	-0.272198	9.83287e-07	0.392248	0.000657892	-0.163906	0.155174	-0.396392	0.0009562	-0.0376435	0.721081	-0.500894	0.000108897	-1.52935	-1.72907	-1.6875	-1.75614	-1.13835	-1.37287	-0.199717	-0.158153	-0.226789	0.391001	0.156475	0.090557	0.609853	0.0439121	0.00853048	0.469681
Azin1	0.023484	0.622029	0.341789	1.18987e-06	0.274304	1.8296e-05	0.0657981	0.177435	0.339776	1.2679e-06	0.627169	4.25608e-06	0.354492	0.0030896	0.58701	1.04783e-05	0.551553	2.5887e-05	0.708918	6.9378e-07	-0.568063	-0.239862	-0.578692	-0.184477	0.0514063	-0.0661224	0.328201	-0.010629	0.383586	0.619469	0.50194	0.0562401	0.975866	0.0114735	5.2807e-05	0.000882885
Azin2	0.473459	3.66845e-05	0.230418	0.0175677	0.241	0.0132216	0.426762	0.000119257	0.322575	0.0015783	0.599152	0.00193917	-0.105939	0.617227	0.0649714	0.721773	0.355466	0.060889	0.266084	0.152326	-0.948414	-1.12216	-1.26663	-0.998496	-0.822039	-1.01864	-0.173742	-0.318212	-0.0500817	0.126375	-0.0702214	0.497512	0.31745	0.74835	0.800379	0.752976
B230118H07Rik	-0.191443	0.0722105	-0.270178	0.0158059	-0.264054	0.0175372	-0.266537	0.0166842	-0.321345	0.00509071	-0.0324478	0.746624	-0.233662	0.0425283	0.043144	0.663594	0.223641	0.0335031	0.150121	0.141112	0.358625	0.653125	0.341167	0.817049	0.512916	0.841367	0.294499	-0.0174582	0.458424	0.154291	0.482742	0.132239	0.981144	0.0109991	0.649247	0.0205502
B230219D22Rik	0.257869	0.000129504	0.176693	0.00367576	0.294065	3.11317e-05	0.222642	0.000545376	0.242589	0.000238156	0.248475	0.00562359	0.0975929	0.275445	0.240395	0.0068162	0.171102	0.0500421	0.128417	0.132169	-1.7322	-1.77506	-1.80433	-1.83494	-1.72767	-1.76673	-0.0428623	-0.0721286	-0.102746	0.00452632	-0.0345291	0.647744	0.685698	0.328341	0.922078	0.681288
B230307C23Rik	-0.224724	0.0648108	-0.237462	0.0548458	-0.214768	0.0770726	0.0719953	0.526066	0.070438	0.53039	0.436909	0.0220045	-0.307718	0.175831	0.541227	0.00484936	0.863882	4.67133e-05	1.12625	6.41155e-07	-0.311126	0.447222	-0.354443	0.721246	0.361192	0.452061	0.758349	-0.043317	1.03237	0.672318	0.763187	0.00916646	0.87599	1.28119e-05	0.044491	0.00564499
B2m	0.0154075	0.754532	-0.134278	0.0131865	-0.053923	0.281739	-0.00153434	0.975129	-0.186054	0.00131919	0.0917503	0.189655	0.0923659	0.188783	0.0673814	0.331018	0.0381111	0.580225	-0.0315335	0.646784	1.68734	1.81079	1.91502	1.84113	1.76556	1.72612	0.123447	0.227679	0.153786	0.0782182	0.0387785	0.525379	0.231767	0.381264	0.774758	0.967289
B3galnt1	-0.263736	2.68431e-05	-0.258389	3.49065e-05	-0.177531	0.00133987	-0.431549	4.72947e-08	-0.426135	5.37049e-08	-0.0343602	0.730595	0.0162141	0.878984	-0.0673189	0.499402	-0.251451	0.0215765	-0.215262	0.0433396	-0.991113	-0.866194	-0.720243	-0.760956	-0.746007	-0.795845	0.124919	0.27087	0.230157	0.245106	0.195268	0.664546	0.15622	0.216717	0.242624	0.393571
B3galnt2	-0.0842029	0.134379	0.033393	0.541205	-0.053187	0.334688	-0.0432975	0.429965	-0.00135419	0.980046	0.311309	0.00328745	0.188023	0.0817773	0.292826	0.00498815	0.520766	1.41896e-05	0.655983	3.73317e-07	-1.34757	-1.00952	-1.18599	-0.700367	-0.964986	-0.796265	0.338049	0.161586	0.647207	0.382587	0.551309	0.0181688	0.535128	2.05067e-07	0.0340052	0.000269711
B3galt6	0.480457	1.12319e-05	0.463936	1.85967e-05	0.564119	1.44552e-06	0.730237	3.62251e-08	0.652937	1.69896e-07	0.292236	0.0405936	0.45095	0.00484832	0.797936	2.17241e-06	0.653334	5.47811e-05	0.813312	2.014e-06	0.0592797	0.265957	0.0069405	0.192655	-0.148938	-0.0577551	0.206677	-0.0523392	0.133375	-0.208218	-0.117035	0.301259	0.943243	0.507664	0.504176	0.684717
B3gat3	0.00616145	0.936409	-0.0761898	0.333153	-0.275777	0.00224172	-0.0269531	0.728006	-0.320422	0.0006191	0.0779425	0.565817	-0.265907	0.0943461	-0.0605362	0.656203	-0.22496	0.123843	-0.359862	0.0179293	-1.73696	-1.52131	-1.9614	-1.76631	-1.66022	-1.93302	0.215645	-0.224441	-0.0293487	0.0767339	-0.196063	0.318336	0.478245	0.685174	0.862959	0.245591
B3glct	0.171025	0.00403217	0.0900692	0.100805	0.140802	0.014323	0.061619	0.250576	0.0557859	0.29405	-0.141969	0.160227	-0.143664	0.187053	-0.321262	0.00344023	-0.36573	0.00151054	-0.435648	0.000261216	0.236918	-0.221309	-0.0132045	-0.260925	-0.0743885	-0.186295	-0.458227	-0.250122	-0.497843	-0.311306	-0.423213	4.47441e-05	0.182274	4.27865e-05	0.0256965	0.00105496
B3gnt2	0.263165	0.0694496	0.335649	0.0247613	0.04325	0.760566	0.135029	0.342411	0.116944	0.403575	0.262549	0.320081	0.944912	0.00146231	-0.123606	0.646719	0.472536	0.0801647	-0.634429	0.0384731	1.64306	1.50155	2.27847	0.932151	1.65509	1.99083	-0.141509	0.635405	-0.710911	0.0120329	0.34777	0.594755	0.247123	0.00769956	0.956394	0.539952
B3gnt5	-0.487696	4.56134e-06	0.00125333	0.986325	-0.177653	0.0254709	0.089921	0.224122	0.448802	5.65588e-06	-0.146692	0.492251	0.254365	0.261031	0.0605232	0.767343	0.559435	0.00936438	0.525323	0.0130801	-1.01798	-0.76575	-0.870678	-0.945319	-0.651255	-0.527134	0.252232	0.147304	0.0726622	0.366727	0.490847	0.436002	0.534058	0.864923	0.290862	0.0530987
B3gnt9	0.484824	2.26193e-07	0.314585	5.89834e-05	0.10315	0.103162	0.493514	1.79332e-07	0.416081	1.72051e-06	0.287315	0.0753223	0.143542	0.419574	0.0731749	0.643699	0.350378	0.0350112	0.131354	0.415446	-1.17775	-1.22851	-1.32486	-1.48628	-1.39927	-1.36208	-0.0507534	-0.147106	-0.308527	-0.221515	-0.184329	0.858827	0.575119	0.146158	0.474028	0.521456
B3gntl1	0.629067	4.0396e-08	0.666701	1.84471e-08	0.744718	3.08314e-09	0.764664	2.02737e-09	0.858014	2.83595e-10	0.758465	0.000330063	0.969384	4.26193e-05	0.590546	0.00346297	0.852749	0.000100113	0.737364	0.000485763	-0.538189	-0.678205	-0.180378	-0.672512	-0.419168	-0.440374	-0.140017	0.357811	-0.134323	0.11902	0.0978148	0.512205	0.373603	0.53165	0.75645	0.858586
B4galnt1	0.237179	5.15724e-05	0.140148	0.0059583	0.198006	0.000341229	0.27472	9.40481e-06	0.143721	0.00471481	0.311593	0.0295183	0.172445	0.259085	0.0446548	0.74608	0.158045	0.266454	0.0345709	0.805692	-0.867019	-1.03282	-0.826933	-0.986527	-0.810295	-1.00885	-0.165797	0.040086	-0.119508	0.0567241	-0.141829	0.339384	0.974748	0.444544	0.818579	0.494165
B4galt1	-0.159003	0.000651137	-0.23882	8.90853e-06	-0.117474	0.00685674	-0.276701	1.38615e-06	-0.297309	5.2531e-07	0.0757402	0.352474	-0.00170626	0.983979	-0.120873	0.14516	-0.160223	0.0617386	-0.191445	0.0272212	-0.950509	-0.945808	-0.711095	-0.850358	-0.707258	-0.829041	0.00470136	0.239414	0.100151	0.243252	0.121469	0.817718	0.139681	0.661881	0.152721	0.561311
B4galt2	0.0405095	0.28028	0.00189805	0.958979	-0.0488594	0.196608	0.122479	0.00360274	0.0280969	0.449612	0.0460857	0.76006	0.161649	0.326526	-0.232711	0.138823	-0.0312613	0.840244	-0.0457978	0.76549	-3.92512	-4.10015	-3.73127	-3.98899	-3.92324	-4.07382	-0.175023	0.193853	-0.063865	0.00188099	-0.148697	0.256642	0.620233	0.563414	0.975346	0.366606
B4galt3	0.15679	0.0212011	0.226161	0.00195801	0.149806	0.0269949	0.245933	0.000939643	0.167416	0.0143903	0.465585	0.00237479	0.16387	0.301566	0.568935	0.000299229	0.738791	1.49294e-05	0.674264	4.55733e-05	-0.830099	-0.434843	-0.868171	-0.357963	-0.538476	-0.373822	0.395257	-0.0380719	0.472136	0.291624	0.456277	0.024658	0.808196	0.00245048	0.248443	0.00943898
B4galt5	-0.510556	6.95251e-09	-0.732289	2.90697e-11	-0.554103	2.06823e-09	-0.717993	3.88416e-11	-0.837609	3.33993e-12	-0.552574	5.07791e-06	-0.825825	3.86551e-08	-0.704358	1.28762e-07	-0.778049	3.79243e-08	-0.970477	7.90914e-10	-1.09416	-1.24439	-1.16174	-1.22967	-1.13388	-1.14834	-0.150229	-0.0675805	-0.135512	-0.0397214	-0.0541789	0.276871	0.653491	0.281415	0.8133	0.631824
B4galt6	-0.247811	0.000101269	-0.203274	0.000705815	-0.221029	0.000320951	-0.362177	1.15164e-06	-0.239551	0.000140524	-0.152319	0.24842	-0.129668	0.363014	-0.558898	0.000323343	-0.565224	0.000403087	-0.78371	8.96868e-06	-1.71635	-2.04887	-1.59219	-2.25582	-1.60344	-1.89535	-0.332516	0.124159	-0.539462	0.112914	-0.178996	0.0251788	0.864946	0.000130988	0.769046	0.201962
B4galt7	0.330803	1.5651e-05	0.129817	0.0339777	0.129972	0.0332982	0.221413	0.0010053	0.0345279	0.545873	0.209158	0.234845	0.488295	0.013272	0.117106	0.500722	0.130283	0.467464	-0.125071	0.49178	-0.922298	-0.957311	-0.540067	-1.09742	-1.07673	-1.02424	-0.0350136	0.38223	-0.175118	-0.15443	-0.101938	0.885803	0.187054	0.300292	0.642476	0.583448
B9d1	0.0946514	0.20639	0.0830889	0.26814	-0.0636752	0.394631	-0.113686	0.138506	-0.241834	0.00414054	0.106961	0.398627	0.234758	0.0916844	0.0787622	0.529767	0.368359	0.00672579	0.301428	0.022323	0.22215	0.377112	0.367374	0.787666	0.263644	0.728121	0.154962	0.145223	0.565516	0.041494	0.50597	0.66721	0.617514	0.00109769	0.983052	0.0108341
B9d2	0.435525	7.15353e-05	0.61479	1.07508e-06	0.064232	0.46471	0.592066	1.69957e-06	0.356853	0.000518674	0.585642	2.16632e-05	0.885609	9.13306e-08	0.152979	0.190578	0.7173	1.35579e-06	0.479863	0.000277103	0.128789	0.209915	0.374331	0.24105	0.274226	0.247203	0.0811262	0.245542	0.112261	0.145437	0.118415	0.819809	0.297153	0.671711	0.676624	0.714495
Babam1	0.0635086	0.372945	0.0275564	0.696734	-0.0858732	0.233707	0.0676614	0.343434	-0.123159	0.0941365	0.218027	0.114336	0.294832	0.0462188	-0.131353	0.338971	0.0902307	0.511386	-0.0529863	0.698964	-1.0603	-1.11503	-0.786404	-0.99781	-0.911079	-1.04576	-0.0547302	0.273893	0.0624874	0.149218	0.0145339	0.675409	0.377128	0.809404	0.543568	0.974409
Babam2	-0.0866966	0.171523	0.0370399	0.549764	-0.133126	0.043253	0.419949	1.94589e-06	0.414562	2.17363e-06	-0.25094	0.00779979	-0.219949	0.0250419	-0.168324	0.0596961	0.158497	0.0745199	0.151453	0.0855987	0.953174	0.937093	0.710066	0.710601	0.811845	0.70414	-0.0160806	-0.243108	-0.242573	-0.141329	-0.249034	0.747251	0.173405	0.0418589	0.409829	0.0750208
Bach1	-0.160033	0.0108861	-0.346122	1.06941e-05	-0.0865151	0.14052	-0.224261	0.000928491	-0.18039	0.00495163	0.134542	0.102691	-0.206042	0.0252136	-0.201667	0.0194099	-0.0519231	0.527288	-0.0910484	0.269682	-0.563473	-0.667241	-0.407432	-0.4678	-0.257229	-0.388129	-0.103768	0.156041	0.095673	0.306244	0.175344	0.365557	0.547168	0.735821	0.123629	0.426695
Bad	-0.117203	0.120743	-0.229358	0.00548608	-0.342148	0.00018997	-0.130343	0.0872918	-0.36353	9.86321e-05	-0.0757198	0.398113	-0.0318379	0.735255	-0.301363	0.00247107	0.0123979	0.889919	-0.268876	0.00636718	-0.106932	-0.0735739	0.085027	-0.017725	-0.0681911	0.0306404	0.0333584	0.191959	0.0892073	0.0387413	0.137573	0.958807	0.365382	0.737304	0.941263	0.595728
Bag1	-0.0872536	0.268313	-0.154967	0.0582488	-0.29176	0.00136623	-0.0868582	0.270507	-0.273986	0.00224818	-0.119405	0.236059	-0.251603	0.0243083	-0.337709	0.00236002	-0.121683	0.232198	-0.380567	0.000917611	-1.73699	-1.78852	-1.83092	-1.85051	-1.76909	-1.77446	-0.0515279	-0.0939294	-0.113518	-0.0321065	-0.0374765	0.661989	0.720929	0.35551	0.856728	0.730962
Bag2	-0.823004	3.31748e-12	-0.814417	4.10598e-12	-0.58972	5.82787e-10	-0.781812	7.51993e-12	-0.730047	2.0667e-11	-0.614321	5.97051e-07	-0.760171	5.9406e-08	-0.404945	0.000131916	-0.731179	4.86471e-08	-0.705392	7.54991e-08	0.121016	0.32747	0.190306	0.171547	0.353744	0.196706	0.206454	0.0692902	0.0505307	0.232728	0.0756892	0.382138	0.898881	0.960486	0.366405	0.926754
Bag3	-0.734503	3.97279e-11	-0.945366	7.63797e-13	-0.712453	6.4308e-11	-0.836084	5.23608e-12	-0.875663	2.44589e-12	-1.04059	3.73256e-12	-0.761672	2.15702e-09	-0.858413	1.38346e-10	-1.0528	3.37632e-12	-1.1051	1.21768e-12	0.832795	0.695706	1.02524	0.611805	0.536987	0.62762	-0.137089	0.192443	-0.22099	-0.295808	-0.205175	0.287001	0.423253	0.0666329	0.0838367	0.149179
Bag4	-0.269183	0.000578533	-0.262222	0.000761959	-0.275152	0.000479701	-0.543777	1.84999e-07	-0.459079	1.56278e-06	-0.68653	1.31416e-07	-0.731994	1.88115e-07	-0.745234	3.07842e-08	-0.816383	1.10534e-08	-0.727957	5.83388e-08	0.529904	0.0625194	0.086909	0.26457	0.108102	0.257923	-0.467384	-0.442995	-0.265334	-0.421801	-0.271981	0.000107732	0.00493742	0.0184448	0.00500724	0.0478138
Bag5	0.208819	0.00972885	0.326134	0.00028485	0.147877	0.0554951	0.295668	0.000703097	0.287029	0.000887339	0.133784	0.140114	-0.098967	0.303966	-0.105067	0.245641	0.0493312	0.584541	0.110788	0.220789	0.360823	0.112196	-0.11754	0.186455	0.298307	0.111761	-0.248626	-0.478363	-0.174367	-0.0625157	-0.249061	0.0178158	0.00929102	0.0622253	0.720552	0.0416434
Bag6	-0.0426914	0.252049	-0.0221659	0.54647	-0.0605378	0.111024	-0.20339	2.88702e-05	-0.213991	1.59055e-05	-0.0894469	0.150596	-0.0162624	0.792531	-0.253392	0.000343105	-0.335749	1.30362e-05	-0.403099	9.34817e-07	-0.035186	-0.227342	-0.0276729	-0.223548	-0.0811462	-0.167327	-0.192156	0.00751313	-0.188362	-0.0459602	-0.132141	0.0291721	0.972757	0.0188501	0.712331	0.168915
Bahcc1	-0.0911261	0.363768	-0.119619	0.238227	-0.113135	0.263015	-0.165174	0.109494	0.0468409	0.636297	0.118111	0.33139	0.644077	2.50179e-05	0.11957	0.321809	0.321971	0.0126793	0.354411	0.00623923	-1.70102	-1.47214	-0.921521	-1.4001	-1.48891	-1.21603	0.228879	0.779498	0.300915	0.212107	0.484987	0.351184	0.000408669	0.104395	0.545161	0.0227227
Bahd1	-0.190939	7.20226e-05	-0.276457	8.59118e-07	-0.17132	0.00022192	-0.167989	0.000268928	-0.209227	2.55261e-05	-0.482095	1.55418e-06	-0.259255	0.00308889	-0.331921	0.000168491	-0.341642	0.000149815	-0.35595	8.69842e-05	-0.112726	-0.273159	-0.0913588	-0.260528	-0.403825	-0.287844	-0.160433	0.0213675	-0.147802	-0.291099	-0.175118	0.162952	0.997548	0.158948	0.039505	0.129824
Baiap2	0.165289	0.00046822	0.0668642	0.099722	-0.052717	0.187926	-0.423809	3.81053e-09	-0.508933	2.28556e-10	-0.174687	0.00953169	0.0732808	0.254193	-0.212863	0.00218402	-0.740278	4.1744e-11	-0.784165	1.28504e-11	1.06585	0.90695	1.07455	0.792835	0.727445	0.751928	-0.158897	0.00870857	-0.273011	-0.338401	-0.313918	0.1098	0.969527	0.00345197	0.00672599	0.00697537
Baiap2l1	0.0186182	0.80633	0.0330212	0.666263	0.091964	0.23435	-0.0387913	0.612734	0.0982644	0.201366	-0.13897	0.0830812	-0.0345486	0.739085	0.0541621	0.477204	-0.154413	0.0600282	-0.0668752	0.392296	1.26573	1.22857	1.19142	1.1014	1.11283	1.15124	-0.0371543	-0.0743057	-0.164328	-0.152895	-0.114486	0.719139	0.72154	0.169941	0.409248	0.452508
Bak1	-0.283475	5.9014e-06	-0.282364	6.29093e-06	-0.327073	9.58009e-07	-0.0402749	0.371147	-0.176158	0.000887632	-0.174805	0.022592	-0.00686875	0.926331	-0.152393	0.0432243	-0.216906	0.00629574	-0.402672	1.19362e-05	-0.00818339	0.164586	0.271479	-0.239556	0.0989038	-0.187654	0.172769	0.279662	-0.231373	0.107087	-0.179471	0.228427	0.0954325	0.0207688	0.639376	0.10205
Bambi	-0.196019	0.0206226	-0.213806	0.0135519	-0.400617	8.64167e-05	-0.243435	0.00585533	-0.3936	9.09468e-05	-0.279598	0.188356	-0.428356	0.0839754	-0.368976	0.0860518	-0.501327	0.0310935	-0.492271	0.0310611	-0.43317	-0.371185	-0.557293	-0.553361	-0.501234	-0.669899	0.0619853	-0.124123	-0.120191	-0.0680644	-0.236729	0.998885	0.549832	0.660606	0.80356	0.339465
Banf1	-0.066513	0.235421	-0.0470096	0.396972	-0.28297	6.81275e-05	0.0469743	0.396939	-0.107405	0.0632721	-0.011883	0.908053	0.0983843	0.347829	0.0666225	0.518558	0.48876	7.84884e-05	0.308358	0.00595757	0.63111	0.98561	0.764888	1.05309	0.693917	1.07356	0.3545	0.133778	0.421985	0.0628073	0.442452	0.0419516	0.652536	0.0063473	0.902546	0.0231917
Banp	-0.0859834	0.0935957	-0.249162	8.77609e-05	0.16235	0.00359147	-0.0689172	0.172789	-0.154007	0.0054032	-0.08288	0.314732	-0.278042	0.00400133	0.165645	0.0477684	-0.0912904	0.274656	-0.0983751	0.237395	0.508248	0.504567	0.481707	0.561449	0.507969	0.470707	-0.00368114	-0.0265411	0.0532008	-0.000278851	-0.0375408	0.89134	0.827505	0.883024	0.955549	0.763751
Bap1	-0.169231	0.000166522	-0.186502	6.07409e-05	-0.258156	1.20238e-06	-0.243133	2.60599e-06	-0.272353	5.78949e-07	-0.24103	0.0804264	0.139765	0.317371	-0.439026	0.00308037	-0.220442	0.112457	-0.459764	0.00239872	-1.5612	-1.74061	-1.215	-1.74419	-1.63082	-1.54286	-0.179412	0.346208	-0.18299	-0.069615	0.0183393	0.257905	0.203269	0.170578	0.727531	0.970664
Bard1	-0.455067	2.95353e-06	-0.281313	0.000561509	-0.449875	3.4696e-06	-0.568847	1.66406e-07	-0.384721	2.04291e-05	-0.403906	6.45804e-05	-0.182758	0.0466968	-0.48506	5.77613e-06	-0.412782	6.01466e-05	-0.200822	0.0224029	0.940932	0.906229	1.03125	1.11986	0.994204	1.10519	-0.0347037	0.0903194	0.178926	0.053272	0.164257	0.704241	0.701181	0.299249	0.898654	0.501891
Basp1	0.156891	0.0201297	0.088922	0.16468	0.134474	0.0421729	0.236054	0.00126062	0.0884267	0.166628	-0.327772	0.0625821	0.0257147	0.880036	-0.328681	0.0616162	-0.0609564	0.718766	-0.405988	0.0239522	0.260761	-0.16731	0.223616	-0.198415	-0.188617	-0.0211566	-0.428071	-0.0371449	-0.459176	-0.449378	-0.281918	0.0705071	0.870898	0.0393466	0.124796	0.367492
Bax	-0.204907	0.0188763	-0.200202	0.0215151	-0.357219	0.000308566	-0.161468	0.0566658	-0.370002	0.00021461	-0.0184164	0.782908	0.00631017	0.926751	-0.217554	0.00328175	0.0400298	0.551961	0.0195109	0.770614	0.744578	0.879601	0.955782	1.12933	0.932012	0.94446	0.135024	0.211205	0.384751	0.187435	0.199882	0.378105	0.327441	0.000732076	0.414084	0.244758
Baz1a	-0.400438	5.26044e-07	-0.257307	0.000108287	-0.152545	0.00850365	-0.22096	0.000479151	-0.0264743	0.611216	-0.572384	5.17165e-09	-0.555642	1.73645e-08	-0.236155	0.00092478	-0.47458	1.3857e-07	-0.234692	0.00103428	0.588977	0.505979	0.281531	0.379663	0.418687	0.337838	-0.0829976	-0.307446	-0.209314	-0.17029	-0.251139	0.268192	0.00987342	0.0150636	0.227385	0.0136574
Baz1b	-0.0749187	0.124873	0.103418	0.0395793	0.013871	0.768628	-0.0598351	0.214604	0.138188	0.00837616	-0.0151798	0.788264	0.0419443	0.465949	-0.0296381	0.600475	0.0138993	0.806149	0.207384	0.00115446	-0.0113107	-0.0563548	-0.0776846	0.054458	0.0483306	0.061604	-0.0450441	-0.066374	0.0657687	0.0596413	0.0729147	0.570761	0.664962	0.806121	0.830101	0.766116
Baz2a	0.18023	0.0292114	0.0802119	0.304916	0.14221	0.0776696	-0.0124454	0.871579	0.0309715	0.687601	-0.044164	0.52154	-0.125556	0.0932864	-0.256773	0.00102473	-0.0908876	0.198849	-0.151014	0.0377775	-0.902094	-1.30495	-1.11349	-1.09078	-1.12781	-0.981971	-0.402861	-0.2114	-0.188682	-0.225715	-0.0798778	0.00176389	0.228599	0.117012	0.231051	0.568807
Baz2b	0.286872	0.00159716	0.0715685	0.367118	0.332364	0.000439226	0.197829	0.0195743	0.260407	0.00332843	0.396795	1.92491e-05	0.184936	0.0277891	0.312659	0.000315847	0.258847	0.00222765	0.262877	0.00184631	0.444979	0.418785	0.515096	0.441823	0.552466	0.500679	-0.0261937	0.0701172	-0.00315604	0.107487	0.0557004	0.798502	0.705491	0.848262	0.720931	0.888184
Bbc3	1.0783	3.04336e-11	0.858071	1.22138e-09	0.92158	3.83715e-10	0.872552	9.09118e-10	0.629427	1.16555e-07	0.954323	2.37378e-07	1.26222	3.87672e-09	0.946339	2.43445e-07	0.841993	2.42691e-06	0.468328	0.00255079	-0.724779	-0.720274	-0.336614	-0.900578	-0.866984	-0.771775	0.00450505	0.388164	-0.175799	-0.142205	-0.0469966	0.998267	0.0732327	0.257738	0.573098	0.825886
Bbip1	-0.365693	7.65533e-06	-0.383118	4.66307e-06	-0.228555	0.00099401	-0.312545	4.71955e-05	-0.484676	1.94201e-07	0.155013	0.188739	-0.143541	0.266527	0.084854	0.46465	0.109935	0.355505	-0.160945	0.185185	0.150261	0.484003	0.36832	0.483398	0.694723	0.592988	0.333741	0.218059	0.333136	0.544461	0.442726	0.0538668	0.325187	0.0644151	0.00886588	0.0274233
Bbs1	0.159451	0.0374099	-0.149503	0.0563318	0.327828	0.00020971	-0.197744	0.0146795	-0.0434083	0.549886	0.0200938	0.92196	0.465761	0.0104574	0.477144	0.00304932	0.129148	0.454006	0.25174	0.137879	-0.604467	-0.455659	-0.00612951	-0.298647	-0.724421	-0.288173	0.148808	0.598337	0.305819	-0.119954	0.316294	0.690697	0.0316131	0.296046	0.672473	0.285308
Bbs10	0.347028	0.000205987	0.202876	0.0164427	0.193794	0.0213733	0.330419	0.000347017	0.358291	0.00013478	0.363521	0.0838309	0.0441022	0.852284	0.470596	0.0249797	0.401359	0.0623115	0.334426	0.114152	0.0192314	0.322603	-0.0960236	0.0264718	0.0177838	0.119607	0.303371	-0.115255	0.00724049	-0.00144756	0.100376	0.414988	0.671405	0.835503	0.999945	0.919405
Bbs12	-0.340379	3.32018e-06	-0.212762	0.000565772	-0.299753	1.55998e-05	-0.427779	1.71386e-07	-0.200977	0.000859681	-0.23059	0.130131	-0.577105	0.00218155	-0.298271	0.0532408	-0.427013	0.0103578	-0.264073	0.0881539	-0.490897	-0.465693	-0.955883	-0.577407	-0.363575	-0.471436	0.025204	-0.464986	-0.0865102	0.127322	0.0194601	0.881337	0.0807247	0.642096	0.721517	0.881432
Bbs2	0.469416	0.000229393	-0.0021285	0.98438	0.348902	0.00336049	0.123648	0.254279	-0.116888	0.285379	0.196958	0.212536	-0.406003	0.038267	0.295917	0.0609411	-0.417867	0.0218019	-0.752484	0.000266824	0.844297	0.819166	0.377348	0.264519	0.609998	0.354692	-0.0251315	-0.466949	-0.579779	-0.2343	-0.489605	0.766732	0.22443	0.00563123	0.323814	0.0358584
Bbs5	0.264843	0.00717603	0.13879	0.135679	0.259781	0.00830874	0.163225	0.0804125	0.0299125	0.737489	0.39114	0.00621409	-0.085019	0.623797	0.488076	0.000866755	0.0628929	0.650322	0.118931	0.385071	1.12336	1.32502	0.812114	1.18972	1.2319	1.01112	0.201655	-0.311249	0.0663527	0.108533	-0.112246	0.359329	0.421201	0.792313	0.724911	0.629887
Bbs7	0.220713	0.00437953	0.100532	0.158809	0.251743	0.00160921	0.323258	0.000155709	0.335346	9.77777e-05	0.188787	0.135882	-0.257474	0.0772155	0.109648	0.37752	0.148246	0.24628	0.208903	0.102327	0.632384	0.504599	0.200846	0.522022	0.612817	0.454499	-0.127784	-0.431537	-0.110361	-0.0195666	-0.177885	0.294508	0.0791505	0.304478	0.85904	0.320457
Bbs9	-0.0412461	0.643156	-0.239014	0.0164187	-0.176253	0.0631744	-0.284506	0.00550219	-0.251494	0.0110214	-0.0672669	0.64882	-0.462399	0.0126583	-0.014019	0.95768	-0.31409	0.0528578	-0.47417	0.00547711	0.277021	0.414857	0.0851883	0.0669459	0.254454	0.264542	0.137836	-0.191832	-0.210075	-0.0225668	-0.0124782	0.618646	0.500323	0.259993	0.908608	0.844821
Bbx	0.172436	0.0519209	0.132517	0.127519	0.17985	0.0436494	-0.0543096	0.521102	0.0760703	0.36923	0.10322	0.128758	0.0936709	0.18394	-0.00107427	0.987052	0.0728392	0.282002	0.0341275	0.609325	0.544798	0.357022	0.509193	0.494534	0.473589	0.668093	-0.187776	-0.0356059	-0.0502642	-0.0712092	0.123295	0.176839	0.849706	0.651399	0.752922	0.616661
BC003965	0.0937831	0.296759	0.243457	0.0123349	-0.0319022	0.720417	0.237454	0.0140722	0.12399	0.170882	-0.044647	0.785646	0.531871	0.00404835	-0.1524	0.357173	-0.0774548	0.644977	-0.0396078	0.810498	-0.75202	-0.890199	-0.450989	-0.94206	-0.901015	-1.0794	-0.138179	0.30103	-0.19004	-0.148996	-0.327379	0.537982	0.385549	0.377326	0.648803	0.158125
BC004004	0.0806594	0.086856	0.153984	0.00294036	0.132765	0.00818178	0.319143	1.427e-06	0.297057	3.5025e-06	0.196115	0.0224592	0.0438463	0.614406	0.0638249	0.434254	0.255294	0.00439179	0.195659	0.0232645	-0.468622	-0.525596	-0.564103	-0.560695	-0.345954	-0.523013	-0.0569743	-0.0954806	-0.0920732	0.122668	-0.0543906	0.509721	0.50272	0.293069	0.668092	0.568509
BC005537	0.144387	0.00278984	0.206562	0.000110352	-0.350329	1.71312e-07	-0.704758	4.44256e-12	-0.71886	3.17618e-12	1.15128	4.33069e-10	1.35479	4.16262e-11	0.0299433	0.804173	-0.669372	4.13325e-05	-0.90553	7.29539e-07	-3.71691	-3.31633	-2.53597	-3.86542	-2.69891	-3.65599	0.400581	1.18093	-0.148514	1.01799	0.0609197	0.0189328	4.9384e-12	0.169326	6.00071e-13	0.998046
BC005624	-0.0122379	0.810269	-0.077324	0.143004	-0.212168	0.00058791	-0.119079	0.0300706	-0.223463	0.000354112	-0.135576	0.200137	-0.161752	0.153795	-0.234383	0.0321498	-0.347778	0.00324655	-0.602597	1.00246e-05	-0.435357	-0.465375	-0.517626	-0.81609	-0.56496	-0.665067	-0.0300177	-0.0822689	-0.380733	-0.129603	-0.22971	0.8009	0.686253	0.00317451	0.536149	0.145008
BC017158	0.158363	0.0139037	0.361956	8.02529e-06	0.132353	0.0353675	0.242582	0.00058732	0.368533	5.83115e-06	0.121326	0.212254	0.392094	0.000635598	0.277442	0.00661204	0.264414	0.0105836	0.476741	3.42012e-05	0.370499	0.504765	0.408861	0.472419	0.327318	0.387921	0.134266	0.0383613	0.10192	-0.0431809	0.0174213	0.54595	0.964933	0.655878	0.851964	0.975959
BC024063	-0.0167493	0.834163	-0.149496	0.0799518	-0.00162926	0.983767	-0.0173257	0.828942	-0.134688	0.105718	0.615539	0.00595979	0.512696	0.0462354	0.569792	0.0104535	1.06068	7.04316e-06	1.06766	5.27895e-06	-1.68039	-1.15598	-1.07799	-0.552591	-1.10594	-0.700217	0.524409	0.602405	1.1278	0.574446	0.980174	0.0939417	0.111089	6.03099e-06	0.0764001	0.00015321
BC024978	0.480851	1.20097e-05	0.482658	1.2599e-05	0.491913	9.30242e-06	0.608036	5.48406e-07	0.4988	6.89226e-06	0.723892	0.000382498	0.670998	0.00190077	0.405723	0.0323882	0.907202	2.77044e-05	0.875196	4.01817e-05	0.124665	0.000496446	0.19542	0.461565	0.330575	0.375482	-0.124168	0.0707557	0.3369	0.20591	0.250817	0.709522	0.58341	0.161933	0.435313	0.240263
BC029722	-0.265375	0.00289992	-0.338057	0.000402322	-0.346703	0.000306558	-0.339914	0.000369006	-0.435951	2.64919e-05	-0.215788	0.135135	0.159573	0.286373	-0.352227	0.0191696	-0.239278	0.10684	-0.337094	0.0264208	-0.474241	-0.470211	0.0512607	-0.390667	-0.416292	-0.366137	0.0040295	0.525502	0.0835741	0.0579486	0.108104	0.873764	0.0275955	0.765743	0.920899	0.78239
BC031181	-0.37054	4.1162e-05	-0.333109	0.000133064	-0.251047	0.00170723	0.0923269	0.184809	-0.0222117	0.743402	-0.326759	0.000377649	-0.531345	2.88213e-06	-0.0335102	0.664201	0.333061	0.000219045	0.36988	5.90072e-05	0.00282672	0.214416	-0.232704	0.387134	0.0443475	0.234224	0.211589	-0.235531	0.384308	0.0415208	0.231398	0.213376	0.296444	0.00373097	0.928412	0.18907
BC048403	0.442419	7.53725e-06	0.463463	4.3998e-06	0.48578	2.3259e-06	0.695878	1.47631e-08	0.723177	7.80922e-09	0.600047	1.84091e-05	0.730008	2.9321e-06	0.814054	1.36693e-07	1.03955	2.03646e-09	1.11675	4.17068e-10	-0.731954	-0.424242	-0.476836	-0.362327	-0.588455	-0.421808	0.307712	0.255118	0.369627	0.1435	0.310146	0.0770977	0.275484	0.0148275	0.616355	0.0587963
BC052040	-0.00994482	0.841206	-0.0702504	0.171775	0.208525	0.000484401	0.37153	5.96104e-07	0.455807	3.09388e-08	0.256179	0.0299725	0.0317207	0.798081	0.302057	0.0111121	0.569776	2.95145e-05	0.688328	1.6679e-06	-0.472374	-0.376395	-0.416276	-0.243782	-0.205446	-0.269027	0.0959784	0.0560974	0.228591	0.266928	0.203346	0.739895	0.748221	0.172801	0.172754	0.320457
BC055324	-0.257816	0.00067842	-0.184401	0.00877719	-0.339283	4.50662e-05	-0.454017	1.40016e-06	-0.431453	2.47623e-06	-0.0815773	0.426455	-0.273319	0.0203662	-0.247909	0.0223749	-0.423489	0.000520446	-0.344532	0.00289954	0.373142	0.493699	0.316502	0.491053	0.572272	0.431769	0.120557	-0.0566403	0.117911	0.19913	0.0586267	0.770144	0.683165	0.790158	0.524699	0.99246
Bcap29	0.011646	0.764331	0.13248	0.00294004	-0.0811966	0.0490635	0.142814	0.00161436	0.157357	0.00069079	-0.0804925	0.325245	-0.193877	0.0299203	-0.00467163	0.953672	0.0512142	0.529876	0.167352	0.0467777	0.60433	0.682735	0.232046	0.615364	0.514557	0.515291	0.0784051	-0.372284	0.0110342	-0.0897724	-0.089039	0.723853	0.0458573	0.828838	0.481502	0.31461
Bcap31	-0.0120951	0.849554	-0.0270682	0.672128	-0.165755	0.0173252	-0.0920212	0.161378	-0.21746	0.00298509	-0.134539	0.11629	-0.62731	1.48637e-07	0.0416241	0.617556	-0.609893	2.02224e-07	-0.701591	1.9374e-08	1.55353	1.76059	0.929096	1.06807	1.43422	1.0362	0.207058	-0.624432	-0.485463	-0.119304	-0.517327	0.141264	0.000223598	3.22644e-08	0.446981	6.43234e-07
Bcar1	-0.202224	1.27256e-05	-0.212805	6.96506e-06	-0.165953	0.000116086	-0.376995	2.56054e-09	-0.390148	1.49319e-09	-0.443477	1.21831e-05	-0.344424	0.000361211	-0.391916	5.58254e-05	-0.311106	0.000739625	-0.382968	7.85507e-05	-0.0100929	-0.232993	-0.132185	-0.000635124	-0.252925	0.0562446	-0.2229	-0.122092	0.00945777	-0.242832	0.0663375	0.0404037	0.467291	0.853515	0.132225	0.840281
Bcar3	0.0110489	0.795166	0.0457192	0.291219	-0.0171355	0.688112	0.0861761	0.0550903	0.0644747	0.140769	0.00281212	0.967437	0.0107917	0.882101	-0.0989947	0.159857	-0.150052	0.0416507	-0.223341	0.00382528	0.376699	0.293	0.35165	0.0876738	0.365766	0.137119	-0.0836987	-0.0250488	-0.289025	-0.0109327	-0.23958	0.404565	0.797655	0.00413416	0.905681	0.0296547
Bcas2	-0.401246	2.38112e-05	-0.450597	6.17333e-06	-0.29212	0.000618574	-0.0302489	0.669011	-0.0921336	0.202256	-0.55215	3.25363e-09	-0.459716	1.27812e-07	-0.308411	2.56887e-05	-0.386978	1.24724e-06	-0.358636	3.57745e-06	0.927126	0.905711	0.918623	0.656106	0.774569	0.567302	-0.0214144	-0.00850241	-0.27102	-0.152557	-0.359824	0.777533	0.924266	0.00738885	0.397787	0.00372613
Bcas3	0.61767	6.69906e-08	0.305828	0.000396706	0.352281	9.09879e-05	0.252454	0.00206973	-0.120183	0.105936	0.637119	8.29875e-08	0.19439	0.0432382	0.314758	0.0010012	0.185015	0.0421351	-0.150349	0.0992062	0.714673	0.694239	0.636313	0.706392	0.75034	0.660451	-0.0204333	-0.0783598	-0.00828054	0.0356676	-0.0542211	0.741128	0.614128	0.727005	0.990008	0.655501
Bcat1	0.408643	9.52833e-09	0.623553	1.40333e-11	0.57684	4.81272e-11	0.377708	3.02252e-08	0.428674	4.65345e-09	0.575375	5.85145e-11	0.575515	6.5885e-11	0.729565	5.04199e-13	0.526259	3.3195e-10	0.626249	1.11655e-11	0.595623	0.747816	0.546102	0.793051	0.762735	0.743781	0.152193	-0.049521	0.197429	0.167112	0.148158	0.225903	0.711861	0.0657953	0.266207	0.320457
Bcat2	-0.0420614	0.6068	-0.167039	0.0545809	-0.0610676	0.457764	0.0810319	0.32519	-0.113524	0.174601	-0.242929	0.00207325	-0.241276	0.00352206	-0.0893995	0.207282	0.0243514	0.729589	-0.0934581	0.192562	0.917381	0.883692	0.821741	0.933074	0.718213	0.853768	-0.0336892	-0.0956398	0.015693	-0.199169	-0.0636129	0.747837	0.702019	0.929822	0.290455	0.62204
Bccip	-0.265774	0.000504995	-0.139117	0.0386678	-0.442027	1.79515e-06	-0.0972766	0.134948	-0.0785471	0.22117	-0.0321017	0.729575	-0.178697	0.0793351	-0.223995	0.0233207	0.0664755	0.478311	0.112314	0.231946	-0.351975	-0.139103	-0.416288	-0.167053	-0.11667	-0.1881	0.212872	-0.0643137	0.184921	0.235304	0.163874	0.235803	0.8107	0.340682	0.322489	0.495275
Bcdin3d	0.438258	1.99486e-06	0.541894	1.13779e-07	0.37586	1.40595e-05	0.555539	7.61418e-08	0.622234	1.32136e-08	0.634655	0.000706608	0.823829	9.24088e-05	0.612855	0.000901552	0.940978	5.42868e-06	1.07528	4.97802e-07	-1.86189	-1.66984	-1.65261	-1.45446	-1.70199	-1.52406	0.192045	0.20928	0.407425	0.159894	0.337829	0.443063	0.419604	0.0535954	0.594001	0.158278
Bckdha	0.956846	3.21639e-09	0.340915	0.00174906	0.655683	1.02704e-06	0.840104	2.63427e-08	0.500967	2.9387e-05	0.693315	1.39649e-06	0.286773	0.0237617	0.451938	0.000362823	0.63049	7.02121e-06	0.177479	0.125523	2.66779	2.46299	2.62964	2.33746	2.39575	2.44911	-0.204796	-0.0381505	-0.330332	-0.272039	-0.218677	0.310166	0.839778	0.0541616	0.237372	0.268109
Bckdhb	-0.0524174	0.485922	0.011427	0.878617	0.021532	0.773078	-0.370594	0.000116415	-0.512576	2.68722e-06	-0.0750796	0.418278	0.0915601	0.348694	0.0601273	0.509349	-0.413174	0.000234089	-0.159404	0.0969962	0.370621	0.413366	0.445608	0.734096	0.359825	0.32936	0.0427455	0.0749873	0.363475	-0.0107964	-0.0412609	0.970433	0.832927	0.0238633	0.902391	0.718593
Bckdk	-0.0554344	0.299699	-0.110838	0.0477124	-0.0507262	0.341585	0.107759	0.0526277	-0.0106676	0.83904	0.133265	0.133081	-0.0930142	0.326778	-0.199049	0.0313618	-0.310877	0.00206163	-0.546752	3.70218e-06	-1.10271	-1.24425	-1.0586	-1.63894	-0.907188	-1.51814	-0.14154	0.0441145	-0.536225	0.195522	-0.415426	0.22034	0.998143	1.6841e-05	0.37614	0.00118647
Bcl10	0.173025	0.00115499	0.251098	2.84507e-05	0.0615577	0.184991	0.461594	7.91396e-09	0.470216	5.77799e-09	0.38352	0.000272458	0.141668	0.160625	0.085506	0.354234	0.598102	8.02158e-07	0.478464	1.92723e-05	-0.953111	-0.930534	-1.06008	-0.949997	-0.741907	-0.817201	0.022577	-0.106966	0.00311421	0.211205	0.135911	0.972127	0.512374	0.865514	0.295494	0.502146
Bcl2	-0.149582	0.0402264	-0.0109446	0.872663	0.137727	0.054405	0.0982063	0.159491	0.287352	0.000429488	-0.0393783	0.763918	-0.316549	0.0427016	-0.000492884	0.996903	-0.176711	0.200988	-0.195866	0.153678	-1.12919	-1.24156	-1.44356	-1.59827	-0.992364	-1.39484	-0.11237	-0.31437	-0.469086	0.136825	-0.265648	0.432403	0.2059	0.00241792	0.769046	0.140714
Bcl2l1	0.0411646	0.448322	-0.110185	0.0536942	0.0640313	0.243885	0.0219757	0.683941	-0.161573	0.00732068	0.172015	0.027345	-0.273936	0.00189208	0.160473	0.037634	0.177532	0.0241787	-0.0154772	0.835498	-0.776495	-0.682775	-0.947728	-0.630814	-0.645461	-0.620045	0.0937201	-0.171233	0.145681	0.131034	0.15645	0.661914	0.363033	0.395126	0.577128	0.433718
Bcl2l11	-0.0490801	0.420742	-0.428922	1.80918e-06	-0.272883	0.000283709	-0.204335	0.00329589	-0.299714	0.000105445	0.308175	0.018714	-0.0247053	0.858601	0.196379	0.12047	0.236026	0.0712898	-0.00193947	0.987873	-1.28782	-0.832192	-0.931008	-0.997269	-0.936687	-0.851575	0.455625	0.356809	0.290548	0.35113	0.436242	0.00737768	0.0609758	0.0967331	0.0981759	0.0195125
Bcl2l12	0.18642	0.0615031	0.2296	0.0253467	0.128235	0.189877	0.229273	0.024652	0.206029	0.0389401	0.761048	6.40115e-06	0.602133	0.000379922	0.549774	0.000380464	0.760286	8.31223e-06	0.977117	1.11473e-07	0.923136	1.3502	1.27492	1.68773	1.49685	1.45404	0.427069	0.35178	0.764595	0.573713	0.530903	0.0684867	0.178863	0.00025965	0.0130164	0.0126073
Bcl2l13	-0.0143302	0.686255	0.0922344	0.0169863	-0.117381	0.00369543	-0.0304727	0.394593	0.105582	0.00746097	-0.144318	0.0508005	-0.181095	0.0232761	-0.392709	1.22526e-05	-0.154649	0.0397418	-0.0701809	0.326627	-1.06842	-1.34424	-1.35628	-1.24569	-1.20235	-1.19449	-0.275824	-0.287862	-0.177271	-0.133938	-0.126078	0.00530631	0.0521067	0.0416588	0.363277	0.216307
Bcl2l2	0.0494457	0.292532	0.0133408	0.773834	0.123127	0.0149079	-0.0570441	0.228649	-0.0971787	0.0477775	0.182876	0.438942	0.215135	0.439807	0.0902436	0.715978	0.167033	0.491328	0.162463	0.496331	-4.12174	-4.13759	-3.87308	-3.88507	-3.99012	-3.89665	-0.0158482	0.248665	0.236673	0.131618	0.225087	0.879697	0.733803	0.507611	0.8133	0.626224
Bcl6	-0.0317876	0.662791	-0.019743	0.787286	0.172902	0.0260447	0.109254	0.14316	0.322764	0.000245645	0.15896	0.182229	0.485482	0.000551273	0.316441	0.0103882	0.224319	0.0671826	0.546784	7.07695e-05	0.533517	0.690439	1.07617	0.770091	0.740292	0.650771	0.156922	0.54265	0.236574	0.206775	0.117254	0.574891	0.0226704	0.220803	0.470565	0.698355
Bcl7a	0.112979	0.0240634	0.0863545	0.0766293	0.173472	0.00140818	0.069513	0.146829	0.0468793	0.317998	-0.0416791	0.656484	0.0713632	0.476793	0.0658083	0.476622	-0.00305208	0.974299	0.00253026	0.978468	-0.524391	-0.630862	-0.55336	-0.566343	-0.677264	-0.591491	-0.106472	-0.0289697	-0.041952	-0.152874	-0.0670999	0.393755	0.904123	0.58435	0.361368	0.542352
Bcl7b	0.153226	0.0245579	0.314739	9.32863e-05	0.0423953	0.506153	0.267796	0.00046186	0.275419	0.00034124	-0.072204	0.43437	0.0992262	0.313256	-0.0288699	0.838007	0.172233	0.0693565	0.119047	0.198648	-0.436752	-0.523401	-0.676202	-0.603962	-0.670251	-0.545009	-0.0866495	-0.23945	-0.167211	-0.233499	-0.108258	0.618983	0.270085	0.232609	0.285584	0.520317
Bcl7c	-0.112037	0.163985	-0.0972606	0.224863	-0.230368	0.00842822	0.0217988	0.780079	-0.106644	0.182977	-0.0947117	0.549228	0.377706	0.0283786	-0.402011	0.0184858	0.138533	0.382377	-0.401934	0.0202278	-0.958164	-1.13999	-0.48112	-1.27116	-0.949357	-0.857706	-0.181828	0.477045	-0.312994	0.00880768	0.100458	0.323123	0.115312	0.0633095	0.990008	0.775772
Bcl9	-0.0658504	0.493927	-0.304228	0.00524265	-0.248432	0.0178065	-0.233715	0.0244297	-0.322968	0.00328864	-0.000420907	0.997065	-0.209034	0.107361	-0.428611	0.00113117	-0.13952	0.238407	-0.37258	0.00407673	-1.65378	-1.83806	-1.55639	-1.70574	-1.5931	-1.56948	-0.18428	0.0973852	-0.0519573	0.0606837	0.0843003	0.324052	0.807592	0.686669	0.902627	0.838463
Bcl9l	0.203532	0.0110539	-0.0571526	0.43552	0.138971	0.06845	0.0861	0.244739	-0.00384581	0.957695	-0.171657	0.100695	-0.257102	0.0230731	-0.465496	0.00012998	-0.477677	0.000116016	-1.01007	1.95042e-09	-1.04115	-1.64668	-1.24533	-2.04632	-1.41697	-1.60537	-0.605539	-0.20418	-1.00518	-0.375821	-0.564226	7.3383e-06	0.425669	3.53979e-15	0.051975	0.000466935
Bclaf1	-0.0429155	0.52897	-0.0241757	0.721945	0.2942	0.000377057	0.250937	0.00153841	0.458862	2.56825e-06	-0.297174	6.90002e-05	-0.338401	1.68791e-05	-0.0232758	0.705597	-0.0300217	0.627869	0.092684	0.141822	0.979152	0.660984	0.661313	0.609554	0.729368	0.697923	-0.318169	-0.317839	-0.369598	-0.249784	-0.281229	0.000317618	0.0202123	7.40927e-05	0.0852291	0.00900979
Bclaf3	0.246691	0.0167178	0.406391	0.000403317	0.431447	0.00021548	0.405701	0.000395173	0.586511	6.02519e-06	0.697046	1.55907e-06	0.367048	0.00547264	0.582874	1.94573e-05	0.688649	2.30715e-06	0.849955	6.04995e-08	0.456361	0.65496	0.466422	0.764654	0.954943	0.79056	0.1986	0.0100614	0.308294	0.498582	0.334199	0.608496	0.907371	0.243707	0.0762787	0.280681
Bcor	0.0798769	0.328941	-0.0289961	0.721473	0.347676	0.000387189	-0.0186843	0.817606	0.127922	0.124281	-0.00114113	0.987833	0.0301893	0.708087	-0.0414134	0.579795	0.0757788	0.320511	0.0825686	0.276355	0.230643	-0.157173	0.294334	0.186462	0.155842	0.32676	-0.387816	0.063691	-0.0441807	-0.0748004	0.0961171	0.00495773	0.870677	0.631143	0.732981	0.748074
Bcorl1	0.158618	0.169004	-0.0367604	0.748311	0.0221674	0.844954	-0.0592834	0.604331	-0.197691	0.096215	-0.0264919	0.844976	-0.0215836	0.876183	-0.125083	0.324471	-0.194055	0.153671	-0.498342	0.00102369	0.0146331	-0.138022	0.0580928	-0.2875	-0.167982	-0.13671	-0.152655	0.0434597	-0.302133	-0.182616	-0.151343	0.493967	0.9994	0.144407	0.589869	0.549515
Bcr	-0.217319	9.10685e-05	-0.315314	1.09778e-06	-0.20582	0.000160606	-0.366925	1.39419e-07	-0.342031	3.58194e-07	-0.28727	0.00181236	-0.210252	0.0221543	-0.426949	2.69862e-05	-0.486157	6.32717e-06	-0.738719	9.28644e-09	-0.820084	-1.04406	-0.702367	-1.21673	-0.891525	-0.940519	-0.223976	0.117717	-0.39665	-0.071441	-0.120435	0.0443223	0.689765	0.000161558	0.658283	0.283784
Bcs1l	-0.203888	0.0124722	-0.0754197	0.315609	-0.179523	0.0249883	-0.160739	0.0416778	-0.105019	0.164383	-0.0482778	0.672713	0.0891852	0.466191	0.118975	0.292145	-0.162146	0.17554	0.301537	0.0119178	0.0928575	0.407105	0.232571	0.512643	0.264497	0.0910807	0.314248	0.139714	0.419786	0.17164	-0.00177681	0.0890813	0.588337	0.00610788	0.586264	0.890697
Bdnf	0.323686	1.47147e-06	0.255764	2.68891e-05	0.638727	7.06847e-11	0.311703	2.40601e-06	0.250389	3.36056e-05	0.609121	5.83509e-10	0.193039	0.00495999	0.738782	1.28718e-11	0.825854	1.51873e-12	0.828166	1.36089e-12	-0.367111	-0.268852	-0.442326	0.210086	-0.0804543	0.145433	0.0982588	-0.0752154	0.577197	0.286657	0.512544	0.597902	0.673854	2.05096e-09	0.0506252	3.08145e-06
Bdp1	-0.0430921	0.689085	0.0266221	0.804573	0.191199	0.0877614	-0.023428	0.827509	0.271378	0.0195222	0.0828492	0.195496	0.100411	0.139034	0.186393	0.00597793	0.109356	0.0948496	0.335476	1.61926e-05	-0.456161	-0.47054	-0.406008	-0.402418	-0.329024	-0.325714	-0.0143792	0.0501537	0.0537437	0.127137	0.130447	0.889661	0.853011	0.884064	0.735347	0.656933
Becn1	0.0533396	0.177348	-0.0331752	0.394599	-0.170136	0.000330149	-0.128443	0.00354044	-0.242246	6.77779e-06	0.267026	0.00361293	0.0598009	0.499462	-0.00482164	0.95409	0.0442772	0.602912	-0.205792	0.0231052	-0.765267	-0.5934	-0.665805	-0.722962	-0.545772	-0.591227	0.171867	0.0994617	0.0423045	0.219495	0.17404	0.260204	0.692033	0.992527	0.219848	0.406161
Bend3	-0.226203	0.000658787	0.0739661	0.190227	-0.208608	0.00133129	-0.186884	0.00315341	-0.0814523	0.150884	-0.0459365	0.693005	-0.0433527	0.730802	-0.201492	0.0942654	0.295996	0.0158708	0.211659	0.0745547	-1.58407	-1.57929	-1.70481	-1.2952	-1.41023	-1.10349	0.00477664	-0.120741	0.288871	0.17384	0.480583	0.934166	0.581221	0.0956143	0.525664	0.00680143
Bend6	-0.130174	0.0288119	-0.125019	0.0355957	-0.121628	0.0396345	-0.04186	0.452004	-0.0985144	0.0867022	0.00543588	0.984855	0.37228	0.10854	0.0018238	0.996853	0.285542	0.182253	-0.0742607	0.73269	-2.7442	-2.60646	-2.2393	-2.67504	-2.58203	-2.3894	0.137745	0.5049	0.0691611	0.162177	0.354808	0.808542	0.175987	0.965654	0.79188	0.352594
Bet1	0.0848735	0.150081	-0.0872196	0.144211	-0.160158	0.0120076	0.0367147	0.52446	-0.0829794	0.159822	0.385465	0.000278234	-0.0466813	0.64831	0.307822	0.00228569	0.428047	9.82522e-05	0.446319	5.2559e-05	-0.257464	0.210053	-0.229243	0.270553	0.0472378	0.132232	0.467516	0.0282202	0.528017	0.304701	0.389696	0.00164843	0.93964	0.000459067	0.142913	0.0177779
Bet1l	0.121795	0.19905	0.142249	0.138924	-0.0407807	0.663959	0.159085	0.0989118	-0.0509057	0.585323	0.194365	0.463127	0.408498	0.160984	-0.00448817	0.986508	0.5144	0.0557889	0.578773	0.0299334	-1.82232	-1.7783	-1.51983	-1.23051	-1.7749	-1.53335	0.0440202	0.302493	0.591812	0.047424	0.28897	0.991756	0.577729	0.0380079	0.918239	0.337777
Bex3	-0.106895	0.148041	-0.0913135	0.213179	-0.443223	8.63904e-06	0.0853305	0.242366	-0.0813168	0.264448	-0.186513	0.0731896	-0.20782	0.0521185	-0.522338	2.76115e-05	0.0796117	0.430479	-0.236453	0.026379	0.574655	0.482543	0.426123	0.410583	0.491432	0.558523	-0.0921123	-0.148532	-0.164072	-0.083223	-0.0161324	0.568591	0.581768	0.186644	0.67845	0.87617
Bfar	0.259208	1.00323e-05	0.20622	0.000136251	-0.0580836	0.188435	0.0457003	0.294591	-0.0412441	0.342051	0.427626	0.000286193	0.233325	0.0442348	0.209807	0.0487474	0.388837	0.000882622	0.338627	0.00281667	-0.953152	-0.668189	-0.891095	-0.565266	-0.769587	-0.60284	0.284964	0.0620572	0.387886	0.183565	0.350312	0.0926326	0.997851	0.0069612	0.446249	0.0279157
Bgn	0.126342	0.0223074	0.0252874	0.622058	0.209817	0.000631295	0.179706	0.00232176	0.152678	0.00737154	0.0675488	0.268018	0.0994292	0.114497	-0.0229432	0.703256	-0.144199	0.0247568	-0.191816	0.00399052	0.697342	0.463644	0.767409	0.351599	0.637946	0.373187	-0.233698	0.0700676	-0.345743	-0.0593959	-0.324155	0.0160635	0.770982	3.92493e-05	0.664883	0.000599618
Bhlhe40	-0.0357765	0.426327	-0.105363	0.0288831	0.244926	3.01852e-05	0.437544	1.31977e-08	0.5128	1.13361e-09	0.0041595	0.953475	-0.0243458	0.947629	0.179633	0.0165526	0.447887	1.54051e-06	0.485327	3.93348e-07	0.331714	0.262654	0.39521	0.298541	0.366353	0.337801	-0.0690599	0.0634968	-0.0331723	0.0346394	0.00608685	0.524405	0.754048	0.653169	0.911461	0.912716
Bicc1	-0.22721	0.001005	-0.308063	5.15002e-05	-0.148518	0.0190297	-0.30202	6.33879e-05	-0.218302	0.00139621	-0.293208	0.000404135	-0.320162	0.000287924	-0.321826	0.000141927	-0.389049	1.78435e-05	-0.43662	3.44943e-06	-1.17152	-1.3473	-1.18819	-1.39062	-1.23716	-1.26559	-0.175784	-0.0166727	-0.219104	-0.0656419	-0.0940708	0.0805438	0.892607	0.0157157	0.691475	0.512157
Bicd2	-0.234161	7.74643e-05	-0.221487	0.000140332	-0.241911	5.4631e-05	-0.084507	0.0794493	-0.0356885	0.440966	-0.215597	0.0137374	0.050442	0.548926	-0.189587	0.0272989	-0.00160014	0.984349	0.00965406	0.905374	-0.344148	-0.292868	-0.0661307	-0.299656	-0.324379	-0.260478	0.0512799	0.278017	0.0444917	0.0197691	0.08367	0.887818	0.169431	0.942322	0.995751	0.750254
Bicra	0.265326	0.0403978	0.00534941	0.965501	0.138298	0.267002	0.226958	0.07556	0.26627	0.0388354	0.321585	0.0467741	0.428882	0.0160392	0.154092	0.327161	0.108615	0.503238	0.217989	0.17489	-0.658679	-0.658572	-0.280478	-0.729319	-0.61125	-0.779319	0.000106941	0.378201	-0.0706395	0.0474296	-0.12064	0.980478	0.162958	0.742477	0.957344	0.605773
Bicral	0.505683	2.31875e-05	0.274001	0.00665537	0.50745	2.24579e-05	0.401034	0.00028338	0.430905	0.000131896	0.60078	0.000395159	0.435331	0.0132801	0.459416	0.00440714	0.570203	0.000828579	0.511809	0.002068	-2.07265	-2.12707	-1.86477	-1.99607	-1.98467	-1.90914	-0.0544172	0.207883	0.0765805	0.0879838	0.163514	0.785286	0.693242	0.857263	0.839058	0.627732
Bid	0.367962	1.05449e-07	0.389158	4.83885e-08	0.230216	4.24544e-05	0.361214	1.37759e-07	0.22565	5.1877e-05	0.607657	2.51132e-06	0.357977	0.0019881	0.453942	0.000115578	0.362109	0.00135649	0.373088	0.000984234	-0.0370979	0.204513	-0.0794359	0.132582	0.225707	-0.0180765	0.241611	-0.042338	0.16968	0.262805	0.0190214	0.219737	0.867318	0.447144	0.239131	0.88574
Bin1	-0.31548	0.000138684	-0.166726	0.0193071	-0.565189	1.11559e-07	-0.471554	1.27641e-06	-0.5263	2.88329e-07	-0.527166	2.98232e-06	-0.199541	0.032691	-0.677879	5.9322e-08	-0.722668	2.59022e-08	-0.758962	1.02865e-08	0.422679	0.306705	0.392656	0.187555	0.211189	0.170417	-0.115975	-0.030023	-0.235124	-0.211491	-0.252262	0.389343	0.88282	0.0519287	0.227935	0.0777749
Bin3	0.119355	0.0994411	0.161925	0.0305697	-0.364432	7.08796e-05	0.163195	0.0290635	0.0837229	0.237154	-0.0972322	0.260706	-0.198938	0.039086	-0.362608	0.000306285	0.0022477	0.979111	0.0121832	0.886084	0.567881	0.564504	0.167448	0.491775	0.352212	0.4058	-0.00337735	-0.400434	-0.0761061	-0.215669	-0.162081	0.891929	0.0408662	0.411475	0.197117	0.201921
Birc2	0.283079	0.000153083	0.344981	1.79076e-05	0.329959	2.8948e-05	0.274409	0.000213815	0.293099	0.000100703	1.0578	4.85028e-08	0.556638	0.00146235	0.890521	8.81782e-07	1.10026	3.08173e-08	1.13127	1.48873e-08	-1.35259	-0.807152	-1.17675	-0.531681	-0.590414	-0.547845	0.54544	0.17584	0.820912	0.762178	0.804747	0.00839141	0.54812	6.51383e-06	0.00061854	4.39794e-05
Birc5	-0.311844	0.0038727	-0.270884	0.00993969	-0.15557	0.113619	0.0218365	0.817516	-0.00272127	0.97703	-0.295305	0.000675143	0.157043	0.049322	0.157237	0.0458352	0.191212	0.0176249	0.253468	0.00248624	-0.0636229	0.241404	0.352556	0.182045	-0.0477505	0.0991208	0.305027	0.416179	0.245668	0.0158724	0.162744	0.0370563	0.0139746	0.116127	0.999945	0.447482
Birc6	-0.184541	0.237449	-0.135399	0.381586	0.0236295	0.877089	-0.336729	0.0394578	0.0520729	0.733345	-0.123608	0.0961001	-0.104179	0.163034	0.0634516	0.380488	-0.159257	0.0360035	0.0651739	0.368914	0.510776	0.544216	0.531748	0.514854	0.585193	0.689092	0.0334396	0.0209722	0.00407808	0.0744166	0.178316	0.967407	0.969527	0.935378	0.924718	0.610557
Bivm	0.260687	0.000151734	0.263167	0.000140933	0.464848	1.19478e-07	0.304712	2.79048e-05	0.401451	8.67697e-07	0.275391	0.00482017	0.280899	0.00672465	0.165108	0.0740222	0.217254	0.0239074	0.0989266	0.282021	-0.816483	-1.10695	-0.803701	-1.11019	-0.793423	-0.902037	-0.290467	0.0127822	-0.29371	0.0230597	-0.0855539	0.0144077	0.9994	0.00824363	0.990008	0.520739
Blcap	0.239001	2.38956e-05	0.272049	5.14688e-06	0.122057	0.0094885	0.14195	0.00339884	0.0878787	0.0501475	0.205538	0.0954259	0.792362	1.12329e-06	0.264682	0.0328303	0.286734	0.0249245	0.0406296	0.739828	-2.07817	-1.95127	-1.56418	-2.14167	-2.13246	-1.94662	0.1269	0.513992	-0.0634981	-0.0542861	0.131551	0.534237	0.00282877	0.669931	0.869469	0.530008
Blm	-0.221454	0.00562832	-0.0802276	0.266494	-0.164445	0.030838	-0.0596879	0.402738	0.160306	0.0320984	-0.123533	0.173208	-0.0635973	0.503595	0.0452411	0.60495	0.0696614	0.436211	0.452084	2.24967e-05	0.381918	0.595938	0.37491	0.676577	0.485504	0.520517	0.21402	-0.00700773	0.294659	0.103586	0.1386	0.281863	0.995515	0.0439476	0.752231	0.607513
Blmh	-0.108779	0.09838	-0.00806739	0.898359	-0.317038	9.29311e-05	-0.261342	0.000614464	-0.307628	0.000124298	-0.130368	0.0812229	-0.0679921	0.363756	-0.185339	0.0162043	-0.31821	0.00021499	-0.354099	6.05223e-05	0.794866	0.927628	0.720201	0.746379	0.774938	0.736344	0.132762	-0.0746648	-0.0484866	-0.0199277	-0.0585218	0.432403	0.695505	0.494329	0.860149	0.610061
Bloc1s3	0.724251	5.21221e-06	0.390287	0.00334729	0.282912	0.0247055	0.347481	0.0073816	0.0348342	0.767399	0.368721	0.138608	0.487284	0.077228	0.0976784	0.694627	0.388046	0.128185	0.0994638	0.696319	-0.942196	-1.13981	-0.849348	-0.903646	-1.33414	-0.926131	-0.197614	0.0928479	0.03855	-0.391942	0.0160648	0.551583	0.884554	0.944757	0.357927	0.986577
Bloc1s4	-0.235023	0.023512	-0.188694	0.0629847	-0.254262	0.0157398	-0.0445776	0.640123	-0.153033	0.120017	-0.327784	0.0181491	0.0772203	0.572246	-0.363221	0.00922536	-0.311284	0.0266391	-0.556546	0.000367914	-0.260329	-0.406654	-0.0223187	-0.67408	-0.360533	-0.537268	-0.146325	0.238011	-0.41375	-0.100203	-0.276939	0.595246	0.393978	0.0301112	0.758068	0.199135
Bloc1s5	0.099892	0.106232	0.264754	0.000291902	-0.2988	0.000111753	0.483651	1.86613e-07	0.421603	1.15086e-06	-0.0496295	0.667249	-0.0746724	0.592837	-0.26425	0.0312427	0.411261	0.0011925	0.417516	0.000943362	-0.262845	-0.244945	-0.648252	-0.277055	-0.423164	-0.347207	0.0178998	-0.385407	-0.0142099	-0.16032	-0.0843618	0.978814	0.09929	0.836379	0.507016	0.608008
Bloc1s6	0.142672	0.000462176	0.184274	3.32429e-05	0.0396317	0.247607	0.0312983	0.35768	-0.00382954	0.90912	0.291785	0.0017475	-0.0322502	0.722086	0.220614	0.0132545	0.0925419	0.284022	0.0240198	0.777567	-0.890327	-0.701482	-1.11582	-0.855434	-0.732032	-0.821838	0.188845	-0.225489	0.0348927	0.158295	0.0684896	0.288509	0.155669	0.951246	0.458135	0.876709
Blvra	-0.0384746	0.68637	-0.0357933	0.70823	-0.143464	0.146011	0.0951562	0.322345	0.040931	0.665722	-0.160428	0.0221792	-0.337267	7.61816e-05	-0.146191	0.0343788	-0.00125557	0.984876	-0.00758113	0.984261	1.17428	1.16434	0.866365	1.11553	1.05286	1.06505	-0.00993311	-0.30791	-0.0587473	-0.121416	-0.109222	0.880402	0.0759314	0.596765	0.607566	0.486087
Blvrb	-0.138073	0.0903085	-0.125461	0.121664	-0.333267	0.00046693	-0.259233	0.00369136	-0.446222	2.20511e-05	-0.144246	0.0480425	0.0815084	0.25923	-0.0344502	0.620698	-0.117182	0.10479	-0.17798	0.0172059	1.01706	1.30848	1.22222	1.27737	1.00857	1.15044	0.29142	0.205151	0.260304	-0.00849316	0.133374	0.0460201	0.338027	0.0883287	0.934269	0.559617
Blzf1	0.141524	0.0156944	0.195557	0.00176975	0.269326	8.37923e-05	0.205372	0.00114913	0.303026	2.10938e-05	0.264075	0.001433	0.216864	0.010279	0.361612	4.54885e-05	0.36166	5.64532e-05	0.414375	8.46159e-06	0.649962	0.747719	0.658274	0.767285	0.777072	0.812361	0.0977568	0.00831244	0.117323	0.12711	0.162399	0.68537	0.98481	0.577375	0.566289	0.405079
Bmi1	-0.0518704	0.182496	-0.0650488	0.0996132	0.085297	0.0352649	-0.0145974	0.700565	-0.00369279	0.922272	-0.33068	0.000754535	-0.638792	6.0838e-07	-0.600846	4.30773e-07	-0.348448	0.000521057	-0.300191	0.00186449	-2.0821	-2.76685	-2.64045	-2.37404	-2.35208	-2.40787	-0.684752	-0.558353	-0.29194	-0.269986	-0.325772	1.88224e-10	3.29165e-05	0.00375477	0.034156	0.00253166
Bmp1	0.16985	0.000126911	0.10537	0.00724857	0.178755	7.42274e-05	0.177661	7.92489e-05	0.135558	0.0010616	-0.0931146	0.158786	0.015314	0.820715	-0.184038	0.0084946	-0.166608	0.0172153	-0.259029	0.000572378	-0.0714432	-0.435894	-0.155154	-0.467453	-0.338721	-0.41785	-0.364451	-0.0837104	-0.396009	-0.267278	-0.346407	9.93643e-05	0.512684	1.86277e-06	0.0385515	0.000390717
Bmp2k	0.275613	8.36197e-05	0.312087	2.14318e-05	0.446973	2.01222e-07	0.196331	0.00201961	0.307476	2.38069e-05	-0.113545	0.0991094	-0.00113049	0.987167	-0.0978627	0.149224	-0.195347	0.00802711	-0.234911	0.00189574	0.627621	0.0821926	0.320191	0.0870191	0.236763	0.237097	-0.545429	-0.30743	-0.540602	-0.390858	-0.390525	1.80385e-09	0.0194522	1.05985e-08	0.00163521	0.000715872
Bmpr1a	-0.151032	0.00960562	-0.308539	1.57872e-05	-0.0906382	0.0980169	-0.252008	0.000145508	-0.272474	6.32989e-05	0.0806566	0.389342	-0.515541	3.91474e-05	-0.197083	0.0445885	-0.215886	0.0318385	-0.515427	1.83432e-05	-1.94436	-2.02375	-2.12427	-2.16604	-1.68595	-1.88401	-0.0793861	-0.179908	-0.221676	0.258414	0.0603537	0.493649	0.35161	0.126124	0.335081	0.976668
Bmpr2	0.0921547	0.378917	0.0736751	0.480239	0.351145	0.00309043	0.103216	0.325805	0.321413	0.00577579	0.160404	0.0076672	-0.0314354	0.583818	0.148313	0.0125681	0.291282	2.30953e-05	0.151995	0.0110409	-0.372095	-0.581504	-0.476799	-0.54879	-0.299338	-0.186995	-0.20941	-0.104704	-0.176696	0.0727569	0.1851	0.115842	0.615592	0.138522	0.876757	0.389847
Bms1	-0.242626	1.2278e-06	-0.0296311	0.384879	-0.213123	6.39011e-06	0.0130641	0.698725	0.244928	1.01399e-06	-0.158221	0.0181658	-0.037585	0.55646	0.0432013	0.492233	0.111767	0.0851649	0.252339	0.000477062	1.07867	1.33497	1.06404	1.08516	1.16309	1.17742	0.256295	-0.0146282	0.00649342	0.0844141	0.0987498	0.0127766	0.908857	0.820086	0.670368	0.623762
Bmt2	-0.261047	2.67999e-05	-0.19505	0.000550327	-0.399469	1.22875e-07	-0.357038	5.63574e-07	-0.377524	2.49957e-07	-0.203639	0.136916	-0.573582	0.000924709	-0.693775	4.11488e-05	-0.669522	9.01792e-05	-0.695874	5.09447e-05	-1.13712	-1.38311	-1.44736	-1.40862	-1.04447	-1.43627	-0.245987	-0.310237	-0.271503	0.0926498	-0.299153	0.0377664	0.0542458	0.0197492	0.902143	0.0732848
Bnc2	0.10862	0.400951	0.187079	0.156503	0.240781	0.0720538	0.38173	0.00711975	0.718177	1.98274e-05	0.0747895	0.335135	0.303645	0.000866688	-0.0147343	0.847772	0.24319	0.0040715	0.377752	4.44143e-05	1.02037	0.74629	1.11957	0.660516	0.976041	0.869503	-0.274077	0.0992085	-0.35985	-0.0443246	-0.150863	0.210062	0.761632	0.0695482	0.905681	0.531301
Bnip1	-0.0559646	0.43165	0.0794653	0.268044	-0.160848	0.0343611	0.434381	6.94838e-06	0.445133	4.83447e-06	-0.267752	0.00422424	-0.138754	0.135418	-0.136515	0.112573	0.0289755	0.742343	0.173134	0.0458865	0.45027	0.472726	0.20131	0.175554	0.238078	0.0428541	0.0224559	-0.248959	-0.274716	-0.212191	-0.407416	0.980363	0.256918	0.0300174	0.323426	0.00427859
Bnip2	-0.114278	0.00117254	-0.112895	0.0013072	-0.0281833	0.350744	-0.0253654	0.399819	-0.0871626	0.00858129	0.0987439	0.120174	0.137571	0.039931	0.0175646	0.77636	0.143888	0.028358	0.08385	0.184815	-0.771107	-0.724202	-0.514749	-0.601987	-0.557934	-0.601289	0.0469046	0.256357	0.169119	0.213173	0.169818	0.912085	0.0869914	0.196165	0.151088	0.224965
Bnip3	-0.206577	0.00588762	-0.430409	6.35043e-06	-0.319187	0.000159945	-0.544917	3.04179e-07	-0.545314	2.63033e-07	-0.424335	0.00555732	-0.583205	0.000969203	-0.685061	6.52895e-05	-0.377923	0.0133075	-1.04602	3.7959e-07	0.762957	0.394428	0.634156	0.260726	0.539038	0.912503	-0.368529	-0.128801	-0.502231	-0.223918	0.149546	0.0215472	0.50343	0.000769703	0.272462	0.662548
Bnip3l	0.351638	5.84502e-07	-0.0985855	0.047701	0.0757489	0.117151	0.0600514	0.208264	-0.322428	2.19881e-06	0.314354	0.0479208	-0.265057	0.155279	0.240818	0.121724	0.0201834	0.900178	-0.501987	0.00659539	-2.78763	-2.64936	-2.91116	-2.96326	-2.84862	-2.84082	0.138263	-0.123527	-0.175632	-0.0609888	-0.0531874	0.568591	0.601086	0.380878	0.89228	0.818268
Boc	0.41036	0.00034547	0.271221	0.0104619	0.646063	1.61515e-06	0.101891	0.299539	0.243151	0.01779	0.732835	0.00143918	0.649224	0.00869428	0.429418	0.0500662	0.588036	0.0104736	0.32771	0.141617	-0.26145	-0.490842	-0.0358723	-0.19395	0.0293185	0.197756	-0.229391	0.225578	0.0675002	0.290769	0.459206	0.496973	0.359339	0.886702	0.403873	0.153504
Bod1	-0.266768	0.000389793	-0.215591	0.00243873	-0.307284	9.55618e-05	-0.108039	0.0921744	-0.184431	0.00725421	-0.502359	0.0300756	-0.76451	0.00591778	-0.636271	0.00766723	-0.2691	0.226103	-0.759663	0.00274069	-3.77491	-4.11512	-4.34111	-4.3625	-3.99078	-3.91591	-0.340212	-0.566201	-0.587592	-0.215869	-0.141	0.138476	0.067095	0.00538185	0.430829	0.471173
Bod1l	0.132947	0.104902	0.12846	0.116768	0.298706	0.00126665	-0.0600505	0.451215	0.127066	0.119455	0.14455	0.0747944	0.0445915	0.582275	0.283721	0.00124516	0.0997087	0.213732	0.198089	0.0177374	0.79876	0.783538	0.689353	0.869094	0.816938	0.962778	-0.0152215	-0.109407	0.0703341	0.0181787	0.164019	0.79789	0.65991	0.820254	0.987301	0.452508
Bok	-0.313037	0.00169158	-0.366598	0.000444763	-0.47247	3.26491e-05	-0.287083	0.00331148	-0.473896	3.02091e-05	0.131545	0.359588	0.339835	0.0329481	-0.0904075	0.531426	0.227666	0.122884	-0.227861	0.134818	-2.03872	-1.6725	-1.35496	-1.81774	-1.6131	-1.53922	0.366226	0.683763	0.220983	0.425622	0.4995	0.0570737	0.00161608	0.270383	0.106375	0.0157615
Bola1	0.48855	0.00202691	0.313014	0.0352621	0.136684	0.335422	0.5151	0.00132699	0.338231	0.0224562	0.26006	0.0326155	0.4818	0.000596863	0.252764	0.0358568	0.434172	0.000959883	0.365588	0.00394975	0.990795	1.05884	1.13546	0.974713	0.740055	0.871597	0.0680469	0.144662	-0.0160817	-0.25074	-0.119198	0.813797	0.710046	0.955624	0.493912	0.698232
Bola2	-0.150772	0.30641	-0.154675	0.295391	-0.319661	0.0397712	0.0114967	0.936733	-0.223381	0.13654	-0.159217	0.0442716	-0.00968997	0.901808	-0.0115086	0.877653	0.162717	0.0392607	0.129808	0.0931216	0.00201918	0.281642	0.111281	0.326279	-0.0114084	0.132746	0.279622	0.109262	0.324259	-0.0134276	0.130726	0.200239	0.736617	0.107994	0.951246	0.677183
Bola3	-0.149503	0.0655266	-0.114689	0.150347	-0.219593	0.0103558	-0.0541292	0.48485	-0.0913962	0.243051	-0.0515598	0.73783	0.591886	0.000891082	-0.222882	0.158976	-0.239912	0.143809	-0.54819	0.00251935	-1.32823	-1.34147	-0.60913	-1.79628	-1.23798	-1.52784	-0.0132415	0.719098	-0.468047	0.0902509	-0.199614	0.909203	0.00169899	0.00923212	0.823264	0.439286
Bop1	-0.15349	0.000382071	0.134282	0.00124704	-0.227283	5.14964e-06	-0.275057	4.32368e-07	-0.190524	4.07089e-05	-0.354219	2.14784e-06	0.0531151	0.360114	-0.267412	8.52034e-05	-0.423271	1.48502e-07	-0.289991	3.33429e-05	0.269727	0.229753	0.186969	0.170288	0.0693122	0.12164	-0.0399741	-0.0827576	-0.0994389	-0.200415	-0.148087	0.568091	0.536893	0.16982	0.0877565	0.1075
Bora	0.0556189	0.351043	0.324104	2.98106e-05	0.368586	6.11864e-06	0.570324	1.45525e-08	0.761318	1.54305e-10	0.307442	0.0102778	0.300972	0.0182442	0.540616	4.26303e-05	0.714807	1.00546e-06	0.903	1.52099e-08	-0.122097	0.055681	-0.195603	0.0268574	0.140393	0.0318939	0.177778	-0.0735055	0.148955	0.26249	0.153991	0.379703	0.893313	0.478347	0.195634	0.524005
Borcs5	0.330315	5.89623e-05	0.279137	0.000373377	0.389807	8.48895e-06	0.543113	9.14909e-08	0.485557	4.03213e-07	0.54617	0.00358928	0.879589	5.15762e-05	0.629949	0.000885038	0.718664	0.000295747	0.667203	0.000589209	-0.169628	0.0360661	0.406119	-0.0207673	0.016846	-0.0225611	0.205694	0.575747	0.148861	0.186474	0.147067	0.393421	0.0174451	0.55792	0.499385	0.601348
Borcs6	0.0603604	0.681768	-0.0257083	0.863192	-0.041566	0.779724	-0.0116942	0.937055	-0.208216	0.173561	-0.281839	0.149479	0.56688	0.00645817	-0.368682	0.0628984	-0.146903	0.447867	-0.0813403	0.666935	0.932684	0.579875	1.53903	1.02756	0.599026	0.782371	-0.352809	0.606343	0.0948767	-0.333657	-0.150313	0.210287	0.160845	0.820522	0.370383	0.595314
Borcs7	0.0397329	0.577816	0.073364	0.310716	-0.191545	0.0149229	0.0457337	0.522823	-0.0422933	0.553449	-0.00414961	0.97275	0.331054	0.014771	0.0423661	0.724773	0.246536	0.0510733	0.097283	0.425751	0.23552	0.469905	0.510046	0.368535	0.192809	0.436372	0.234384	0.274525	0.133014	-0.0427108	0.200851	0.201122	0.354544	0.552291	0.799725	0.324768
Borcs8	-0.204645	0.00203896	-0.359579	7.81797e-06	-0.225853	0.000921016	-0.1574	0.0123449	-0.269081	0.000169759	0.17478	0.0694837	0.304221	0.00486304	0.202948	0.0355331	0.20327	0.0393596	0.192128	0.0485729	-0.059934	0.358885	0.592684	0.394722	0.308698	0.291114	0.418818	0.652618	0.454656	0.368632	0.351048	0.0034261	1.89312e-05	0.00157941	0.0478807	0.0241205
Bpgm	-0.940865	3.35751e-10	-1.19305	1.13158e-11	-0.933398	3.89865e-10	-0.619215	1.32208e-07	-0.821054	2.25422e-09	-0.554115	5.46146e-05	-0.829915	1.19433e-06	-0.443305	0.000519402	-0.367788	0.00330726	-0.348552	0.00450814	-0.332749	0.176329	0.0801148	0.156605	0.0794475	-0.0699007	0.509079	0.412864	0.489354	0.412197	0.262849	0.00146386	0.146625	0.00124273	0.0983629	0.257324
Bphl	0.36047	0.000512066	0.16714	0.0691148	0.29314	0.00304056	0.333641	0.00105525	0.214986	0.0211128	0.298883	0.0134586	0.209405	0.102648	0.319533	0.00814956	0.333492	0.00734336	0.119612	0.309122	0.328268	0.354052	0.363	0.23623	0.269475	0.327661	0.0257843	0.0347321	-0.0920384	-0.0587931	-0.000607149	0.986355	0.947879	0.523828	0.811084	0.904658
Bpifc	0.292638	0.00142461	0.478939	8.76052e-06	0.354223	0.000249839	0.38191	0.000114743	0.343754	0.000313877	0.475664	0.00104031	0.457222	0.00302236	0.433663	0.00223258	0.494454	0.000838676	0.58024	0.000129563	-0.104944	-0.0168865	-0.118669	0.132874	0.0925879	0.00718062	0.0880576	-0.0137245	0.237818	0.197532	0.112125	0.841206	0.90257	0.281415	0.524699	0.738638
Bpnt1	-0.714851	8.49378e-11	-0.739666	5.39179e-11	-0.593216	1.44174e-09	-1.08537	1.37533e-13	-1.09102	1.14194e-13	-0.708411	7.9475e-09	-0.512917	3.40267e-06	-0.577002	1.99871e-07	-1.10894	3.72375e-12	-0.95381	4.79628e-11	0.489124	0.505808	0.720661	0.629455	0.495105	0.461755	0.0166846	0.231537	0.140331	0.00598107	-0.0273687	0.958576	0.202932	0.50216	0.972211	0.768908
Bptf	-0.036856	0.787296	-0.149403	0.282535	0.0893517	0.515049	-0.258063	0.072312	-0.130857	0.344046	-0.0552526	0.383545	-0.109725	0.0975697	-0.0328961	0.601168	-0.191604	0.00559184	-0.159992	0.0174697	-0.142875	-0.270731	-0.114719	-0.182003	-0.146491	-0.0696611	-0.127856	0.0281564	-0.0391283	-0.00361554	0.073214	0.38649	0.931173	0.714853	0.928311	0.897002
Braf	0.0914595	0.301095	0.12415	0.166373	0.310007	0.0020826	0.167924	0.0665664	0.396894	0.000224821	0.133221	0.281921	-0.0663044	0.622428	0.0253439	0.835897	0.0273172	0.82736	0.0215756	0.861911	-1.36741	-1.59288	-1.48717	-1.69182	-1.26434	-1.44953	-0.225474	-0.119755	-0.324411	0.103073	-0.0821199	0.155334	0.514138	0.0368548	0.933912	0.544347
Brap	-0.0614301	0.132493	-0.0676376	0.100485	-0.0595845	0.143926	-0.12083	0.00643633	-0.100961	0.0186748	0.0705445	0.264781	0.0106428	0.871674	-0.145556	0.0280663	-0.055123	0.388951	-0.0226895	0.718816	-0.338674	-0.426863	-0.260801	-0.261895	-0.210424	-0.272994	-0.0881886	0.0778731	0.0767786	0.12825	0.0656797	0.351161	0.74209	0.735161	0.480812	0.82354
Brat1	0.542847	3.29163e-08	0.655032	2.0149e-09	0.50192	1.05584e-07	0.407183	1.90183e-06	0.420244	1.15058e-06	0.410666	0.00173531	0.638088	2.78247e-05	0.509215	0.000177601	0.146782	0.236405	0.169375	0.168238	0.0551616	0.0486918	0.0314147	-0.211834	-0.0940712	-0.215426	-0.00646976	-0.0237468	-0.266995	-0.149233	-0.270588	0.947706	0.920331	0.107375	0.601908	0.152705
Brca1	-0.653225	2.11754e-07	-0.668076	1.62776e-07	-0.635609	3.0955e-07	-0.858117	4.63369e-09	-0.686262	1.03337e-07	-0.352923	0.000151851	-0.388305	9.49338e-05	-0.483043	2.66613e-06	-0.509666	1.58183e-06	-0.451033	7.92114e-06	0.380391	0.537132	0.650055	0.619828	0.689287	0.727806	0.15674	0.269663	0.239436	0.308895	0.347415	0.446155	0.149561	0.133157	0.147864	0.0848693
Brca2	0.300767	0.0274944	0.551045	0.000366757	0.59983	0.00015559	0.628597	9.50869e-05	1.11729	6.45576e-08	0.103806	0.279009	0.310196	0.00425518	0.343731	0.00108065	0.524425	9.33698e-06	0.808492	7.14801e-09	0.0719839	-0.165961	-0.176542	-0.223723	-0.0937801	-0.0115143	-0.237945	-0.248526	-0.295707	-0.165764	-0.0834982	0.128586	0.345808	0.0406034	0.530291	0.629131
Brcc3	-0.368366	1.98166e-07	-0.368971	2.05691e-07	-0.112772	0.0195376	-0.078933	0.0885387	0.0247833	0.575077	-0.686861	6.33519e-08	-0.91753	2.19256e-09	-0.363817	0.000276016	-0.485483	1.23314e-05	-0.449234	2.90683e-05	0.472617	0.221784	-0.0827133	0.00460669	0.16611	0.0774268	-0.250833	-0.55533	-0.46801	-0.306507	-0.39519	0.0425809	6.73123e-05	1.59702e-06	0.017905	0.000139091
Brd1	0.110107	0.016374	0.0943321	0.0358399	0.205424	0.000115615	0.0879352	0.0484529	0.101758	0.0247215	-0.25248	0.000528323	-0.322967	6.4676e-05	-0.278545	0.000181133	-0.37155	6.32482e-06	-0.405771	1.65154e-06	-0.663797	-1.14939	-1.07615	-1.1716	-1.0275	-1.12241	-0.48559	-0.412351	-0.507803	-0.363701	-0.458616	8.60344e-08	0.000801846	5.80868e-09	0.00251488	1.32394e-05
Brd2	-0.0712434	0.0290546	-0.0524935	0.0971051	0.007072	0.815794	0.12391	0.000670571	0.126082	0.000571403	-0.310611	0.00016944	-0.0930114	0.195423	-0.278515	0.000526766	-0.228787	0.00312374	-0.539269	7.93452e-08	-0.106237	-0.387162	-0.142578	-0.766935	-0.341362	-0.454892	-0.280925	-0.0363409	-0.660698	-0.235125	-0.348655	0.00898974	0.822464	8.06791e-11	0.0952909	0.00335925
Brd3	-0.0736331	0.0514295	-0.202369	2.34827e-05	-0.259426	1.08114e-06	-0.216168	1.07283e-05	-0.367544	7.9943e-09	-0.448539	5.88987e-05	-0.302073	0.0041537	-0.535066	5.82655e-06	-0.580332	2.31476e-06	-0.75942	3.34652e-08	-0.634397	-0.910713	-0.727556	-1.02717	-1.01156	-1.00191	-0.276316	-0.0931591	-0.392768	-0.377166	-0.367509	0.00346598	0.633057	3.04595e-05	0.00215868	0.00266506
Brd4	0.233994	0.0109365	0.256275	0.00614592	0.29939	0.00196225	0.355286	0.000447053	0.461909	2.91533e-05	-0.197823	0.0419237	0.0596102	0.528931	-0.344046	0.00107809	-0.087528	0.351108	-0.22805	0.0210268	0.105814	-0.533807	-0.0826198	-0.582329	-0.317491	-0.33335	-0.639621	-0.188434	-0.688143	-0.423305	-0.439164	1.27346e-06	0.404206	6.31837e-08	0.0187241	0.00708152
Brd7	-0.0850873	0.0196025	-0.100423	0.00744397	-0.187636	2.72679e-05	-0.0670642	0.0582665	-0.0599989	0.0865261	-0.102334	0.173837	-0.145107	0.0656932	-0.0611795	0.408378	0.0505365	0.495741	-0.0151784	0.836871	0.541404	0.667161	0.482164	0.583289	0.524001	0.658083	0.125757	-0.05924	0.0418848	-0.0174029	0.116679	0.410662	0.758855	0.943263	0.855549	0.538356
Brd8	0.231077	7.88557e-05	0.158563	0.00259159	0.261766	1.95485e-05	0.284328	7.24241e-06	0.33007	1.04541e-06	0.241568	0.00183144	0.115278	0.124905	0.206076	0.00618257	0.369607	1.92146e-05	0.314121	0.000134903	0.161001	0.10176	0.101764	0.140676	0.167975	0.244143	-0.0592408	-0.0592364	-0.0203247	0.00697431	0.0831428	0.527145	0.780158	0.677004	0.978727	0.711851
Brd9	-0.127674	0.00684019	-0.102577	0.024646	-0.295221	1.86367e-06	-0.132774	0.00529584	-0.192617	0.000229832	-0.185023	0.0231655	-0.189364	0.0280386	-0.215006	0.00928659	0.123981	0.114418	0.247688	0.00298745	0.420427	0.499251	0.308124	0.855203	0.362935	0.676423	0.0788242	-0.112303	0.434776	-0.0574918	0.255996	0.722344	0.581408	0.000159593	0.694791	0.0780212
Brf1	-0.0746824	0.153265	-0.0348915	0.495062	-0.175238	0.00275806	-0.090965	0.0865765	-0.0738301	0.15677	-0.205925	0.0388418	-0.063768	0.527598	-0.263742	0.00986208	-0.445137	0.000135269	-0.433322	0.000162501	-0.373294	-0.462312	-0.3879	-0.730603	-0.508225	-0.724073	-0.0890172	-0.0146058	-0.357309	-0.134931	-0.350779	0.484452	0.834381	0.000845264	0.425944	0.00179961
Brf2	0.270568	0.000802314	0.418504	7.96684e-06	0.0557204	0.418355	0.0703427	0.309494	-0.0175194	0.796915	0.319802	0.00387768	0.500327	7.95032e-05	0.379898	0.000807883	0.420314	0.000350766	0.405269	0.000474828	0.130018	0.445173	0.138851	0.542788	0.168657	0.468347	0.315155	0.00883328	0.412771	0.0386393	0.33833	0.0420061	0.813295	0.00157941	0.905681	0.0575962
Bri3	0.365232	6.24456e-05	0.189761	0.0142574	0.157905	0.036319	0.091007	0.208061	-0.306023	0.000402759	-0.0598934	0.605084	0.375598	0.00406618	-0.214286	0.0742552	0.317241	0.010145	0.057414	0.619359	-1.01193	-1.39969	-0.831105	-0.660622	-1.44237	-0.796152	-0.387757	0.180823	0.351306	-0.430445	0.215776	0.0195793	0.522834	0.0806462	0.0322939	0.369673
Bri3bp	-0.276557	2.20114e-05	-0.152628	0.00534631	-0.485845	1.27869e-08	-0.443308	4.79288e-08	-0.551611	1.8929e-09	-0.816884	2.0685e-10	-0.413666	2.21694e-05	-0.668499	6.57547e-09	-0.70541	3.49759e-09	-0.706409	3.00735e-09	-0.293641	-0.480381	-0.546962	-0.450375	-0.836576	-0.556796	-0.18674	-0.253321	-0.156734	-0.542936	-0.263155	0.0980071	0.105873	0.122711	0.000134007	0.0300821
Brip1	-0.194992	0.00256116	-0.140949	0.0207817	-0.296917	5.23629e-05	-0.274225	0.000121441	-0.126543	0.0340931	-0.068733	0.499527	-0.0480487	0.652963	-0.0178086	0.859324	0.0504344	0.620807	0.254242	0.0172374	0.618716	0.920135	0.686292	1.02033	0.768743	0.955385	0.301419	0.0675764	0.401619	0.150027	0.336669	0.109013	0.822636	0.0131855	0.657298	0.100326
Brix1	-0.324542	5.96973e-07	-0.407701	2.55253e-08	0.0800674	0.073108	0.0598793	0.171336	0.0923859	0.0412641	-0.263756	0.00242411	-0.506808	1.81958e-06	0.196951	0.0171908	0.184639	0.0250703	0.321453	0.000359153	1.26384	1.38148	1.14221	1.49111	1.32691	1.38802	0.117633	-0.121634	0.227267	0.0630624	0.124179	0.44322	0.561186	0.0672886	0.801021	0.457734
Brk1	-0.143681	0.0232107	-0.0899503	0.13698	-0.355187	1.05415e-05	-0.254728	0.000375833	-0.369593	6.43164e-06	-0.114621	0.285217	0.0369679	0.731675	-0.10878	0.308778	-0.337559	0.00414869	-0.406896	0.000835411	-0.150344	0.0959533	-0.0622937	-0.188074	-0.117095	-0.235476	0.246297	0.0880498	-0.0377304	0.0332486	-0.0851322	0.109013	0.743565	0.631143	0.97051	0.569363
Brms1l	-0.251039	4.59208e-05	-0.413616	8.77532e-08	-0.0218168	0.642239	-0.069231	0.152094	-0.101573	0.0414512	-0.00181122	0.980499	-0.415942	3.73851e-05	0.0769108	0.299973	-0.00676172	0.928319	-0.07135	0.345463	-0.367229	-0.259399	-0.348057	-0.326197	-0.105712	-0.292801	0.10783	0.019172	0.0410327	0.261517	0.0744282	0.662069	0.92747	0.95334	0.129682	0.872898
Brox	0.365983	4.71118e-07	0.391421	1.92998e-07	0.332197	1.73876e-06	0.280789	1.4252e-05	0.312405	3.66822e-06	0.75674	1.3566e-05	0.798452	1.77464e-05	0.477542	0.00232859	0.422521	0.00757586	0.25782	0.0883422	-1.87005	-1.71669	-1.4497	-1.95375	-1.47041	-1.71623	0.153366	0.420353	-0.0836993	0.399642	0.153818	0.589008	0.0553103	0.666682	0.0508709	0.618717
Brpf1	-0.243445	0.000168725	-0.180758	0.00242785	-0.148889	0.0092505	-0.130519	0.0197168	-0.0161875	0.752494	-0.137091	0.0322845	-0.0865735	0.186547	-0.13889	0.0294341	-0.0518835	0.400253	-0.0840815	0.175939	-0.41645	-0.405421	-0.319738	-0.484952	-0.309102	-0.336063	0.0110292	0.0967113	-0.0685024	0.107347	0.0803868	0.90675	0.685937	0.369996	0.638872	0.771618
Brpf3	0.170723	0.0515277	0.253686	0.00634948	0.225663	0.0131272	0.141687	0.1005	0.266361	0.00445061	-0.290242	0.00188452	-0.335143	0.00109928	-0.427186	3.24712e-05	-0.603701	4.3329e-07	-0.717458	2.45361e-08	-1.40457	-2.06568	-1.99165	-2.39076	-1.86911	-2.14857	-0.661107	-0.587078	-0.986188	-0.464537	-0.743995	5.45716e-06	0.000932851	3.20785e-13	0.0194105	9.28444e-06
Brwd1	0.677854	3.05561e-05	0.811609	3.53359e-06	0.835658	2.39503e-06	0.694273	2.32632e-05	0.933911	5.35628e-07	0.754344	5.63409e-09	0.836146	2.27638e-09	0.713197	1.43296e-08	0.764354	5.46583e-09	0.921522	1.2199e-10	-0.624941	-0.757892	-0.599083	-0.648443	-0.548047	-0.558208	-0.132951	0.0258571	-0.0235023	0.0768933	0.0667326	0.54495	0.962716	0.843444	0.876887	0.882643
Brwd3	-0.310077	0.00760411	-0.42541	0.00072407	-0.180276	0.0951712	-0.480964	0.000226187	-0.382515	0.00162865	-0.199273	0.0636716	-0.550153	7.83828e-05	-0.412477	0.000572056	-0.665337	3.0911e-06	-0.696691	1.36583e-06	-0.119963	-0.365461	-0.271408	-0.459613	-0.0174592	-0.308813	-0.245498	-0.151445	-0.33965	0.102504	-0.188851	0.239409	0.631409	0.094717	0.797726	0.393926
Bsdc1	0.310637	4.82848e-05	-0.164253	0.0122396	0.0384552	0.516921	0.0152998	0.79558	-0.317972	4.41604e-05	0.43539	5.62862e-05	0.0388384	0.693145	0.242661	0.0118156	0.30381	0.00267151	-0.131568	0.167511	-0.3025	-0.105002	-0.108579	-0.123159	-0.185531	-0.0179012	0.197498	0.193921	0.179341	0.116969	0.284599	0.263463	0.361538	0.333769	0.628483	0.119031
Bsg	0.0341812	0.583874	-0.0399326	0.52301	-0.0945557	0.140906	0.031766	0.610527	-0.153346	0.0227114	-0.450952	2.3642e-07	-0.134322	0.0413666	-0.365261	5.60945e-06	-0.102068	0.113263	-0.0386279	0.538985	1.04845	0.777782	0.957091	1.1636	0.567697	0.917551	-0.270672	-0.0913637	0.115147	-0.480757	-0.130904	0.0284688	0.599404	0.602719	0.00180975	0.302945
Btaf1	0.107633	0.28105	0.345249	0.00232801	0.463252	0.000165053	0.233785	0.0269568	0.595906	9.86172e-06	0.0376146	0.671726	0.00365938	0.968207	0.199843	0.031107	0.165799	0.0718848	0.353123	0.000500575	0.139694	-0.107841	-0.197309	-0.088381	0.0946564	0.0876041	-0.247534	-0.337002	-0.228074	-0.0450371	-0.0520894	0.115384	0.137085	0.102215	0.809628	0.694035
Btbd1	0.0491423	0.358253	0.0981992	0.076662	0.0704596	0.19358	0.0469721	0.379699	0.0388496	0.46477	-0.367083	0.00730128	-0.256018	0.0719461	-0.692238	1.68626e-05	-0.630779	7.7831e-05	-0.999648	1.77129e-07	-2.21749	-2.95981	-2.52566	-3.22319	-2.61084	-2.88237	-0.742318	-0.308168	-1.0057	-0.393349	-0.664886	1.52571e-06	0.10237	7.98852e-11	0.0342917	6.23449e-05
Btbd10	0.0768407	0.188342	0.117651	0.0515876	0.608631	3.572e-09	0.30482	4.08552e-05	0.46796	1.61827e-07	0.0599554	0.606335	-0.210638	0.109338	0.201013	0.0881717	-0.0858978	0.473694	-0.0514139	0.662763	0.0451705	-0.371393	-0.29125	-0.479595	0.0212459	-0.348076	-0.416563	-0.336421	-0.524765	-0.0239246	-0.393247	0.00472967	0.072876	1.27991e-05	0.905946	0.00984036
Btbd19	0.49551	6.24796e-06	0.919802	9.61387e-10	0.557945	1.37152e-06	0.825375	4.96658e-09	1.00696	2.13806e-10	0.844432	1.4278e-05	1.35704	1.22818e-08	1.01336	7.3182e-07	1.38263	3.29383e-09	1.56999	2.03225e-10	-1.22323	-0.807454	-0.808245	-0.701204	-0.900557	-0.720063	0.415781	0.41499	0.522031	0.322678	0.503172	0.0180764	0.0460994	0.000593426	0.234042	0.00400463
Btbd2	0.241694	0.00147047	0.0712402	0.284849	0.139657	0.0438301	0.289726	0.000287526	0.224679	0.00256517	0.0177625	0.883668	-0.052119	0.696028	-0.242139	0.0588523	-0.025064	0.839936	-0.148044	0.240585	-0.515704	-0.901674	-0.620909	-0.891543	-0.750321	-0.849802	-0.385969	-0.105204	-0.375838	-0.234617	-0.334098	0.0056975	0.53368	0.0212858	0.193032	0.0376016
Btbd3	0.13685	0.0012619	0.0813735	0.0351011	0.26973	7.07389e-07	0.16062	0.00029708	0.165887	0.000213781	0.369057	1.13685e-05	0.0357142	0.614109	0.213354	0.00375249	0.238109	0.0016809	0.196777	0.00715829	-0.768324	-0.82022	-0.831767	-0.734208	-0.5312	-0.684914	-0.0518964	-0.0634432	0.0341156	0.237124	0.0834098	0.479451	0.755607	0.961939	0.133674	0.760653
Btbd7	-0.0371712	0.585109	-0.152687	0.0356912	0.0106092	0.875651	-0.188641	0.0118009	-0.175861	0.0174578	0.440922	2.92969e-05	0.173684	0.0713403	0.157647	0.0785138	0.223153	0.0173185	0.186224	0.0419625	-1.9683	-1.82172	-1.63794	-1.6086	-1.49031	-1.55338	0.146585	0.330365	0.359706	0.477991	0.414928	0.510121	0.133327	0.0181132	0.0098619	0.0175702
Btbd8	1.06126	7.85521e-07	0.875894	1.22636e-05	1.00027	1.89115e-06	1.02216	1.38643e-06	1.24523	6.33933e-08	1.03504	1.70721e-05	0.772187	0.00180336	0.964012	4.10561e-05	0.984243	4.59169e-05	1.13782	4.35191e-06	-0.0229418	-0.109346	-0.139514	-0.19149	-0.108533	-0.125737	-0.0864039	-0.116572	-0.168548	-0.0855914	-0.102796	0.879435	0.819605	0.676069	0.947597	0.886871
Btc	-0.645474	3.15428e-06	-0.889152	7.04069e-08	-0.592944	8.83864e-06	-1.10009	3.85345e-09	-1.00907	9.39413e-09	-0.263883	0.126946	-0.978733	0.000105167	-0.397672	0.0260769	-0.610243	0.00247794	-0.806993	0.000185593	-0.0624027	0.187922	-0.046419	0.183218	0.363398	0.492881	0.250325	0.0159837	0.24562	0.4258	0.555284	0.63224	0.827505	0.619831	0.276494	0.138073
Btd	-0.130106	0.022979	-0.290182	3.90707e-05	-0.32028	1.21008e-05	-0.345106	4.95066e-06	-0.56379	6.0023e-09	0.0096451	0.932708	-0.288881	0.0304361	-0.0638161	0.576564	-0.165152	0.169229	-0.295832	0.0184426	0.500204	0.78216	0.503025	0.800238	0.664176	0.704557	0.281956	0.0028213	0.300034	0.163972	0.204353	0.185946	0.960768	0.200523	0.635997	0.458563
Btf3	-0.0942983	0.169558	-0.0895226	0.191194	-0.249912	0.00143319	-0.0650542	0.336247	-0.218679	0.00399205	0.238629	0.0256177	0.266186	0.0144954	0.191019	0.0684122	0.35523	0.00172554	0.201849	0.0553757	0.741584	1.17774	1.08048	1.15225	1.06416	1.15729	0.436151	0.338892	0.410664	0.322571	0.415709	0.000561663	0.0643307	0.00264954	0.146287	0.00248441
Btf3l4	0.512594	4.16097e-07	0.527721	2.90535e-07	0.400625	1.03985e-05	0.409982	7.82493e-06	0.359219	3.57403e-05	1.09262	1.27085e-06	0.954807	3.27489e-05	0.575803	0.00327671	0.996282	7.28139e-06	0.543387	0.00594885	-2.18826	-2.00614	-1.74903	-2.043	-1.60683	-1.59389	0.18212	0.439229	0.145256	0.581433	0.594368	0.586565	0.157451	0.542405	0.0134375	0.00661507
Btg1	0.396193	5.78803e-09	0.178969	0.000161621	0.44421	1.0267e-09	0.588508	1.24524e-11	0.381522	1.00669e-08	0.767382	1.68428e-07	0.87125	3.31784e-08	0.638271	2.89747e-06	0.688443	1.07084e-06	0.345726	0.00324068	-1.38101	-1.19388	-0.686077	-1.4233	-1.02096	-1.28653	0.18713	0.694933	-0.0422938	0.360048	0.094484	0.193629	8.55361e-06	0.568096	0.0342917	0.661348
Btg2	-0.375702	3.38971e-05	-0.219503	0.00461241	-0.391793	2.16179e-05	-0.525495	5.93605e-07	-0.547427	3.13039e-07	-0.313041	0.0278949	0.0201502	0.897912	-0.206982	0.125259	-0.184824	0.182343	-0.0409022	0.756271	-1.31524	-1.11631	-1.0847	-0.807397	-1.22864	-0.952234	0.198936	0.230541	0.507847	0.0866075	0.36301	0.522113	0.429942	0.0103187	0.904714	0.193187
Btrc	-0.0724417	0.275528	-0.345316	6.27517e-05	-0.0025288	0.969031	-0.182189	0.0119313	-0.313744	0.000149863	0.0537093	0.56879	0.0726535	0.473252	0.0841536	0.369928	-0.0482756	0.616169	-0.162092	0.101548	0.547361	0.638515	0.992556	0.707246	0.676611	0.682706	0.0911535	0.445194	0.159884	0.129249	0.135344	0.74941	0.0396746	0.416987	0.606678	0.578221
Bub1	-0.280525	4.54059e-05	-0.165079	0.0053356	-0.131697	0.0207044	0.115542	0.0384362	0.225435	0.000398959	-0.122187	0.135776	-0.0629856	0.446767	0.0577768	0.468566	-0.0243751	0.761203	0.144507	0.0790115	0.367939	0.563474	0.456907	0.288642	0.532242	0.234272	0.195535	0.0889686	-0.0792965	0.164303	-0.133667	0.188172	0.738349	0.404809	0.386312	0.213471
Bub1b	-0.347947	3.89537e-06	-0.459234	9.88741e-08	-0.0577202	0.282593	-0.0316757	0.550509	0.0261715	0.620688	-0.406101	1.25734e-06	-0.614375	2.06282e-09	-0.0625069	0.321495	-0.27555	0.000202141	-0.303337	6.55369e-05	0.685057	0.680257	0.532616	0.356135	0.626973	0.441144	-0.00480006	-0.152441	-0.328922	-0.0580841	-0.243914	0.809424	0.26383	0.000124067	0.700233	0.0273834
Bub3	-0.198553	0.00066353	-0.169973	0.00244265	-0.160625	0.00371113	0.0706442	0.157071	0.0452549	0.355895	-0.157986	0.0195982	-0.185004	0.00844637	-0.123498	0.0614206	0.153032	0.023085	0.281379	0.000169062	0.621518	0.659215	0.600717	0.858114	0.665048	0.701951	0.0376965	-0.0208007	0.236596	0.0435296	0.0804325	0.962799	0.88796	0.0611311	0.915536	0.751046
Bud13	-0.0861074	0.151725	0.0546657	0.353463	-0.0614419	0.299375	-0.268651	0.000233131	-0.218732	0.00140064	-0.429061	0.00064942	-0.281808	0.0228681	-0.295531	0.0109608	-0.533376	8.25111e-05	-0.582479	2.53446e-05	0.417782	0.180607	0.0764083	0.0495011	0.0744018	0.155025	-0.237174	-0.341373	-0.36828	-0.34338	-0.262757	0.0921639	0.063868	0.00546157	0.0730024	0.151589
Bud23	-0.0349535	0.607544	0.051028	0.4557	-0.0571838	0.404629	0.0584629	0.392947	0.0471382	0.487891	-0.0848009	0.207584	0.18839	0.0106819	0.0739655	0.263728	0.126424	0.0654552	0.127725	0.0615488	0.636295	0.758689	0.775767	0.709083	0.584726	0.692082	0.122394	0.139472	0.072788	-0.0515688	0.055787	0.492624	0.52984	0.750788	0.776132	0.851283
Bud31	-0.467334	6.40999e-08	-0.572615	3.57882e-09	-0.143195	0.012442	-0.376962	1.19484e-06	-0.442502	1.32148e-07	0.108748	0.209327	-0.133241	0.140769	0.230513	0.0114393	0.0136289	0.873733	-0.0410122	0.63256	1.33058	1.71977	1.78413	1.7438	1.92804	1.73603	0.389186	0.453545	0.41322	0.597457	0.405444	0.0208304	0.0134147	0.0174237	0.00209614	0.0248146
Bysl	-0.517626	1.14948e-10	-0.359441	2.83981e-08	-0.367612	2.0149e-08	-0.102901	0.0134829	-0.078351	0.0506532	-0.585631	8.77356e-09	-0.25783	0.000987901	-0.532065	4.13658e-08	-0.285852	0.000257061	-0.219574	0.00282901	0.396294	0.231568	0.506727	0.253787	0.327609	0.214171	-0.164726	0.110433	-0.142508	-0.0686855	-0.182123	0.0725898	0.654014	0.0800515	0.619698	0.0725492
Bzw1	-0.191912	4.39717e-05	-0.151748	0.000483721	-0.179544	9.07453e-05	-0.449841	3.92629e-10	-0.455991	3.16921e-10	-0.385389	3.12474e-06	-0.393812	3.24814e-06	-0.215314	0.00222316	-0.48628	9.3572e-08	-0.362252	7.6188e-06	-1.73771	-1.77393	-1.97579	-1.64426	-1.93499	-1.77474	-0.0362229	-0.238075	0.0934526	-0.197281	-0.0370253	0.590761	0.0683511	0.594932	0.137615	0.619339
Bzw2	-0.28335	2.04137e-05	-0.148929	0.00709888	-0.297352	1.16001e-05	-0.520583	5.8705e-09	-0.522714	5.45842e-09	-0.336609	0.000372947	-0.412379	4.6121e-05	-0.0635349	0.436152	-0.364133	0.000166886	-0.221961	0.0113368	0.0874054	0.32887	-0.185852	0.395442	0.0453422	0.248642	0.241464	-0.273257	0.308037	-0.0420632	0.161237	0.127016	0.152208	0.02983	0.763224	0.453452
C030006K11Rik	0.343979	4.75622e-05	0.393908	1.01861e-05	0.201662	0.0059187	0.381632	1.44559e-05	0.298005	0.000210575	0.129682	0.275283	0.512298	0.00032775	0.280256	0.0211913	0.399057	0.00212628	0.340567	0.00682061	-0.828798	-0.747339	-0.707118	-0.792212	-1.03542	-0.803303	0.0814591	0.12168	0.0365866	-0.20662	0.0254949	0.829402	0.706907	0.976982	0.357636	0.94337
C1d	-0.349938	1.45443e-05	-0.443078	7.97236e-07	-0.394162	3.48036e-06	-0.716375	8.53622e-10	-0.849371	6.07303e-11	0.10479	0.199234	-0.564687	1.03191e-06	0.0211858	0.791444	-0.0373317	0.646145	-0.0755015	0.354987	0.755718	1.17633	0.605526	1.53307	1.21978	1.43528	0.420616	-0.150191	0.777357	0.464058	0.679562	0.000855206	0.496607	4.91926e-11	0.00452475	6.32208e-07
C1galt1	-0.0621664	0.263017	-0.117736	0.042924	-0.0751539	0.179877	-0.115256	0.0467578	-0.199403	0.00172744	-0.197587	0.104512	-0.437579	0.00315134	-0.408051	0.00217464	-0.344792	0.0092506	-0.409312	0.00249389	-2.83812	-3.16339	-3.1191	-3.04664	-2.97314	-3.0658	-0.325269	-0.280979	-0.208512	-0.135014	-0.227671	0.0386132	0.141083	0.168118	0.555164	0.210649
C1galt1c1	-0.279213	0.00317137	-0.362116	0.000398628	-0.336645	0.000726133	-0.669024	3.81221e-07	-0.684792	2.41803e-07	0.215464	0.0995287	-0.0577873	0.683011	0.0950835	0.45676	0.0183136	0.889083	-0.162277	0.226767	0.628433	1.09929	0.943996	1.18992	1.16525	1.34236	0.470854	0.315563	0.561489	0.536816	0.713926	0.040086	0.337712	0.0153024	0.045578	0.00184517
C1qbp	-0.0289272	0.583685	0.119246	0.0341351	-0.155011	0.00818833	-0.134215	0.0190329	-0.181565	0.00270316	-0.367659	1.36004e-06	0.031723	0.581858	-0.289833	3.56469e-05	-0.334128	5.55569e-06	-0.242129	0.000288491	1.32627	1.18715	1.23433	1.264	0.988746	1.12492	-0.139117	-0.091934	-0.0622668	-0.337522	-0.201346	0.198857	0.549035	0.379959	0.00927144	0.050072
C1qtnf6	-0.0958197	0.0788831	-0.424339	2.81203e-07	-0.390772	8.07898e-07	-0.472433	6.14819e-08	-0.629587	8.79005e-10	0.139164	0.339742	0.167304	0.292956	-0.0468207	0.747883	0.0415319	0.780361	-0.362319	0.0258861	-1.72938	-1.37324	-1.23718	-1.4485	-1.48879	-1.20172	0.356137	0.492196	0.280881	0.240585	0.527652	0.107575	0.00694323	0.224808	0.360411	0.0087294
C2cd2	-0.0764488	0.179707	-0.0806122	0.159993	-0.114059	0.0527254	-0.329233	1.53742e-05	-0.323265	1.77809e-05	-0.561674	0.000325267	-0.115069	0.414143	-0.521241	0.00059933	-0.64139	0.000104102	-0.737575	1.76048e-05	-0.554095	-0.957095	-0.579845	-0.966369	-1.04063	-0.859267	-0.403	-0.0257502	-0.412273	-0.486538	-0.305171	0.020273	0.87213	0.00736086	0.0180959	0.10556
C2cd2l	-0.105141	0.051524	-0.152662	0.00778098	-0.0979324	0.0681231	-0.372589	1.22165e-06	-0.316848	8.24943e-06	-0.120381	0.490406	-0.00125835	0.994638	-0.138919	0.421926	-0.317112	0.0922561	-0.340547	0.0682778	-1.22164	-1.26879	-1.04213	-1.2367	-1.23581	-1.15244	-0.0471524	0.179512	-0.0150625	-0.0141674	0.0692007	0.796729	0.703752	0.804839	0.922526	0.96214
C2cd3	0.308957	0.0230745	0.00245796	0.98471	0.402833	0.00454434	0.186424	0.152969	0.213138	0.1028	0.287613	0.0333907	0.245022	0.0918537	0.507276	0.000431035	0.300626	0.0293054	0.265952	0.0497173	-0.372454	-0.269243	-0.132651	-0.317647	-0.378665	-0.250872	0.103212	0.239804	0.0548075	-0.00621035	0.121582	0.786745	0.464819	0.929315	0.946389	0.771437
C2cd5	0.0820622	0.164654	0.0840892	0.156613	0.243379	0.000454473	0.232669	0.000687642	0.324295	2.07252e-05	0.347842	0.00119732	0.397323	0.000684611	0.473056	3.50061e-05	0.705502	1.07375e-07	0.849701	2.93138e-09	-0.758429	-0.531715	-0.470709	-0.245548	-0.496387	-0.291464	0.226713	0.28772	0.51288	0.262042	0.466965	0.258298	0.173285	0.00044044	0.234024	0.00537869
C330018D20Rik	0.457472	3.13798e-05	0.596901	1.16728e-06	0.570051	2.04703e-06	0.619371	6.6283e-07	0.705656	9.29886e-08	0.870205	4.59343e-05	0.408412	0.0615548	0.940667	1.29666e-05	1.185	4.59034e-07	0.82028	0.00010925	-1.3364	-0.976005	-1.55279	-1.2473	-0.923022	-0.780349	0.360399	-0.216386	0.0891054	0.413382	0.556055	0.211184	0.622146	0.777431	0.263874	0.0385243
C4b	0.114776	0.292106	0.184261	0.100025	0.310088	0.00830042	0.0314878	0.771646	0.212011	0.0563785	0.0641345	0.705286	-0.295651	0.180224	0.179862	0.291132	0.214805	0.225044	0.334237	0.0519394	0.238493	0.097718	-0.230624	0.332653	0.178305	0.409798	-0.140775	-0.469116	0.0941604	-0.0601875	0.171305	0.631926	0.178155	0.775916	0.889604	0.666182
C530008M17Rik	0.413226	0.00011403	0.520872	8.33701e-06	0.553763	3.84162e-06	0.572024	2.53562e-06	0.725726	9.872e-08	-0.306655	0.00370852	-0.0482231	0.633184	-0.192737	0.0504256	-0.0942203	0.33046	-0.17988	0.0696393	-0.578041	-1.3275	-1.14111	-1.48714	-1.2958	-1.24014	-0.749458	-0.563068	-0.909101	-0.717763	-0.662101	1.59738e-08	0.000698832	1.25952e-14	6.67698e-05	2.67518e-05
C77080	0.430864	2.86509e-07	0.279881	6.32111e-05	0.117639	0.0412924	0.311067	1.87914e-05	0.171524	0.0049035	-0.226802	0.12994	-0.166915	0.29776	-0.569351	0.000814982	-0.310618	0.0477625	-0.684889	0.000169256	-1.54147	-2.23241	-1.97614	-2.40291	-2.21504	-2.16783	-0.690937	-0.434672	-0.861438	-0.673571	-0.62636	1.12702e-06	0.0187733	4.32799e-09	0.000100953	2.53271e-05
C87436	-0.0260386	0.58515	-0.0161329	0.735714	-0.075645	0.125749	-0.10702	0.0361525	-0.165131	0.00259695	0.29989	0.0144593	0.410103	0.00273773	0.0769117	0.508969	0.364437	0.00424307	0.00977369	0.934485	-0.938539	-0.7982	-0.548268	-0.780171	-0.633665	-0.484554	0.140338	0.390271	0.158368	0.304874	0.453984	0.552745	0.0616926	0.454398	0.146432	0.0145049
C9orf72	0.326969	1.13578e-06	0.391904	9.77148e-08	0.396258	7.99704e-08	0.25924	2.12447e-05	0.126874	0.0113643	0.663811	5.45409e-05	0.251889	0.111987	0.415581	0.00561021	0.398655	0.0092075	0.322898	0.0298577	-0.959076	-0.922851	-1.12583	-0.765951	-0.605208	-0.794359	0.0362249	-0.166754	0.193124	0.353868	0.164717	0.954772	0.545909	0.415928	0.123629	0.631113
CAAA01118383.1	0.045586	0.567868	0.169899	0.0442851	-0.135928	0.102567	0.121407	0.138824	0.0453399	0.568889	-0.410923	0.0055513	0.212942	0.134185	-0.255617	0.0639548	-0.112538	0.40636	-0.190908	0.163672	-0.46581	-0.59407	-0.404734	-0.715808	-0.924488	-0.711881	-0.12826	0.0610757	-0.249998	-0.458678	-0.246071	0.410816	0.924477	0.120787	0.0224937	0.181559
CAAA01147332.1	0.249038	0.11806	0.0364809	0.816004	-0.0390815	0.803175	0.285265	0.0766002	0.0651622	0.6736	-0.569338	0.000164036	0.0942309	0.469395	-0.484415	0.000757475	-0.477723	0.00107496	-0.896877	5.70103e-07	2.06301	1.59238	2.1142	1.08097	1.23236	1.28324	-0.470628	0.05119	-0.98204	-0.830652	-0.779764	0.042072	0.958279	3.64441e-06	0.00434252	0.00565409
Caap1	0.194984	0.00167828	0.135905	0.0196706	0.263733	9.86164e-05	0.341569	4.79194e-06	0.324871	8.33018e-06	0.216275	0.0401973	0.28263	0.0143152	0.335518	0.00228732	0.445451	0.000169096	0.420005	0.000295365	0.188975	0.255542	0.321294	0.280551	0.210311	0.291681	0.0665675	0.132319	0.0915759	0.0213361	0.102706	0.832764	0.531244	0.726626	0.989403	0.70374
Cab39	-0.127439	0.00672346	-0.0561354	0.192255	-0.0560975	0.192248	-0.0698488	0.109152	-0.0157319	0.707654	0.00651838	0.909884	0.244424	0.000355422	0.0142448	0.804145	-0.164101	0.00919611	-0.203643	0.00176292	-0.174652	-0.104176	0.131183	-0.361996	-0.0408528	-0.268717	0.0704765	0.305836	-0.187344	0.1338	-0.0940646	0.745779	0.0347381	0.0132676	0.484485	0.271401
Cab39l	-0.425394	1.70476e-08	-0.407654	3.29254e-08	-0.342278	3.63673e-07	-0.3427	3.57417e-07	-0.297133	2.22253e-06	0.593016	8.30535e-06	-0.0586391	0.618187	0.517675	4.77762e-05	0.580578	1.30943e-05	0.545432	2.74498e-05	-0.773991	0.0874319	-0.461426	0.057233	0.248051	0.146796	0.861423	0.312565	0.831224	1.02204	0.920787	3.07451e-17	0.0278742	7.79242e-11	9.29777e-17	3.99672e-13
Cabin1	0.251749	0.00137937	0.329613	0.000110442	0.264653	0.000903778	0.357916	4.48095e-05	0.58266	8.66451e-08	0.0664367	0.454831	0.233322	0.0175026	0.021172	0.810187	0.145392	0.111861	0.212292	0.023104	-0.325242	-0.57313	-0.414163	-0.700846	-0.513792	-0.547509	-0.247888	-0.0889207	-0.375604	-0.18855	-0.222267	0.0644141	0.622137	0.00174836	0.343905	0.141529
Cables2	-0.115083	0.00492833	-0.206194	2.33578e-05	-0.167288	0.000213357	-0.154752	0.000450204	-0.176134	0.000121375	0.0276259	0.895335	0.149659	0.518416	-0.678303	0.00622219	-0.161704	0.466819	-0.186507	0.396051	-3.20632	-3.69783	-2.80118	-3.23022	-3.07125	-3.21004	-0.491518	0.405132	-0.0239063	0.135069	-0.0037294	0.0436492	0.329213	0.884085	0.740643	0.909073
Cacfd1	-0.0891429	0.109533	-0.0994979	0.0773061	-0.115702	0.0428198	-0.133186	0.0220549	-0.109544	0.0531236	0.480121	0.00063287	0.663569	3.4629e-05	0.114858	0.365494	0.595725	6.45591e-05	0.801146	7.16197e-07	-2.63471	-2.41452	-1.86129	-1.75412	-2.07073	-1.91903	0.220187	0.773418	0.880584	0.56398	0.715676	0.267016	2.69656e-05	7.91543e-11	0.00582034	4.12559e-06
Cachd1	0.0128478	0.799094	0.0742007	0.153902	0.102196	0.0552128	0.0565198	0.27103	0.224337	0.000293046	0.125194	0.0951454	0.274471	0.00124561	0.104975	0.156673	0.183225	0.0186254	0.288284	0.000545234	-0.0848651	-0.0823283	0.124817	-0.0210091	0.0288876	0.0345114	0.00253678	0.209682	0.063856	0.113753	0.119377	0.880555	0.271043	0.831845	0.612624	0.538634
Cacna1a	0.026902	0.713634	-0.220291	0.00833187	-0.186826	0.0207231	-0.272567	0.00177919	-0.513029	2.48809e-06	-0.135761	0.576823	0.227853	0.380353	-0.197929	0.414897	-0.0937887	0.704871	-0.384223	0.138784	-1.08711	-1.11695	-0.632414	-0.996741	-1.26103	-0.918459	-0.0298373	0.454698	0.0903712	-0.173919	0.168653	0.922518	0.205893	0.771208	0.64024	0.645404
Cacna2d1	0.141393	0.024463	0.169805	0.00871799	0.283116	0.000121736	0.141932	0.0240241	0.224807	0.00107257	-0.141391	0.0183827	-0.495192	2.31114e-08	-0.395189	3.74082e-07	-0.291335	3.30444e-05	-0.468639	2.69667e-08	-0.195885	-0.871447	-0.861985	-0.886064	-0.473766	-0.624717	-0.675562	-0.6661	-0.690179	-0.277881	-0.428832	2.25716e-13	4.92699e-08	1.49998e-14	0.05828	0.000104288
Cacnb1	0.314544	0.000778895	0.410202	5.64197e-05	0.354729	0.000252327	0.499305	4.9304e-06	0.548753	1.26991e-06	0.157237	0.534717	0.5964	0.0319714	-0.189772	0.469223	0.470275	0.0674771	0.386953	0.126313	-1.13676	-1.66259	-0.974317	-1.40799	-1.29555	-1.17439	-0.525836	0.162442	-0.271231	-0.158793	-0.0376353	0.0736969	0.708452	0.557837	0.680581	0.876709
Cacnb3	-0.105082	0.0159582	-0.372934	3.40554e-08	-0.192435	0.000135933	-0.214428	4.2636e-05	-0.420839	5.62527e-09	0.068765	0.426783	-0.257101	0.0124283	-0.357346	0.000448516	-0.228148	0.016922	-0.508558	9.63464e-06	-2.6424	-2.811	-2.50802	-2.73073	-2.47476	-2.65789	-0.168598	0.134376	-0.0883319	0.167636	-0.0154883	0.195793	0.683165	0.40146	0.383914	0.813952
Cactin	-0.0612775	0.137572	0.149899	0.0013747	-0.179546	0.000277625	0.00618379	0.876854	0.0503936	0.216156	-0.425634	0.0012448	0.0756723	0.528684	-0.496415	0.000268873	-0.324844	0.0103782	-0.356599	0.00526685	-0.705315	-1.01727	-0.760878	-1.10385	-1.06288	-1.02735	-0.311955	-0.0555633	-0.39854	-0.357569	-0.322032	0.0779837	0.773094	0.00648232	0.0753995	0.0680062
Cacul1	-0.0446503	0.329889	-0.127935	0.0106249	0.0101516	0.822297	-0.210208	0.000199133	-0.222359	0.000110572	0.0559605	0.457866	-0.160777	0.0512818	-0.0273662	0.715066	-0.164205	0.0402113	-0.434742	8.37083e-06	-0.634691	-0.669621	-0.67652	-0.851125	-0.531916	-0.584051	-0.0349306	-0.0418292	-0.216435	0.102775	0.0506399	0.628429	0.816615	0.0519119	0.628978	0.936341
Cacybp	-0.590675	8.63999e-10	-0.393441	3.18193e-07	-0.368316	7.70742e-07	-0.416884	1.42636e-07	-0.377129	5.58074e-07	-0.750979	4.39526e-12	-0.645617	1.01467e-10	-0.394694	4.69994e-07	-0.716885	1.14357e-11	-0.685589	2.66725e-11	0.810125	0.782092	0.556295	0.49978	0.650606	0.508108	-0.0280335	-0.25383	-0.310346	-0.15952	-0.302018	0.690364	0.0454643	0.000497216	0.241327	0.00808342
Cad	-0.237532	0.00233445	-0.0392061	0.562734	0.0353038	0.601529	-0.0949716	0.170761	0.101566	0.143691	-0.505598	2.01645e-09	-0.174545	0.00336472	-0.139001	0.0143833	-0.340887	1.48569e-06	-0.20274	0.000824288	0.92253	0.744767	0.786776	0.615406	0.654409	0.674524	-0.177763	-0.135754	-0.307124	-0.268121	-0.248006	0.102477	0.393978	0.00103659	0.0899977	0.0271236
Calcoco1	1.40381	2.14257e-14	0.758893	6.36646e-10	0.586359	3.24356e-08	0.633733	1.00601e-08	-0.0124438	0.846683	1.11846	8.94124e-13	0.525394	3.76498e-06	0.489556	3.87313e-06	0.489995	5.08674e-06	-0.169064	0.0625206	1.0446	0.945527	0.824605	0.892283	0.75835	0.90313	-0.0990757	-0.219997	-0.152319	-0.286252	-0.141473	0.397231	0.117604	0.155065	0.0867646	0.25898
Calcrl	0.505849	0.000999044	0.635722	0.000109639	0.649237	8.06788e-05	0.0671735	0.621823	0.176578	0.193599	1.17229	7.58154e-07	0.85408	0.000275366	1.15618	8.1933e-07	0.456192	0.0281341	0.736334	0.000600208	-0.0643286	0.455322	0.119513	0.519428	0.600366	0.347709	0.519651	0.183842	0.583757	0.664695	0.412038	0.0864901	0.633057	0.0785245	0.0458563	0.29745
Cald1	0.136155	0.0033536	0.0441353	0.285109	0.161033	0.000867961	0.213684	5.30247e-05	0.208536	6.90076e-05	-0.085084	0.27309	-0.0619778	0.423822	0.0471085	0.53985	0.0518731	0.50053	-0.0306761	0.689313	0.882517	0.778034	0.784867	0.651395	0.671719	0.728209	-0.104483	-0.0976496	-0.231122	-0.210797	-0.154307	0.378254	0.575119	0.0535954	0.20953	0.280231
Calm1	-0.190728	0.000779044	-0.288358	1.03226e-05	-0.190005	0.000806106	-0.553686	1.24715e-09	-0.669327	6.63091e-11	-0.00315442	0.967739	-0.353824	0.000143968	-0.00820534	0.916202	-0.324552	0.000354099	-0.240663	0.00492354	1.35734	1.54153	1.28905	1.79025	1.55078	1.58968	0.184188	-0.0682942	0.43291	0.193437	0.232341	0.331324	0.741305	0.00124968	0.34893	0.196471
Calm2	-0.0714659	0.200384	-0.230221	0.000494973	-0.0982374	0.084672	-0.194059	0.00212788	-0.381924	1.71964e-06	0.165897	0.110801	-0.442414	0.000241524	0.233963	0.0283229	0.0575191	0.571545	0.00156936	0.987631	-0.275072	0.0537903	-0.515925	0.109262	-0.0352767	-0.0234953	0.328862	-0.240853	0.384334	0.239795	0.251576	0.0444723	0.348021	0.00427874	0.24983	0.151094
Calm3	-0.247745	0.000113062	-0.350771	1.93466e-06	-0.357332	1.51795e-06	-0.526509	6.71561e-09	-0.69191	1.0406e-10	-0.0738401	0.338181	-0.319352	0.000391017	-0.340012	0.00016944	-0.344998	0.000150942	-0.625208	3.15542e-08	-0.412369	-0.398091	-0.37957	-0.348159	-0.238616	-0.239446	0.0142782	0.0327994	0.06421	0.173754	0.172924	0.944594	0.943787	0.797251	0.318887	0.379535
Calr	-0.155421	0.00024635	-0.241026	1.59607e-06	-0.119942	0.00240074	-0.247208	1.1442e-06	-0.300318	7.95855e-08	-0.363241	1.21201e-06	-0.295758	2.24722e-05	-0.687041	1.58276e-11	-0.479621	1.30913e-08	-0.473345	1.63696e-08	1.5222	0.953164	1.46558	1.34703	1.3141	1.29003	-0.569034	-0.0566209	-0.17517	-0.208096	-0.232168	5.6452e-11	0.673179	0.0329684	0.0506252	0.00807232
Calu	0.0336091	0.297276	-0.00249869	0.937235	0.010688	0.736619	-0.106539	0.00334067	-0.0984877	0.00581661	-0.0072742	0.923575	-0.328972	0.000245211	-0.156586	0.0483036	0.0647385	0.397353	0.134357	0.086507	0.147392	-0.0183131	-0.185584	0.383431	0.110275	0.321158	-0.165705	-0.332976	0.236039	-0.0371168	0.173766	0.135205	0.036353	0.0778126	0.755492	0.328946
Camk1	0.179891	0.00236393	0.110106	0.043773	0.0492191	0.343885	0.173931	0.0030685	0.0164973	0.747762	0.226583	0.00850329	0.22879	0.011026	-0.00113971	0.988616	0.144923	0.0824121	-0.039597	0.625248	-0.260992	-0.305207	-0.122046	-0.30999	-0.205705	-0.281601	-0.0442146	0.138947	-0.0489975	0.0552872	-0.0206088	0.598026	0.631221	0.461897	0.903485	0.723027
Camk2d	0.0455183	0.32459	-0.00640286	0.888397	0.220295	0.000129664	0.194306	0.000446952	0.300066	3.62246e-06	0.0672131	0.215649	0.141743	0.0154603	0.051997	0.333771	0.161412	0.0057372	0.188006	0.00166989	0.297274	0.12822	0.449988	0.185146	0.319018	0.264513	-0.169054	0.152714	-0.112129	0.0217433	-0.0327616	0.0523362	0.413388	0.137354	0.985016	0.648892
Camk2g	-0.2277	8.98078e-05	-0.385438	1.40517e-07	-0.229303	8.40337e-05	-0.357271	3.85464e-07	-0.442811	1.81805e-08	-0.301456	0.00131693	0.0108199	0.900587	-0.33373	0.000476527	-0.569365	8.73477e-07	-0.568256	7.69551e-07	-0.351637	-0.448231	0.0579254	-0.47231	-0.419929	-0.550964	-0.0965939	0.409562	-0.120673	-0.068292	-0.199327	0.328161	0.00663886	0.205803	0.676256	0.0590605
Camkk1	-0.0396838	0.445927	-0.174574	0.00331279	-0.0275459	0.595254	-0.127159	0.0232464	-0.177376	0.0028224	-0.0534129	0.55424	-0.281422	0.00889179	-0.136863	0.137009	-0.000333534	0.997081	-0.0368318	0.684212	-0.917556	-1.03899	-1.0071	-0.777873	-0.936029	-0.791853	-0.121438	-0.0895448	0.139684	-0.0184729	0.125703	0.396918	0.571834	0.432948	0.900934	0.558967
Camkk2	-0.244605	6.66095e-05	-0.346681	1.03478e-06	-0.153345	0.0043549	-0.284637	1.19941e-05	-0.295668	7.3904e-06	-0.318138	0.00123607	-0.376362	0.00055402	-0.512138	5.49445e-06	-0.396674	0.000168584	-0.466604	2.27138e-05	-1.49874	-1.85876	-1.52789	-1.67077	-1.57571	-1.61796	-0.360027	-0.0291541	-0.17203	-0.0769718	-0.119226	0.00389134	0.857274	0.126603	0.705602	0.413763
Camkmt	-0.375596	0.00398229	-0.15354	0.18665	-0.434046	0.00140596	-0.0552639	0.620558	-0.144582	0.202395	-0.000326806	0.998367	-0.086474	0.646965	-0.172782	0.311079	0.285213	0.0946928	0.0877557	0.632876	0.409787	0.698842	0.482457	0.680582	0.80913	0.78154	0.289055	0.0726695	0.270795	0.399343	0.371753	0.443063	0.921218	0.516809	0.259565	0.308313
Caml	0.0621281	0.38581	0.311501	0.00032677	-0.0200277	0.778459	0.0388718	0.585563	0.0611957	0.391387	-0.0515442	0.466304	0.398308	1.14466e-05	-0.0204773	0.769636	-0.206732	0.00788096	-0.190776	0.0125908	0.980217	0.974365	1.06781	0.723071	0.867108	0.730598	-0.0058519	0.0875952	-0.257146	-0.113109	-0.249619	0.870845	0.719623	0.013204	0.545254	0.0529337
Camsap1	0.0597247	0.295973	0.212331	0.00132204	0.161978	0.00941242	0.142201	0.0199137	0.317846	2.3197e-05	-0.00273672	0.97368	-0.0824765	0.333292	-0.117014	0.144587	-0.184862	0.0294637	-0.219297	0.0108435	-1.96137	-2.24311	-2.24216	-2.50504	-2.02751	-2.29017	-0.281737	-0.280793	-0.543666	-0.0661385	-0.328797	0.0222307	0.0620927	1.45595e-06	0.735036	0.0129172
Camsap2	-0.00648143	0.936117	-0.0741588	0.365615	0.170565	0.0468817	-0.0637313	0.435084	0.125212	0.13389	-0.186606	0.00627375	-0.188993	0.00736065	-0.109291	0.089417	-0.141391	0.0330661	-0.217604	0.00196278	-0.51641	-0.800777	-0.647994	-0.864112	-0.695228	-0.595307	-0.284367	-0.131584	-0.347702	-0.178818	-0.0788969	0.0157896	0.533166	0.00142124	0.35784	0.547202
Camta1	0.0598788	0.339576	-0.173409	0.0130325	-0.04619	0.465	-0.00645085	0.935721	-0.117211	0.0726614	-0.160623	0.328198	-0.316725	0.0963637	-0.201969	0.217111	-0.194869	0.249843	-0.469322	0.0105348	-0.260129	-0.43973	-0.387917	-0.613421	-0.486696	-0.454484	-0.179601	-0.127788	-0.353292	-0.226567	-0.194356	0.509721	0.676211	0.0933424	0.448405	0.426233
Camta2	0.0336128	0.460244	-0.152006	0.00354636	0.014732	0.745026	-0.244629	4.39776e-05	-0.233263	6.95461e-05	0.323339	0.111723	0.434382	0.0529089	0.109714	0.584801	-0.0880654	0.679355	-0.395326	0.079798	-2.28139	-2.20408	-1.69987	-2.44307	-2.01702	-2.12104	0.0773053	0.581518	-0.161683	0.264372	0.160352	0.820828	0.0284345	0.419044	0.305124	0.656291
Cand1	-0.406385	7.174e-09	-0.234821	1.20866e-05	-0.288835	8.85191e-07	-0.385256	1.5786e-08	-0.236258	1.11032e-05	-0.454904	1.15968e-07	-0.481692	5.36254e-08	-0.281023	0.000101231	-0.459639	1.00885e-07	-0.262756	0.000218633	0.935	0.946361	0.690857	0.911731	0.890199	0.862524	0.0113607	-0.244143	-0.0232693	-0.0448011	-0.072476	0.891929	0.0851824	0.632191	0.738181	0.469902
Cand2	-0.284881	0.014499	-0.455647	0.000523523	-0.442912	0.000636154	-0.491038	0.000248927	-0.726861	3.22662e-06	-0.806058	6.41433e-08	-0.759458	7.35571e-07	-0.671767	8.19791e-07	-1.10931	5.65223e-10	-1.0328	1.42296e-09	0.989658	0.761745	0.708847	0.69423	0.472513	0.364776	-0.227914	-0.280811	-0.295428	-0.517145	-0.624882	0.237599	0.283965	0.111947	0.0239528	0.002036
Cant1	0.0818841	0.0733431	-0.162768	0.00153268	0.060195	0.179053	-0.00632228	0.884858	-0.116565	0.0147762	0.387193	0.000186747	0.101599	0.366694	0.220682	0.0189366	0.119856	0.196892	-0.0850476	0.35893	-1.54681	-1.37763	-1.2506	-1.50844	-1.23457	-1.41382	0.169183	0.296209	0.0383651	0.312238	0.132989	0.402598	0.221585	0.973295	0.0882726	0.589647
Canx	0.0686552	0.0628258	0.0769827	0.0393463	0.116256	0.00361955	0.0898594	0.0184508	0.135699	0.0010625	-0.104298	0.0881567	-0.331707	1.00432e-05	-0.160421	0.0117414	-0.20579	0.00189849	-0.184816	0.00447146	1.15682	0.881034	0.742622	0.836962	0.984531	0.861066	-0.27579	-0.414202	-0.319861	-0.172292	-0.295757	0.00125706	0.00222438	5.18464e-05	0.128857	0.00171689
Cap1	-0.0711029	0.260386	-0.250747	0.000740019	0.148137	0.0266371	-0.452665	1.02836e-06	-0.559843	5.55912e-08	-0.0901536	0.137861	-0.505227	1.57163e-08	0.0808475	0.180821	-0.515335	1.02033e-08	-0.577428	1.30634e-09	0.838154	0.769777	0.576411	0.819356	0.821452	0.776113	-0.0683766	-0.261742	-0.0187981	-0.0167014	-0.0620406	0.398626	0.0739275	0.638643	0.876887	0.512663
Capg	0.399999	5.5932e-06	0.209949	0.00340986	0.139032	0.0378973	0.384617	9.05401e-06	0.134814	0.0432423	0.102405	0.123497	0.0168418	0.797183	-0.0446809	0.492379	0.050898	0.435896	-0.170063	0.014501	0.836441	0.654462	0.646584	0.533078	0.543564	0.503831	-0.181979	-0.189857	-0.303363	-0.292877	-0.33261	0.132147	0.257018	0.00533995	0.0753148	0.0137149
Capn1	0.139387	0.0080936	-0.0861184	0.0836797	-0.0305105	0.522509	-0.00969161	0.838073	-0.194302	0.000657877	-0.196585	0.00338657	-0.257311	0.000487052	-0.205987	0.00224353	-0.438885	3.0776e-07	-0.640381	4.51091e-10	0.746782	0.567933	0.571835	0.299928	0.408377	0.314728	-0.178848	-0.174947	-0.446854	-0.338405	-0.432053	0.0904423	0.237105	2.86268e-06	0.00836022	0.000167577
Capn10	0.169232	0.00525168	0.135109	0.0209732	-0.238689	0.000349174	-0.18455	0.00306829	-0.353726	4.44446e-06	0.391544	0.018255	0.757004	9.80271e-05	0.0221686	0.889344	0.311583	0.0605518	0.0160038	0.92135	-1.39372	-1.147	-0.772071	-1.06989	-1.18498	-0.909991	0.246721	0.621646	0.323823	0.208735	0.483726	0.165963	0.0062477	0.0724325	0.358357	0.00568983
Capn15	-0.0854978	0.102506	0.0152418	0.762158	-0.018878	0.707521	-0.080376	0.12345	0.0180227	0.718333	-0.0411835	0.762565	0.0960425	0.513262	-0.0747343	0.581812	-0.0223734	0.871755	0.00237887	0.986067	-0.71876	-0.770351	-0.634807	-0.736584	-0.672486	-0.650974	-0.0515916	0.083953	-0.017824	0.0462739	0.0677852	0.716822	0.83802	0.818569	0.932216	0.912509
Capn2	-0.0740155	0.028172	-0.0167305	0.594806	-0.127446	0.000697505	-0.201408	5.13053e-06	-0.160168	7.28895e-05	-0.0630551	0.197423	0.0100775	0.835064	-0.215891	0.000149945	-0.44225	3.70503e-09	-0.490972	5.34038e-10	0.76725	0.678695	0.793923	0.436156	0.777952	0.525992	-0.0885555	0.026673	-0.331094	0.0107021	-0.241258	0.236834	0.957152	6.11921e-06	0.97506	0.00506453
Capn5	0.106962	0.159736	-0.298866	0.00094276	-0.0484782	0.518033	-0.291677	0.00111056	-0.544184	1.33133e-06	0.152212	0.336232	-0.157843	0.383138	-0.180466	0.26743	-0.226507	0.183778	-0.736206	0.00030633	-0.661527	-0.791359	-0.479931	-0.866637	-0.637217	-0.599716	-0.129832	0.181596	-0.20511	0.0243102	0.0618111	0.550977	0.714648	0.303275	0.92979	0.889171
Capn7	-0.234705	0.000484248	-0.173866	0.00546133	0.0195832	0.722737	-0.0939844	0.102358	-0.0225001	0.683035	-0.0553563	0.534262	-0.304783	0.00437819	8.01377e-06	0.999955	-0.0600494	0.506465	-0.0107894	0.903364	-0.473197	-0.468184	-0.568431	-0.439265	-0.268385	-0.422738	0.00501256	-0.0952347	0.0339315	0.204811	0.0504584	0.804814	0.49108	0.879925	0.45619	0.991598
Capns1	0.0459127	0.250043	-0.0672041	0.0996112	-0.069068	0.0911732	0.0873007	0.0368731	-0.069138	0.0907069	0.104767	0.0897188	0.0950913	0.124398	0.0520519	0.387508	0.0428936	0.476145	-0.0276368	0.644968	0.853069	0.972808	1.01423	0.893506	0.911613	0.805194	0.119739	0.16116	0.0404369	0.0585441	-0.0478748	0.421061	0.361641	0.958903	0.811034	0.584134
Caprin1	-0.0559615	0.44143	0.10489	0.157821	-0.10667	0.151373	-0.202301	0.0111038	-0.0350168	0.628112	-0.2217	0.00011224	-0.226814	9.00573e-05	-0.305965	1.57062e-06	-0.43364	5.11048e-09	-0.363956	1.03474e-07	0.962119	0.759786	0.627587	0.630042	0.798745	0.729196	-0.202333	-0.334532	-0.332077	-0.163374	-0.232923	0.0356428	0.0187825	0.000268843	0.32194	0.0418531
Caprin2	0.194015	0.0256345	0.259514	0.0045631	0.336166	0.000519341	0.145156	0.0862041	0.398039	8.6908e-05	0.0185118	0.891531	-0.097535	0.519905	0.0943585	0.481339	0.0255921	0.853285	0.219787	0.110969	0.0633027	-0.160314	-0.347258	-0.0969086	-0.0967368	-0.0439158	-0.223617	-0.410561	-0.160211	-0.16004	-0.107219	0.127296	0.0960198	0.20642	0.487486	0.540291
Capza2	-0.0932633	0.00934942	-0.148963	0.000216117	-0.0859425	0.015192	-0.15387	0.000155306	-0.22275	2.12287e-06	0.0692964	0.301589	-0.0286952	0.670379	0.0219891	0.740195	-0.00321904	0.961389	-0.0869658	0.199025	0.265775	0.381319	0.392468	0.409388	0.436911	0.424421	0.115544	0.126693	0.143613	0.171136	0.158646	0.622493	0.600841	0.454705	0.40643	0.432795
Capzb	-0.130614	0.00469712	-0.17112	0.000532087	-0.312739	5.31435e-07	-0.284963	1.81097e-06	-0.48798	8.43321e-10	-0.196861	0.000516498	0.0408253	0.414082	-0.312804	1.59874e-06	-0.418568	1.51978e-08	-0.451921	3.82262e-09	0.899322	0.897917	1.11109	0.934664	0.832753	0.76399	-0.00140437	0.211766	0.0353424	-0.0665683	-0.135332	0.829168	0.172537	0.993883	0.593221	0.140714
Car13	-0.412432	4.67719e-08	-0.516096	1.87252e-09	-0.483209	4.79603e-09	-0.795698	2.3257e-12	-0.84295	8.69003e-13	-0.40955	0.00049701	-0.59963	1.51861e-05	-0.339882	0.00244764	-0.642739	2.86967e-06	-0.543828	2.27359e-05	-0.0464458	0.114907	-0.17875	0.272586	-0.0283293	0.123252	0.161353	-0.132304	0.319032	0.0181165	0.169698	0.447114	0.675725	0.0358626	0.960611	0.463734
Car5b	-0.265835	0.0111698	-0.727384	1.00573e-06	-0.297902	0.00555254	-0.595185	9.94844e-06	-0.777468	3.30839e-07	-0.0493451	0.678941	-0.28473	0.0425965	0.0208941	0.916288	-0.271198	0.0376628	-0.543821	0.000240112	0.783644	1.12957	1.26913	1.05424	1.01836	1.13943	0.345929	0.485487	0.270594	0.234711	0.355789	0.167775	0.116218	0.382454	0.500299	0.204198
Card19	0.075299	0.2183	0.00304444	0.959498	-0.00449996	0.940105	0.196116	0.00392777	0.0466048	0.439264	0.487145	0.000154975	0.165921	0.159878	0.0470902	0.669679	0.183825	0.108321	-0.10689	0.344887	-0.246219	-0.202839	-0.107971	-0.414867	0.151819	-0.266919	0.0433802	0.138248	-0.168648	0.398038	-0.0206996	0.90442	0.502747	0.218757	0.0582608	0.845946
Card6	-0.0712233	0.639068	-0.121975	0.4322	0.130171	0.387038	-0.0569775	0.707534	0.202445	0.177058	0.281324	0.166328	0.370722	0.100349	0.175629	0.381124	0.291794	0.16093	0.543244	0.00947895	-0.200882	-0.201002	0.234974	0.100197	0.12012	0.133078	-0.000119807	0.435856	0.301079	0.321002	0.333961	0.96735	0.290873	0.294016	0.456933	0.393971
Carhsp1	-0.385183	6.82864e-09	-0.479432	2.47429e-10	-0.314594	1.27438e-07	-0.512904	8.58937e-11	-0.560585	2.09354e-11	-0.206353	0.0174019	-0.0230842	0.787509	-0.314958	0.000707124	-0.63148	1.45968e-07	-0.56857	6.08776e-07	-3.15203	-3.14728	-2.69425	-3.15651	-2.96591	-3.26504	0.00474895	0.457781	-0.00447706	0.186123	-0.113009	0.857119	0.00314522	0.767222	0.382493	0.318849
Carm1	-0.113194	0.0966229	0.0214096	0.743409	0.0864415	0.196194	0.00200141	0.975534	0.160109	0.0230953	-0.353402	6.24597e-05	0.0373008	0.615561	-0.276691	0.000828223	-0.211218	0.00770069	-0.0579922	0.427296	0.569227	0.207235	0.588783	0.350523	0.333351	0.354359	-0.361993	0.019556	-0.218704	-0.235876	-0.214868	0.000943082	0.991526	0.027907	0.139138	0.0919683
Carmil1	0.426251	3.61125e-06	0.394546	1.00069e-05	0.47999	7.6435e-07	0.580922	5.16207e-08	0.61517	2.07633e-08	0.0652892	0.467616	0.0868173	0.366085	0.00617281	0.944743	0.14539	0.11652	0.0713334	0.43028	0.889413	0.411609	0.566831	0.34234	0.522406	0.449737	-0.477805	-0.322583	-0.547073	-0.367007	-0.439677	2.86276e-05	0.0391712	2.92372e-07	0.0323991	0.00138576
Carnmt1	-0.361319	0.000333559	-0.188773	0.0314144	-0.210854	0.0176311	-0.101647	0.219765	-0.125426	0.132096	0.0798593	0.788202	0.601459	0.0602275	-0.421674	0.187236	0.702057	0.0188352	-0.312409	0.328954	-2.1128	-2.32074	-1.35916	-2.33362	-1.71969	-1.36485	-0.207939	0.753641	-0.220819	0.393111	0.747949	0.500939	0.0148568	0.502605	0.259407	0.00885459
[truncated: 8,312 more rows]

## Sheet: Table_S3 (RPM_Sequencing)
	Reads per million for each starvation and replicate: RNA-seq [in log2]																		Reads per million for each starvation and replicate: Ribo-seq [in log2]																		Ribosome Densities/Translation efficiencies for each starvation and each replicate [in log2]
[truncated: 9,413 more rows]
[truncated: 5 more columns]

[truncated: 5 more sheets: Table_S3 (FC_Proteomics), Table_S3 (Intensities_Prot), Table_S3 (GO-terms RNA-seq), Table_S3 (GO-terms Ribo-seq), Table_S3 (GO-terms RD)]
