# Supplementary material for: Codon-specific ribosome stalling reshapes translational dynamics during branched-chain amino acid starvation
Source: Genome Biol. 2025 Sep 27;26:315. doi: 10.1186/s13059-025-03800-6 (PMC12476630; doi:10.1186/s13059-025-03800-6)
Supplement: Supplementary file 5 — Additional file 5. Table S4: Transcript specific polarity scores (distribution of ribosome density from 5′ to 3′). [file 13059_2025_3800_MOESM5_ESM.xlsx]

## Sheet: Table_S4
Polarity score of ribosome density distribution and Δpi (Starvation - Ctrl) with adjusted p-values
Gene	Starvation	Polarity Score	p.adj. Value	Δpi
0610009B22Rik	CTRL	-0.181848		0
0610009B22Rik	DOUBLE	-0.157623	0.485083	0.0242243
0610009B22Rik	ILE	-0.096236	0.435861	0.0856116
0610009B22Rik	LEU	-0.170088	0.665443	0.0117598
0610009B22Rik	TRIPLE	-0.123101	0.2962	0.0587464
0610009B22Rik	VAL	-0.148753	0.281828	0.0330944
0610010K14Rik	CTRL	-0.15116		0
0610010K14Rik	DOUBLE	-0.161902	0.79082	-0.0107414
0610010K14Rik	ILE	-0.172257	0.540281	-0.021097
0610010K14Rik	LEU	-0.143993	0.864462	0.00716756
0610010K14Rik	TRIPLE	-0.179154	0.461277	-0.0279934
0610010K14Rik	VAL	-0.128011	0.515458	0.0231491
0610012G03Rik	CTRL	0.281364		0
0610012G03Rik	DOUBLE	0.206852	0.431859	-0.0745125
0610012G03Rik	ILE	0.125152	0.135521	-0.156213
0610012G03Rik	LEU	0.306926	0.728052	0.0255617
0610012G03Rik	TRIPLE	0.336392	0.363738	0.055028
0610012G03Rik	VAL	0.379172	0.18062	0.0978079
1110004F10Rik	CTRL	-0.212503		0
1110004F10Rik	DOUBLE	-0.233322	0.491873	-0.0208188
1110004F10Rik	ILE	-0.211087	0.970578	0.00141602
1110004F10Rik	LEU	-0.214085	0.948577	-0.00158225
1110004F10Rik	TRIPLE	-0.230234	0.470431	-0.017731
1110004F10Rik	VAL	-0.182159	0.279106	0.0303442
1110008P14Rik	CTRL	-0.147878		0
1110008P14Rik	DOUBLE	-0.181195	0.211492	-0.033317
1110008P14Rik	ILE	-0.230158	0.165069	-0.0822808
1110008P14Rik	LEU	-0.149135	0.952084	-0.00125751
1110008P14Rik	TRIPLE	-0.222753	0.0496855	-0.0748752
1110008P14Rik	VAL	-0.194979	0.262835	-0.0471018
1110012L19Rik	CTRL	-0.228071		0
1110012L19Rik	DOUBLE	-0.220827	0.718371	0.00724459
1110012L19Rik	ILE	-0.194853	0.534404	0.0332181
1110012L19Rik	LEU	-0.229468	0.956384	-0.00139629
1110012L19Rik	TRIPLE	-0.22472	0.9072	0.00335144
1110012L19Rik	VAL	-0.232291	0.839586	-0.00421989
1110038F14Rik	CTRL	-0.0855074		0
1110038F14Rik	DOUBLE	-0.125312	0.182367	-0.0398044
1110038F14Rik	ILE	-0.0768226	0.926371	0.00868476
1110038F14Rik	LEU	-0.11774	0.410571	-0.0322323
1110038F14Rik	TRIPLE	-0.148242	0.0786896	-0.062735
1110038F14Rik	VAL	-0.124714	0.405263	-0.0392068
1110059E24Rik	CTRL	0.343154		0
1110059E24Rik	DOUBLE	0.348886	0.881385	0.00573206
1110059E24Rik	ILE	0.304266	0.555724	-0.0388879
1110059E24Rik	LEU	0.332755	0.724722	-0.0103988
1110059E24Rik	TRIPLE	0.28526	0.13665	-0.0578937
1110059E24Rik	VAL	0.300659	0.230703	-0.0424941
1110059G10Rik	CTRL	-0.0393238		0
1110059G10Rik	DOUBLE	-0.0753183	0.278243	-0.0359945
1110059G10Rik	ILE	-0.0493195	0.880495	-0.00999574
1110059G10Rik	LEU	-0.00441758	0.222295	0.0349062
1110059G10Rik	TRIPLE	-0.107239	0.212705	-0.0679156
1110059G10Rik	VAL	-0.108891	0.337577	-0.0695674
1700025G04Rik	CTRL	0.0102125		0
1700025G04Rik	DOUBLE	-0.127965	0.162338	-0.138177
1700025G04Rik	ILE	-0.0571243	0.121977	-0.0673368
1700025G04Rik	LEU	-0.0695971	0.0772292	-0.0798097
1700025G04Rik	TRIPLE	-0.146637	0.102076	-0.156849
1700025G04Rik	VAL	-0.184993	0.0237406	-0.195205
1700037H04Rik	CTRL	0.138359		0
1700037H04Rik	DOUBLE	0.0591718	0.0770675	-0.079187
1700037H04Rik	ILE	0.00518461	0.0159347	-0.133174
1700037H04Rik	LEU	0.0263297	0.0299973	-0.112029
1700037H04Rik	TRIPLE	0.116935	0.549282	-0.0214236
1700037H04Rik	VAL	0.132215	0.867591	-0.00614344
1810009A15Rik	CTRL	0.148621		0
1810009A15Rik	DOUBLE	0.0326379	0.219527	-0.115983
1810009A15Rik	ILE	-0.240767	0.021912	-0.389388
1810009A15Rik	LEU	0.136929	0.837205	-0.0116921
1810009A15Rik	TRIPLE	0.179463	0.660755	0.0308422
1810009A15Rik	VAL	0.294448	0.0773132	0.145827
1810013L24Rik	CTRL	0.0843221		0
1810013L24Rik	DOUBLE	0.0910984	0.855952	0.00677637
1810013L24Rik	ILE	0.0637235	0.623054	-0.0205986
1810013L24Rik	LEU	0.0817058	0.943645	-0.00261629
1810013L24Rik	TRIPLE	0.0608038	0.550944	-0.0235183
1810013L24Rik	VAL	0.0735297	0.775382	-0.0107924
2200002D01Rik	CTRL	-0.0481492		0
2200002D01Rik	DOUBLE	-0.117886	0.212528	-0.0697372
2200002D01Rik	ILE	-0.130209	0.29118	-0.08206
2200002D01Rik	LEU	-0.0165242	0.415513	0.031625
2200002D01Rik	TRIPLE	-0.0803986	0.451136	-0.0322494
2200002D01Rik	VAL	0.0109326	0.17735	0.0590819
2210016L21Rik	CTRL	0.0568457		0
2210016L21Rik	DOUBLE	-0.148287	0.0463108	-0.205133
2210016L21Rik	ILE	-0.0981178	0.000896671	-0.154964
2210016L21Rik	LEU	-0.061018	0.0444661	-0.117864
2210016L21Rik	TRIPLE	-0.125558	0.000497552	-0.182403
2210016L21Rik	VAL	-0.0824036	0.0165445	-0.139249
2310011J03Rik	CTRL	-0.0526596		0
2310011J03Rik	DOUBLE	0.0102135	0.394863	0.0628731
2310011J03Rik	ILE	-0.0434687	0.894829	0.00919093
2310011J03Rik	LEU	0.00265263	0.43871	0.0553122
2310011J03Rik	TRIPLE	-0.0791383	0.72794	-0.0264787
2310011J03Rik	VAL	-0.0413886	0.863041	0.011271
2310022B05Rik	CTRL	-0.0603891		0
2310022B05Rik	DOUBLE	-0.0535056	0.815628	0.00688351
2310022B05Rik	ILE	-0.186768	0.0293366	-0.126379
2310022B05Rik	LEU	-0.0607435	0.989641	-0.000354465
2310022B05Rik	TRIPLE	-0.0357281	0.484094	0.024661
2310022B05Rik	VAL	0.00732339	0.0796598	0.0677125
2310033P09Rik	CTRL	0.235231		0
2310033P09Rik	DOUBLE	0.174284	0.330727	-0.0609468
2310033P09Rik	ILE	0.165821	0.249909	-0.0694098
2310033P09Rik	LEU	0.22069	0.781684	-0.0145402
2310033P09Rik	TRIPLE	0.18556	0.427571	-0.0496707
2310033P09Rik	VAL	0.160504	0.312113	-0.0747269
2310061I04Rik	CTRL	0.177653		0
2310061I04Rik	DOUBLE	0.214179	0.314428	0.036526
2310061I04Rik	ILE	0.0589444	0.126963	-0.118708
2310061I04Rik	LEU	0.204366	0.503091	0.0267137
2310061I04Rik	TRIPLE	0.167028	0.869344	-0.0106252
2310061I04Rik	VAL	0.224738	0.261022	0.0470849
2410004B18Rik	CTRL	0.239475		0
2410004B18Rik	DOUBLE	0.112322	0.151699	-0.127153
2410004B18Rik	ILE	0.0824932	0.0607956	-0.156982
2410004B18Rik	LEU	0.209104	0.580706	-0.0303716
2410004B18Rik	TRIPLE	0.169568	0.163259	-0.0699073
2410004B18Rik	VAL	0.29102	0.550196	0.0515446
2610002M06Rik	CTRL	-0.106826		0
2610002M06Rik	DOUBLE	-0.175171	0.111173	-0.0683449
2610002M06Rik	ILE	-0.189273	0.0641686	-0.0824472
2610002M06Rik	LEU	-0.114912	0.834392	-0.00808593
2610002M06Rik	TRIPLE	-0.130306	0.680589	-0.0234804
2610002M06Rik	VAL	-0.102514	0.915117	0.00431155
2610301B20Rik	CTRL	-0.374018		0
2610301B20Rik	DOUBLE	-0.341138	0.25485	0.0328805
2610301B20Rik	ILE	-0.382168	0.892882	-0.00814957
2610301B20Rik	LEU	-0.362576	0.6392	0.0114418
2610301B20Rik	TRIPLE	-0.272542	0.199375	0.101476
2610301B20Rik	VAL	-0.245655	0.043877	0.128363
2810004N23Rik	CTRL	-0.0471546		0
2810004N23Rik	DOUBLE	-0.101469	0.022566	-0.0543142
2810004N23Rik	ILE	-0.037355	0.532335	0.00979961
2810004N23Rik	LEU	-0.148504	0.00972849	-0.101349
2810004N23Rik	TRIPLE	-0.0919041	0.0410399	-0.0447495
2810004N23Rik	VAL	-0.0667218	0.256328	-0.0195671
2810006K23Rik	CTRL	0.414583		0
2810006K23Rik	DOUBLE	0.397036	0.743667	-0.0175469
2810006K23Rik	ILE	0.356145	0.341556	-0.0584378
2810006K23Rik	LEU	0.329778	0.124449	-0.0848041
2810006K23Rik	TRIPLE	0.388426	0.608748	-0.0261568
2810006K23Rik	VAL	0.36599	0.370408	-0.0485925
3110082I17Rik	CTRL	-0.160881		0
3110082I17Rik	DOUBLE	-0.163922	0.933378	-0.0030412
3110082I17Rik	ILE	-0.190228	0.406384	-0.0293467
3110082I17Rik	LEU	-0.242851	0.0576649	-0.0819702
3110082I17Rik	TRIPLE	-0.176641	0.616334	-0.0157601
3110082I17Rik	VAL	-0.161883	0.969912	-0.00100143
3830417A13Rik	CTRL	0.104624		0
3830417A13Rik	DOUBLE	0.096363	0.721691	-0.00826094
3830417A13Rik	ILE	-0.00550068	0.00322979	-0.110125
3830417A13Rik	LEU	0.0973551	0.720549	-0.00726882
3830417A13Rik	TRIPLE	0.0472818	0.164357	-0.0573421
3830417A13Rik	VAL	0.0116117	0.00555352	-0.0930123
4921524J17Rik	CTRL	0.0292394		0
4921524J17Rik	DOUBLE	0.0474501	0.37878	0.0182107
4921524J17Rik	ILE	0.0458777	0.696524	0.0166383
4921524J17Rik	LEU	0.00145657	0.371548	-0.0277828
4921524J17Rik	TRIPLE	-0.00789212	0.336081	-0.0371315
4921524J17Rik	VAL	-0.0161074	0.327444	-0.0453468
4930402H24Rik	CTRL	-0.078656		0
4930402H24Rik	DOUBLE	-0.122758	0.512618	-0.044102
4930402H24Rik	ILE	-0.0359424	0.53441	0.0427136
4930402H24Rik	LEU	-0.0954306	0.795549	-0.0167747
4930402H24Rik	TRIPLE	-0.123362	0.494342	-0.0447057
4930402H24Rik	VAL	-0.168306	0.237065	-0.0896503
4930523C07Rik	CTRL	0.302418		0
4930523C07Rik	DOUBLE	0.277343	0.547837	-0.0250756
4930523C07Rik	ILE	0.174308	0.10779	-0.12811
4930523C07Rik	LEU	0.336907	0.0983429	0.0344885
4930523C07Rik	TRIPLE	0.246905	0.286195	-0.0555135
4930523C07Rik	VAL	0.214042	0.0267612	-0.0883766
4930579G24Rik	CTRL	0.171022		0
4930579G24Rik	DOUBLE	0.205374	0.328653	0.0343516
4930579G24Rik	ILE	0.152279	0.753526	-0.0187436
4930579G24Rik	LEU	0.211899	0.157065	0.0408773
4930579G24Rik	TRIPLE	0.182321	0.602549	0.0112992
4930579G24Rik	VAL	0.227579	0.0786439	0.0565567
5031439G07Rik	CTRL	0.0516741		0
5031439G07Rik	DOUBLE	0.0593109	0.755401	0.00763682
5031439G07Rik	ILE	-0.0459385	0.0778555	-0.0976126
5031439G07Rik	LEU	-0.00745518	0.275682	-0.0591293
5031439G07Rik	TRIPLE	0.0317602	0.350409	-0.0199139
5031439G07Rik	VAL	0.0301836	0.399376	-0.0214905
9530068E07Rik	CTRL	0.046591		0
9530068E07Rik	DOUBLE	0.0998194	0.0969357	0.0532283
9530068E07Rik	ILE	-0.0274852	0.112594	-0.0740762
9530068E07Rik	LEU	0.0463696	0.992794	-0.000221433
9530068E07Rik	TRIPLE	0.0296838	0.560915	-0.0169072
9530068E07Rik	VAL	0.0400413	0.771456	-0.00654971
AI597479	CTRL	0.152329		0
AI597479	DOUBLE	-0.0177817	0.0176941	-0.17011
AI597479	ILE	0.0478407	0.194452	-0.104488
AI597479	LEU	0.0369892	0.00776622	-0.115339
AI597479	TRIPLE	-0.0290847	0.00460938	-0.181413
AI597479	VAL	-0.00886965	0.00242295	-0.161198
AW549877	CTRL	0.0749106		0
AW549877	DOUBLE	0.0456658	0.538982	-0.0292448
AW549877	ILE	0.0449426	0.50059	-0.029968
AW549877	LEU	0.043009	0.463904	-0.0319016
AW549877	TRIPLE	0.0728462	0.958065	-0.00206444
AW549877	VAL	0.0907332	0.774129	0.0158226
Aaas	CTRL	0.0356017		0
Aaas	DOUBLE	0.00477856	0.336035	-0.0308231
Aaas	ILE	0.0187753	0.721369	-0.0168265
Aaas	LEU	0.0322571	0.904427	-0.00334458
Aaas	TRIPLE	-0.0672162	0.0337428	-0.102818
Aaas	VAL	-0.0826967	0.0228443	-0.118298
Aacs	CTRL	-0.0888708		0
Aacs	DOUBLE	-0.0845942	0.830584	0.00427654
Aacs	ILE	-0.0756889	0.499358	0.0131819
Aacs	LEU	-0.144643	0.0585635	-0.0557727
Aacs	TRIPLE	-0.134308	0.075092	-0.0454373
Aacs	VAL	-0.123512	0.109523	-0.0346411
Aagab	CTRL	0.064998		0
Aagab	DOUBLE	0.0069823	0.337404	-0.0580157
Aagab	ILE	-0.00404797	0.27255	-0.069046
Aagab	LEU	0.00643853	0.333735	-0.0585595
Aagab	TRIPLE	-0.0509652	0.122961	-0.115963
Aagab	VAL	-0.043155	0.138841	-0.108153
Aamp	CTRL	-0.082252		0
Aamp	DOUBLE	-0.110313	0.363535	-0.0280608
Aamp	ILE	-0.0643899	0.798098	0.0178621
Aamp	LEU	-0.180497	0.0523233	-0.0982448
Aamp	TRIPLE	-0.15368	0.0747931	-0.071428
Aamp	VAL	-0.105779	0.563979	-0.0235267
Aar2	CTRL	0.0850113		0
Aar2	DOUBLE	0.147498	0.0633992	0.0624869
Aar2	ILE	0.054718	0.320904	-0.0302933
Aar2	LEU	0.154778	0.0497063	0.0697665
Aar2	TRIPLE	0.133073	0.254977	0.0480613
Aar2	VAL	0.0999004	0.623301	0.0148891
Aars	CTRL	0.0385113		0
Aars	DOUBLE	0.0216343	0.124435	-0.016877
Aars	ILE	0.00215689	0.00942261	-0.0363544
Aars	LEU	0.0198625	0.118532	-0.0186488
Aars	TRIPLE	0.0467808	0.353672	0.00826953
Aars	VAL	0.0380907	0.971546	-0.000420588
Aasdhppt	CTRL	-0.0214702		0
Aasdhppt	DOUBLE	-0.0330443	0.294194	-0.0115741
Aasdhppt	ILE	-0.0783975	0.0169212	-0.0569274
Aasdhppt	LEU	-0.0535193	0.185542	-0.0320492
Aasdhppt	TRIPLE	-0.0503135	0.0535371	-0.0288434
Aasdhppt	VAL	-0.0770609	0.0966367	-0.0555907
Aatf	CTRL	-0.0245614		0
Aatf	DOUBLE	-0.0377911	0.543974	-0.0132298
Aatf	ILE	-0.0363851	0.582059	-0.0118237
Aatf	LEU	-0.00531041	0.591323	0.0192509
Aatf	TRIPLE	-0.0754518	0.207545	-0.0508904
Aatf	VAL	-0.0945163	0.0406166	-0.0699549
Abcb1b	CTRL	-0.170845		0
Abcb1b	DOUBLE	-0.220527	0.00112149	-0.0496817
Abcb1b	ILE	-0.128717	0.464641	0.0421278
Abcb1b	LEU	-0.210609	0.00251979	-0.0397638
Abcb1b	TRIPLE	-0.172729	0.851586	-0.00188342
Abcb1b	VAL	-0.183769	0.377267	-0.0129239
Abcb7	CTRL	-0.133687		0
Abcb7	DOUBLE	-0.0702447	0.112046	0.063442
Abcb7	ILE	-0.134339	0.986057	-0.000651971
Abcb7	LEU	-0.0954495	0.29547	0.0382372
Abcb7	TRIPLE	-0.12064	0.704238	0.0130472
Abcb7	VAL	-0.112306	0.490045	0.021381
Abcc1	CTRL	-0.0646033		0
Abcc1	DOUBLE	-0.0498317	0.165329	0.0147716
Abcc1	ILE	-0.0696412	0.742784	-0.00503788
Abcc1	LEU	-0.0926737	0.0754942	-0.0280703
Abcc1	TRIPLE	-0.0708786	0.538511	-0.00627527
Abcc1	VAL	-0.0567897	0.516629	0.00781364
Abcd3	CTRL	0.000959756		0
Abcd3	DOUBLE	-0.0205298	0.553151	-0.0214896
Abcd3	ILE	-0.047891	0.14347	-0.0488508
Abcd3	LEU	0.0057935	0.848421	0.00483374
Abcd3	TRIPLE	-0.0229221	0.42677	-0.0238819
Abcd3	VAL	-0.0346609	0.303277	-0.0356206
Abce1	CTRL	0.0303997		0
Abce1	DOUBLE	-0.0508618	0.0654722	-0.0812615
Abce1	ILE	-0.0246677	0.13892	-0.0550674
Abce1	LEU	-0.0318043	0.104513	-0.062204
Abce1	TRIPLE	-0.0352934	0.104144	-0.0656931
Abce1	VAL	-0.0277098	0.123049	-0.0581095
Abcf1	CTRL	-0.187646		0
Abcf1	DOUBLE	-0.200322	0.44474	-0.0126763
Abcf1	ILE	-0.173049	0.537822	0.0145972
Abcf1	LEU	-0.19345	0.824667	-0.00580426
Abcf1	TRIPLE	-0.217551	0.169197	-0.0299048
Abcf1	VAL	-0.23252	0.00570992	-0.0448736
Abcf2	CTRL	-0.0136615		0
Abcf2	DOUBLE	-0.0085591	0.665705	0.00510242
Abcf2	ILE	-0.0282346	0.460206	-0.0145731
Abcf2	LEU	-0.0406908	0.297605	-0.0270293
Abcf2	TRIPLE	-0.0739908	0.00249418	-0.0603293
Abcf2	VAL	-0.0730158	0.00837577	-0.0593542
Abcf3	CTRL	-0.0537428		0
Abcf3	DOUBLE	-0.00758452	0.208268	0.0461583
Abcf3	ILE	-0.0477521	0.868405	0.00599071
Abcf3	LEU	-0.0514488	0.949338	0.00229399
Abcf3	TRIPLE	-0.0540483	0.993173	-0.000305426
Abcf3	VAL	-0.070065	0.608496	-0.0163222
Abhd11	CTRL	0.0390923		0
Abhd11	DOUBLE	0.0122649	0.271316	-0.0268274
Abhd11	ILE	-0.119975	0.0672448	-0.159067
Abhd11	LEU	-0.00612842	0.105079	-0.0452207
Abhd11	TRIPLE	-0.0242805	0.0490403	-0.0633728
Abhd11	VAL	0.00271056	0.14289	-0.0363817
Abhd12	CTRL	0.0200634		0
Abhd12	DOUBLE	0.0496495	0.405881	0.029586
Abhd12	ILE	-0.00180193	0.518579	-0.0218654
Abhd12	LEU	0.00919472	0.804782	-0.0108687
Abhd12	TRIPLE	-0.0294235	0.383425	-0.0494869
Abhd12	VAL	-0.0198646	0.240663	-0.0399281
Abhd17c	CTRL	0.0979968		0
Abhd17c	DOUBLE	0.113481	0.122351	0.0154846
Abhd17c	ILE	0.0344704	0.0419434	-0.0635264
Abhd17c	LEU	0.103901	0.457366	0.00590403
Abhd17c	TRIPLE	0.197305	0.0393747	0.0993081
Abhd17c	VAL	0.197682	0.0131764	0.0996856
Abhd2	CTRL	-0.0201325		0
Abhd2	DOUBLE	-0.0480703	0.399509	-0.0279377
Abhd2	ILE	-0.118523	0.0182747	-0.0983905
Abhd2	LEU	-0.0680013	0.027325	-0.0478688
Abhd2	TRIPLE	-0.0556562	0.119837	-0.0355236
Abhd2	VAL	-0.0329929	0.309862	-0.0128604
Abhd5	CTRL	0.13865		0
Abhd5	DOUBLE	0.0581132	0.0640552	-0.080537
Abhd5	ILE	0.122776	0.710229	-0.0158746
Abhd5	LEU	0.0573494	0.0632169	-0.0813008
Abhd5	TRIPLE	0.0688106	0.0876169	-0.0698397
Abhd5	VAL	0.083884	0.143724	-0.0547663
Abi1	CTRL	-0.180063		0
Abi1	DOUBLE	-0.123183	0.117412	0.0568797
Abi1	ILE	-0.221281	0.0559207	-0.0412178
Abi1	LEU	-0.224403	0.0332062	-0.0443394
Abi1	TRIPLE	-0.126598	0.181928	0.0534648
Abi1	VAL	-0.0964801	0.0234048	0.083583
Abitram	CTRL	0.0117983		0
Abitram	DOUBLE	-0.0206853	0.492182	-0.0324836
Abitram	ILE	-0.176579	0.154143	-0.188378
Abitram	LEU	0.0861491	0.00867139	0.0743508
Abitram	TRIPLE	-0.0629903	0.0916582	-0.0747886
Abitram	VAL	0.00910682	0.932587	-0.0026915
Abl1	CTRL	0.0381043		0
Abl1	DOUBLE	-0.0417618	0.0930566	-0.0798661
Abl1	ILE	-0.0136067	0.22303	-0.051711
Abl1	LEU	-0.0141137	0.206697	-0.0522181
Abl1	TRIPLE	-0.0468676	0.087393	-0.0849719
Abl1	VAL	-0.0633665	0.0663551	-0.101471
Abl2	CTRL	-0.0105876		0
Abl2	DOUBLE	-0.0606847	0.291963	-0.0500971
Abl2	ILE	-0.0158165	0.880099	-0.0052289
Abl2	LEU	-0.0453608	0.225463	-0.0347732
Abl2	TRIPLE	-0.0609308	0.120064	-0.0503432
Abl2	VAL	-0.0975805	0.0544733	-0.0869929
Abracl	CTRL	0.222886		0
Abracl	DOUBLE	0.193156	0.140193	-0.0297296
Abracl	ILE	0.212972	0.588419	-0.00991338
Abracl	LEU	0.161796	0.0306045	-0.0610897
Abracl	TRIPLE	0.203396	0.265515	-0.0194895
Abracl	VAL	0.228933	0.846298	0.00604733
Abraxas2	CTRL	-0.0750651		0
Abraxas2	DOUBLE	-0.130231	0.185166	-0.0551655
Abraxas2	ILE	-0.0645239	0.804358	0.0105412
Abraxas2	LEU	-0.123215	0.140121	-0.0481501
Abraxas2	TRIPLE	-0.155165	0.0444558	-0.0801001
Abraxas2	VAL	-0.158246	0.036976	-0.0831805
Abt1	CTRL	-0.00543825		0
Abt1	DOUBLE	-0.0195187	0.684998	-0.0140805
Abt1	ILE	-0.0630391	0.359483	-0.0576009
Abt1	LEU	-0.0245087	0.582922	-0.0190704
Abt1	TRIPLE	-0.11655	0.0396335	-0.111112
Abt1	VAL	-0.0988111	0.0651959	-0.0933729
Acad9	CTRL	0.00547476		0
Acad9	DOUBLE	0.0178475	0.764777	0.0123727
Acad9	ILE	0.00442729	0.981961	-0.00104747
Acad9	LEU	-0.00222792	0.85656	-0.00770268
Acad9	TRIPLE	-0.0919155	0.0836527	-0.0973903
Acad9	VAL	-0.0728743	0.146946	-0.0783491
Acadl	CTRL	0.096019		0
Acadl	DOUBLE	0.0521412	0.0210918	-0.0438778
Acadl	ILE	0.0467294	0.0231131	-0.0492896
Acadl	LEU	0.0549507	0.152606	-0.0410683
Acadl	TRIPLE	0.0408821	0.137814	-0.0551369
Acadl	VAL	0.0424405	0.0149365	-0.0535785
Acadm	CTRL	0.144727		0
Acadm	DOUBLE	0.0997046	0.0229169	-0.0450225
Acadm	ILE	0.000728313	0.00153494	-0.143999
Acadm	LEU	0.0777974	0.0151973	-0.0669296
Acadm	TRIPLE	0.0698212	0.0845981	-0.0749058
Acadm	VAL	0.0748136	0.0663696	-0.0699135
Acads	CTRL	0.0207291		0
Acads	DOUBLE	0.0473542	0.367584	0.0266251
Acads	ILE	0.0489108	0.136938	0.0281817
Acads	LEU	-0.016066	0.141833	-0.0367951
Acads	TRIPLE	-0.0789483	0.00203242	-0.0996775
Acads	VAL	-0.0916742	0.117799	-0.112403
Acadsb	CTRL	-0.107035		0
Acadsb	DOUBLE	-0.0949556	0.535643	0.012079
Acadsb	ILE	-0.14387	0.290368	-0.0368356
Acadsb	LEU	-0.174163	0.0284873	-0.0671282
Acadsb	TRIPLE	-0.152826	0.0858383	-0.0457911
Acadsb	VAL	-0.179105	0.0390522	-0.0720703
Acadvl	CTRL	0.0608353		0
Acadvl	DOUBLE	0.100487	0.0102719	0.0396521
Acadvl	ILE	0.094847	0.170867	0.0340117
Acadvl	LEU	0.0376369	0.0836314	-0.0231984
Acadvl	TRIPLE	-0.00287579	0.0210827	-0.0637111
Acadvl	VAL	0.0200439	0.0271393	-0.0407914
Acat1	CTRL	0.0284119		0
Acat1	DOUBLE	0.018032	0.575162	-0.0103799
Acat1	ILE	-0.0525481	0.0165178	-0.08096
Acat1	LEU	-0.006463	0.163822	-0.0348749
Acat1	TRIPLE	-0.0292318	0.0495259	-0.0576436
Acat1	VAL	-0.0284546	0.0462319	-0.0568665
Acbd3	CTRL	-0.019792		0
Acbd3	DOUBLE	0.0628968	0.0495466	0.0826888
Acbd3	ILE	-0.0370629	0.551647	-0.0172709
Acbd3	LEU	-0.0242423	0.892278	-0.00445029
Acbd3	TRIPLE	0.0523237	0.0556581	0.0721157
Acbd3	VAL	0.0739383	0.0286394	0.0937303
Acbd6	CTRL	-0.0829155		0
Acbd6	DOUBLE	-0.0773277	0.852353	0.00558779
Acbd6	ILE	-0.0261236	0.13871	0.0567919
Acbd6	LEU	-0.101377	0.716108	-0.0184616
Acbd6	TRIPLE	-0.152195	0.101582	-0.0692793
Acbd6	VAL	-0.177054	0.0449727	-0.0941383
Acer3	CTRL	0.0676901		0
Acer3	DOUBLE	-0.0141894	0.0159608	-0.0818795
Acer3	ILE	-0.0301916	0.0553456	-0.0978817
Acer3	LEU	0.0558331	0.593569	-0.011857
Acer3	TRIPLE	0.0105072	0.124725	-0.0571829
Acer3	VAL	-0.0233972	0.0146474	-0.0910873
Acin1	CTRL	0.294264		0
Acin1	DOUBLE	0.224238	0.0836587	-0.0700263
Acin1	ILE	0.196639	0.0452809	-0.0976247
Acin1	LEU	0.201366	0.0428201	-0.0928982
Acin1	TRIPLE	0.22574	0.0902988	-0.0685244
Acin1	VAL	0.227176	0.0878685	-0.067088
Ackr3	CTRL	0.0033756		0
Ackr3	DOUBLE	-0.0723124	0.00430415	-0.075688
Ackr3	ILE	-0.0810304	0.0216403	-0.084406
Ackr3	LEU	-0.0528854	0.0821002	-0.056261
Ackr3	TRIPLE	-0.0531033	0.00148027	-0.0564789
Ackr3	VAL	-0.0705705	0.0481304	-0.0739461
Acly	CTRL	-0.0795647		0
Acly	DOUBLE	-0.0721781	0.238719	0.00738663
Acly	ILE	-0.0671422	0.494322	0.0124225
Acly	LEU	-0.106235	0.131087	-0.0266704
Acly	TRIPLE	-0.0659647	0.372142	0.0136001
Acly	VAL	-0.0480808	0.0263266	0.0314839
Aco1	CTRL	-0.0871606		0
Aco1	DOUBLE	-0.0824692	0.78996	0.00469142
Aco1	ILE	-0.00742976	0.239704	0.0797308
Aco1	LEU	-0.125125	0.144707	-0.0379645
Aco1	TRIPLE	-0.136063	0.0437494	-0.0489026
Aco1	VAL	-0.102108	0.128642	-0.0149476
Aco2	CTRL	0.165176		0
Aco2	DOUBLE	0.152597	0.210234	-0.0125791
Aco2	ILE	0.122706	0.0529602	-0.0424704
Aco2	LEU	0.129828	0.160042	-0.035348
Aco2	TRIPLE	0.0397929	0.000823359	-0.125383
Aco2	VAL	0.0120045	0.00362418	-0.153171
Acot13	CTRL	0.108272		0
Acot13	DOUBLE	-0.000326648	0.0496421	-0.108599
Acot13	ILE	0.163958	0.215427	0.0556856
Acot13	LEU	0.0569482	0.178909	-0.0513238
Acot13	TRIPLE	-0.0473241	0.0107836	-0.155596
Acot13	VAL	-0.0776777	0.00944582	-0.18595
Acot7	CTRL	0.254865		0
Acot7	DOUBLE	0.191903	0.0516587	-0.0629612
Acot7	ILE	0.178284	0.0387607	-0.0765809
Acot7	LEU	0.195112	0.0436287	-0.0597525
Acot7	TRIPLE	0.165668	0.0223105	-0.0891964
Acot7	VAL	0.162588	0.0104082	-0.0922766
Acot9	CTRL	-0.238304		0
Acot9	DOUBLE	-0.29999	0.0187844	-0.0616863
Acot9	ILE	-0.247446	0.85895	-0.00914162
Acot9	LEU	-0.297462	0.0465012	-0.0591581
Acot9	TRIPLE	-0.344658	0.00438207	-0.106354
Acot9	VAL	-0.279933	0.045467	-0.0416289
Acox1	CTRL	0.111273		0
Acox1	DOUBLE	0.0920258	0.335232	-0.0192475
Acox1	ILE	0.0814771	0.526857	-0.0297962
Acox1	LEU	0.0897588	0.256862	-0.0215144
Acox1	TRIPLE	0.137397	0.130734	0.0261234
Acox1	VAL	0.163597	0.0275045	0.0523239
Acsl1	CTRL	0.210231		0
Acsl1	DOUBLE	0.110854	0.0821346	-0.0993766
Acsl1	ILE	0.117117	0.0901993	-0.0931137
Acsl1	LEU	0.119698	0.102095	-0.0905327
Acsl1	TRIPLE	0.0971784	0.0551513	-0.113052
Acsl1	VAL	0.0937521	0.0579008	-0.116478
Acsl3	CTRL	0.0449723		0
Acsl3	DOUBLE	0.0544299	0.640236	0.00945766
Acsl3	ILE	-0.0120783	0.0533985	-0.0570506
Acsl3	LEU	0.100377	0.0945517	0.055405
Acsl3	TRIPLE	0.00342273	0.0420435	-0.0415495
Acsl3	VAL	-0.0146636	0.0178393	-0.0596359
Acsl4	CTRL	-0.00893758		0
Acsl4	DOUBLE	-0.0216899	0.291753	-0.0127524
Acsl4	ILE	-0.0328258	0.355654	-0.0238882
Acsl4	LEU	-0.0850397	0.0175902	-0.0761021
Acsl4	TRIPLE	-0.0932014	0.0184396	-0.0842638
Acsl4	VAL	-0.0902976	0.00790133	-0.08136
Acsl5	CTRL	0.0288144		0
Acsl5	DOUBLE	0.0515291	0.41978	0.0227147
Acsl5	ILE	0.0342377	0.897449	0.00542327
Acsl5	LEU	0.0204681	0.778309	-0.00834629
Acsl5	TRIPLE	0.0648121	0.250736	0.0359977
Acsl5	VAL	0.0905114	0.104723	0.061697
Actb	CTRL	-0.139012		0
Actb	DOUBLE	-0.100605	0.313585	0.0384072
Actb	ILE	-0.203488	0.136709	-0.0644762
Actb	LEU	-0.126949	0.761571	0.0120632
Actb	TRIPLE	-0.241659	0.049082	-0.102647
Actb	VAL	-0.201774	0.149177	-0.0627619
Actl6a	CTRL	-0.0815734		0
Actl6a	DOUBLE	-0.0360995	0.265808	0.0454739
Actl6a	ILE	-0.0605076	0.544211	0.0210658
Actl6a	LEU	-0.110614	0.484867	-0.029041
Actl6a	TRIPLE	-0.138228	0.209226	-0.0566543
Actl6a	VAL	-0.10732	0.463825	-0.025747
Actn1	CTRL	-0.0254022		0
Actn1	DOUBLE	-0.067782	0.0906376	-0.0423798
Actn1	ILE	-0.0160217	0.758217	0.00938047
Actn1	LEU	-0.0495871	0.163954	-0.0241849
Actn1	TRIPLE	-0.110185	0.00723452	-0.0847826
Actn1	VAL	-0.11205	0.00518154	-0.0866482
Actn4	CTRL	-0.165931		0
Actn4	DOUBLE	-0.163499	0.590004	0.00243236
Actn4	ILE	-0.137536	0.263575	0.0283955
Actn4	LEU	-0.199589	0.0846753	-0.0336577
Actn4	TRIPLE	-0.20746	0.0489902	-0.0415288
Actn4	VAL	-0.220205	0.0138903	-0.054274
Actr10	CTRL	0.177905		0
Actr10	DOUBLE	0.107155	0.0225172	-0.0707502
Actr10	ILE	0.123274	0.0495496	-0.054631
Actr10	LEU	0.138146	0.105095	-0.0397596
Actr10	TRIPLE	-0.0179838	0.00428927	-0.195889
Actr10	VAL	-0.023303	0.000937586	-0.201208
Actr1b	CTRL	0.158167		0
Actr1b	DOUBLE	0.0916052	0.0429958	-0.0665618
Actr1b	ILE	0.0772282	0.0490257	-0.0809388
Actr1b	LEU	0.188068	0.457795	0.0299013
Actr1b	TRIPLE	0.0120978	0.00716636	-0.146069
Actr1b	VAL	0.0274182	0.00279098	-0.130749
Actr2	CTRL	0.183667		0
Actr2	DOUBLE	0.17943	0.625408	-0.00423651
Actr2	ILE	0.172697	0.273712	-0.0109702
Actr2	LEU	0.164801	0.318962	-0.0188657
Actr2	TRIPLE	0.170166	0.379635	-0.0135004
Actr2	VAL	0.140739	0.124193	-0.0429277
Acvr1	CTRL	0.0495634		0
Acvr1	DOUBLE	0.0651942	0.558846	0.0156308
Acvr1	ILE	0.0263106	0.493031	-0.0232528
Acvr1	LEU	0.0507832	0.961628	0.00121983
Acvr1	TRIPLE	0.0596727	0.694645	0.0101093
Acvr1	VAL	0.0742291	0.383486	0.0246657
Acyp2	CTRL	-0.138371		0
Acyp2	DOUBLE	-0.169399	0.466773	-0.0310283
Acyp2	ILE	-0.167543	0.748389	-0.0291718
Acyp2	LEU	-0.207276	0.154027	-0.0689053
Acyp2	TRIPLE	-0.192362	0.208272	-0.0539911
Acyp2	VAL	-0.189729	0.215011	-0.051358
Ada	CTRL	0.132469		0
Ada	DOUBLE	0.0191948	0.012121	-0.113274
Ada	ILE	-0.0485293	0.000675163	-0.180998
Ada	LEU	0.0645441	0.123013	-0.0679245
Ada	TRIPLE	0.00641988	0.0027748	-0.126049
Ada	VAL	0.0265554	0.0459444	-0.105913
Adam10	CTRL	0.00363859		0
Adam10	DOUBLE	-0.0226504	0.25006	-0.026289
Adam10	ILE	-0.017526	0.445109	-0.0211646
Adam10	LEU	-0.0469454	0.0740783	-0.0505839
Adam10	TRIPLE	-0.0335719	0.131183	-0.0372105
Adam10	VAL	-0.0449643	0.0716847	-0.0486029
Adam15	CTRL	-0.170248		0
Adam15	DOUBLE	-0.24267	0.144735	-0.0724216
Adam15	ILE	-0.229887	0.014557	-0.0596392
Adam15	LEU	-0.152848	0.112779	0.0174005
Adam15	TRIPLE	-0.207083	0.11525	-0.0368346
Adam15	VAL	-0.200702	0.0217109	-0.0304537
Adam9	CTRL	-0.0297558		0
Adam9	DOUBLE	-0.0982527	0.0383711	-0.0684969
Adam9	ILE	-0.0798713	0.0570484	-0.0501154
Adam9	LEU	-0.132732	0.00759066	-0.102976
Adam9	TRIPLE	-0.0804099	0.0569042	-0.050654
Adam9	VAL	-0.0935136	0.0415873	-0.0637578
Adamts1	CTRL	-0.00614877		0
Adamts1	DOUBLE	0.0384553	0.292249	0.044604
Adamts1	ILE	-0.0113178	0.89777	-0.00516907
Adamts1	LEU	0.00257451	0.811778	0.00872328
Adamts1	TRIPLE	-0.0203404	0.701648	-0.0141916
Adamts1	VAL	0.0149905	0.585411	0.0211392
Adat2	CTRL	0.216503		0
Adat2	DOUBLE	0.141303	0.0321297	-0.0751995
Adat2	ILE	0.165276	0.0862313	-0.0512269
Adat2	LEU	0.131979	0.165098	-0.0845234
Adat2	TRIPLE	0.138808	0.113763	-0.0776948
Adat2	VAL	0.11021	0.0121085	-0.106292
Add1	CTRL	0.0033678		0
Add1	DOUBLE	-0.053624	0.252533	-0.0569918
Add1	ILE	-0.0871878	0.122582	-0.0905556
Add1	LEU	-0.0663963	0.18234	-0.0697641
Add1	TRIPLE	-0.0887083	0.121835	-0.0920761
Add1	VAL	-0.100015	0.0836453	-0.103383
Adh5	CTRL	0.0310987		0
Adh5	DOUBLE	0.0293302	0.931154	-0.00176842
Adh5	ILE	-0.0244037	0.0622613	-0.0555023
Adh5	LEU	-0.00245985	0.219822	-0.0335585
Adh5	TRIPLE	-0.030217	0.0399916	-0.0613156
Adh5	VAL	-0.0311029	0.0393286	-0.0622016
Adh7	CTRL	0.00156686		0
Adh7	DOUBLE	0.0251514	0.164672	0.0235845
Adh7	ILE	-0.00254129	0.789399	-0.00410815
Adh7	LEU	-0.0131449	0.700732	-0.0147118
Adh7	TRIPLE	-0.0651882	0.0588468	-0.0667551
Adh7	VAL	-0.0641204	0.00976783	-0.0656873
Adi1	CTRL	-0.0575899		0
Adi1	DOUBLE	-0.0529493	0.842506	0.00464058
Adi1	ILE	-0.0948067	0.258609	-0.0372169
Adi1	LEU	-0.0953897	0.198888	-0.0377999
Adi1	TRIPLE	-0.0362096	0.394291	0.0213802
Adi1	VAL	-0.000356051	0.0926395	0.0572338
Adipor1	CTRL	-0.0627787		0
Adipor1	DOUBLE	-0.0728436	0.698774	-0.0100649
Adipor1	ILE	-0.0168169	0.462326	0.0459618
Adipor1	LEU	-0.0254577	0.22971	0.037321
Adipor1	TRIPLE	-0.0680452	0.901136	-0.00526651
Adipor1	VAL	-0.0532087	0.730113	0.00956999
Adk	CTRL	-0.0091783		0
Adk	DOUBLE	-0.041333	0.331678	-0.0321547
Adk	ILE	0.0104123	0.619782	0.0195906
Adk	LEU	-0.0767293	0.0939722	-0.067551
Adk	TRIPLE	-0.0992368	0.0461607	-0.0900585
Adk	VAL	-0.081849	0.085046	-0.0726707
Adm	CTRL	0.102891		0
Adm	DOUBLE	0.084421	0.510289	-0.01847
Adm	ILE	0.111909	0.653722	0.00901755
Adm	LEU	0.0508751	0.0675931	-0.0520159
Adm	TRIPLE	0.117333	0.484085	0.0144419
Adm	VAL	0.112719	0.699876	0.00982844
Adnp	CTRL	-0.086887		0
Adnp	DOUBLE	-0.111633	0.366014	-0.0247463
Adnp	ILE	-0.0981474	0.804343	-0.0112604
Adnp	LEU	-0.146981	0.0127053	-0.0600939
Adnp	TRIPLE	-0.0818474	0.581092	0.00503968
Adnp	VAL	-0.094724	0.550275	-0.00783699
Adpgk	CTRL	-0.148076		0
Adpgk	DOUBLE	-0.0372235	0.0273087	0.110853
Adpgk	ILE	-0.150745	0.927593	-0.00266923
Adpgk	LEU	-0.111075	0.346037	0.0370016
Adpgk	TRIPLE	-0.0691755	0.0812726	0.0789007
Adpgk	VAL	-0.0325897	0.032237	0.115487
Adprh	CTRL	-0.00666861		0
Adprh	DOUBLE	-0.0428784	0.188779	-0.0362098
Adprh	ILE	-0.0572391	0.0753669	-0.0505705
Adprh	LEU	-0.0303928	0.379734	-0.0237242
Adprh	TRIPLE	-0.107808	0.0604566	-0.101139
Adprh	VAL	-0.101648	0.0102831	-0.0949797
Adprhl2	CTRL	0.0303786		0
Adprhl2	DOUBLE	0.0404958	0.663099	0.0101172
Adprhl2	ILE	0.00668426	0.423863	-0.0236944
Adprhl2	LEU	0.0926941	0.0124985	0.0623155
Adprhl2	TRIPLE	-0.0192544	0.0565403	-0.049633
Adprhl2	VAL	-0.0125528	0.080973	-0.0429314
Adsl	CTRL	0.0572494		0
Adsl	DOUBLE	0.0273653	0.169806	-0.0298841
Adsl	ILE	0.0688988	0.681344	0.0116493
Adsl	LEU	0.0260199	0.111586	-0.0312295
Adsl	TRIPLE	0.034536	0.167727	-0.0227134
Adsl	VAL	0.0265584	0.0748152	-0.030691
Adss	CTRL	0.119078		0
Adss	DOUBLE	0.105576	0.457771	-0.0135018
Adss	ILE	0.036622	0.01511	-0.0824559
Adss	LEU	0.119666	0.983629	0.00058851
Adss	TRIPLE	0.102896	0.472377	-0.0161819
Adss	VAL	0.110503	0.687004	-0.00857473
Aebp1	CTRL	-0.17738		0
Aebp1	DOUBLE	-0.0722082	0.0288164	0.105172
Aebp1	ILE	-0.101725	0.0479277	0.0756556
Aebp1	LEU	-0.127246	0.116027	0.0501339
Aebp1	TRIPLE	-0.115432	0.120363	0.0619482
Aebp1	VAL	-0.108543	0.0591888	0.068837
Aebp2	CTRL	0.0787005		0
Aebp2	DOUBLE	0.0929786	0.676643	0.0142781
Aebp2	ILE	-0.0167896	0.128397	-0.0954901
Aebp2	LEU	0.0998393	0.523382	0.0211387
Aebp2	TRIPLE	0.0837823	0.912657	0.00508182
Aebp2	VAL	0.159281	0.0782898	0.0805806
Aen	CTRL	-0.343909		0
Aen	DOUBLE	-0.386934	0.223855	-0.0430243
Aen	ILE	-0.235683	0.0999929	0.108226
Aen	LEU	-0.370074	0.407182	-0.0261651
Aen	TRIPLE	-0.365074	0.470943	-0.0211644
Aen	VAL	-0.35125	0.790198	-0.0073406
Afap1	CTRL	0.112114		0
Afap1	DOUBLE	0.0487347	0.196588	-0.0633792
Afap1	ILE	0.0621734	0.27334	-0.0499404
Afap1	LEU	0.0355861	0.136195	-0.0765278
Afap1	TRIPLE	0.0637044	0.300269	-0.0484095
Afap1	VAL	0.043283	0.178116	-0.0688309
Aff1	CTRL	0.014748		0
Aff1	DOUBLE	-0.0462471	0.0263153	-0.0609951
Aff1	ILE	0.0086269	0.834285	-0.00612115
Aff1	LEU	-0.0257724	0.106018	-0.0405205
Aff1	TRIPLE	-0.0222876	0.0825605	-0.0370357
Aff1	VAL	-0.0130831	0.393727	-0.0278312
Aff4	CTRL	-0.0155382		0
Aff4	DOUBLE	-0.0600213	0.00444462	-0.0444832
Aff4	ILE	-0.0287403	0.376959	-0.0132021
Aff4	LEU	-0.0380768	0.412342	-0.0225387
Aff4	TRIPLE	-0.083634	0.117347	-0.0680958
Aff4	VAL	-0.0750057	0.00762126	-0.0594675
Afg3l1	CTRL	-0.162533		0
Afg3l1	DOUBLE	-0.172598	0.542751	-0.0100656
Afg3l1	ILE	-0.16452	0.936171	-0.00198764
Afg3l1	LEU	-0.164129	0.943541	-0.00159634
Afg3l1	TRIPLE	-0.160485	0.939279	0.00204808
Afg3l1	VAL	-0.152914	0.709604	0.00961871
Aga	CTRL	0.00713216		0
Aga	DOUBLE	-0.0956064	0.0681215	-0.102739
Aga	ILE	-0.0750342	0.171022	-0.0821663
Aga	LEU	-0.125648	0.0307144	-0.13278
Aga	TRIPLE	-0.103086	0.0772555	-0.110218
Aga	VAL	-0.105247	0.0919608	-0.112379
Agfg1	CTRL	-0.208017		0
Agfg1	DOUBLE	-0.236248	0.338476	-0.0282306
Agfg1	ILE	-0.248159	0.138446	-0.0401421
Agfg1	LEU	-0.209303	0.967822	-0.0012863
Agfg1	TRIPLE	-0.233375	0.441513	-0.0253577
Agfg1	VAL	-0.218574	0.579421	-0.0105568
Ago2	CTRL	-0.0145097		0
Ago2	DOUBLE	-0.069432	0.123601	-0.0549222
Ago2	ILE	-0.0558809	0.190113	-0.0413712
Ago2	LEU	-0.00433498	0.70617	0.0101747
Ago2	TRIPLE	-0.0552135	0.263962	-0.0407038
Ago2	VAL	-0.0379997	0.388661	-0.02349
Agpat3	CTRL	0.105414		0
Agpat3	DOUBLE	0.0483023	0.162401	-0.0571122
Agpat3	ILE	0.0104626	0.0562419	-0.0949519
Agpat3	LEU	0.102401	0.924521	-0.00301341
Agpat3	TRIPLE	0.0604646	0.243954	-0.0449499
Agpat3	VAL	0.0991658	0.85356	-0.00624864
Agpat5	CTRL	0.0442603		0
Agpat5	DOUBLE	-0.0439708	0.00304004	-0.0882311
Agpat5	ILE	0.0406117	0.913279	-0.00364865
Agpat5	LEU	0.0319508	0.380933	-0.0123095
Agpat5	TRIPLE	-0.0324309	0.00832499	-0.0766912
Agpat5	VAL	-0.0391738	0.00634721	-0.0834341
Agps	CTRL	0.0867288		0
Agps	DOUBLE	0.0228765	0.0146242	-0.0638523
Agps	ILE	0.0212325	0.0154252	-0.0654963
Agps	LEU	0.059034	0.102668	-0.0276948
Agps	TRIPLE	0.0301372	0.0317658	-0.0565916
Agps	VAL	0.0503923	0.0398691	-0.0363365
Ahctf1	CTRL	0.0852604		0
Ahctf1	DOUBLE	-0.0127365	0.108602	-0.0979969
Ahctf1	ILE	0.0503756	0.497565	-0.0348849
Ahctf1	LEU	-0.00736803	0.105095	-0.0926285
Ahctf1	TRIPLE	0.0328186	0.277685	-0.0524418
Ahctf1	VAL	-0.00866776	0.102214	-0.0939282
Ahcyl1	CTRL	0.0396606		0
Ahcyl1	DOUBLE	0.027246	0.596421	-0.0124146
Ahcyl1	ILE	-0.000426342	0.141712	-0.0400869
Ahcyl1	LEU	0.07997	0.264167	0.0403094
Ahcyl1	TRIPLE	0.0349506	0.816187	-0.00471003
Ahcyl1	VAL	0.0639681	0.326907	0.0243075
Ahcyl2	CTRL	0.125063		0
Ahcyl2	DOUBLE	0.208988	0.0598985	0.0839247
Ahcyl2	ILE	0.122156	0.92424	-0.00290679
Ahcyl2	LEU	0.208636	0.0805044	0.0835734
Ahcyl2	TRIPLE	0.177239	0.163529	0.0521763
Ahcyl2	VAL	0.195517	0.0964889	0.0704538
Ahsa1	CTRL	-0.150844		0
Ahsa1	DOUBLE	-0.221041	0.0514253	-0.0701971
Ahsa1	ILE	-0.14029	0.790465	0.0105544
Ahsa1	LEU	-0.212083	0.0615582	-0.0612386
Ahsa1	TRIPLE	-0.289791	0.00788714	-0.138946
Ahsa1	VAL	-0.30091	0.00659673	-0.150065
Ahsa2	CTRL	0.0938487		0
Ahsa2	DOUBLE	0.0949638	0.975671	0.00111518
Ahsa2	ILE	0.00356151	0.0837666	-0.0902872
Ahsa2	LEU	0.129698	0.238515	0.0358493
Ahsa2	TRIPLE	0.0722428	0.428188	-0.0216059
Ahsa2	VAL	0.0692662	0.378577	-0.0245825
Aif1l	CTRL	-0.0467676		0
Aif1l	DOUBLE	-0.0414558	0.960387	0.00531177
Aif1l	ILE	-0.146324	0.343313	-0.0995562
Aif1l	LEU	-0.034956	0.891581	0.0118116
Aif1l	TRIPLE	0.00490851	0.613192	0.0516761
Aif1l	VAL	0.0402365	0.396469	0.0870041
Aifm1	CTRL	0.148913		0
Aifm1	DOUBLE	0.143072	0.842852	-0.00584078
Aifm1	ILE	0.093875	0.144809	-0.0550378
Aifm1	LEU	0.125172	0.441306	-0.0237406
Aifm1	TRIPLE	0.0969924	0.266774	-0.0519204
Aifm1	VAL	0.105414	0.214806	-0.0434985
Aimp2	CTRL	-0.025733		0
Aimp2	DOUBLE	-0.0261531	0.979463	-0.000420091
Aimp2	ILE	-0.0722093	0.0631306	-0.0464763
Aimp2	LEU	-0.00619984	0.234133	0.0195332
Aimp2	TRIPLE	-0.00617006	0.185589	0.019563
Aimp2	VAL	0.00300512	0.0580773	0.0287381
Ajuba	CTRL	0.134999		0
Ajuba	DOUBLE	0.134576	0.981734	-0.00042319
Ajuba	ILE	0.111343	0.340761	-0.0236562
Ajuba	LEU	0.0789354	0.0594339	-0.0560638
Ajuba	TRIPLE	0.134868	0.99671	-0.000130962
Ajuba	VAL	0.19608	0.0560947	0.0610812
Ak1	CTRL	0.0534365		0
Ak1	DOUBLE	0.0288705	0.381738	-0.0245659
Ak1	ILE	0.008482	0.24308	-0.0449545
Ak1	LEU	0.0127452	0.139126	-0.0406913
Ak1	TRIPLE	-0.0139094	0.0655948	-0.0673459
Ak1	VAL	0.0290734	0.347356	-0.0243631
Ak2	CTRL	0.0458774		0
Ak2	DOUBLE	0.0193606	0.0562426	-0.0265168
Ak2	ILE	0.123339	0.131891	0.0774612
Ak2	LEU	-0.00232068	0.0370837	-0.0481981
Ak2	TRIPLE	-0.110516	0.00565693	-0.156394
Ak2	VAL	-0.119379	0.00360889	-0.165256
Ak3	CTRL	0.258437		0
Ak3	DOUBLE	0.21638	0.180223	-0.0420569
Ak3	ILE	0.158557	0.032378	-0.0998802
Ak3	LEU	0.237413	0.422704	-0.0210249
Ak3	TRIPLE	0.258323	0.996258	-0.0001143
Ak3	VAL	0.285326	0.443301	0.0268888
Akap1	CTRL	-0.0777397		0
Akap1	DOUBLE	-0.0431372	0.129279	0.0346025
Akap1	ILE	-0.0253723	0.0519175	0.0523674
Akap1	LEU	-0.0769876	0.973752	0.000752088
Akap1	TRIPLE	-0.0542599	0.263507	0.0234798
Akap1	VAL	-0.0335444	0.0855101	0.0441953
Akirin1	CTRL	0.00110319		0
Akirin1	DOUBLE	0.114008	0.065778	0.112904
Akirin1	ILE	-0.0831047	0.122721	-0.0842079
Akirin1	LEU	0.0806077	0.143499	0.0795045
Akirin1	TRIPLE	0.126993	0.0519469	0.12589
Akirin1	VAL	0.149513	0.0310353	0.14841
Akirin2	CTRL	0.186249		0
Akirin2	DOUBLE	0.22431	0.264507	0.0380611
Akirin2	ILE	0.147859	0.264119	-0.03839
Akirin2	LEU	0.208042	0.541433	0.0217924
Akirin2	TRIPLE	0.217832	0.391695	0.0315823
Akirin2	VAL	0.218167	0.355152	0.0319179
Akr1a1	CTRL	-0.179143		0
Akr1a1	DOUBLE	-0.202326	0.349858	-0.023183
Akr1a1	ILE	-0.0267482	0.0436691	0.152395
Akr1a1	LEU	-0.243123	0.119897	-0.06398
Akr1a1	TRIPLE	-0.146988	0.221459	0.0321554
Akr1a1	VAL	-0.146466	0.211416	0.0326768
Akr1b8	CTRL	-0.0539707		0
Akr1b8	DOUBLE	-0.103693	0.269381	-0.049722
Akr1b8	ILE	-0.117652	0.25151	-0.0636818
Akr1b8	LEU	-0.109324	0.233468	-0.0553535
Akr1b8	TRIPLE	-0.142868	0.132962	-0.0888971
Akr1b8	VAL	-0.150504	0.0988215	-0.0965335
Akr7a5	CTRL	0.208983		0
Akr7a5	DOUBLE	0.172566	0.0827492	-0.0364178
Akr7a5	ILE	0.0182744	0.00033586	-0.190709
Akr7a5	LEU	0.173417	0.219016	-0.0355667
Akr7a5	TRIPLE	0.170203	0.201605	-0.0387802
Akr7a5	VAL	0.231361	0.422767	0.0223778
Akt1	CTRL	0.011829		0
Akt1	DOUBLE	-0.0144121	0.219815	-0.0262411
Akt1	ILE	-0.0263647	0.236476	-0.0381937
Akt1	LEU	0.0243632	0.48065	0.0125343
Akt1	TRIPLE	0.00199224	0.570944	-0.00983675
Akt1	VAL	0.0165178	0.806596	0.00468877
Akt1s1	CTRL	0.0947516		0
Akt1s1	DOUBLE	0.0715055	0.349178	-0.0232461
Akt1s1	ILE	0.0221082	0.0616558	-0.0726434
Akt1s1	LEU	0.0717629	0.414865	-0.0229886
Akt1s1	TRIPLE	0.0864304	0.76735	-0.00832117
Akt1s1	VAL	0.136969	0.142094	0.0422171
Alad	CTRL	0.0693085		0
Alad	DOUBLE	-0.00927963	0.0622947	-0.0785882
Alad	ILE	0.0277285	0.347625	-0.0415801
Alad	LEU	-0.0235662	0.0408187	-0.0928748
Alad	TRIPLE	-0.0762729	0.0111746	-0.145581
Alad	VAL	-0.0625845	0.020902	-0.131893
Alcam	CTRL	0.142165		0
Alcam	DOUBLE	0.105841	0.497421	-0.0363242
Alcam	ILE	0.0768664	0.257337	-0.0652987
Alcam	LEU	0.0919621	0.355392	-0.0502029
Alcam	TRIPLE	0.148423	0.908409	0.00625773
Alcam	VAL	0.091216	0.349649	-0.0509491
Aldh18a1	CTRL	-0.0105056		0
Aldh18a1	DOUBLE	0.0160844	0.140605	0.02659
Aldh18a1	ILE	0.0277237	0.107503	0.0382293
Aldh18a1	LEU	0.00902904	0.332695	0.0195346
Aldh18a1	TRIPLE	-0.0328225	0.207043	-0.0223169
Aldh18a1	VAL	-0.0772787	0.0134753	-0.0667731
Aldh1l2	CTRL	-0.0235269		0
Aldh1l2	DOUBLE	-0.0420953	0.731209	-0.0185684
Aldh1l2	ILE	-0.0870464	0.327608	-0.0635195
Aldh1l2	LEU	-0.0827186	0.334148	-0.0591917
Aldh1l2	TRIPLE	-0.0545837	0.580271	-0.0310568
Aldh1l2	VAL	-0.0634842	0.486433	-0.0399573
Aldh2	CTRL	-0.0982404		0
Aldh2	DOUBLE	-0.0898989	0.69115	0.00834155
Aldh2	ILE	-0.115507	0.497274	-0.0172661
Aldh2	LEU	-0.11583	0.378516	-0.0175897
Aldh2	TRIPLE	-0.116992	0.446817	-0.0187515
Aldh2	VAL	-0.0949788	0.867895	0.00326166
Aldh3a2	CTRL	-0.178874		0
Aldh3a2	DOUBLE	-0.223724	0.205026	-0.0448499
Aldh3a2	ILE	-0.274047	0.0396605	-0.0951731
Aldh3a2	LEU	-0.202751	0.504326	-0.0238771
Aldh3a2	TRIPLE	-0.201652	0.451887	-0.0227774
Aldh3a2	VAL	-0.199768	0.481084	-0.0208941
Aldh9a1	CTRL	0.0727896		0
Aldh9a1	DOUBLE	0.0546728	0.481606	-0.0181168
Aldh9a1	ILE	-0.0366465	0.0673073	-0.109436
Aldh9a1	LEU	0.0477833	0.446532	-0.0250063
Aldh9a1	TRIPLE	0.0534302	0.256878	-0.0193594
Aldh9a1	VAL	0.0475113	0.261194	-0.0252783
Aldoa	CTRL	-0.0190138		0
Aldoa	DOUBLE	-0.0153283	0.661828	0.00368551
Aldoa	ILE	-0.0463674	0.357744	-0.0273536
Aldoa	LEU	-0.0544427	0.0980553	-0.0354289
Aldoa	TRIPLE	-0.0107152	0.649072	0.00829861
Aldoa	VAL	0.00462124	0.0773489	0.0236351
Alg10b	CTRL	0.0221374		0
Alg10b	DOUBLE	-0.0194123	0.0835341	-0.0415497
Alg10b	ILE	-0.0539382	0.109259	-0.0760756
Alg10b	LEU	0.0209417	0.936018	-0.00119568
Alg10b	TRIPLE	0.0611297	0.0577377	0.0389923
Alg10b	VAL	0.0545535	0.293358	0.0324161
Alg14	CTRL	-0.398863		0
Alg14	DOUBLE	-0.454348	0.0951683	-0.0554844
Alg14	ILE	-0.398816	0.999018	4.74483e-05
Alg14	LEU	-0.472517	0.141306	-0.0736535
Alg14	TRIPLE	-0.345721	0.233854	0.0531425
Alg14	VAL	-0.286623	0.0771414	0.11224
Alg2	CTRL	-0.0625121		0
Alg2	DOUBLE	-0.0483271	0.594326	0.0141849
Alg2	ILE	-0.122929	0.020859	-0.0604166
Alg2	LEU	-0.0732368	0.524355	-0.0107247
Alg2	TRIPLE	-0.0835811	0.704854	-0.0210691
Alg2	VAL	-0.0370355	0.363648	0.0254766
Alg3	CTRL	-0.0266658		0
Alg3	DOUBLE	-0.0882504	0.305951	-0.0615846
Alg3	ILE	-0.097494	0.25239	-0.0708282
Alg3	LEU	-0.0263176	0.995433	0.00034817
Alg3	TRIPLE	-0.134113	0.128939	-0.107447
Alg3	VAL	-0.0920912	0.290031	-0.0654254
Alg5	CTRL	0.106019		0
Alg5	DOUBLE	0.0436931	0.247229	-0.0623257
Alg5	ILE	0.0148135	0.13685	-0.0912053
Alg5	LEU	-0.0110607	0.0886424	-0.11708
Alg5	TRIPLE	-0.0176794	0.085421	-0.123698
Alg5	VAL	-0.0153989	0.0821645	-0.121418
Alkbh3	CTRL	0.135637		0
Alkbh3	DOUBLE	0.151523	0.503098	0.0158865
Alkbh3	ILE	0.159098	0.419365	0.0234609
Alkbh3	LEU	0.127664	0.554755	-0.0079734
Alkbh3	TRIPLE	0.101301	0.418295	-0.0343358
Alkbh3	VAL	0.113822	0.303362	-0.0218144
Alkbh5	CTRL	0.195929		0
Alkbh5	DOUBLE	0.133197	0.164994	-0.0627313
Alkbh5	ILE	0.0516916	0.107815	-0.144237
Alkbh5	LEU	0.121959	0.120464	-0.0739697
Alkbh5	TRIPLE	0.0402296	0.0247073	-0.155699
Alkbh5	VAL	0.0823577	0.0543666	-0.113571
Alyref	CTRL	0.00866254		0
Alyref	DOUBLE	-0.0580099	0.00527149	-0.0666724
Alyref	ILE	-0.111425	7.08402e-06	-0.120088
Alyref	LEU	-0.0403905	0.0149882	-0.049053
Alyref	TRIPLE	-0.0312069	0.0242799	-0.0398694
Alyref	VAL	-0.0128874	0.219845	-0.0215499
Amacr	CTRL	-0.0520978		0
Amacr	DOUBLE	0.0207852	0.352412	0.0728831
Amacr	ILE	-0.140029	0.309757	-0.0879307
Amacr	LEU	-0.0277519	0.727106	0.0243459
Amacr	TRIPLE	-0.128918	0.331238	-0.0768199
Amacr	VAL	-0.120578	0.37612	-0.0684801
Amfr	CTRL	0.277036		0
Amfr	DOUBLE	0.202982	0.0450894	-0.0740541
Amfr	ILE	0.181496	0.108579	-0.0955404
Amfr	LEU	0.215132	0.0783554	-0.0619035
Amfr	TRIPLE	0.164882	0.0111755	-0.112154
Amfr	VAL	0.129303	0.00495823	-0.147733
Ammecr1	CTRL	0.246944		0
Ammecr1	DOUBLE	0.253106	0.846527	0.00616247
Ammecr1	ILE	0.260569	0.734458	0.0136249
Ammecr1	LEU	0.228885	0.587591	-0.0180586
Ammecr1	TRIPLE	0.176581	0.116188	-0.0703632
Ammecr1	VAL	0.185064	0.14243	-0.0618802
Ammecr1l	CTRL	-0.0693581		0
Ammecr1l	DOUBLE	-0.0604626	0.785684	0.00889551
Ammecr1l	ILE	-0.0688917	0.982187	0.000466335
Ammecr1l	LEU	-0.0449455	0.396783	0.0244126
Ammecr1l	TRIPLE	-0.131941	0.0727626	-0.0625832
Ammecr1l	VAL	-0.146187	0.00774079	-0.0768292
Amotl1	CTRL	0.0854257		0
Amotl1	DOUBLE	0.0663687	0.182072	-0.019057
Amotl1	ILE	0.122189	0.265886	0.0367637
Amotl1	LEU	0.0959661	0.612388	0.0105403
Amotl1	TRIPLE	0.0324531	0.23453	-0.0529727
Amotl1	VAL	0.0531549	0.384858	-0.0322708
Amotl2	CTRL	0.0885022		0
Amotl2	DOUBLE	0.0544672	0.0172049	-0.034035
Amotl2	ILE	0.0267672	0.0328917	-0.061735
Amotl2	LEU	0.0311872	0.00856011	-0.057315
Amotl2	TRIPLE	0.0301096	0.00779715	-0.0583926
Amotl2	VAL	0.0255639	0.00740572	-0.0629383
Ampd2	CTRL	-0.0581342		0
Ampd2	DOUBLE	-0.0859034	0.398961	-0.0277692
Ampd2	ILE	-0.050133	0.803872	0.00800115
Ampd2	LEU	-0.0782858	0.549186	-0.0201516
Ampd2	TRIPLE	-0.10157	0.208357	-0.0434357
Ampd2	VAL	-0.0680929	0.730556	-0.00995871
Anapc1	CTRL	-8.10899e-05		0
Anapc1	DOUBLE	-0.0529642	0.0710967	-0.0528831
Anapc1	ILE	-0.0649604	0.00233163	-0.0648793
Anapc1	LEU	0.0156459	0.120156	0.015727
Anapc1	TRIPLE	-0.036354	0.246455	-0.0362729
Anapc1	VAL	-0.0339802	0.0473032	-0.0338991
Anapc11	CTRL	0.05453		0
Anapc11	DOUBLE	-0.120526	0.0195939	-0.175057
Anapc11	ILE	-0.101451	0.10637	-0.155981
Anapc11	LEU	-0.0303734	0.14515	-0.0849035
Anapc11	TRIPLE	-0.0723895	0.0509922	-0.12692
Anapc11	VAL	-0.106057	0.0257463	-0.160587
Anapc16	CTRL	0.183497		0
Anapc16	DOUBLE	0.141314	0.107773	-0.0421836
Anapc16	ILE	0.0802352	0.119488	-0.103262
Anapc16	LEU	0.16681	0.362347	-0.0166876
Anapc16	TRIPLE	0.193986	0.556846	0.010489
Anapc16	VAL	0.223357	0.263785	0.0398596
Anapc2	CTRL	-0.00834696		0
Anapc2	DOUBLE	-0.0383821	0.0985369	-0.0300351
Anapc2	ILE	-0.016409	0.76862	-0.00806207
Anapc2	LEU	-0.0361794	0.133905	-0.0278324
Anapc2	TRIPLE	-0.0273206	0.458978	-0.0189737
Anapc2	VAL	-0.044397	0.161721	-0.03605
Anapc4	CTRL	0.208913		0
Anapc4	DOUBLE	0.155468	0.232021	-0.0534444
Anapc4	ILE	0.195486	0.721879	-0.0134269
Anapc4	LEU	0.16004	0.262617	-0.048873
Anapc4	TRIPLE	0.191353	0.647675	-0.0175596
Anapc4	VAL	0.220174	0.819814	0.0112616
Anapc7	CTRL	0.0823656		0
Anapc7	DOUBLE	0.0657184	0.204026	-0.0166472
Anapc7	ILE	0.0682661	0.596253	-0.0140995
Anapc7	LEU	0.0897815	0.769009	0.00741593
Anapc7	TRIPLE	0.0495547	0.0335678	-0.0328109
Anapc7	VAL	0.0940306	0.256329	0.011665
Angptl2	CTRL	0.0728986		0
Angptl2	DOUBLE	-0.0208646	0.0434579	-0.0937631
Angptl2	ILE	-0.0146039	0.0410318	-0.0875024
Angptl2	LEU	-0.00457815	0.0593757	-0.0774767
Angptl2	TRIPLE	-0.0239698	0.0460813	-0.0968684
Angptl2	VAL	-0.0666707	0.0112729	-0.139569
Angptl4	CTRL	-0.074584		0
Angptl4	DOUBLE	-0.0111985	0.0779714	0.0633855
Angptl4	ILE	-0.0733227	0.968918	0.00126134
Angptl4	LEU	-0.0149432	0.152896	0.0596408
Angptl4	TRIPLE	-0.0769597	0.941402	-0.00237569
Angptl4	VAL	-0.0583677	0.533026	0.0162164
Ank	CTRL	-0.130147		0
Ank	DOUBLE	-0.154109	0.413538	-0.0239617
Ank	ILE	-0.145414	0.653877	-0.0152662
Ank	LEU	-0.146316	0.554564	-0.0161688
Ank	TRIPLE	-0.142803	0.669268	-0.0126557
Ank	VAL	-0.137994	0.739341	-0.00784677
Ankfy1	CTRL	-0.0521044		0
Ankfy1	DOUBLE	-0.0323644	0.128838	0.01974
Ankfy1	ILE	-0.0723067	0.165184	-0.0202024
Ankfy1	LEU	-0.0755894	0.10443	-0.0234851
Ankfy1	TRIPLE	-0.0837571	0.230113	-0.0316527
Ankfy1	VAL	-0.0950056	0.0285238	-0.0429012
Ankib1	CTRL	-0.131491		0
Ankib1	DOUBLE	-0.156956	0.377234	-0.0254653
Ankib1	ILE	-0.10482	0.262264	0.0266714
Ankib1	LEU	-0.117359	0.562724	0.0141324
Ankib1	TRIPLE	-0.147481	0.647372	-0.0159905
Ankib1	VAL	-0.139743	0.733777	-0.00825206
Ankle2	CTRL	-0.0858922		0
Ankle2	DOUBLE	-0.0818823	0.778035	0.00400999
Ankle2	ILE	-0.0630033	0.194823	0.0228889
Ankle2	LEU	-0.0575333	0.25446	0.028359
Ankle2	TRIPLE	-0.0602569	0.47969	0.0256354
Ankle2	VAL	-0.0779894	0.617627	0.00790284
Ankmy2	CTRL	0.0745785		0
Ankmy2	DOUBLE	0.00671594	0.115385	-0.0678626
Ankmy2	ILE	0.0373914	0.455724	-0.0371871
Ankmy2	LEU	-0.00520228	0.0732873	-0.0797808
Ankmy2	TRIPLE	0.0445991	0.414688	-0.0299794
Ankmy2	VAL	-0.0053834	0.0708159	-0.0799619
Ankrd17	CTRL	-0.0410133		0
Ankrd17	DOUBLE	-0.0528352	0.0998623	-0.011822
Ankrd17	ILE	-0.0255625	0.056952	0.0154507
Ankrd17	LEU	-0.0720665	0.00410762	-0.0310533
Ankrd17	TRIPLE	-0.0343311	0.276384	0.00668217
Ankrd17	VAL	-0.0456554	0.621648	-0.0046421
Ankrd40	CTRL	-0.0303455		0
Ankrd40	DOUBLE	-0.0149398	0.631374	0.0154056
Ankrd40	ILE	-0.101147	0.238139	-0.0708012
Ankrd40	LEU	-0.0401454	0.778947	-0.00979998
Ankrd40	TRIPLE	-0.0638353	0.342435	-0.0334899
Ankrd40	VAL	-0.0854862	0.194683	-0.0551408
Ankrd46	CTRL	-0.0224105		0
Ankrd46	DOUBLE	-0.0144526	0.695335	0.00795783
Ankrd46	ILE	-0.0735337	0.15537	-0.0511232
Ankrd46	LEU	-0.0269474	0.861956	-0.00453694
Ankrd46	TRIPLE	-0.0158023	0.829637	0.0066082
Ankrd46	VAL	0.0276001	0.184818	0.0500106
Ankrd52	CTRL	-0.00168961		0
Ankrd52	DOUBLE	-0.0333355	0.0232062	-0.0316459
Ankrd52	ILE	-0.0292874	0.0451993	-0.0275978
Ankrd52	LEU	-0.0388171	0.0488933	-0.0371275
Ankrd52	TRIPLE	-0.0855199	0.000341559	-0.0838303
Ankrd52	VAL	-0.0680642	0.000774168	-0.0663746
Anln	CTRL	-0.0573498		0
Anln	DOUBLE	-0.0302691	0.310779	0.0270807
Anln	ILE	-0.0506284	0.773327	0.00672141
Anln	LEU	-0.0224078	0.219822	0.034942
Anln	TRIPLE	-0.0737769	0.551016	-0.0164271
Anln	VAL	-0.0610853	0.875774	-0.00373556
Ano10	CTRL	-0.0647639		0
Ano10	DOUBLE	-0.0969556	0.276448	-0.0321917
Ano10	ILE	-0.114706	0.140889	-0.049942
Ano10	LEU	-0.0515494	0.497996	0.0132145
Ano10	TRIPLE	-0.103141	0.48943	-0.038377
Ano10	VAL	-0.057111	0.738532	0.00765287
Ano6	CTRL	0.0548823		0
Ano6	DOUBLE	-0.00632028	0.114133	-0.0612026
Ano6	ILE	0.0653003	0.726782	0.010418
Ano6	LEU	0.024358	0.319551	-0.0305244
Ano6	TRIPLE	-0.0307121	0.0640883	-0.0855944
Ano6	VAL	-0.0426866	0.0500057	-0.0975689
Anp32a	CTRL	0.0673564		0
Anp32a	DOUBLE	-0.0319445	0.209556	-0.0993009
Anp32a	ILE	-0.044695	0.173287	-0.112051
Anp32a	LEU	0.00718012	0.393808	-0.0601763
Anp32a	TRIPLE	0.0401661	0.676053	-0.0271903
Anp32a	VAL	0.0279422	0.587647	-0.0394142
Anp32b	CTRL	0.277493		0
Anp32b	DOUBLE	0.265498	0.432851	-0.0119949
Anp32b	ILE	0.134422	0.000927384	-0.143071
Anp32b	LEU	0.246153	0.234026	-0.0313402
Anp32b	TRIPLE	0.302012	0.255242	0.0245193
Anp32b	VAL	0.328702	0.167163	0.0512086
Anp32e	CTRL	-0.109788		0
Anp32e	DOUBLE	-0.252996	0.0929578	-0.143208
Anp32e	ILE	-0.136518	0.675626	-0.0267303
Anp32e	LEU	-0.166776	0.391145	-0.056988
Anp32e	TRIPLE	-0.213623	0.177127	-0.103835
Anp32e	VAL	-0.233297	0.128493	-0.12351
Antxr1	CTRL	0.0161795		0
Antxr1	DOUBLE	-0.0778289	0.0749089	-0.0940084
Antxr1	ILE	-0.0731187	0.0759939	-0.0892982
Antxr1	LEU	-0.0468283	0.150801	-0.0630078
Antxr1	TRIPLE	-0.00378048	0.578097	-0.01996
Antxr1	VAL	-0.0392531	0.231878	-0.0554327
Antxr2	CTRL	-0.0358245		0
Antxr2	DOUBLE	-0.111434	0.106476	-0.0756096
Antxr2	ILE	-0.0933799	0.165757	-0.0575554
Antxr2	LEU	-0.0741718	0.299675	-0.0383473
Antxr2	TRIPLE	-0.133148	0.0705237	-0.0973239
Antxr2	VAL	-0.133089	0.05143	-0.0972642
Anxa11	CTRL	-0.255523		0
Anxa11	DOUBLE	-0.213965	0.181341	0.0415579
Anxa11	ILE	-0.251183	0.866772	0.00434003
Anxa11	LEU	-0.289959	0.137526	-0.034436
Anxa11	TRIPLE	-0.265949	0.625529	-0.0104257
Anxa11	VAL	-0.271134	0.668935	-0.0156113
Anxa2	CTRL	-0.0145303		0
Anxa2	DOUBLE	0.0361819	0.0141213	0.0507122
Anxa2	ILE	0.0394121	0.19242	0.0539424
Anxa2	LEU	-0.029621	0.411317	-0.0150907
Anxa2	TRIPLE	0.000583217	0.32321	0.0151135
Anxa2	VAL	0.00617401	0.166431	0.0207043
Anxa3	CTRL	0.0665075		0
Anxa3	DOUBLE	0.056498	0.229576	-0.0100095
Anxa3	ILE	0.0400259	0.119548	-0.0264816
Anxa3	LEU	0.0675759	0.925189	0.00106842
Anxa3	TRIPLE	0.0120857	0.0945692	-0.0544218
Anxa3	VAL	0.0301599	0.221083	-0.0363476
Anxa4	CTRL	-0.0443876		0
Anxa4	DOUBLE	-0.0651645	0.317074	-0.0207768
Anxa4	ILE	-0.0149685	0.43163	0.0294191
Anxa4	LEU	-0.0673861	0.2119	-0.0229984
Anxa4	TRIPLE	-0.121956	0.0743058	-0.0775683
Anxa4	VAL	-0.0922607	0.0564414	-0.047873
Anxa5	CTRL	0.0431403		0
Anxa5	DOUBLE	0.000292881	0.38707	-0.0428474
Anxa5	ILE	0.0547773	0.824322	0.011637
Anxa5	LEU	-0.0468912	0.136032	-0.0900314
Anxa5	TRIPLE	-0.0067549	0.321095	-0.0498952
Anxa5	VAL	-0.0102611	0.313752	-0.0534014
Anxa6	CTRL	0.0816908		0
Anxa6	DOUBLE	0.0451025	0.164407	-0.0365883
Anxa6	ILE	0.0842646	0.910536	0.00257373
Anxa6	LEU	0.0432889	0.186356	-0.038402
Anxa6	TRIPLE	0.0244978	0.0622438	-0.0571931
Anxa6	VAL	0.0137307	0.0568053	-0.0679601
Anxa7	CTRL	0.275663		0
Anxa7	DOUBLE	0.320655	0.0141461	0.0449928
Anxa7	ILE	0.240925	0.290272	-0.0347372
Anxa7	LEU	0.303136	0.138899	0.0274732
Anxa7	TRIPLE	0.28175	0.75419	0.00608715
Anxa7	VAL	0.300149	0.191848	0.0244861
Anxa8	CTRL	-0.121237		0
Anxa8	DOUBLE	-0.0636902	0.168647	0.0575471
Anxa8	ILE	-0.14911	0.429403	-0.0278726
Anxa8	LEU	-0.127357	0.865932	-0.00612016
Anxa8	TRIPLE	-0.123146	0.960779	-0.00190883
Anxa8	VAL	-0.0767764	0.248577	0.0444609
Ap1b1	CTRL	-0.0528799		0
Ap1b1	DOUBLE	-0.0986063	0.105887	-0.0457264
Ap1b1	ILE	-0.0512782	0.964917	0.00160175
Ap1b1	LEU	-0.062433	0.651968	-0.00955314
Ap1b1	TRIPLE	-0.146832	0.117413	-0.0939519
Ap1b1	VAL	-0.152471	0.0452557	-0.0995916
Ap1g1	CTRL	0.0859302		0
Ap1g1	DOUBLE	0.0233212	0.0745372	-0.062609
Ap1g1	ILE	0.0672145	0.464181	-0.0187157
Ap1g1	LEU	0.0164794	0.0480485	-0.0694508
Ap1g1	TRIPLE	0.0906332	0.833082	0.00470309
Ap1g1	VAL	0.0421829	0.234103	-0.0437472
Ap1m1	CTRL	0.0451446		0
Ap1m1	DOUBLE	-0.0273556	0.145354	-0.0725002
Ap1m1	ILE	0.0891107	0.530584	0.0439661
Ap1m1	LEU	0.0033272	0.284767	-0.0418174
Ap1m1	TRIPLE	0.00224276	0.270191	-0.0429018
Ap1m1	VAL	-0.00648369	0.283518	-0.0516283
Ap1s1	CTRL	0.0406752		0
Ap1s1	DOUBLE	0.0876972	0.117207	0.047022
Ap1s1	ILE	0.0889313	0.120234	0.0482561
Ap1s1	LEU	0.0552755	0.537884	0.0146003
Ap1s1	TRIPLE	0.00464678	0.258375	-0.0360284
Ap1s1	VAL	0.0394834	0.962627	-0.00119173
Ap1s2	CTRL	-0.329799		0
Ap1s2	DOUBLE	-0.252814	0.0411409	0.0769844
Ap1s2	ILE	-0.212894	0.126259	0.116905
Ap1s2	LEU	-0.298287	0.275002	0.0315116
Ap1s2	TRIPLE	-0.314396	0.624423	0.0154023
Ap1s2	VAL	-0.252992	0.0469246	0.0768067
Ap2a1	CTRL	-0.103872		0
Ap2a1	DOUBLE	-0.209772	0.016092	-0.1059
Ap2a1	ILE	-0.171346	0.18178	-0.0674743
Ap2a1	LEU	-0.139305	0.236001	-0.0354336
Ap2a1	TRIPLE	-0.14594	0.148357	-0.0420684
Ap2a1	VAL	-0.138417	0.207694	-0.0345454
Ap2a2	CTRL	0.0580978		0
Ap2a2	DOUBLE	0.0179872	0.0839267	-0.0401106
Ap2a2	ILE	0.0301715	0.13849	-0.0279263
Ap2a2	LEU	0.0478374	0.604795	-0.0102605
Ap2a2	TRIPLE	0.0262824	0.101821	-0.0318154
Ap2a2	VAL	0.0107481	0.0390266	-0.0473498
Ap2b1	CTRL	0.10682		0
Ap2b1	DOUBLE	0.0569175	0.0363755	-0.0499028
Ap2b1	ILE	0.0644955	0.0689766	-0.0423248
Ap2b1	LEU	0.0434244	0.0128037	-0.0633959
Ap2b1	TRIPLE	0.0647714	0.0434075	-0.0420489
Ap2b1	VAL	0.0483905	0.0301612	-0.0584298
Ap2s1	CTRL	-0.105227		0
Ap2s1	DOUBLE	-0.145916	0.156687	-0.0406886
Ap2s1	ILE	-0.156016	0.0799463	-0.050789
Ap2s1	LEU	-0.123767	0.538326	-0.0185395
Ap2s1	TRIPLE	-0.0546366	0.0922282	0.0505908
Ap2s1	VAL	-0.0238826	0.0416138	0.0813448
Ap3b1	CTRL	-0.0511102		0
Ap3b1	DOUBLE	-0.101751	0.0384236	-0.0506411
Ap3b1	ILE	-0.0772129	0.290219	-0.0261027
Ap3b1	LEU	-0.065847	0.372985	-0.0147368
Ap3b1	TRIPLE	-0.0860095	0.0539383	-0.0348993
Ap3b1	VAL	-0.102541	0.00809927	-0.0514309
Ap3d1	CTRL	0.0656609		0
Ap3d1	DOUBLE	0.00895588	0.138306	-0.056705
Ap3d1	ILE	-0.0213843	0.0653764	-0.0870452
Ap3d1	LEU	0.0288779	0.261605	-0.0367829
Ap3d1	TRIPLE	0.037601	0.387403	-0.0280598
Ap3d1	VAL	0.042233	0.459295	-0.0234279
Ap3s2	CTRL	0.148512		0
Ap3s2	DOUBLE	0.0866301	0.178475	-0.0618816
Ap3s2	ILE	0.0707913	0.188149	-0.0777204
Ap3s2	LEU	0.0434849	0.0445055	-0.105027
Ap3s2	TRIPLE	0.01064	0.0853391	-0.137872
Ap3s2	VAL	0.063833	0.0737388	-0.0846787
Apbb1ip	CTRL	-0.0759204		0
Apbb1ip	DOUBLE	-0.0775972	0.947798	-0.00167684
Apbb1ip	ILE	-0.055942	0.465675	0.0199784
Apbb1ip	LEU	-0.118115	0.181832	-0.0421942
Apbb1ip	TRIPLE	-0.137683	0.0962473	-0.0617623
Apbb1ip	VAL	-0.16895	0.0410433	-0.0930298
Apex1	CTRL	-0.163749		0
Apex1	DOUBLE	-0.0989754	0.326866	0.0647737
Apex1	ILE	-0.186784	0.705597	-0.0230353
Apex1	LEU	-0.105398	0.373799	0.0583514
Apex1	TRIPLE	-0.149032	0.810158	0.0147169
Apex1	VAL	-0.152225	0.847571	0.0115244
Api5	CTRL	0.549757		0
Api5	DOUBLE	0.530837	0.214184	-0.0189201
Api5	ILE	0.551328	0.850196	0.00157142
Api5	LEU	0.539851	0.271029	-0.00990617
Api5	TRIPLE	0.563213	0.218686	0.0134557
Api5	VAL	0.561067	0.511419	0.01131
Apip	CTRL	-0.107478		0
Apip	DOUBLE	-0.0954012	0.804518	0.0120764
Apip	ILE	-0.107531	0.99923	-5.31681e-05
Apip	LEU	-0.0999164	0.879477	0.00756122
Apip	TRIPLE	-0.114191	0.909236	-0.00671386
Apip	VAL	-0.0625501	0.400596	0.0449275
Aplp2	CTRL	0.0747094		0
Aplp2	DOUBLE	0.0851797	0.576656	0.0104703
Aplp2	ILE	0.0929449	0.0111794	0.0182355
Aplp2	LEU	0.0141542	0.110145	-0.0605552
Aplp2	TRIPLE	0.0568469	0.165455	-0.0178626
Aplp2	VAL	0.0484274	0.0106029	-0.026282
Apmap	CTRL	-0.000411999		0
Apmap	DOUBLE	0.0661717	0.25939	0.0665837
Apmap	ILE	-0.0111276	0.844637	-0.0107156
Apmap	LEU	0.0118306	0.802955	0.0122426
Apmap	TRIPLE	0.053252	0.340378	0.053664
Apmap	VAL	0.0573462	0.309516	0.0577582
Apool	CTRL	-0.132821		0
Apool	DOUBLE	-0.143806	0.181383	-0.0109856
Apool	ILE	-0.132731	0.995032	8.95649e-05
Apool	LEU	-0.148294	0.208229	-0.015473
Apool	TRIPLE	-0.237164	0.00587145	-0.104343
Apool	VAL	-0.225698	0.00313374	-0.0928779
App	CTRL	-0.0578256		0
App	DOUBLE	-0.0132182	0.0175644	0.0446074
App	ILE	-0.0696569	0.301161	-0.0118313
App	LEU	-0.0337703	0.424799	0.0240553
App	TRIPLE	-0.045875	0.455012	0.0119506
App	VAL	-0.053979	0.731344	0.00384652
Appbp2	CTRL	0.122274		0
Appbp2	DOUBLE	0.100865	0.514247	-0.0214087
Appbp2	ILE	0.0874237	0.327909	-0.0348502
Appbp2	LEU	0.0831803	0.288669	-0.0390935
Appbp2	TRIPLE	0.0194133	0.0430752	-0.10286
Appbp2	VAL	-0.017058	0.0232984	-0.139332
Appl1	CTRL	0.14245		0
Appl1	DOUBLE	0.0725585	0.167858	-0.0698913
Appl1	ILE	0.0400005	0.0733818	-0.102449
Appl1	LEU	0.076775	0.184737	-0.0656749
Appl1	TRIPLE	0.0928265	0.276524	-0.0496234
Appl1	VAL	0.0537756	0.112236	-0.0886743
Aprt	CTRL	-0.0682539		0
Aprt	DOUBLE	-0.0960886	0.324713	-0.0278347
Aprt	ILE	-0.117097	0.14946	-0.0488432
Aprt	LEU	-0.0569428	0.489552	0.0113111
Aprt	TRIPLE	-0.0655466	0.924636	0.00270729
Aprt	VAL	-0.03458	0.136035	0.0336739
Aptx	CTRL	-0.257078		0
Aptx	DOUBLE	-0.274111	0.467513	-0.0170326
Aptx	ILE	-0.24402	0.657877	0.0130581
Aptx	LEU	-0.162666	0.208751	0.0944122
Aptx	TRIPLE	-0.265277	0.81538	-0.00819907
Aptx	VAL	-0.204869	0.304186	0.0522095
Aqp1	CTRL	0.108308		0
Aqp1	DOUBLE	0.03764	0.0686273	-0.0706682
Aqp1	ILE	-0.0151504	0.0140221	-0.123459
Aqp1	LEU	0.0660666	0.193846	-0.0422417
Aqp1	TRIPLE	-0.0402959	0.0119913	-0.148604
Aqp1	VAL	-0.0568438	0.0130556	-0.165152
Aqr	CTRL	-0.0262662		0
Aqr	DOUBLE	-0.0479618	0.30409	-0.0216956
Aqr	ILE	-0.02542	0.975797	0.000846225
Aqr	LEU	-0.0355422	0.562072	-0.00927606
Aqr	TRIPLE	-0.0351036	0.409629	-0.00883744
Aqr	VAL	-0.0474806	0.128759	-0.0212144
Arcn1	CTRL	-0.0279923		0
Arcn1	DOUBLE	0.0143533	0.338036	0.0423457
Arcn1	ILE	-0.0645621	0.435588	-0.0365698
Arcn1	LEU	-0.0220321	0.892562	0.00596024
Arcn1	TRIPLE	-0.00913208	0.642505	0.0188603
Arcn1	VAL	0.0144709	0.335175	0.0424633
Arf2	CTRL	-0.190809		0
Arf2	DOUBLE	-0.213427	0.16409	-0.0226187
Arf2	ILE	-0.146052	0.387249	0.0447568
Arf2	LEU	-0.236126	0.0981987	-0.0453168
Arf2	TRIPLE	-0.275539	0.0127622	-0.0847302
Arf2	VAL	-0.258434	0.00529472	-0.0676254
Arf3	CTRL	0.0265922		0
Arf3	DOUBLE	-0.076654	0.0592967	-0.103246
Arf3	ILE	-0.103282	0.0352625	-0.129874
Arf3	LEU	-0.0652174	0.0769206	-0.0918096
Arf3	TRIPLE	-0.106856	0.0436206	-0.133448
Arf3	VAL	-0.114572	0.0361869	-0.141164
Arf4	CTRL	0.569315		0
Arf4	DOUBLE	0.463195	0.0371852	-0.10612
Arf4	ILE	0.379588	0.00963253	-0.189726
Arf4	LEU	0.529988	0.316284	-0.0393265
Arf4	TRIPLE	0.317757	0.00623832	-0.251558
Arf4	VAL	0.280278	0.017018	-0.289037
Arf5	CTRL	0.0302956		0
Arf5	DOUBLE	-0.0468894	0.0138313	-0.077185
Arf5	ILE	0.00793173	0.699701	-0.0223639
Arf5	LEU	7.43688e-05	0.0465645	-0.0302213
Arf5	TRIPLE	-0.0437191	0.0373289	-0.0740148
Arf5	VAL	-0.0442511	0.117386	-0.0745468
Arf6	CTRL	-0.0997733		0
Arf6	DOUBLE	-0.148395	0.242377	-0.048622
Arf6	ILE	-0.0363131	0.140598	0.0634602
Arf6	LEU	-0.146909	0.232977	-0.0471354
Arf6	TRIPLE	-0.176283	0.0982762	-0.07651
Arf6	VAL	-0.166755	0.205071	-0.0669819
Arfgap1	CTRL	-0.199744		0
Arfgap1	DOUBLE	-0.23713	0.19912	-0.0373864
Arfgap1	ILE	-0.177562	0.578821	0.0221816
Arfgap1	LEU	-0.277487	0.0516078	-0.0777434
Arfgap1	TRIPLE	-0.357356	0.011454	-0.157612
Arfgap1	VAL	-0.379586	0.0120504	-0.179842
Arfgap3	CTRL	0.0668364		0
Arfgap3	DOUBLE	0.0160884	0.2449	-0.0507481
Arfgap3	ILE	0.0119607	0.21447	-0.0548758
Arfgap3	LEU	-0.0107434	0.129871	-0.0775798
Arfgap3	TRIPLE	-0.0249203	0.0977569	-0.0917567
Arfgap3	VAL	-0.0528081	0.0593904	-0.119645
Arfip1	CTRL	-0.297875		0
Arfip1	DOUBLE	-0.411821	0.0850652	-0.113946
Arfip1	ILE	-0.323779	0.696312	-0.0259042
Arfip1	LEU	-0.237048	0.145041	0.0608268
Arfip1	TRIPLE	-0.409995	0.0852316	-0.112119
Arfip1	VAL	-0.374251	0.0923072	-0.0763761
Arfrp1	CTRL	-0.197984		0
Arfrp1	DOUBLE	-0.136282	0.0589314	0.0617021
Arfrp1	ILE	-0.13434	0.282281	0.0636439
Arfrp1	LEU	-0.181906	0.515257	0.0160784
Arfrp1	TRIPLE	-0.142051	0.160844	0.0559327
Arfrp1	VAL	-0.0951812	0.0141041	0.102803
Arglu1	CTRL	0.233437		0
Arglu1	DOUBLE	0.247663	0.402873	0.0142254
Arglu1	ILE	0.242633	0.62198	0.00919543
Arglu1	LEU	0.272107	0.045599	0.0386695
Arglu1	TRIPLE	0.219537	0.415991	-0.0138999
Arglu1	VAL	0.205608	0.0757833	-0.0278291
Arhgap1	CTRL	-0.0248198		0
Arhgap1	DOUBLE	-0.0602885	0.0271133	-0.0354687
Arhgap1	ILE	0.0147012	0.432382	0.039521
Arhgap1	LEU	-0.0557744	0.41739	-0.0309546
Arhgap1	TRIPLE	-0.0648083	0.0184644	-0.0399885
Arhgap1	VAL	-0.0733457	0.0222892	-0.0485259
Arhgap10	CTRL	-0.135798		0
Arhgap10	DOUBLE	-0.184291	0.186393	-0.048493
Arhgap10	ILE	-0.182861	0.282716	-0.047063
Arhgap10	LEU	-0.202069	0.105594	-0.0662706
Arhgap10	TRIPLE	-0.109924	0.459343	0.0258745
Arhgap10	VAL	-0.110408	0.423991	0.02539
Arhgap11a	CTRL	0.0346899		0
Arhgap11a	DOUBLE	0.00105268	0.10662	-0.0336372
Arhgap11a	ILE	0.0445419	0.55052	0.00985194
Arhgap11a	LEU	-0.0122662	0.061096	-0.0469561
Arhgap11a	TRIPLE	0.0294954	0.841594	-0.00519451
Arhgap11a	VAL	-0.0127463	0.0427368	-0.0474362
Arhgap17	CTRL	-0.113612		0
Arhgap17	DOUBLE	-0.205484	0.0499289	-0.0918723
Arhgap17	ILE	-0.0743199	0.320955	0.0392924
Arhgap17	LEU	-0.192967	0.049923	-0.0793547
Arhgap17	TRIPLE	-0.199152	0.0541895	-0.0855395
Arhgap17	VAL	-0.237607	0.0215506	-0.123995
Arhgap28	CTRL	0.0672506		0
Arhgap28	DOUBLE	0.0760447	0.738273	0.00879412
Arhgap28	ILE	0.0985171	0.284006	0.0312665
Arhgap28	LEU	0.0962209	0.326062	0.0289704
Arhgap28	TRIPLE	0.117445	0.19328	0.0501943
Arhgap28	VAL	0.0947822	0.331592	0.0275317
Arhgap5	CTRL	0.0331403		0
Arhgap5	DOUBLE	-0.0164365	0.0958639	-0.0495768
Arhgap5	ILE	0.0377003	0.869134	0.00456
Arhgap5	LEU	-0.00792331	0.128426	-0.0410636
Arhgap5	TRIPLE	-0.0192462	0.0767433	-0.0523864
Arhgap5	VAL	-0.0122602	0.116795	-0.0454005
Arhgdia	CTRL	-0.0111241		0
Arhgdia	DOUBLE	-0.0750127	0.00592992	-0.0638886
Arhgdia	ILE	-0.086455	0.0105101	-0.0753309
Arhgdia	LEU	-0.0881335	0.00786781	-0.0770094
Arhgdia	TRIPLE	-0.0772096	0.00422492	-0.0660855
Arhgdia	VAL	-0.0718622	0.0173723	-0.0607381
Arhgdib	CTRL	-0.180266		0
Arhgdib	DOUBLE	-0.158832	0.694738	0.021434
Arhgdib	ILE	-0.154867	0.668742	0.0253998
Arhgdib	LEU	-0.170715	0.861973	0.0095518
Arhgdib	TRIPLE	-0.230417	0.411808	-0.0501508
Arhgdib	VAL	-0.209956	0.597866	-0.0296894
Arhgef1	CTRL	0.0171178		0
Arhgef1	DOUBLE	0.0158948	0.971277	-0.00122303
Arhgef1	ILE	0.0373238	0.487495	0.0202059
Arhgef1	LEU	0.0593624	0.209804	0.0422446
Arhgef1	TRIPLE	-0.0167236	0.33937	-0.0338415
Arhgef1	VAL	-0.0245273	0.216412	-0.0416451
Arid5b	CTRL	-0.0729788		0
Arid5b	DOUBLE	-0.0667421	0.503949	0.00623673
Arid5b	ILE	-0.0462471	0.481097	0.0267317
Arid5b	LEU	-0.0771415	0.679	-0.00416271
Arid5b	TRIPLE	-0.102763	0.135561	-0.0297841
Arid5b	VAL	-0.127774	0.0215257	-0.0547955
Arih1	CTRL	0.00375947		0
Arih1	DOUBLE	-0.00284714	0.921112	-0.00660661
Arih1	ILE	-0.0107096	0.822734	-0.0144691
Arih1	LEU	0.0675796	0.374497	0.0638201
Arih1	TRIPLE	0.00775864	0.952248	0.00399917
Arih1	VAL	0.0242099	0.751201	0.0204504
Arl14ep	CTRL	0.102766		0
Arl14ep	DOUBLE	0.0998787	0.922701	-0.00288783
Arl14ep	ILE	0.0967298	0.874505	-0.00603666
Arl14ep	LEU	0.0274706	0.0830684	-0.0752959
Arl14ep	TRIPLE	0.0432039	0.136107	-0.0595626
Arl14ep	VAL	0.000150308	0.0376831	-0.102616
Arl15	CTRL	0.118438		0
Arl15	DOUBLE	0.0827971	0.343595	-0.0356406
Arl15	ILE	0.214273	0.42048	0.0958351
Arl15	LEU	0.0943576	0.685176	-0.0240801
Arl15	TRIPLE	0.0488304	0.105918	-0.0696073
Arl15	VAL	0.0315305	0.0622033	-0.0869071
Arl2bp	CTRL	0.062158		0
Arl2bp	DOUBLE	0.0464796	0.786015	-0.0156785
Arl2bp	ILE	0.0467221	0.801723	-0.0154359
Arl2bp	LEU	0.0832076	0.654991	0.0210495
Arl2bp	TRIPLE	0.00438174	0.1661	-0.0577763
Arl2bp	VAL	0.0399542	0.663265	-0.0222038
Arl4c	CTRL	0.0244966		0
Arl4c	DOUBLE	-0.0813737	0.288962	-0.10587
Arl4c	ILE	-0.066676	0.352396	-0.0911725
Arl4c	LEU	-0.0301601	0.54005	-0.0546566
Arl4c	TRIPLE	-0.0367529	0.497397	-0.0612495
Arl4c	VAL	-0.119062	0.18952	-0.143559
Arl6ip4	CTRL	0.082665		0
Arl6ip4	DOUBLE	0.0195261	0.0959311	-0.0631389
Arl6ip4	ILE	0.0779237	0.902553	-0.00474127
Arl6ip4	LEU	0.0373985	0.203441	-0.0452665
Arl6ip4	TRIPLE	0.108018	0.384156	0.0253533
Arl6ip4	VAL	0.127042	0.189768	0.0443775
Arl6ip5	CTRL	0.118255		0
Arl6ip5	DOUBLE	0.152504	0.109295	0.0342487
Arl6ip5	ILE	0.0383237	0.043388	-0.0799311
Arl6ip5	LEU	0.0634111	0.0190185	-0.0548437
Arl6ip5	TRIPLE	0.0178181	0.00110458	-0.100437
Arl6ip5	VAL	-0.00388845	0.00109668	-0.122143
Arl6ip6	CTRL	-0.126852		0
Arl6ip6	DOUBLE	-0.01661	0.185232	0.110242
Arl6ip6	ILE	-0.0942476	0.627503	0.0326049
Arl6ip6	LEU	0.026757	0.104731	0.153609
Arl6ip6	TRIPLE	-0.103555	0.791604	0.0232975
Arl6ip6	VAL	-0.03038	0.222917	0.0964725
Arl8a	CTRL	0.197926		0
Arl8a	DOUBLE	0.145802	0.222597	-0.0521232
Arl8a	ILE	0.230107	0.235502	0.0321812
Arl8a	LEU	0.168583	0.469664	-0.0293428
Arl8a	TRIPLE	0.0639886	0.0392819	-0.133937
Arl8a	VAL	0.0699835	0.0133602	-0.127942
Arl8b	CTRL	-0.0779684		0
Arl8b	DOUBLE	-0.0840424	0.751216	-0.00607406
Arl8b	ILE	-0.111872	0.179688	-0.0339033
Arl8b	LEU	-0.0977251	0.350649	-0.0197567
Arl8b	TRIPLE	-0.163908	0.0162367	-0.0859398
Arl8b	VAL	-0.151456	0.0297562	-0.0734878
Armc1	CTRL	0.142922		0
Armc1	DOUBLE	0.055271	0.063136	-0.087651
Armc1	ILE	0.0845432	0.16063	-0.0583788
Armc1	LEU	0.082333	0.141049	-0.0605889
Armc1	TRIPLE	0.114129	0.398486	-0.0287934
Armc1	VAL	0.0966313	0.22117	-0.0462906
Armc8	CTRL	0.155652		0
Armc8	DOUBLE	0.130622	0.57991	-0.0250304
Armc8	ILE	0.118828	0.487375	-0.0368241
Armc8	LEU	0.101635	0.291753	-0.0540176
Armc8	TRIPLE	-0.00282857	0.0467659	-0.158481
Armc8	VAL	-6.4643e-05	0.0326291	-0.155717
Arnt	CTRL	-0.0263899		0
Arnt	DOUBLE	-0.0721416	0.256799	-0.0457517
Arnt	ILE	-0.0311974	0.913023	-0.00480759
Arnt	LEU	-0.0536192	0.444273	-0.0272294
Arnt	TRIPLE	-0.0974939	0.129828	-0.0711041
Arnt	VAL	-0.0953367	0.127406	-0.0689469
Arpc1b	CTRL	-0.0257634		0
Arpc1b	DOUBLE	-0.0899977	0.0476032	-0.0642343
Arpc1b	ILE	-0.102791	0.316136	-0.0770273
Arpc1b	LEU	-0.115833	0.0560263	-0.0900692
Arpc1b	TRIPLE	-0.101214	0.00888711	-0.0754502
Arpc1b	VAL	-0.104647	0.0189242	-0.0788838
Arpc2	CTRL	0.26654		0
Arpc2	DOUBLE	0.169155	0.00749438	-0.0973852
Arpc2	ILE	0.190754	0.144088	-0.0757865
Arpc2	LEU	0.141836	0.011293	-0.124704
Arpc2	TRIPLE	0.133773	0.00204794	-0.132767
Arpc2	VAL	0.111673	0.00293357	-0.154867
Arpc3	CTRL	-0.0892948		0
Arpc3	DOUBLE	-0.0827399	0.286756	0.0065549
Arpc3	ILE	-0.136306	0.00186873	-0.0470115
Arpc3	LEU	-0.129276	0.0439642	-0.0399814
Arpc3	TRIPLE	-0.0653842	0.255468	0.0239106
Arpc3	VAL	-0.0632598	0.0752213	0.026035
Arpc4	CTRL	-0.0724754		0
Arpc4	DOUBLE	-0.0226242	0.145596	0.0498513
Arpc4	ILE	-0.0539985	0.531618	0.0184769
Arpc4	LEU	-0.101967	0.326349	-0.0294918
Arpc4	TRIPLE	-0.157936	0.0394658	-0.085461
Arpc4	VAL	-0.15151	0.0700547	-0.0790343
Arpc5	CTRL	-0.107296		0
Arpc5	DOUBLE	-0.13302	0.499403	-0.0257245
Arpc5	ILE	-0.0301733	0.217746	0.0771228
Arpc5	LEU	-0.169627	0.111424	-0.0623311
Arpc5	TRIPLE	-0.191036	0.107875	-0.0837402
Arpc5	VAL	-0.149692	0.222771	-0.0423957
Arpc5l	CTRL	-0.129301		0
Arpc5l	DOUBLE	-0.0936468	0.241281	0.0356543
Arpc5l	ILE	-0.108627	0.633109	0.0206744
Arpc5l	LEU	-0.0802179	0.166713	0.0490833
Arpc5l	TRIPLE	-0.142428	0.710334	-0.0131268
Arpc5l	VAL	-0.122901	0.856362	0.00640005
Arpin	CTRL	0.0784435		0
Arpin	DOUBLE	0.0880447	0.62113	0.00960118
Arpin	ILE	-0.0543013	0.111845	-0.132745
Arpin	LEU	0.0251242	0.133733	-0.0533193
Arpin	TRIPLE	0.0487837	0.469268	-0.0296598
Arpin	VAL	0.122266	0.178831	0.0438226
Arpp19	CTRL	0.120497		0
Arpp19	DOUBLE	0.0903422	0.0198403	-0.0301551
Arpp19	ILE	0.0886208	0.119856	-0.0318765
Arpp19	LEU	0.0644898	0.00258682	-0.0560075
Arpp19	TRIPLE	0.0560232	0.0185198	-0.0644741
Arpp19	VAL	0.0661121	0.00482797	-0.0543853
Arsa	CTRL	0.069709		0
Arsa	DOUBLE	0.0176344	0.0212775	-0.0520746
Arsa	ILE	0.0219833	0.0756617	-0.0477257
Arsa	LEU	0.0721218	0.937149	0.00241287
Arsa	TRIPLE	0.074957	0.756847	0.00524801
Arsa	VAL	0.104883	0.05725	0.0351736
Arsb	CTRL	0.0564975		0
Arsb	DOUBLE	0.0540078	0.864475	-0.00248967
Arsb	ILE	0.0892639	0.155506	0.0327664
Arsb	LEU	0.0719789	0.35238	0.0154814
Arsb	TRIPLE	0.00765694	0.140318	-0.0488406
Arsb	VAL	0.0102012	0.0943992	-0.0462963
Asah1	CTRL	-0.0940019		0
Asah1	DOUBLE	-0.067463	0.688098	0.0265389
Asah1	ILE	-0.191744	0.171176	-0.0977422
Asah1	LEU	-0.206214	0.130893	-0.112212
Asah1	TRIPLE	-0.135795	0.543055	-0.041793
Asah1	VAL	-0.130778	0.528546	-0.036776
Asap1	CTRL	-0.0724045		0
Asap1	DOUBLE	-0.126688	0.0769427	-0.0542831
Asap1	ILE	-0.0662496	0.799708	0.0061549
Asap1	LEU	-0.116536	0.126187	-0.0441312
Asap1	TRIPLE	-0.0990937	0.282986	-0.0266892
Asap1	VAL	-0.114536	0.17879	-0.0421318
Asb6	CTRL	-0.101865		0
Asb6	DOUBLE	-0.108251	0.828928	-0.00638601
Asb6	ILE	-0.13459	0.40651	-0.0327249
Asb6	LEU	-0.0719609	0.380769	0.0299043
Asb6	TRIPLE	-0.170385	0.0871608	-0.0685201
Asb6	VAL	-0.14019	0.253583	-0.038325
Asb8	CTRL	0.039869		0
Asb8	DOUBLE	-0.125789	0.00807347	-0.165658
Asb8	ILE	-0.110064	0.011211	-0.149933
Asb8	LEU	0.0211955	0.258912	-0.0186735
Asb8	TRIPLE	-0.0486454	0.0670268	-0.0885144
Asb8	VAL	-0.0310371	0.0350466	-0.0709061
Ascc1	CTRL	-0.0945628		0
Ascc1	DOUBLE	-0.0359145	0.151975	0.0586483
Ascc1	ILE	-0.126828	0.27636	-0.0322651
Ascc1	LEU	-0.0695464	0.420747	0.0250164
Ascc1	TRIPLE	-0.132104	0.297394	-0.0375415
Ascc1	VAL	-0.109945	0.580265	-0.0153825
Ascc2	CTRL	-0.0557221		0
Ascc2	DOUBLE	-0.0921345	0.265605	-0.0364124
Ascc2	ILE	-0.124484	0.0838025	-0.0687619
Ascc2	LEU	-0.109385	0.14743	-0.0536634
Ascc2	TRIPLE	-0.107989	0.146936	-0.0522665
Ascc2	VAL	-0.105981	0.287881	-0.0502594
Asf1a	CTRL	-0.0641723		0
Asf1a	DOUBLE	-0.182082	0.0115832	-0.11791
Asf1a	ILE	-0.173409	0.0176294	-0.109237
Asf1a	LEU	-0.115331	0.0639634	-0.0511589
Asf1a	TRIPLE	-0.187637	0.0149123	-0.123464
Asf1a	VAL	-0.198357	0.00242422	-0.134185
Asf1b	CTRL	-0.0486494		0
Asf1b	DOUBLE	-0.188343	0.0259617	-0.139694
Asf1b	ILE	-0.114804	0.160199	-0.066155
Asf1b	LEU	-0.0947688	0.28074	-0.0461194
Asf1b	TRIPLE	-0.194033	0.0309792	-0.145383
Asf1b	VAL	-0.200173	0.0203219	-0.151524
Ash2l	CTRL	0.0290263		0
Ash2l	DOUBLE	-0.0169466	0.0249138	-0.0459729
Ash2l	ILE	0.00927505	0.169907	-0.0197513
Ash2l	LEU	-0.0223049	0.0217255	-0.0513312
Ash2l	TRIPLE	0.010124	0.379699	-0.0189023
Ash2l	VAL	0.0516681	0.329156	0.0226418
Asl	CTRL	-0.0850259		0
Asl	DOUBLE	-0.0662379	0.369796	0.018788
Asl	ILE	-0.113504	0.188134	-0.0284782
Asl	LEU	-0.0700486	0.512914	0.0149774
Asl	TRIPLE	-0.144905	0.0362485	-0.0598792
Asl	VAL	-0.120074	0.389839	-0.0350483
Asna1	CTRL	0.0400825		0
Asna1	DOUBLE	-0.0523743	0.0191601	-0.0924569
Asna1	ILE	-0.00284412	0.246156	-0.0429266
Asna1	LEU	-0.0471351	0.0367071	-0.0872176
Asna1	TRIPLE	-0.0478652	0.0354658	-0.0879477
Asna1	VAL	-0.0492968	0.0224655	-0.0893793
Asns	CTRL	0.0549971		0
Asns	DOUBLE	0.0445196	0.598825	-0.0104775
Asns	ILE	-0.00141907	0.0596952	-0.0564161
Asns	LEU	0.0536417	0.946232	-0.00135537
Asns	TRIPLE	-0.00229641	0.0579822	-0.0572935
Asns	VAL	-0.00883124	0.0731387	-0.0638283
Asph	CTRL	-0.0809159		0
Asph	DOUBLE	-0.0830844	0.904442	-0.00216847
Asph	ILE	-0.0859497	0.799994	-0.00503379
Asph	LEU	-0.0567536	0.256475	0.0241624
Asph	TRIPLE	-0.153663	0.0203268	-0.0727475
Asph	VAL	-0.138561	0.0518808	-0.0576456
Aspscr1	CTRL	0.0577507		0
Aspscr1	DOUBLE	0.0536489	0.841424	-0.00410179
Aspscr1	ILE	-0.034181	0.00830257	-0.0919316
Aspscr1	LEU	-0.00801151	0.0721007	-0.0657622
Aspscr1	TRIPLE	0.00207581	0.0356768	-0.0556749
Aspscr1	VAL	0.00730733	0.0402726	-0.0504433
Atad3a	CTRL	-0.00463888		0
Atad3a	DOUBLE	-0.016262	0.418524	-0.0116231
Atad3a	ILE	-0.123706	0.0960138	-0.119068
Atad3a	LEU	-0.0214641	0.17578	-0.0168252
Atad3a	TRIPLE	0.0387376	0.0842989	0.0433765
Atad3a	VAL	0.050054	0.00993482	0.0546929
Atf3	CTRL	0.319481		0
Atf3	DOUBLE	0.185025	0.155092	-0.134456
Atf3	ILE	0.215098	0.249012	-0.104382
Atf3	LEU	0.152778	0.10445	-0.166702
Atf3	TRIPLE	0.0854372	0.040902	-0.234044
Atf3	VAL	0.0560422	0.0462067	-0.263438
Atf4	CTRL	-0.1985		0
Atf4	DOUBLE	0.0745527	0.00918013	0.273052
Atf4	ILE	0.176135	0.00457464	0.374634
Atf4	LEU	0.0671971	0.00707349	0.265697
Atf4	TRIPLE	0.0717154	0.00954848	0.270215
Atf4	VAL	0.0791572	0.00701775	0.277657
Atf5	CTRL	-0.650145		0
Atf5	DOUBLE	-0.287016	0.00199997	0.36313
Atf5	ILE	-0.233131	0.0172693	0.417015
Atf5	LEU	-0.310842	2.70404e-05	0.339303
Atf5	TRIPLE	-0.271622	0.0158643	0.378524
Atf5	VAL	-0.414645	0.0316341	0.2355
Atf6	CTRL	0.154935		0
Atf6	DOUBLE	0.158325	0.878999	0.00338953
Atf6	ILE	0.161243	0.795049	0.00630747
Atf6	LEU	0.148042	0.748339	-0.00689365
Atf6	TRIPLE	0.142947	0.607231	-0.0119878
Atf6	VAL	0.148471	0.810306	-0.00646476
Atf6b	CTRL	0.216652		0
Atf6b	DOUBLE	0.139184	0.113794	-0.0774684
Atf6b	ILE	0.213503	0.931161	-0.00314981
Atf6b	LEU	0.146456	0.146441	-0.0701966
Atf6b	TRIPLE	0.127174	0.0801407	-0.0894784
Atf6b	VAL	0.123677	0.0823606	-0.0929756
Atf7	CTRL	-0.170979		0
Atf7	DOUBLE	-0.21757	0.173948	-0.0465911
Atf7	ILE	-0.229514	0.123486	-0.0585346
Atf7	LEU	-0.213347	0.259453	-0.0423676
Atf7	TRIPLE	-0.276749	0.0207983	-0.10577
Atf7	VAL	-0.288121	0.0202374	-0.117142
Atf7ip	CTRL	-0.0239806		0
Atf7ip	DOUBLE	-0.0580735	0.102854	-0.0340929
Atf7ip	ILE	-0.0178314	0.810035	0.00614921
Atf7ip	LEU	-0.0478551	0.300212	-0.0238745
Atf7ip	TRIPLE	-0.0517699	0.281986	-0.0277893
Atf7ip	VAL	-0.0396445	0.36163	-0.015664
Atg101	CTRL	0.0164242		0
Atg101	DOUBLE	-0.0519156	0.135983	-0.0683398
Atg101	ILE	0.117358	0.261275	0.100934
Atg101	LEU	-0.0979642	0.0420263	-0.114388
Atg101	TRIPLE	-0.0908524	0.0609567	-0.107277
Atg101	VAL	-0.131928	0.0270671	-0.148353
Atg12	CTRL	-0.0511018		0
Atg12	DOUBLE	0.0449945	0.149171	0.0960963
Atg12	ILE	0.00269091	0.342209	0.0537927
Atg12	LEU	0.00969448	0.282589	0.0607963
Atg12	TRIPLE	-0.0558995	0.926292	-0.00479768
Atg12	VAL	-0.0282419	0.641202	0.0228599
Atg3	CTRL	0.0482655		0
Atg3	DOUBLE	-0.00686963	0.0676102	-0.0551352
Atg3	ILE	0.127953	0.106309	0.0796874
Atg3	LEU	0.00739936	0.287248	-0.0408662
Atg3	TRIPLE	0.00351208	0.220831	-0.0447535
Atg3	VAL	0.0163722	0.198771	-0.0318933
Atg4b	CTRL	-0.0691949		0
Atg4b	DOUBLE	-0.121015	0.333385	-0.0518201
Atg4b	ILE	-0.0834224	0.775612	-0.0142275
Atg4b	LEU	-0.113577	0.41521	-0.0443817
Atg4b	TRIPLE	-0.081585	0.793155	-0.0123901
Atg4b	VAL	-0.117132	0.398488	-0.0479374
Atg5	CTRL	0.0672227		0
Atg5	DOUBLE	0.0226508	0.614931	-0.044572
Atg5	ILE	0.137554	0.460621	0.0703309
Atg5	LEU	-0.034385	0.307946	-0.101608
Atg5	TRIPLE	-0.0302971	0.322933	-0.0975198
Atg5	VAL	-0.0480984	0.260122	-0.115321
Atic	CTRL	0.0393779		0
Atic	DOUBLE	0.0419073	0.807167	0.0025294
Atic	ILE	0.0669833	0.129332	0.0276054
Atic	LEU	-0.00751665	0.104237	-0.0468946
Atic	TRIPLE	0.0238764	0.122689	-0.0155015
Atic	VAL	0.0264417	0.275267	-0.0129362
Atl2	CTRL	0.0310799		0
Atl2	DOUBLE	-0.0196743	0.0684391	-0.0507542
Atl2	ILE	0.0221556	0.771069	-0.00892428
Atl2	LEU	-0.00155043	0.172469	-0.0326303
Atl2	TRIPLE	-0.072474	0.00936546	-0.103554
Atl2	VAL	-0.0504065	0.0245762	-0.0814864
Atp1a1	CTRL	-0.0376865		0
Atp1a1	DOUBLE	-0.0341101	0.794976	0.00357641
Atp1a1	ILE	0.031945	0.00774414	0.0696315
Atp1a1	LEU	-0.0885275	0.0155771	-0.050841
Atp1a1	TRIPLE	-0.0588406	0.33772	-0.0211541
Atp1a1	VAL	-0.0569296	0.20867	-0.0192431
Atp1b3	CTRL	0.275647		0
Atp1b3	DOUBLE	0.221934	0.299575	-0.0537136
Atp1b3	ILE	0.258673	0.743523	-0.0169739
Atp1b3	LEU	0.179398	0.115173	-0.0962495
Atp1b3	TRIPLE	0.140416	0.0708645	-0.135231
Atp1b3	VAL	0.110894	0.0365986	-0.164753
Atp2a2	CTRL	-0.122508		0
Atp2a2	DOUBLE	-0.137825	0.263399	-0.0153173
Atp2a2	ILE	-0.12507	0.895881	-0.00256155
Atp2a2	LEU	-0.125616	0.791483	-0.00310779
Atp2a2	TRIPLE	-0.188364	0.0366315	-0.0658563
Atp2a2	VAL	-0.19077	0.000969218	-0.0682622
Atp2b1	CTRL	-0.0549491		0
Atp2b1	DOUBLE	-0.0627838	0.654321	-0.00783466
Atp2b1	ILE	-0.0254795	0.190218	0.0294696
Atp2b1	LEU	-0.0695751	0.433226	-0.014626
Atp2b1	TRIPLE	-0.0983079	0.0896508	-0.0433588
Atp2b1	VAL	-0.100746	0.0820479	-0.0457966
Atp5a1	CTRL	-0.180109		0
Atp5a1	DOUBLE	-0.00459002	0.182295	0.175519
Atp5a1	ILE	-0.233093	0.790305	-0.0529837
Atp5a1	LEU	-0.150109	0.772913	0.0299998
Atp5a1	TRIPLE	-0.282985	0.385405	-0.102876
Atp5a1	VAL	-0.232478	0.632871	-0.0523691
Atp5b	CTRL	0.0960773		0
Atp5b	DOUBLE	0.0163095	0.0171378	-0.0797678
Atp5b	ILE	0.0436876	0.0538087	-0.0523896
Atp5b	LEU	0.0318417	0.0289907	-0.0642356
Atp5b	TRIPLE	-0.039633	0.00608483	-0.13571
Atp5b	VAL	-0.0565517	0.00708162	-0.152629
Atp5c1	CTRL	0.0939938		0
Atp5c1	DOUBLE	-0.0105757	0.0364877	-0.104569
Atp5c1	ILE	-0.0226967	0.0273959	-0.11669
Atp5c1	LEU	-0.00981874	0.0430484	-0.103813
Atp5c1	TRIPLE	-0.105562	0.0043878	-0.199556
Atp5c1	VAL	-0.134617	0.00460492	-0.228611
Atp5d	CTRL	0.230204		0
Atp5d	DOUBLE	0.189963	0.0185335	-0.0402411
Atp5d	ILE	0.23083	0.984165	0.00062577
Atp5d	LEU	0.198867	0.0831745	-0.0313372
Atp5d	TRIPLE	0.153351	0.0599632	-0.0768529
Atp5d	VAL	0.186276	0.102008	-0.0439285
Atp5g3	CTRL	-0.189473		0
Atp5g3	DOUBLE	-0.0908749	0.166644	0.0985983
Atp5g3	ILE	-0.185989	0.953237	0.00348375
Atp5g3	LEU	-0.118184	0.267243	0.0712888
Atp5g3	TRIPLE	-0.111222	0.239486	0.0782513
Atp5g3	VAL	-0.0787869	0.141104	0.110686
Atp5j	CTRL	-0.0615122		0
Atp5j	DOUBLE	-0.0971552	0.14112	-0.035643
Atp5j	ILE	-0.0983622	0.145257	-0.03685
Atp5j	LEU	-0.0730357	0.558485	-0.0115234
Atp5j	TRIPLE	-0.185496	0.00918711	-0.123984
Atp5j	VAL	-0.199	0.00302857	-0.137488
Atp5j2	CTRL	0.00380327		0
Atp5j2	DOUBLE	-0.119548	0.134746	-0.123352
Atp5j2	ILE	-0.06661	0.443244	-0.0704133
Atp5j2	LEU	-0.0114519	0.814498	-0.0152552
Atp5j2	TRIPLE	-0.078605	0.268363	-0.0824082
Atp5j2	VAL	-0.0446568	0.54073	-0.0484601
Atp5o	CTRL	0.166683		0
Atp5o	DOUBLE	0.149955	0.613614	-0.0167276
Atp5o	ILE	0.21615	0.206174	0.049467
Atp5o	LEU	0.131062	0.22255	-0.0356208
Atp5o	TRIPLE	0.0646772	0.0473341	-0.102005
Atp5o	VAL	0.0713084	0.0811083	-0.0953742
Atp5pb	CTRL	0.0413655		0
Atp5pb	DOUBLE	0.0618826	0.483689	0.0205171
Atp5pb	ILE	-0.129383	0.128342	-0.170748
Atp5pb	LEU	0.0792024	0.244448	0.0378368
Atp5pb	TRIPLE	0.0119201	0.369756	-0.0294455
Atp5pb	VAL	0.0856571	0.394716	0.0442916
Atp6ap1	CTRL	-0.120943		0
Atp6ap1	DOUBLE	-0.0643696	0.238566	0.0565735
Atp6ap1	ILE	-0.154637	0.429539	-0.0336943
Atp6ap1	LEU	-0.0797456	0.432139	0.0411976
Atp6ap1	TRIPLE	-0.0765533	0.397379	0.0443898
Atp6ap1	VAL	-0.0411176	0.130698	0.0798255
Atp6ap2	CTRL	0.111233		0
Atp6ap2	DOUBLE	0.144813	0.300198	0.0335796
Atp6ap2	ILE	0.190785	0.0393112	0.0795522
Atp6ap2	LEU	0.0805067	0.598168	-0.0307263
Atp6ap2	TRIPLE	-0.0270841	0.0459167	-0.138317
Atp6ap2	VAL	0.0495332	0.222125	-0.0616998
Atp6v0b	CTRL	-0.213972		0
Atp6v0b	DOUBLE	-0.269135	0.225747	-0.0551633
Atp6v0b	ILE	-0.169512	0.359011	0.0444605
Atp6v0b	LEU	-0.272359	0.212301	-0.058387
Atp6v0b	TRIPLE	-0.201562	0.766044	0.0124097
Atp6v0b	VAL	-0.193161	0.610735	0.0208106
Atp6v0d1	CTRL	0.0974887		0
Atp6v0d1	DOUBLE	0.044802	0.181734	-0.0526868
Atp6v0d1	ILE	0.12374	0.178205	0.0262509
Atp6v0d1	LEU	0.0240063	0.0423511	-0.0734824
Atp6v0d1	TRIPLE	0.0236759	0.0488882	-0.0738128
Atp6v0d1	VAL	0.0200523	0.0238837	-0.0774364
Atp6v1a	CTRL	-0.0737536		0
Atp6v1a	DOUBLE	-0.0426572	0.363761	0.0310963
Atp6v1a	ILE	-0.00865972	0.114531	0.0650939
Atp6v1a	LEU	-0.0642673	0.733471	0.00948626
Atp6v1a	TRIPLE	-0.130848	0.163863	-0.0570946
Atp6v1a	VAL	-0.124941	0.184587	-0.051187
Atp6v1b2	CTRL	0.023306		0
Atp6v1b2	DOUBLE	0.0565682	0.0904449	0.0332622
Atp6v1b2	ILE	0.0203009	0.900332	-0.00300504
Atp6v1b2	LEU	-0.000778109	0.214965	-0.0240841
Atp6v1b2	TRIPLE	-0.0484833	0.0209243	-0.0717892
Atp6v1b2	VAL	-0.0396675	0.0205536	-0.0629735
Atp6v1d	CTRL	0.06512		0
Atp6v1d	DOUBLE	0.0219734	0.115948	-0.0431466
Atp6v1d	ILE	0.0812929	0.635068	0.0161729
Atp6v1d	LEU	-0.00145925	0.100884	-0.0665792
Atp6v1d	TRIPLE	0.0171467	0.0837344	-0.0479732
Atp6v1d	VAL	-0.00256879	0.0347737	-0.0676887
Atp6v1e1	CTRL	-0.174229		0
Atp6v1e1	DOUBLE	-0.186159	0.524582	-0.0119308
Atp6v1e1	ILE	-0.162537	0.716827	0.0116918
Atp6v1e1	LEU	-0.183092	0.702509	-0.00886327
Atp6v1e1	TRIPLE	-0.122419	0.21338	0.05181
Atp6v1e1	VAL	-0.104583	0.0331521	0.069646
Atp6v1h	CTRL	-0.0174859		0
Atp6v1h	DOUBLE	-0.0587529	0.168928	-0.0412669
Atp6v1h	ILE	-0.0813565	0.00907038	-0.0638706
Atp6v1h	LEU	0.00128603	0.521891	0.0187719
Atp6v1h	TRIPLE	-0.048223	0.0744884	-0.0307371
Atp6v1h	VAL	-0.0305684	0.355845	-0.0130825
Atpif1	CTRL	0.348034		0
Atpif1	DOUBLE	0.337023	0.607417	-0.0110108
Atpif1	ILE	0.388312	0.0192053	0.0402778
Atpif1	LEU	0.350589	0.84628	0.0025547
Atpif1	TRIPLE	0.313496	0.0415418	-0.0345379
Atpif1	VAL	0.331393	0.659657	-0.0166405
Atraid	CTRL	0.203398		0
Atraid	DOUBLE	0.156394	0.555926	-0.047004
Atraid	ILE	0.0990865	0.24352	-0.104312
Atraid	LEU	0.0539324	0.132758	-0.149466
Atraid	TRIPLE	-0.0737249	0.0489783	-0.277123
Atraid	VAL	-0.0668305	0.031734	-0.270229
Atrx	CTRL	-0.134165		0
Atrx	DOUBLE	-0.135014	0.967464	-0.000848789
Atrx	ILE	-0.150068	0.318699	-0.0159031
Atrx	LEU	-0.133418	0.953542	0.000747341
Atrx	TRIPLE	-0.15047	0.177736	-0.0163049
Atrx	VAL	-0.163802	0.0505426	-0.0296365
Atxn10	CTRL	0.203371		0
Atxn10	DOUBLE	0.22074	0.390162	0.0173683
Atxn10	ILE	0.159799	0.0529598	-0.0435726
Atxn10	LEU	0.17421	0.159898	-0.0291611
Atxn10	TRIPLE	0.139652	0.00316529	-0.0637191
Atxn10	VAL	0.145604	0.00403114	-0.0577671
Atxn2	CTRL	-0.0445783		0
Atxn2	DOUBLE	-0.0780877	0.0862788	-0.0335094
Atxn2	ILE	-0.0636143	0.343174	-0.019036
Atxn2	LEU	-0.0840357	0.060487	-0.0394574
Atxn2	TRIPLE	-0.111515	0.0234149	-0.0669369
Atxn2	VAL	-0.111218	0.0272355	-0.0666393
Atxn2l	CTRL	-0.13217		0
Atxn2l	DOUBLE	-0.15972	0.224939	-0.0275498
Atxn2l	ILE	-0.109558	0.324265	0.0226122
Atxn2l	LEU	-0.145556	0.558354	-0.0133852
Atxn2l	TRIPLE	-0.184695	0.0627286	-0.0525249
Atxn2l	VAL	-0.1963	0.0508376	-0.0641296
Atxn3	CTRL	0.270252		0
Atxn3	DOUBLE	0.179127	0.0359653	-0.0911251
Atxn3	ILE	0.271214	0.97583	0.000961617
Atxn3	LEU	0.249256	0.356005	-0.0209964
Atxn3	TRIPLE	0.193024	0.107425	-0.077228
Atxn3	VAL	0.214338	0.0594219	-0.0559142
Atxn7l3b	CTRL	-0.040966		0
Atxn7l3b	DOUBLE	-0.204927	0.0184518	-0.163961
Atxn7l3b	ILE	-0.147951	0.0607174	-0.106985
Atxn7l3b	LEU	-0.119682	0.116327	-0.078716
Atxn7l3b	TRIPLE	-0.108076	0.159273	-0.0671104
Atxn7l3b	VAL	-0.113956	0.217439	-0.0729902
Aup1	CTRL	0.0997905		0
Aup1	DOUBLE	-0.0118521	0.0213567	-0.111643
Aup1	ILE	-0.0554256	0.00882972	-0.155216
Aup1	LEU	-0.0188846	0.0190867	-0.118675
Aup1	TRIPLE	-0.0459661	0.014914	-0.145757
Aup1	VAL	-0.0662765	0.00580144	-0.166067
Aurka	CTRL	0.0233915		0
Aurka	DOUBLE	0.0469739	0.377548	0.0235823
Aurka	ILE	0.0459966	0.420663	0.0226051
Aurka	LEU	0.0146658	0.809471	-0.00872577
Aurka	TRIPLE	-0.0671881	0.047938	-0.0905797
Aurka	VAL	-0.0689373	0.0282633	-0.0923288
[truncated: 22,740 more rows]
