# Supplementary material for: Codon-specific ribosome stalling reshapes translational dynamics during branched-chain amino acid starvation
Source: Genome Biol. 2025 Sep 27;26:315. doi: 10.1186/s13059-025-03800-6 (PMC12476630; doi:10.1186/s13059-025-03800-6)
Supplement: Supplementary file 6 — Additional file 6. Table S5: Extracted positions and transcripts displaying ribosome stalling (identified by peak calling). [file 13059_2025_3800_MOESM6_ESM.xlsx]

## Sheet: Table_S5 (Stalling sites)
Transcripts with ribosome stalling sites (stalling positions relative to start codon listed in brackets)
Val starvation	Ile starvation	Triple starvation	Leu starvation	Double starvation
0610009B22Rik(316)	1110059E24Rik(358)	0610010K14Rik(142, 223, 463)	0610009B22Rik(208)	0610010K14Rik(295, 313)
0610010K14Rik(463)	1700037H04Rik(208)	1110004F10Rik(121)	1110059G10Rik(169)	1110004F10Rik(121)
1110038F14Rik(565)	2200002D01Rik(28)	1110059E24Rik(292, 301)	2200002D01Rik(277)	1110008P14Rik(55)
1110059E24Rik(157, 289, 292, 319)	2310022B05Rik(226)	2210016L21Rik(316)	2310061I04Rik(430, 919)	1110012L19Rik(142, 304)
1700025G04Rik(103)	2310061I04Rik(934)	2310011J03Rik(25)	2810004N23Rik(151)	1110038F14Rik(103)
1700037H04Rik(481)	2610002M06Rik(418)	2310022B05Rik(679, 940)	3830417A13Rik(379)	1700025G04Rik(280)
1810013L24Rik(460)	2810006K23Rik(328, 331)	2310033P09Rik(121, 532, 601)	4930402H24Rik(2329)	1700037H04Rik(157)
2210016L21Rik(202)	4930402H24Rik(1519, 3055, 3319)	2310061I04Rik(460)	5031439G07Rik(427)	2210016L21Rik(28)
2310022B05Rik(760)	5031439G07Rik(349)	2410004B18Rik(322)	Aacs(1165)	2310033P09Rik(601, 79)
2310033P09Rik(121, 319, 601)	9530068E07Rik(481, 760)	2810004N23Rik(301, 31, 352, 436, 763, 772)	Aar2(847)	2610002M06Rik(34)
2810004N23Rik(151, 31, 355, 436, 763, 766)	Aaas(1177)	3830417A13Rik(379, 451)	Aasdhppt(508)	2810004N23Rik(151)
3830417A13Rik(712)	Aacs(1165, 754)	4930402H24Rik(1864, 2791)	Aatf(400)	3830417A13Rik(22, 433, 730)
4930402H24Rik(2512, 2587, 2791, 349, 478)	Aagab(421, 733, 745)	9530068E07Rik(544)	Abcb1b(229, 2431, 2665, 442)	4930402H24Rik(2329, 2359, 2791, 844)
5031439G07Rik(736)	Aamp(745)	Aacs(34)	Abcb7(1504, 343, 355)	Aars(1312, 1960)
9530068E07Rik(544)	Aars(1210, 2458, 70)	Aagab(517, 520)	Abcc1(2392, 4081, 49)	Aatf(1090, 400)
Aaas(328, 505, 811, 817, 937)	Aatf(178)	Aamp(898)	Abcd3(751)	Abcb1b(103, 127, 1372, 184, 2722)
Aacs(1105)	Abcb1b(1366, 241, 2722, 286, 3739)	Aars(1063, 1705, 2101, 2269)	Abcf1(256)	Abcb7(1939, 2140, 757)
Aagab(214, 238, 280, 733)	Abcb7(1120, 2056)	Aasdhppt(739)	Abcf2(328, 841)	Abcc1(4081)
Aamp(1129, 703, 898)	Abcc1(1786, 217, 2530)	Aatf(115, 1564, 358, 556)	Abcf3(1090, 376, 880)	Abcd3(1372, 316)
Aars(1060, 1063, 1066, 1312, 1705, 1984, 2101, 2266, 2269, 2272, 2476, 2479, 406, 859, 862)	Abcd3(1963)	Abcb1b(103, 112, 115, 2278, 2479, 2485, 2722, 538, 721)	Abhd12(274, 34, 655)	Abce1(1462, 172, 568)
Aasdhppt(277, 739)	Abce1(1714, 790)	Abcb7(355, 940)	Abhd2(1222, 175)	Abcf1(256)
Aatf(115, 358, 361, 463, 556)	Abcf1(112, 2338, 46)	Abcc1(2530, 613)	Abhd5(745)	Abcf2(1411, 91)
Abcb1b(103, 115, 1219, 1357, 2203, 229, 3733, 3742, 664, 712)	Abcf2(460)	Abcd3(1132)	Abi1(1372, 451)	Abcf3(2071)
Abcb7(1183, 343, 67, 850, 937, 940)	Abhd12(1132)	Abce1(109, 418, 694)	Abl1(331)	Abhd17c(472, 838)
Abcc1(1180, 2410, 2533, 2701, 3169, 3739, 3775, 4063, 766)	Abhd5(619, 946)	Abcf2(1768)	Abl2(1378, 2671, 412, 598)	Abhd2(97)
Abcd3(1696, 187, 310, 316)	Abi1(1264, 1372, 382)	Abhd12(238, 34)	Abraxas2(271)	Abi1(322)
Abce1(103, 106, 418, 553, 646, 694)	Abitram(265)	Abhd2(220, 616, 622, 841)	Abt1(463)	Abl1(1567, 2425)
Abcf1(1126, 1948, 2239, 85, 943)	Abl1(211, 2134)	Abhd5(145, 154)	Acads(361)	Abl2(1285, 1315, 1942, 2815, 868)
Abcf2(1396, 91)	Abl2(682)	Abi1(1426, 625)	Acadsb(193, 505)	Abraxas2(1249, 283, 745)
Abcf3(1537)	Abraxas2(1189)	Abitram(286)	Acadvl(1129, 424)	Abt1(127)
Abhd11(610)	Abt1(787)	Abl1(1198, 1318, 3253, 385, 418, 421, 742)	Acin1(289, 313, 808)	Acad9(1432, 88)
Abhd12(274)	Acads(1213)	Abl2(1282, 1423, 1486, 1711, 412, 592, 595, 919)	Acly(2383, 2626)	Acads(1108)
Abhd2(445, 613, 616, 619, 622, 94, 97)	Acadsb(124)	Abt1(244)	Aco1(1357, 1720)	Acadsb(967)
Abi1(1426, 625)	Acadvl(1849, 517)	Acadl(661)	Acot9(40)	Acadvl(1381)
Abl1(1198, 2356, 331, 421, 514)	Acin1(2890, 3058)	Acadm(1114, 43)	Acox1(1369)	Acbd3(1060, 1144, 58, 67)
Abl2(1276, 1423, 1942, 448, 598, 664, 916, 919)	Ackr3(277)	Acads(361)	Acsl1(1774, 814)	Acbd6(547)
Abraxas2(712, 745)	Acly(73, 79)	Acadsb(1132, 1138, 193, 385)	Acsl3(685)	Acin1(3424)
Abt1(535)	Aco1(2515, 886)	Acadvl(1084, 1180, 1435, 337, 394, 862, 964)	Acsl4(427, 490)	Ackr3(175)
Acad9(1588, 187, 301)	Aco2(1519, 517, 583, 886)	Acbd3(76)	Acsl5(1435, 589)	Acly(1219, 2239, 3100, 3103, 886)
Acadl(430, 661)	Acsl1(67)	Acbd6(229)	Acvr1(1240, 1327, 553, 757)	Aco1(133, 1726, 175)
Acadm(361, 649)	Acsl4(805, 889)	Acer3(274, 412)	Ada(145)	Aco2(1414, 1444)
Acadsb(385)	Acsl5(1378, 1495)	Acin1(1036, 2302, 2782, 3046, 3061, 3097, 787)	Adam10(364)	Acox1(577, 706, 814)
Acadvl(1081, 1084, 1420, 1654, 1762, 862)	Actl6a(178, 685, 691)	Ackr3(655)	Adam9(925)	Acsl1(1732)
Acat1(1138, 1141, 121, 37, 787)	Actn1(2050, 2122)	Acly(2326, 3103, 901)	Add1(100, 1186, 370)	Acsl3(1597, 1696, 1903, 928, 934)
Acbd3(1336, 349, 391, 400)	Actn4(2056)	Aco1(1108, 154, 1591, 1597, 1702, 1726)	Adh7(199, 241)	Acsl5(1183, 1861)
Acbd6(229)	Actr10(544)	Aco2(172, 817)	Adipor1(484)	Actl6a(589)
Acer3(94)	Actr2(1048, 877)	Acot13(55)	Adm(172, 55)	Ada(748)
Acin1(1036, 1216, 2764, 2782, 2965, 3061, 3706, 787)	Acvr1(757, 985)	Acot7(25)	Adnp(2644, 622, 730, 937)	Adam10(1102)
Ackr3(175, 19, 658)	Ada(160)	Acox1(811)	Adprhl2(1060, 403, 691)	Adam15(1012, 505, 76)
Acly(1663, 2227, 223, 3094, 3100, 3103, 700, 865, 901)	Adam10(433, 454)	Acsl1(259, 274, 499)	Afap1(1399)	Adam9(1102, 1321, 1372, 1504, 46, 826)
Aco1(1105, 1591, 1600, 1720, 1858, 295, 571, 949)	Adam15(2275, 76)	Acsl3(2131, 229)	Aff1(178)	Adamts1(2191)
Aco2(1414, 1417, 1495, 1498, 163, 169, 172, 1912, 211, 817)	Adam9(466)	Acsl5(1684, 1735)	Aff4(22)	Add1(1186, 904)
Acot9(589)	Adamts1(181)	Actb(28)	Afg3l1(2212)	Adh7(619, 811)
Acox1(1948, 619)	Adat2(541)	Actl6a(34)	Agps(1981)	Adipor1(244, 466, 67, 763)
Acsl1(1774, 1816, 385, 529, 682, 994)	Add1(868)	Actn1(1930, 325, 328, 862)	Ahctf1(4222, 5893, 745)	Adnp(1087, 2755, 2860, 73, 730)
Acsl3(1153, 1318, 1891, 685)	Adh5(496)	Actn4(1147, 1198, 163, 922)	Ahcyl2(1774)	Adpgk(1099)
Acsl4(1444, 1561, 1570, 1633, 190, 616)	Adh7(673)	Actr10(424, 52, 55)	Ahsa2(853)	Adprh(1051, 799)
Acsl5(1411, 1618, 1684, 1687, 649)	Adk(505)	Actr2(475)	AI597479(277)	Adss(1084, 274)
Actb(28, 31)	Adnp(1375, 2113, 2368)	Acvr1(1240, 1312, 1351, 1357, 706, 88, 907)	Aifm1(1450, 700)	Aebp1(1288, 2227, 2230)
Actl6a(55, 994)	Adpgk(445)	Acyp2(232, 91)	Ajuba(1180)	Aebp2(1153)
Actn1(1738, 1741, 1744, 1753, 1930, 2491, 325, 331, 334, 358, 685, 688, 796, 802)	Adprh(370)	Ada(145, 787)	Akap1(1792, 1825, 2599, 403, 91)	Afap1(1138)
Actn4(1144, 1147, 1678, 1681, 388)	Adprhl2(709)	Adam10(1102, 1939)	Akr1b8(319)	Aff1(1279, 178, 2434, 2701)
Actr10(166, 49, 55, 802, 805)	Adsl(196, 733)	Adam15(250, 502)	Akr7a5(1021)	Aff4(1747, 22, 2281, 2815, 2860, 298, 3076, 310)
Actr1b(118, 37, 472, 640)	Aebp1(1351, 1978, 2221, 2431, 2887)	Adam9(1579, 2134, 2137, 292, 337, 46)	Akt1(454)	Afg3l1(2167)
Actr2(475)	Aen(751)	Adamts1(2599)	Alcam(1702)	Agfg1(1075, 436)
Acvr1(1345, 1351)	Afap1(1813, 1828, 235, 568)	Adat2(319)	Aldh18a1(1402)	Ago2(1336)
Acyp2(82)	Aff1(3466)	Add1(100, 1741, 607, 625, 88)	Alg10b(1237, 400, 838)	Agpat3(235, 448)
Ada(136, 445)	Aff4(1558, 253)	Adh5(877)	Alg2(148, 343)	Ahctf1(130, 2671, 2755, 5539, 5683, 67, 883)
Adam10(1102, 1936, 1942)	Afg3l1(1402, 1405, 82)	Adi1(337)	Alg3(820)	Ahcyl1(16, 658)
Adam15(253, 784)	Aga(253)	Adm(286)	Alkbh3(679)	Ahcyl2(1327, 1447, 1774)
Adam9(1315, 1321, 1447, 1579, 2230, 664, 925)	Agfg1(436, 574, 685)	Adnp(1312, 1627, 1819, 2437, 2515, 2698, 2908, 718, 721, 730, 796, 979)	Alkbh5(52)	AI597479(121, 196)
Adamts1(1684, 1819, 1960, 2038, 625, 922, 925)	Ago2(250)	Adpgk(1195)	Amacr(1075, 244, 673)	Aif1l(319)
Add1(100, 601, 604, 88, 979, 991)	Agps(1030, 130, 670)	Adprh(193)	Amotl1(1759, 949)	Aifm1(562, 865)
Adh5(994)	Ahctf1(2542, 2617, 4540, 5737, 697)	Adprhl2(394, 403, 526)	Amotl2(151)	Aimp2(841)
Adh7(559, 808, 811, 91)	Ahcyl1(193)	Adsl(352)	Ampd2(2449)	Ajuba(1180, 1381)
Adipor1(733, 739)	Ahcyl2(541)	Adss(103, 1288, 874)	Anapc1(1759, 3658)	Akirin1(412)
Adm(286)	Ahsa1(229, 853)	Aebp1(1612, 1642, 1708, 2515, 2521, 958)	Angptl2(430)	Akr1a1(151)
Adnp(1018, 1030, 1036, 1423, 2437, 2689, 2698, 289, 544, 721, 724, 787, 790, 796, 979)	AI597479(382, 550)	Aebp2(1276)	Angptl4(430, 46)	Akr7a5(586)
Adpgk(1339, 1414, 1435, 235, 250, 259, 268, 271, 592)	Aifm1(1555)	Aen(223)	Ankfy1(1006, 328)	Akt1(31)
Adprh(196, 274)	Ak1(508, 61)	Aff1(1051, 1624, 181, 187, 2107, 217, 2920, 3460)	Ankib1(2743)	Alad(778)
Adss(1045, 1288, 1291, 274, 277, 874)	Akap1(265)	Aff4(22)	Ankle2(232, 2821)	Aldh18a1(1390, 1906, 2068)
Aebp1(1612, 1639, 1642, 169, 1708, 3364, 958, 970)	Akr1a1(184, 820, 865)	Afg3l1(1723, 556, 595)	Ankrd17(1573, 5395, 940)	Aldh1l2(166, 448)
Aebp2(976)	Akr7a5(298)	Agfg1(1000, 1273, 1282, 1375, 265, 376, 385)	Ankrd52(1705, 316)	Aldh2(691, 715)
Aen(745)	Alad(958, 964)	Agps(1981, 844, 856)	Anln(3325)	Aldh3a2(748, 880)
Afap1(1408, 1432, 1954, 811, 964)	Alcam(1216, 1360, 784)	Ahctf1(106, 1783, 31, 358, 469, 5101, 5149, 5683, 5893, 697, 904)	Ano10(403, 421)	Aldh9a1(373)
Aff1(1051, 1177, 217, 3463)	Aldh18a1(1390, 28)	Ahcyl1(658)	Ano6(301)	Alg10b(1237, 241, 400, 760, 850)
Aff4(2581)	Aldh1l2(1711, 1993, 2047, 280)	Ahcyl2(1372, 1522)	Anxa11(187)	Alg2(148, 16, 946)
Afg3l1(1330, 562, 595)	Aldh2(433)	Ahsa1(70)	Ap1b1(1297)	Alg3(385)
Aga(214, 520, 94)	Aldh3a2(751)	AI597479(106, 277)	Ap1g1(124, 859)	Alg5(706, 772)
Agfg1(1000, 121, 127, 1273, 1294, 259, 268, 544)	Alg10b(400, 589)	Aifm1(985)	Ap1m1(1018)	Alkbh3(292)
Ago2(1651, 1726, 625)	Alg2(934)	Aimp2(502, 505)	Ap2a1(2653)	Alkbh5(301, 862)
Agpat5(292, 691)	Alg5(199, 958, 961)	Ajuba(1384, 820)	Ap2b1(46)	Amacr(1006, 19, 22, 673)
Agps(1654, 1945, 1981, 376, 850)	Alkbh3(457)	Ak2(253, 256)	Ap3b1(124, 1516, 2242, 2779)	Amfr(1693, 328, 346)
Ahctf1(106, 1168, 1312, 1357, 1480, 232, 358, 4252, 4423, 4507, 4741, 5239, 772)	Amacr(622)	Akap1(178, 1825, 2347, 2605, 433, 865, 946)	Ap3d1(2659, 3346)	Amotl1(1675, 274, 358, 424)
Ahcyl2(1339, 1363)	Amfr(100, 718, 811, 889)	Akr1a1(520)	Apbb1ip(847)	Amotl2(1990, 2113, 844)
Ahsa1(70)	Ammecr1(787, 898, 904)	Akr1b8(100)	Apex1(847)	Ampd2(1369)
Ahsa2(70)	Amotl1(1702, 2224)	Akr7a5(1045, 418)	Aplp2(1603, 64)	Anapc1(163, 1759, 2119, 253, 3289, 46, 4951)
AI597479(121)	Amotl2(115, 151)	Alcam(1165, 1348, 547, 838)	Apmap(373)	Anapc16(280)
Aifm1(652)	Ampd2(1117, 2029)	Aldh18a1(1807, 2020, 304, 310, 727)	Appl1(1342, 1348, 1570, 457, 670)	Anapc2(1246, 1420, 1543, 2383)
Aimp2(478, 505)	Anapc1(1870, 322, 724)	Aldh1l2(166, 1960, 2251, 466)	Aptx(799)	Anapc4(1630, 505, 826)
Ajuba(1180, 1387, 820, 826)	Anapc2(1084, 1387, 1891, 340, 490)	Aldh2(109, 1543, 715)	Aqr(1405)	Anapc7(682)
Ak1(604)	Anapc4(124, 1969, 1990, 2122)	Aldh3a2(151, 406)	Arfgap1(34)	Angptl2(25)
Ak2(244, 247, 250, 256)	Angptl4(1114, 220, 370, 490)	Aldh9a1(778)	Arfip1(136)	Ank(1243, 1246, 361)
Ak3(211)	Ank(1246, 664)	Alg10b(241, 760)	Arfrp1(106)	Ankfy1(2500, 2968, 3040, 328, 3439, 595)
Akap1(1825, 2098, 2251, 2599, 745, 751, 943)	Ankfy1(367)	Alg14(520)	Arhgap1(1102, 202)	Ankib1(1231, 169, 2050, 472)
Akirin1(412)	Ankle2(1507, 424)	Alg2(304, 868)	Arhgap10(127, 742)	Ankle2(712)
Akr1a1(151, 400, 520, 526, 682, 712)	Ankrd17(1960, 4504, 4849, 508, 5371)	Alg3(1024, 199, 742)	Arhgap11a(289, 34)	Ankmy2(601, 76)
Akr1b8(784)	Ankrd52(121, 1267, 2143)	Alg5(331, 364, 367, 400, 451, 520)	Arhgap17(274, 922)	Ankrd17(2596, 3319, 3388, 3745, 5233, 5374, 5533, 7315)
Akr7a5(1045, 1081)	Anln(2164, 2653)	Alkbh3(679)	Arhgap28(1396)	Ankrd40(274)
Akt1s1(304)	Ano10(127, 619, 700)	Alkbh5(52)	Arhgap5(232, 3091, 3277)	Ankrd46(202)
Alcam(1096, 1645, 274, 532)	Ano6(1780, 1906, 2230)	Amacr(19)	Arhgef1(2812, 2842)	Ankrd52(1267, 607)
Aldh18a1(1417, 1807, 298, 307, 310, 313, 727, 97, 988)	Anp32b(217, 811)	Amfr(100, 409)	Arid5b(1654, 1975, 3052, 487)	Anln(3325)
Aldh1l2(1147, 1243, 166, 1960)	Antxr1(1180, 436, 586, 676, 922)	Ammecr1(712, 718)	Arih1(1591, 499)	Ano10(127, 16, 1831, 403)
Aldh2(403, 412)	Anxa4(664)	Ammecr1l(316, 79, 88)	Arnt(25, 784)	Ano6(1192, 1222, 1498, 388, 766, 856)
Aldh3a2(1183, 1315, 265, 403, 406, 580, 583, 586, 778, 781)	Anxa5(406)	Amotl1(274, 358, 895)	Arsa(628, 85)	Antxr1(1183, 274, 655)
Alg10b(1090, 223, 235, 994)	Anxa7(1096, 1438)	Amotl2(100, 1042, 1561)	Asap1(1051, 1921, 502)	Antxr2(448)
Alg2(148)	Ap1b1(52, 694)	Ampd2(1720, 2434, 349, 586, 844, 919, 925)	Asb6(799)	Anxa2(19)
Alg3(1258, 628)	Ap1g1(1672)	Anapc1(1792, 256, 2785, 2812, 2935, 3160, 3634, 4522, 715, 724)	Ascc1(955, 97)	Anxa3(556)
Alg5(331, 361, 364, 370, 451, 520, 523)	Ap2a1(403, 832)	Anapc2(1906, 1918, 514, 820)	Ascc2(160, 208, 412, 748)	Ap1b1(1288, 1609)
Alkbh3(196, 679)	Ap2a2(2632, 2746, 76)	Anapc4(1045, 1228, 1948)	Asl(1072, 532)	Ap1g1(2371, 763)
Amacr(22)	Ap2b1(2416)	Anapc7(1024, 403, 835)	Asph(1489, 1861)	Ap1m1(520, 604)
Amfr(406, 946)	Ap3b1(1270, 667, 673)	Angptl4(406, 664)	Aspscr1(1240)	Ap2a1(1264, 1501, 22, 2575, 280)
Ammecr1(31, 523)	Ap3d1(1219, 127, 1828, 3001, 346, 3478)	Ank(1243, 1318, 361, 961)	Atad3a(1066, 1531)	Ap2a2(2374, 2620)
Ammecr1l(313, 316)	Apbb1ip(1117, 1318)	Ankfy1(1798, 2395, 265, 67)	Atf4(1000, 121, 268, 274, 334, 571, 832)	Ap3b1(1348, 2134)
Amotl1(1486, 1963, 1972, 2113, 2494, 2905)	Apex1(160, 166)	Ankib1(1300, 1630, 166, 2584)	Atf6(1006, 1216, 1597, 1681, 877)	Ap3d1(1327, 1618, 2659, 58, 730)
Amotl2(100, 1042, 1351, 2026, 2029, 2149, 2383, 835, 841)	Api5(1477)	Ankle2(1225, 1231, 1822, 2407, 640)	Atf6b(1189)	Ap3s2(388, 76)
Ampd2(1954, 2002, 2377, 919, 925)	Apip(202, 505)	Ankmy2(340, 67, 88)	Atf7(766)	Apip(226)
Anapc1(1789, 1792, 3076, 3154, 4564, 5560, 5563, 5632, 5674)	Aplp2(1363, 1948, 2119, 214, 2161, 346)	Ankrd17(1045, 2257, 3379, 3388, 3898, 4582, 4993, 5035, 5161, 6391, 6400, 931)	Atf7ip(1906, 616)	Apmap(1192)
Anapc16(286)	App(1675, 1753, 1780, 931)	Ankrd40(115, 547)	Atg4b(946)	App(1753)
Anapc2(2236, 274, 820)	Appbp2(1012)	Ankrd46(499)	Atl2(1063, 427)	Appbp2(1618)
Anapc4(514)	Appl1(226, 40, 478)	Ankrd52(2125, 43, 571)	Atp2a2(175)	Appl1(1981, 2074, 28, 34, 442, 748, 919)
Anapc7(1027, 1342, 1600, 19)	Aqp1(781)	Anln(1636, 1666, 2407)	Atp2b1(139)	Aprt(187)
Angptl2(82)	Aqr(2527, 3739, 604, 982)	Ano6(1747, 31, 751)	Atp6ap2(532)	Aptx(34, 97)
Angptl4(46, 490)	Arf3(439)	Anp32e(94)	Atp6v1a(1126, 1153, 1186, 160)	Aqp1(19, 439)
Ankfy1(1951, 2131, 2500, 256, 2683, 2686, 2692, 337, 67)	Arf6(433)	Antxr1(1138, 1249, 937)	Atp6v1b2(385, 649)	Aqr(1432, 2644)
Ankib1(166)	Arfgap1(517, 985)	Antxr2(229)	Atrx(1063, 2233, 2251, 3457, 3736, 4282, 5191, 6628)	Arf5(184)
Ankle2(1096, 1822, 2401)	Arfrp1(256)	Anxa11(301, 622)	Atxn2(1267, 1411, 199)	Arf6(28)
Ankmy2(328, 529, 601)	Arhgap1(805, 928)	Anxa2(19, 634)	Atxn2l(1606, 400)	Arfrp1(19)
Ankrd17(1045, 2131, 2245, 2740, 3379, 3586, 3898, 3904, 4198, 4222, 5212, 5215, 610, 6391, 6400, 6688, 928, 931, 940)	Arhgap10(151, 424, 574, 724)	Anxa3(22, 25)	Aup1(295, 376)	Arhgap1(139)
Ankrd40(349)	Arhgap11a(2347, 2923)	Anxa6(1702)	Aurka(805)	Arhgap10(1036, 742)
Ankrd46(652)	Arhgap28(1441)	Ap1b1(1117, 214)	Avpi1(31)	Arhgap11a(1822, 2458, 787)
Ankrd52(2053, 2971, 898, 901)	Arhgap5(913)	Ap1g1(496)	AW549877(253, 601)	Arhgap17(100, 2248, 472, 55, 823, 916, 949)
Anln(1840, 2089, 2407, 2821, 3019, 3172, 3217, 433, 805, 808)	Arhgef1(235, 2734, 67, 682)	Ap1m1(682)	Azin1(1084, 241)	Arhgap5(1408, 2029, 3346)
Ano10(1396, 1459, 181)	Arid5b(3073)	Ap2a1(1147, 1507, 22, 43)	B3gnt2(283, 352)	Arhgef1(1552, 1564, 2140, 2779, 73, 784)
Ano6(1501, 31, 67, 730, 751, 778, 781)	Arih1(1195, 370)	Ap2a2(2374, 700)	B4galt1(766)	Arid5b(1717)
Antxr1(1255, 169, 547)	Arl14ep(382, 385)	Ap2b1(1222, 1237, 1246, 1828, 2179, 2398, 2527)	Babam1(112)	Arih1(127, 286, 370)
Antxr2(340)	Arl4c(34)	Ap3b1(1348, 1396, 271, 3283)	Bag5(781)	Arl14ep(376, 391)
Anxa11(301)	Arl6ip6(205)	Ap3d1(1348, 331, 619)	Bag6(2638, 2872, 3103)	Arl6ip6(385)
Anxa2(565, 895)	Arl8a(520)	Apbb1ip(157, 505)	Baz1b(3598, 385, 394)	Arl8a(124)
Anxa3(22, 610)	Arl8b(139)	Api5(1243, 1246)	Bbx(184, 211)	Armc8(1684)
Anxa5(67, 817)	Armc1(577)	Apip(226)	BC004004(535)	Arnt(853, 862)
Anxa6(1789)	Armc8(556)	Aplp2(1930, 265, 55)	Bccip(226)	Arpc1b(1006)
Anxa7(1321, 1327)	Arnt(262)	App(2125, 556, 715, 862)	Bckdha(1105)	Arpc5l(286)
Anxa8(850)	Arpp19(247)	Appbp2(67, 781)	Bhlhe40(718)	Arpin(121, 445)
Ap1b1(1480, 2440, 343, 346, 796)	Arsb(1042, 1462, 1495)	Appl1(1342, 1570, 1756, 1858, 721)	Bicd2(1021, 1039, 1708)	Arsa(589, 85, 883)
Ap1g1(1555, 1651, 1747, 2320, 592)	Asap1(1105, 2572)	Aptx(40, 922)	Bloc1s5(196)	Arsb(1510)
Ap1m1(604, 952)	Asb6(40, 454)	Aqr(1483, 1783, 3400, 3799)	Blzf1(265)	Asah1(1093, 280, 490)
Ap1s1(223)	Asb8(253)	Arcn1(1072, 1075)	Bmp1(820)	Asap1(1474, 1483, 169, 1744, 3349)
Ap1s2(370)	Ascc2(367)	Arf2(205)	Bmpr1a(880)	Asb6(334)
Ap2a1(1102, 1225, 1429, 1507, 2899)	Asf1a(499)	Arf6(178, 28)	Bmpr2(874)	Asb8(253, 28, 79)
Ap2a2(2362)	Ash2l(343)	Arfgap1(196, 34, 37, 43)	Bms1(2152, 2317)	Ascc2(1465, 193, 208, 493)
Ap2b1(1120, 1222, 1225, 1237, 1246, 2464, 2524, 2527, 910)	Asna1(829, 835)	Arfgap3(79)	Bnip2(229)	Asf1a(19)
Ap2s1(220, 346)	Asns(775, 85, 979)	Arfip1(295)	Borcs8(67)	Ash2l(1006, 1270)
Ap3b1(1381, 1396, 2881, 313, 3211, 460, 709)	Asph(1123, 1162, 658, 679, 901)	Arfrp1(199, 208, 415)	Brap(1105, 1321, 1336, 367)	Asph(1240, 1489, 157, 1861)
Ap3d1(127, 1351, 2146, 2938, 331, 3427, 97)	Aspscr1(307, 529)	Arhgap10(1087, 1693, 1696, 457, 742)	Brd7(1783, 718)	Aspscr1(1123)
Apbb1ip(1132, 145, 1495, 661, 949)	Atf4(274, 313, 571, 574, 583)	Arhgap11a(1681, 355)	Bsdc1(409)	Atad3a(1531, 715)
Apex1(835)	Atf5(307)	Arhgap17(1054, 2248, 349)	Bub1(118, 1321, 1663)	Atf4(1000, 121, 250, 256, 268, 571, 658, 832)
Api5(1243, 1345)	Atf6(1714, 628)	Arhgap28(1780, 823)	Bub1b(2521)	Atf5(307)
Apip(580)	Atf7(1159, 142, 145, 895)	Arhgap5(1246, 2656, 502, 58, 61, 853)	Bysl(1132, 502, 676)	Atf6(1147, 169)
Aplp2(1552, 1930, 1948, 265, 628, 922)	Atf7ip(1252, 2476, 2833)	Arhgef1(1693, 322, 961)	Cab39(469)	Atf6b(1963, 544)
Apmap(745, 859)	Atg3(835)	Arid5b(1546, 1717, 3052, 538)	Cachd1(1249, 580)	Atf7ip(1906, 2656, 94)
App(1294)	Atic(109, 1285, 1402)	Arih1(121, 736, 742, 949)	Cad(1951, 2410, 4744, 6235)	Atg101(19)
Appbp2(136, 67, 70, 736, 742, 748, 775, 781)	Atl2(1477)	Arl15(115, 235)	Camk1(49, 61, 697)	Atg12(280, 292)
Appl1(1003, 1345, 1762, 1807, 1810, 244, 250, 280, 709, 715)	Atp1a1(1906)	Arl4c(523)	Caml(106)	Atg3(16, 34, 694, 835)
Aptx(574, 922)	Atp2b1(1921, 2128, 2362)	Arl6ip5(235, 358, 373, 376, 91)	Card19(34)	Atg4b(292, 727)
Aqp1(325)	Atp5b(1483)	Arl8a(124)	Cars(2023)	Atg5(217)
Aqr(2059, 256, 3388, 3400, 3796, 604)	Atp5c1(268)	Arl8b(121)	Casc3(244, 289, 310)	Atl2(1468, 997)
Arcn1(1075)	Atp5d(481)	Armc8(1684, 700)	Casp12(409)	Atp1a1(2044, 2623, 940)
Arf2(205)	Atp6ap1(412)	Arnt(1606, 166, 1846, 568, 784, 853)	Casp8(631, 94)	Atp2a2(814)
Arf6(151, 178, 265)	Atp6v0b(298, 301)	Arpc1b(1006)	Cbx4(1411, 382)	Atp2b1(73, 82)
Arfgap1(100, 184, 190, 34, 40, 85)	Atp6v0d1(682)	Arpc2(496, 502)	Ccar1(3283)	Atp5b(337)
Arfgap3(127, 244, 79, 820)	Atp6v1a(337, 475, 937)	Arpin(316)	Ccdc102a(1234, 892)	Atp6ap2(151)
Arfip1(61)	Atp6v1b2(40, 640, 826)	Arsa(1153, 739)	Ccdc137(301)	Atp6v0b(325)
Arfrp1(199, 364)	Atp6v1d(553)	Arsb(1393, 1462, 436, 742, 850)	Ccdc174(814)	Atp6v1a(1699)
Arglu1(418)	Atpif1(310)	Asah1(1093, 613)	Ccdc186(166, 1918)	Atp6v1b2(1012, 1030)
Arhgap10(1696, 742, 895)	Atraid(436)	Asap1(1108, 1690, 2050, 241, 298)	Ccdc9(1057)	Atraid(472, 598)
Arhgap11a(118, 1225, 1330, 2041, 2692, 274, 277, 286, 289, 2896, 352, 553)	Atrx(1972, 2386, 3739, 5197)	Asb6(490, 547)	Ccdc91(376)	Atrx(1060, 1396, 2251, 3871, 4870, 592, 631)
Arhgap17(1054, 349, 55)	Atxn10(961)	Asb8(253)	Ccdc93(1465)	Atxn10(841)
Arhgap28(1246, 1780, 1921)	Atxn2(1267, 2047, 2635, 274, 310, 3613)	Ascc1(223, 331, 844)	Ccdc97(499)	Atxn2(1267, 2599)
Arhgap5(232, 2323, 2533, 2818, 3157, 3277, 3985, 4186, 853, 883)	Atxn2l(1210, 1477, 2503)	Ascc2(1507, 751)	Ccn1(196)	Atxn2l(1192, 1438, 1447, 2719, 385, 391, 400)
Arhgdia(316)	Aurkaip1(592)	Asf1a(22, 292)	Ccn2(151)	Aup1(295, 298, 772)
Arhgdib(364)	Aurkb(268)	Asf1b(196, 25, 28)	Ccne1(937)	Aurka(511, 85)
Arhgef1(2140, 2401, 2779, 424, 964, 967)	AW549877(253)	Ash2l(1195, 199, 292)	Ccnf(919, 997)	Aurkb(250, 667)
Arid5b(2263, 2269, 2833, 3052, 3073, 493, 538, 901)	Axl(118, 145, 2077, 2215)	Asl(358, 67)	Ccnl1(466, 973)	AW549877(661, 796)
Arih1(1609, 1633, 370, 736, 802, 856)	Azin1(814)	Asns(1039, 109, 115, 127, 160, 163, 943)	Ccnl2(1348, 517)	B3gnt2(232)
Arl14ep(274, 379, 382)	B4galt1(1090)	Asph(151, 1576, 1669, 223)	Ccnt1(139)	B4galt1(451)
Arl6ip5(238, 373)	Babam1(97)	Aspscr1(1039, 1462, 946, 949)	Ccsap(163)	Bag6(1102, 124, 2812)
Arl8a(112, 379)	Bag2(271)	Atad3a(1045, 1522)	Cd109(4312)	Baiap2(22)
Arl8b(121, 268)	Bag3(781)	Atf4(250, 268, 457, 460, 463, 832)	Cd302(244)	Basp1(25)
Armc1(109, 169, 241, 565)	Bag6(2578, 961)	Atf5(307)	Cd3eap(664)	Baz1b(1309, 2281, 3331, 4012)
Armc8(418, 616, 694, 697)	Baiap2(118, 730)	Atf6(1006, 1057, 835)	Cd44(175)	Bbx(154, 211, 391)
Arnt(1276, 1288, 166, 568, 853)	Baz1b(1309, 1477, 2536, 3082, 4156)	Atf6b(196, 373)	Cdc16(592, 685)	BC004004(118)
Arpc1b(1006)	Bbx(1330, 1432, 1597)	Atf7(1324, 139, 58)	Cdc25a(643)	Bcap29(133)
Arpc2(499, 502, 505, 508)	BC004004(535)	Atf7ip(3022, 304, 3373, 3409)	Cdc27(1432, 1435, 1879, 448)	Bcar1(1363, 205)
Arpc5(46)	Bcar1(1549, 1678)	Atg101(16)	Cdc40(115, 1282, 94)	Bcat2(889)
Arpin(445)	Bcat1(301, 703)	Atg12(154)	Cdc42bpb(1540, 1744, 223, 2254, 2833, 3343, 3946, 802)	Bccip(31, 319)
Arsa(1285, 919)	Bccip(580)	Atg3(382, 694)	Cdc42ep3(640, 658)	Bckdha(244)
Arsb(1492, 436, 439)	Bckdha(868)	Atg4b(403, 727, 742)	Cdc45(559)	Bcl2l1(88, 91)
Asah1(1129, 616, 619)	Bcl2l1(244)	Atg5(31)	Cdca4(106, 340)	Bcl2l13(265)
Asap1(1105, 1693, 172, 1921, 2044, 2050, 3349, 3427, 358)	Bcl2l13(835)	Atic(364, 367)	Cdk11b(2212, 55)	Bcl7b(283)
Asb6(211, 298, 334, 490)	Bcl7a(25, 322)	Atl2(100, 1063, 205, 301)	Cdk14(1291)	Bclaf1(2677)
Asb8(442)	Bcl7b(190)	Atp1a1(2002, 2155, 2218, 2746, 784)	Cdk18(1126, 151, 601)	Becn1(1255)
Ascc1(223, 436, 655)	Bclaf1(1936, 2131)	Atp2a2(34, 568, 826)	Cdk5rap3(715)	Bhlhe40(724)
Ascc2(178, 193, 367, 751, 82)	Bdnf(184, 823)	Atp2b1(1288, 1294, 1465, 160, 2380, 2392, 2524, 2617, 421, 427, 511, 73, 751, 838)	Cdsn(259)	Bicd2(139, 2131)
Ash2l(1195, 1708, 1819, 199, 202, 343)	Becn1(727)	Atp5b(202, 220, 337)	Cdt1(421)	Bid(259)
Asl(214, 436, 559)	Bet1(160)	Atp5c1(400)	Cebpz(2722)	Bin1(1678)
Asna1(457)	Bgn(391)	Atp5j(61)	Cenpe(4432, 5107, 5458, 5461, 5632, 5878)	Bin3(112, 16, 31)
Asns(1090, 115, 160, 163, 172, 613, 943)	Bhlhe40(220)	Atp5o(67)	Cenpf(3028, 3115, 3940, 5578, 5782, 6592, 7759, 8521)	Blmh(109)
Asph(211, 460, 895)	Bicd2(1927)	Atp6ap1(1069)	Cenpn(244, 31, 85)	Bloc1s5(22)
Aspscr1(1039, 529, 961)	Bin1(430)	Atp6ap2(139, 28, 310)	Cenpp(436)	Blzf1(1123)
Atad3a(1417, 775, 781, 808, 811)	Blmh(97)	Atp6v0b(589)	Cenpt(115)	Bmi1(334)
Atf4(1000, 121, 268, 463, 556, 832)	Blvra(763)	Atp6v0d1(796)	Cenpx(172)	Bmp1(1981, 1993, 2374)
Atf6(1216, 1537, 1834, 1951, 946)	Bmp1(1099, 1144, 916, 961)	Atp6v1a(580)	Cep170(3832)	Bmpr1a(1192, 1318, 1558, 892, 922)
Atf6b(220, 664)	Bmpr2(1669, 2728, 280)	Atp6v1b2(157, 295)	Cep57(127, 1312)	Bmpr2(1501, 1780, 2146, 2605, 2866, 331)
Atf7(1075, 1324)	Bms1(3496, 3577, 361, 727, 907)	Atp6v1e1(31)	Cep83(1822)	Bms1(1243, 2851, 289, 3274, 3421, 583, 988)
Atf7ip(1153, 1348, 1393, 2659, 3364, 3409, 3436, 3619, 3667)	Bop1(364, 367, 448, 835, 85)	Atp6v1h(811)	Cers2(37)	Bop1(367)
Atg101(256)	Brap(226, 250)	Atraid(130, 136)	Cers4(763)	Brap(1033, 1351, 460)
Atg3(370, 538, 694, 835, 862)	Brd7(706, 718)	Atrx(178, 2647, 2650, 4987, 4996, 5785, 6277, 6952, 823)	Cers6(70)	Brd7(718, 901)
Atg4b(403, 454, 466)	Brd9(823)	Atxn10(1318)	Cfap20(151)	Brd9(1057, 1438, 580)
Atg5(148, 193, 205, 211)	Brix1(910)	Atxn2(298, 742)	Cfap298(448)	Brms1l(157, 343, 820)
Atic(1324, 1615, 364, 367, 37, 370)	Brms1l(133, 373)	Atxn2l(1453, 1945, 394, 484, 988)	Chac1(193)	Bub1(2536, 2761, 652)
Atl2(1165, 1189, 181, 196, 202, 844, 952)	Btbd3(1258, 538)	Atxn3(502, 943)	Chaf1a(2716)	Bub1b(1471, 1513, 1729)
Atp1a1(1027, 2155, 2215, 2218, 2623, 2776, 565, 778, 781, 784)	Bub1(331)	Aup1(295)	Champ1(1708, 994)	Bzw2(118, 139)
Atp2a2(1003, 1021, 1426, 1486, 1789, 1792, 2530, 34, 478, 562, 565, 568, 913)	Bub1b(2740)	Aurka(109, 112, 304)	Chd4(2140, 5704, 70)	C1d(22)
Atp2b1(1288, 1294, 1381, 1465, 1468, 1693, 1744, 1747, 2014, 2380, 2383, 2392, 2521, 2524, 430, 511, 751, 754, 829, 832, 835, 838)	Bud31(403)	Aurkaip1(283)	Chek1(598, 700)	Cab39(742)
Atp5b(199, 202, 220)	Bzw1(1150)	Aven(91, 991)	Chic1(358)	Cachd1(121, 1333, 1486, 1744, 3472, 544, 751)
Atp5c1(400)	Cab39(469, 472, 820)	Avpi1(25, 31)	Chic2(16)	Cactin(1357, 1597)
Atp5j(55)	Cachd1(751)	AW549877(799)	Chka(1327)	Cad(154, 1612, 3445, 520, 5401)
Atp5o(67)	Cactin(268)	Axl(1201, 1639, 283, 286)	Chm(661)	Camk1(331)
Atp5pb(334)	Cad(1267, 1279, 190, 241, 2686, 4231, 5509, 5674)	Azin1(382, 40, 478, 583, 70)	Chmp2b(115)	Camk2d(1165, 808, 94)
Atp6ap1(1108, 658)	Cald1(1459, 1885, 361)	B230219D22Rik(430)	Chpf(1195, 631, 913)	Caml(133)
Atp6v0b(193, 466, 589, 67)	Calr(205)	B4galt1(751)	Chrac1(85)	Cand1(568)
Atp6v0d1(115, 244, 802)	Camk2d(124, 1240, 1348, 1354, 772)	B4galt5(481)	Chst11(193)	Card19(181)
Atp6v1a(577)	Caml(130, 748)	Bag6(124, 247)	Chst14(604, 616)	Cars(1024, 142, 2137, 22)
Atp6v1b2(157, 295, 298)	Cand1(1720, 2905, 913)	Baiap2(46)	Chuk(475, 691, 808, 868)	Casc3(1114, 289, 880, 925, 937)
Atp6v1h(811)	Canx(1768)	Bax(340)	Ciao1(529)	Casp12(778)
Atraid(130, 58)	Cap1(799)	Baz1b(1324, 1852, 541, 547)	Ckap5(136, 2635, 46)	Casp3(802)
Atrx(1060, 1726, 2458, 3139, 316, 5089, 5347, 5992, 6964)	Capn2(229, 283, 700, 976)	Bbx(1174, 1492, 1612, 1654, 2542, 2545)	Cldn12(319)	Casp6(16, 373)
Atxn10(1318, 466, 610)	Caprin1(181, 31, 724, 808)	Bcap29(139, 241, 244)	Cldnd1(643)	Casp8(499, 94)
Atxn2(1288, 1561, 1945, 2206, 2644, 745)	Capza2(73, 856)	Bcar1(193, 205)	Clip1(2863, 4060, 4180)	Cast(2023)
Atxn2l(1447, 295, 388, 391, 400, 478, 487, 793)	Car13(751)	Bcat1(1183, 466)	Clk1(1039)	Cav2(349)
Atxn3(382, 943)	Carm1(1381, 319)	Bcat2(580)	Clk2(355, 862)	Cbx4(1396, 793)
Aup1(208, 238, 244, 253)	Cars(1501, 1885)	Bccip(151, 163, 31)	Clpb(1039, 2035, 499, 571)	Cby1(85)
Aurka(142, 304, 94, 97)	Casc3(1336, 961)	Bckdha(244, 94, 97)	Clptm1(1606)	Ccar1(202)
Aurkaip1(274, 391)	Casp12(52)	Bcl2l1(88, 94)	Clptm1l(1225, 1588, 946)	Ccdc117(220)
Aurkb(334, 667, 781)	Casp8(184, 928, 949)	Bcl2l13(1192, 1282)	Clpx(1651)	Ccdc134(85)
Aven(991)	Cast(1999, 2314, 283, 319)	Bcl7b(190)	Clspn(1408, 253, 3439)	Ccdc137(22, 292, 301)
Avpi1(25, 31)	Cat(142, 733)	Bclaf1(1246, 1405, 1735, 1837, 1864)	Cluh(535, 625)	Ccdc186(166, 1765, 2269)
AW549877(544)	Cavin1(220)	Bdnf(328)	Cmip(1117, 1372, 2146, 2248)	Ccdc32(286, 298)
Axl(1039, 1201, 1573, 2128, 280, 283, 286, 289, 292, 541)	Cbfb(289)	Becn1(322)	Cnot1(1351, 1978, 3370, 5035, 730, 910)	Ccdc6(622, 976)
Azin1(1108, 37, 394, 40, 70, 880, 91, 961)	Cbx5(31)	Bet1(88)	Cnot11(655, 964)	Ccdc86(37)
B230219D22Rik(517)	Ccar1(2149, 427)	Bgn(151, 232)	Cnot2(1519, 1522)	Ccdc9(811)
B3gnt2(733, 886)	Ccdc102a(1618, 889)	Bhlhe40(835)	Cnppd1(175, 238)	Ccdc91(1036, 706)
B4galt1(163)	Ccdc127(343, 517)	Bicd2(1021, 610, 874)	Coa7(157, 613, 97)	Ccdc93(1078, 1519, 1771, 250, 865)
Babam1(292)	Ccdc174(178, 718)	Bin1(1693)	Cobll1(1315, 2344)	Ccdc97(115)
Bag5(55, 877)	Ccdc186(1108, 2098, 2719)	Bin3(520)	Cog4(1111, 880)	Ccnc(676)
Bag6(100, 220, 3316, 661)	Ccdc25(355)	Birc5(277)	Cog8(1372, 1642, 1645)	Ccnf(919)
Baiap2(46)	Ccdc34(97)	Blmh(481)	Col16a1(178, 340, 4039, 73)	Ccng1(655)
Bax(340)	Ccdc47(1312)	Bloc1s6(142, 145)	Col3a1(3283)	Ccnl2(142, 844, 862)
Baz1b(1852, 313, 3574, 373, 412, 4360, 547, 820, 826)	Ccdc86(37)	Blvra(805)	Col4a1(40, 517)	Ccnt1(514, 979)
Bbx(1654)	Ccdc9(1057, 496)	Blzf1(283)	Col4a3bp(1357)	Cct2(1459)
BC004004(367)	Ccdc91(706)	Bmi1(613)	Col6a1(2713)	Cct3(421)
Bcap29(235, 241, 244, 247, 367)	Ccdc93(1774, 247, 253)	Bmp1(1279, 2470, 916)	Col6a3(2992, 4396, 5434, 5446, 5590, 5974, 8197)	Cd109(1474, 1909, 2788, 3199, 3442, 3451, 4312, 532)
Bcar1(655, 775)	Ccdc97(115)	Bmpr1a(1303)	Colec12(535)	Cd276(109)
Bcat1(1183, 1225, 466, 481)	Ccn1(1060, 1063, 397)	Bmpr2(1042, 1168, 2221, 2605, 2776, 682)	Colgalt1(1474)	Cd2bp2(19)
Bcat2(676)	Ccn2(751, 787)	Bms1(1129, 1360, 2644, 2947, 3307, 3421, 997)	Commd4(37)	Cd34(535)
Bccip(157, 31, 346, 571)	Ccn4(289)	Bnip2(133, 145, 247)	Commd6(163)	Cd3eap(112, 1120, 229)
Bckdha(679, 94)	Ccna2(313)	Bop1(1318, 1519, 718)	Commd7(235, 238, 412)	Cd47(886, 901)
Bckdhb(322, 895)	Ccnc(334)	Bpnt1(862)	Copa(112, 1402, 1867, 2737)	Cdc25a(148)
Bcl10(457)	Ccnd1(541)	Brap(1291, 1603, 25, 271, 502, 700)	Copb2(1723, 637, 793)	Cdc25b(1150, 1360, 1462)
Bcl2l1(673, 88)	Ccnd2(574)	Brd3(1087, 688)	Cops3(421)	Cdc40(1576, 1582)
Bcl2l13(1282, 1291)	Ccnl1(205)	Brd7(1609, 1642, 1837)	Coq3(916, 952)	Cdc42bpb(19, 2209)
Bclaf1(1132, 1141, 1324, 1405, 1639, 1735, 1738, 2695)	Ccnt1(1330, 865, 868)	Brd9(1552)	Coq4(559)	Cdc42ep3(88)
Bdnf(328)	Ccsap(493, 667)	Bri3(238, 241)	Coq9(808, 814)	Cdc45(298)
Bgn(151, 229, 232, 913)	Cct2(1075, 1078)	Bri3bp(82)	Cox10(106, 127)	Cdc73(109)
Bhlhe40(298, 487, 538, 670, 724)	Cct3(127, 634)	Brix1(856)	Cpd(3007, 3877)	Cdca4(46)
Bicd2(1072, 1288, 1543, 355, 358)	Cct4(1030, 1327)	Brms1l(484)	Cpne3(1009, 439)	Cdca5(190)
Bid(133)	Cct7(1396, 1579)	Bsg(580, 598)	Cpox(1168, 175, 619, 664, 997)	Cdh2(1876, 1960, 2191, 97)
Bin1(139, 148)	Cct8(802)	Btbd3(1333, 172, 655)	Cpped1(649, 781)	Cdk11b(1345, 196, 2212)
Bin3(52)	Ccz1(1099)	Btg1(202)	Cpq(202)	Cdk17(19, 625, 859)
Birc5(295)	Cd109(1672, 1780, 3217, 3220, 3364, 349, 4009)	Bub1(1285, 2143, 676)	Cpsf1(1255, 28, 3466, 3511, 577)	Cdk5rap3(514)
Blmh(478, 481, 661)	Cd2bp2(973)	Bub1b(2272)	Cpsf2(1324)	Cdk7(295, 40, 673)
Bloc1s5(220)	Cd320(373)	Bub3(64)	Cpsf6(1177)	Cdkn3(40)
Bloc1s6(145)	Cd34(841)	Bud23(343, 79)	Crbn(1300)	Cds2(91)
Blvra(49)	Cd3eap(727)	Bysl(1084, 202, 448, 493)	Creb1(418, 598)	Cdsn(1633)
Blzf1(1015, 742)	Cd44(2128, 2290, 553, 586, 589)	Bzw2(1042, 838)	Crim1(2431, 3034, 889)	Cdt1(943)
Bmp1(1612, 1963)	Cd47(382, 805)	Cab39(355)	Crk(148)	Cebpz(2737, 982)
Bmpr1a(70)	Cdc16(1594, 1705)	Cachd1(130, 2143, 3118, 958)	Crkl(40)	Cenpe(1069, 1186, 1459, 175, 2368, 3448, 3463, 3490, 4606, 4615, 4810, 5458, 5632, 6385, 820)
Bmpr2(1033, 1042, 1555, 2146, 2605, 2908, 874)	Cdc20(247, 409, 532, 685)	Cactin(121)	Crnkl1(1507)	Cenpf(1597, 4273, 8305, 8374, 8980)
Bms1(1072, 1126, 2668, 2773, 3202, 3274, 3610, 583)	Cdc27(1819, 2119)	Cad(112, 2395, 3004, 3376, 3781, 4231, 6220, 6238)	Crot(1564, 316)	Cenph(94)
Bola2(118, 121)	Cdc37l1(145, 187)	Cald1(2149, 511, 514)	Cs(268)	Cenpn(277, 85)
Bop1(1318, 2017, 364, 718)	Cdc40(1465, 685)	Camk1(394, 688)	Cse1l(1834)	Cenpp(370, 526, 841)
Borcs8(205)	Cdc42bpb(1060, 2050, 2482, 3376, 3835, 4015, 4648, 586, 613)	Caml(25)	Csf1(823)	Cenpt(997)
Brap(1105, 226, 37, 571)	Cdc42ep1(367, 373)	Cand1(163, 2851, 2857)	Csk(577, 64)	Cep170(1567, 2290, 2986, 3856, 883, 958)
Brcc3(34)	Cdc42ep3(133)	Canx(112, 115, 121, 52, 55, 58, 67)	Cspg4(1180, 1258, 1759, 2065, 2740, 2788, 4582, 571, 6475, 6841, 901)	Cers5(472)
Brd7(967)	Cdc42ep4(979)	Cap1(1291)	Cstf1(376)	Cers6(16, 28)
Brd9(1057, 913)	Cdca3(640)	Capg(433, 859)	Cstf2(100, 226)	Cetn2(445)
Brix1(151, 856, 925)	Cdca4(199, 340)	Capn2(1564, 1945)	Ctnnb1(1369)	Cfap298(202, 613)
Brms1l(361, 373)	Cdca5(145, 574)	Caprin1(1219, 145, 1708, 721, 724, 871)	Ctnnbl1(673)	Cfap36(676)
Bsg(505, 580, 898)	Cdca7l(778, 898)	Capza2(571)	Ctr9(1723, 1924, 2575)	Cfap410(16)
Btbd3(1228, 1240, 172, 199, 457, 535)	Cdh2(1015, 1966, 2188, 649)	Capzb(817)	Cttnbp2nl(1084)	Cggbp1(316)
Btg1(376, 487)	Cdk1(649, 859)	Car13(118)	Cul2(166, 1801, 2005)	Cgref1(409)
Bub1(2140, 2143, 2293, 2524, 517, 976)	Cdk11b(196, 2110, 55)	Card19(151, 184, 193, 475)	Cul3(166, 1963)	Chaf1a(1897)
Bub1b(193, 1945)	Cdk14(43, 604, 619, 763)	Carm1(1381, 691)	Cul4a(1381)	Chaf1b(25, 358)
Bub3(277)	Cdk18(676)	Cars(1024, 151, 415, 430, 574, 634)	Cul4b(1369)	Chchd7(88)
Bud23(79, 91)	Cdk2(433, 520, 982)	Casc3(289)	Cwc27(100, 1345, 64, 976)	Chd4(1981, 2254, 2542, 4561)
Bysl(1084, 493, 625)	Cdk4(298)	Casp12(25, 607, 70)	Cyb5r1(313)	Chek1(61)
Bzw2(1042)	Cdk5rap3(121)	Casp6(16, 427, 742)	Cybc1(478)	Cherp(16)
C1qbp(244)	Cdk7(115, 127)	Casp8(496)	Cyfip1(2347, 2407)	Chic1(634)
Cab39(151, 157, 355, 52)	Cdkn2d(349)	Cast(1192, 622, 85)	Cyp20a1(1237, 1360)	Chka(1252, 931, 943)
Cachd1(1744, 1813, 373, 424, 643, 838)	Cds2(1018, 1201, 502)	Cat(178)	Cyp2j6(319)	Chmp2b(175)
Cad(103, 1066, 1765, 2395, 2815, 3001, 4075, 4231, 520, 5401, 6061, 6238, 6256, 6469)	Cdsn(1303, 1435, 1591, 1633, 631)	Cav2(427, 439, 454, 466)	Cyth2(706)	Chmp3(421, 652)
Cald1(265, 268, 505, 508, 511)	Cdt1(343, 421, 442, 763, 865)	Cavin2(175)	Cyth3(1132)	Chst11(397)
Calr(286, 439)	Cebpz(2428, 406)	Cbx1(76)	D16Ertd472e(268, 307)	Chuk(1270, 235)
Calu(877)	Cebpzos(232)	Cbx4(1372, 1411, 766, 793)	D6Wsu163e(619)	Ciao1(271)
Camk1(328, 394, 397, 943)	Celf2(271)	Ccar1(1717, 1789, 202, 3058, 337, 439)	Daam1(1231, 1375, 3181)	Ciao2a(142)
Camk2d(1165, 232, 403, 598)	Cenpe(1732, 2095, 3382, 3490, 4045, 4663, 5503, 6469, 652)	Ccdc102a(1360)	Dag1(1123, 352, 523)	Cited2(670)
Caml(247)	Cenpf(1882, 3031, 3586, 6577)	Ccdc107(16, 433)	Dapk3(1315, 367, 715)	Ckap2l(1771, 1777, 454, 589, 967)
Cand1(160, 2293, 2851, 2857, 517, 568, 790)	Cenph(100)	Ccdc174(28, 928)	Dbf4(1669)	Ckap5(1123, 2059, 2392, 2551, 3100, 46, 4801, 4963, 5185)
Canx(1108, 1111, 112, 115, 121, 124, 1345, 52, 55, 58, 61, 778)	Cenpn(94)	Ccdc186(1003, 1015, 1234, 166, 2131, 2134)	Dbn1(736)	Clcc1(1414, 91)
Cap1(1291)	Cep170(1567, 3091, 3856, 4372, 4504, 76, 883, 895)	Ccdc34(121)	Dbnl(1180)	Cldn12(148, 319)
Capg(250, 433, 769, 859)	Cep57(118, 1375)	Ccdc43(358)	Dcaf15(295)	Clip1(2998, 3031, 364)
Capn2(1945, 2008)	Cep83(1762)	Ccdc47(373, 379, 931)	Dcbld2(145, 1531)	Clk1(1039, 49)
Caprin1(1708, 1711, 298, 718, 964)	Cers4(373)	Ccdc59(364)	Dclk1(292, 739)	Clmp(133, 754)
Capza2(226, 571)	Cers5(1120, 700)	Ccdc6(496)	Dctn1(1801, 2854, 3010, 3637, 3667)	Clns1a(184)
Car13(370)	Cetn3(235)	Ccdc86(979)	Dctn2(634)	Clpb(1150, 1345, 1429, 1795, 2053)
Card19(184, 34)	Cfap20(127)	Ccdc9(1396)	Dctn3(235)	Clpp(64)
Carm1(244, 691)	Cfap298(667)	Ccdc91(1234, 793)	Ddit4(124)	Clptm1(1093, 421)
Cars(1021, 1024, 142, 154, 1792, 2338, 430, 634)	Cfdp1(424)	Ccdc93(214, 517, 73, 841, 85)	Ddr1(406, 565, 67, 676)	Clptm1l(211)
Casp12(52, 70)	Chac1(193)	Ccdc97(31, 61)	Ddr2(571)	Clpx(1495)
Casp3(721)	Champ1(154, 616)	Ccn2(466)	Ddx10(1459, 1513, 2431, 688)	Clspn(1696, 253, 37)
Casp6(16)	Chchd5(169)	Ccn4(43)	Ddx17(1099)	Clstn1(2704)
Casp8(493, 568)	Chd4(1444, 2836, 2839, 3304, 3991)	Ccna2(82)	Ddx20(1168)	Cltc(1270, 1372)
Cast(1186, 1540, 325)	Cherp(2434, 508)	Ccnc(631, 697)	Ddx3x(793)	Cluh(2278)
Cav2(427, 439)	Chic1(505)	Ccnd1(799, 802)	Ddx41(988)	Cmas(751)
Cavin2(175, 190)	Chka(118, 1327)	Ccnd2(196)	Ddx42(1582, 220)	Cmip(688, 808)
Cavin3(79, 82, 91)	Chmp4b(157, 163, 559)	Ccnf(1015, 1897, 1915)	Ddx46(1072, 646)	Cmpk1(100)
Cbx1(76)	Chmp5(598)	Ccng1(652)	Ddx49(283)	Cmtm3(505)
Ccar1(1789, 1795, 1798, 3058, 3283, 541)	Chpf(631)	Ccnh(220, 817)	Ddx51(445)	Cmtm6(226, 514)
Ccdc107(286)	Chst11(487, 979)	Ccnl1(403)	Ddx52(1540, 787)	Cmtm7(16, 475)
Ccdc127(601)	Chst14(274, 742, 823)	Ccnl2(244, 694, 862)	Ddx54(1369, 2485, 736)	Cmtr1(1840, 2383, 25, 766)
Ccdc134(331)	Chuk(598)	Ccsap(568)	Decr1(295)	Cnot1(1042, 1432, 2179, 2980, 4570, 5881)
Ccdc137(373)	Ciao1(139)	Cct3(652)	Denr(136)	Cnot11(940)
Ccdc174(34, 421, 976)	Ciapin1(160)	Cct5(343)	Dera(124, 37, 907)	Cnot2(583)
Ccdc186(1612, 256, 685)	Cip2a(1531, 718, 817)	Cct7(646)	Dgcr2(580)	Cnot9(193)
Ccdc25(31, 364)	Cirbp(241)	Ccz1(1210, 184, 196)	Dhfr(373)	Cnppd1(121)
Ccdc34(106)	Ckap2(484)	Cd109(1474, 1777, 1783, 2062, 2563, 2680, 3568, 3739, 3745, 3751)	Dhps(544, 667, 976)	Cnpy3(163)
Ccdc47(373, 376, 379)	Ckap2l(142, 58)	Cd151(220)	Dhrs4(784)	Coa3(34)
Ccdc86(976, 979)	Ckap5(2845, 2848, 3214, 3331, 376, 4594, 5185, 5347, 5842, 880, 919)	Cd164(526, 529)	Dhrs7b(271, 295)	Coa7(136, 598)
Ccdc9(1117, 1129, 1393, 55, 583)	Clcc1(1414)	Cd2bp2(31)	Dhx33(1630, 1687, 709)	Cobll1(2107)
Ccdc93(1177, 1699, 1702, 211, 214, 364, 514, 517)	Cldn12(721)	Cd320(118)	Dhx36(2404, 2413, 340)	Cog4(400)
Ccdc97(931, 997)	Clec3b(505)	Cd34(163, 271)	Dhx38(1717, 2509)	Cog8(1021, 1642, 664)
Ccn1(169, 172, 175)	Clic4(406, 463)	Cd47(115)	Dhx8(130, 2617, 3133, 373)	Col16a1(196, 373, 4255, 4288, 4507, 625)
Ccn2(334, 466, 823)	Clip1(55)	Cd9(220)	Dhx9(3502)	Col1a1(2230)
Ccn4(370, 730, 973)	Clk1(1039, 28, 889)	Cdc123(25)	Diaph1(2620, 3427)	Col1a2(19)
Ccna2(547, 82)	Clk4(598)	Cdc16(703)	Diaph3(1489)	Col3a1(16, 205, 3283)
Ccnc(631)	Clpp(61)	Cdc25b(1360)	Dipk2a(952)	Col4a1(1531, 2638)
Ccnd1(202, 802, 805)	Clptm1(1024, 1096)	Cdc27(1060, 1630, 2059)	Dis3(331, 532)	Col4a2(2827, 3271, 3373, 3397, 4960, 892)
Ccnd2(433)	Clptm1l(1042, 316)	Cdc37(19)	Dkc1(766)	Col4a3bp(118)
Ccnf(1018, 1246, 1270, 172, 328)	Clpx(151)	Cdc40(1303, 1582)	Dlg1(2227, 784)	Col5a2(3595, 3826, 4225)
Ccnl1(406, 652, 925)	Clspn(232, 277)	Cdc42(31, 34)	Dlgap5(1051)	Col6a1(2425, 262, 706, 718)
Ccnl2(424, 643, 703, 862, 865)	Clstn1(1216, 2740, 556, 565, 682, 841, 880)	Cdc42bpb(160, 2209, 2530, 2602, 280, 3439, 3694, 4135, 4183, 463, 922)	Dlx2(460, 637)	Col6a2(16, 1837, 1903, 22, 25)
Ccnt1(289, 406, 979)	Clta(142, 148)	Cdc42ep1(169, 280)	Dmap1(37)	Col6a3(3769, 4021, 4396, 4702, 4705, 5050, 5524, 7438, 7771, 7870)
Cct3(550, 652, 67)	Cltb(331)	Cdc42ep4(193, 37)	Dnaja3(355)	Colec12(1096)
Cct4(1171, 1174)	Cltc(616)	Cdc45(1375)	Dnajb12(25, 913)	Colgalt1(1336, 1474)
Cct5(343)	Cluh(2767, 2785, 3907, 709)	Cdc73(379, 661, 70)	Dnajb14(1087)	Commd10(403)
Cct7(1549, 214, 544, 643, 646)	Cmip(1447)	Cdca3(703)	Dnajc1(1378, 31)	Commd4(37)
Cct8(1087, 1090, 376)	Cmss1(274)	Cdca7(1072)	Dnajc10(1375)	Commd7(235)
Ccz1(1318, 1321, 316)	Cmtm7(205)	Cdca7l(1063, 697, 82)	Dnajc24(28)	Commd9(313)
Cd109(1138, 1474, 1777, 1780, 1783, 1909, 2062, 2563, 268, 2680, 3562, 3568, 3739, 3745, 3859, 4312, 664)	Cmtr1(1588, 25)	Cdca8(106)	Dnm1(2149)	Copa(112, 2674, 673)
Cd151(220)	Cnih1(145)	Cdh2(1195, 1216, 2137, 667)	Dnm2(157, 34)	Copb1(1039)
Cd164(523, 526)	Cnih4(331)	Cdk11b(1024, 1333)	Dnmt1(4444)	Copb2(1318, 169, 199, 2125)
Cd276(100, 97)	Cnot1(1036, 1087, 4681, 4891, 5632, 664)	Cdk14(958, 985, 988)	Dnpep(67)	Copg1(1279, 1537, 1543, 2242, 997)
Cd2bp2(214, 31, 958)	Cnot11(982)	Cdk17(778)	Dnph1(85)	Coprs(184)
Cd302(187, 652)	Cnot2(1438, 946)	Cdk19(592, 997)	Dnttip2(124, 271, 514)	Cops6(343, 571)
Cd320(118)	Cnpy3(223)	Cdk2(202, 55)	Dock7(2482, 322, 3595, 4129, 4462, 4852)	Copz1(379)
Cd34(271, 274, 688)	Cobll1(451)	Cdk4(172, 40, 49)	Dohh(847)	Coq3(889, 952)
Cd3eap(208, 214, 634)	Cog4(1057, 517, 841, 979)	Cdk5(112, 235, 34)	Dok1(1030, 1345, 385)	Coq5(886)
Cd44(2122, 466)	Cog8(1381, 1675, 814)	Cdk7(22)	Dpagt1(1075, 508)	Coq7(100, 271)
Cd47(115, 121, 133, 265, 634)	Col16a1(217)	Cdk9(367, 505)	Dph2(124)	Coq9(772)
Cd81(643, 646)	Col1a1(112, 229, 316, 388, 4081, 4249, 97)	Cdkn1b(529)	Dph5(376, 547)	Coro1c(472)
Cd9(220)	Col1a2(2485, 3037, 3769, 3823, 3838, 3841)	Cdkn3(517)	Dpy19l1(1507)	Cotl1(19)
Cd99l2(628)	Col3a1(1075, 2797, 3334, 3745)	Cds2(292, 403)	Drg2(841)	Cox10(100)
Cdc16(1237, 1552)	Col4a1(1873, 2287, 2299, 4567)	Cdsn(1537)	Drosha(1324)	Cox15(253, 409, 565)
Cdc20(1084, 79)	Col4a2(1681, 2008, 2668, 2971, 3208, 3412, 3574, 4465, 895)	Cdt1(1603, 343, 475)	Dtd2(139)	Cox4i1(361)
Cdc25a(1117, 181)	Col5a2(1285, 1384, 2260, 3937, 4327, 478)	Cebpz(1909, 1915)	Dtl(166)	Cpd(1138, 1177, 2968, 727)
Cdc25b(1297, 1360, 364, 415, 781)	Col6a1(313, 706, 709, 85)	Cebpzos(70)	Dtwd1(304, 394, 664)	Cpne1(448, 772, 865)
Cdc27(1603, 2053, 2059, 2119, 2221, 700, 742)	Col6a2(2155, 61, 739, 757, 928)	Celf2(1219)	Dus1l(760)	Cpne3(343)
Cdc37(19, 586)	Col6a3(3034, 3358, 3493, 4225, 4564, 5002, 5107, 5350, 5725, 6136, 7054, 7771, 8548, 9493, 9568)	Cenpe(1018, 1459, 2143, 2644, 2980, 3178, 3232, 4873, 5446, 709, 7360)	Dusp10(1039, 169, 181)	Cpox(1168, 1303, 664)
Cdc37l1(358)	Colec12(1480, 301, 379, 73, 889)	Cenpf(1159, 1306, 1324, 1492, 1495, 2425, 3532, 3538, 4030, 4225, 4852, 5392, 5578, 5581, 5782, 6559, 6625, 7537, 7828, 8305, 8605, 8800, 8809)	Dusp4(550)	Cpped1(637)
Cdc40(1204, 1582, 505, 877)	Colgalt1(1090, 1609, 655, 994)	Cenpm(307)	Dvl2(202, 838, 871)	Cpq(397, 760)
Cdc42(28, 31)	Commd5(238)	Cenpn(229, 268, 298, 361)	Dync1h1(1204, 4093, 6583)	Cpsf1(1324, 3625, 3715)
Cdc42bpb(160, 2140, 2206, 2209, 3433, 3700, 3826, 4480, 466, 922)	Commd9(130)	Cenpp(313)	Dync1li1(355)	Cpsf3(1408, 766, 769, 946)
Cdc42ep1(277, 280)	Comtd1(127)	Cenps(79)	Dynlt3(133)	Crbn(1300, 547)
Cdc42ep3(448, 649)	Copa(112, 1663, 2017, 3319, 3478, 3481)	Cenpt(1051, 70, 997)	E2f7(1051, 1687, 2683, 913)	Creb1(688)
Cdc42se2(163)	Copb1(154, 508, 571, 58)	Cep170(1126, 1567, 2908, 3400, 376, 4408, 4573, 982)	Ecd(1063, 235, 382)	Creb3l2(1459, 880)
Cdc45(157, 322, 916)	Copb2(1456, 2257)	Cep57(409)	Ece1(1801, 46)	Creld2(163, 208)
Cdc73(133, 1333, 1342, 229, 262, 379, 64, 67)	Copg1(331, 334, 37)	Cep83(1546, 172)	Eci1(532)	Crim1(2365, 3034)
Cdca3(676, 703)	Coprs(265)	Cers2(304, 463)	Eci2(565)	Crkl(394)
Cdca4(196)	Cops3(1135)	Cers4(184)	Ecm1(1516)	Crlf1(172)
Cdca5(190, 193, 679)	Cops4(502)	Cers5(301, 304)	Ecpas(1606, 1624, 2443, 3271, 3406, 3877, 4207)	Crls1(880)
Cdca7(1069)	Cops5(895)	Cfap298(373, 382)	Ect2(1483)	Crnkl1(1390, 1432, 1762, 1807, 703)
Cdca7l(1066, 697)	Cops6(295)	Cfap36(121)	Eda2r(841, 868)	Crot(1615, 235, 283)
Cdh2(1192, 1207, 1216, 1336, 1339, 1390, 1678, 1681, 2137, 442, 667, 829)	Copz1(523)	Cggbp1(316)	Eea1(2875, 3793, 556, 565, 904)	Cryz(463)
Cdipt(349, 505)	Coq5(340, 517, 670, 682)	Cgref1(220)	Eef1aknmt(1417, 1912)	Cs(691)
Cdk1(55, 58)	Coq9(655)	Chaf1a(268, 271, 922)	Eef2k(1123, 1675, 913)	Cse1l(1120)
Cdk11b(1276, 1330, 1333, 1336, 1345, 1486, 1768, 1771, 196, 763)	Cox15(1138)	Chaf1b(1270)	Efr3a(172)	Csf1(196)
Cdk14(958, 985, 988)	Cpd(1495, 1867, 2737, 3289, 3631)	Champ1(994)	Eftud2(2728)	Csk(64, 892)
Cdk17(1384, 775)	Cpe(1036, 715)	Chd4(1981, 2419, 997)	Eif2a(1585, 247)	Csnk2a2(301)
Cdk18(346)	Cpne1(70)	Chek1(64, 67, 73, 76)	Eif2ak1(511)	Cspg4(1450, 2299, 4414, 4456, 4573, 4582, 4984, 6709)
Cdk19(196, 592)	Cpne3(1141, 1378)	Cherp(1012, 2734, 424)	Eif2ak2(1426, 928)	Cstf1(1108)
Cdk2(463, 472, 64, 907, 910, 94, 97)	Cpox(295)	Chic1(139, 52)	Eif2b2(433)	Ctbp1(544)
Cdk4(172, 40, 49, 532)	Cpq(799)	Chic2(16, 343)	Eif2b3(115, 1312)	Ctcf(1069, 1621, 2005)
Cdk5(760)	Cpsf1(2290, 3277, 3625)	Chka(1327)	Eif2b5(1774)	Cth(91)
Cdk5rap3(346, 637, 67, 706, 715)	Cpsf2(1060, 1636, 529)	Chm(571)	Eif2d(481)	Ctnnb1(1369, 1834, 2254)
Cdk6(235, 238, 241, 547, 631)	Cpsf3(598, 625, 937)	Chmp2b(115, 202, 37)	Eif4g1(3271)	Ctnnbl1(1585)
Cdk7(526, 529)	Cpsf6(169)	Chmp5(322)	Elac2(1480, 1894, 2194, 418)	Ctps(202, 370)
Cdk9(142, 505)	Crbn(547)	Chmp6(115, 274)	Elf2(1417)	Ctr9(109, 46)
Cdkn1b(529)	Creb1(412, 484)	Chpf(1699, 889)	Elmod2(82)	Cttn(64, 70)
Cdkn2aipnl(331)	Creb3l2(16)	Chst14(895)	Eloa(1078, 1285, 235)	Cttnbp2nl(1153, 1180, 187)
Cdkn2d(28, 286)	Creg1(124)	Chuk(1132, 1138, 1576, 229, 238, 244)	Elp1(1159, 16, 673, 991)	Cul1(439, 619, 991)
Cdkn3(58)	Crim1(1240, 2500, 511)	Ciapin1(235, 49, 655)	Elp2(178, 262, 427)	Cul2(34)
Cdsn(1009, 1537, 1636, 568)	Crk(361, 754)	Cip2a(112, 1132, 322, 538, 67)	Elp3(709)	Cul3(451)
Cdt1(343, 358, 370, 475, 706, 979)	Crkl(823)	Cirbp(118, 241, 247)	Emc1(157, 1735, 595)	Cul4a(616, 931)
Cebpz(1054, 1597, 1909, 1912, 1915, 2374)	Crlf3(739)	Ckap2l(1033, 1777, 763, 967)	Enc1(1642, 793)	Cul4b(19, 520)
Cebpzos(70, 73)	Crnkl1(967)	Ckap5(1090, 136, 2551, 2554, 277, 2926, 3100, 3343, 3682, 3691, 3790, 3793, 3922, 40, 4450, 46, 4705, 541, 925)	Enkd1(289)	Cul5(1984, 2305, 388)
Celf2(229, 682, 688)	Crot(1045, 1093, 1357, 151, 262)	Clcc1(619)	Eno3(196)	Cwc27(367, 463)
Cenpa(199)	Cs(691)	Cldn12(505)	Epb41l2(1276, 1309)	Cyb5b(307)
Cenpe(175, 2641, 3169, 3178, 3490, 3514, 37, 4063, 4324, 4810, 49, 493, 520, 5446, 6568, 6790, 6793, 709, 802, 820)	Csf1(1504)	Clic1(22, 25)	Epha2(2485, 583)	Cyfip1(2407, 2587, 2758, 3694)
Cenpf(1492, 169, 3115, 3532, 3538, 3541, 3949, 4033, 4039, 4225, 523, 5563, 5578, 6595, 6682, 7537, 7792, 7828, 8605, 8797, 8800, 8809, 964)	Csk(1327, 283)	Clip1(1519, 184, 2137, 2998, 3418, 3550, 3847, 610)	Eprs(1036, 250, 2590, 2839, 3772)	Cyp20a1(109, 640, 886)
Cenph(229)	Csnk2b(232)	Clk1(1291, 493, 970)	Eps15(1483)	Cyp2j6(286, 685)
Cenpm(343)	Cspg4(2608, 3760, 4579, 5041, 5194, 901)	Clk2(1294, 313, 544, 862)	Eps8(1429)	Cyth2(313)
Cenpn(229, 265, 361)	Cstb(283)	Clk4(1291)	Eps8l2(286)	Cyth3(352)
Cenpp(154, 367, 370)	Cstf2(379, 463)	Clns1a(694)	Eral1(1060, 616)	D10Wsu102e(316)
Cenps(79)	Ctnnb1(1075, 1852)	Clpb(1039, 1495, 1765, 850)	Erbin(3478, 523, 982)	Daam1(2131, 2167, 2230)
Cep170(1567, 1975, 1981, 2545, 2566, 2815)	Ctnnbl1(94)	Clpp(373, 49)	Erc1(1159, 1495, 2245, 3235)	Dag1(1633, 1957, 286, 343)
Cep57(1087, 1105, 1195, 1375)	Ctps(1030, 1342, 460, 67)	Clptm1(1093, 1267, 1276, 1279)	Ercc1(517, 733)	Dapk3(28, 523)
Cep83(1060, 1546)	Ctr9(109, 1489, 1687, 2575, 3475)	Clptm1l(247, 856)	Ercc3(2101, 2272)	Dbf4(289)
Cers2(292, 301, 304, 451, 463, 604)	Ctsa(349, 499, 811)	Clpx(1495, 589)	Erf(301)	Dbn1(817)
Cers4(184)	Ctsb(370, 727, 997)	Clspn(1582, 2050, 3622, 37, 3907, 715)	Ergic2(181)	Dbnl(1180, 82)
Cers5(1039, 298, 301, 712)	Ctsd(157, 163, 211, 253)	Clstn1(1270, 1516, 2173, 2500, 2629)	Eri3(538)	Dbp(730, 796)
Cers6(304, 328, 700)	Ctsz(271, 328)	Cltb(223)	Erlin1(343)	Dbr1(1636)
Cfap298(130, 202, 373, 382)	Cttn(1351)	Cltc(1003, 1549, 2374, 2464, 2560, 2563, 2731, 2737, 346, 3790, 385, 559, 997)	Erlin2(892)	Dcaf8(118)
Cfap36(31, 439, 442, 448, 676)	Cttnbp2nl(1708)	Cluh(232, 3040, 3589, 523, 535)	Ermp1(1081, 1537, 328, 331)	Dcbld2(121, 1285, 211, 316)
Cfdp1(112, 94)	Cul1(2152)	Cmas(1276, 325, 751)	Ero1l(616, 955)	Dck(76)
Cggbp1(169)	Cul3(1858, 805, 85)	Cmip(2029, 2302, 805, 808)	Erp29(298)	Dclk1(31, 715, 784)
Cgref1(220)	Cul4a(373)	Cmtm3(355, 373)	Esf1(1348, 151, 2200, 736)	Dcps(610, 913)
Chaf1b(274, 466)	Cul5(37, 979)	Cmtm6(229)	Ess2(814)	Dctd(28)
Champ1(1156, 988)	Cwc25(103, 130, 499)	Cmtm7(16)	Esyt1(1315)	Dctn1(1726, 2038, 2845, 2893, 2998, 781)
Chchd3(67)	Cwc27(205)	Cmtr1(1087, 2065, 2383, 352, 550)	Esyt2(1162, 637)	Dctn3(358)
Chd4(2542, 613)	Cyb5r3(430)	Cnbp(418)	Ethe1(157)	Dctn4(427)
Chek1(118, 121, 265, 496, 574, 601)	Cyc1(346, 601, 604)	Cnep1r1(196)	Ets2(448, 538)	Dctn5(115)
Cherp(2746, 412, 67)	Cyfip1(1786, 2422)	Cnn2(505)	Exoc1(2161, 67)	Dcun1d4(103, 421, 535)
Chic1(355, 52)	Cyp20a1(1060, 295, 298, 466)	Cnot1(1042, 1150, 1681, 2170, 3679, 3682, 4687, 5836, 5872, 5881, 853, 856, 886)	Exoc2(1036, 1702, 682)	Dcxr(118, 328)
Chka(889, 892)	Cyp51(790, 826)	Cnot11(1243)	Exoc4(133, 2125, 694, 841, 874)	Ddost(358, 571)
Chm(1906, 208, 31, 340)	Cyth3(223)	Cnot2(1111, 340, 439)	Exoc5(1693)	Ddr1(1303, 217, 271, 379, 382, 67)
Chmp2a(493)	D10Wsu102e(25, 316)	Cnot8(151, 154, 34, 346)	Exoc6b(1195, 1642, 1891, 790)	Ddr2(1252, 1909, 1924)
Chmp2b(346, 37, 43)	D6Wsu163e(1519)	Cnot9(55)	Exoc7(1078, 1879)	Ddx1(211, 607)
Chmp3(193, 238)	Daam1(1192, 1321, 2146, 970)	Cnppd1(859)	Exosc10(901)	Ddx10(2107)
Chmp4b(385)	Dab2(2053, 2143, 811)	Cnpy2(331, 487)	Exosc5(52)	Ddx17(1099)
Chmp6(115, 268)	Dag1(2329, 286)	Cnpy3(163, 223, 262, 502, 706)	Exosc7(562)	Ddx20(1120, 2104, 2209, 664)
Chp1(430)	Dapk3(634)	Coa7(181)	Exosc9(136, 169, 487)	Ddx23(412)
Chpf(1195, 1699, 2077, 319)	Dars(55, 595)	Cobll1(178, 1873, 2218, 439)	Ext1(724)	Ddx24(1555)
Chst14(208)	Dazap1(145, 247)	Cog4(400, 958)	Ezr(1288, 1702, 835, 847)	Ddx28(1117, 1552, 298, 736)
Chuk(1138, 1576, 229, 808, 868, 88)	Dbn1(109, 859)	Cog8(865)	Fadd(115)	Ddx39b(193)
Ciao1(778)	Dbnl(262)	Col16a1(1285, 388)	Faf2(115, 37)	Ddx3x(16)
Ciapin1(205)	Dbr1(1174)	Col1a1(121, 2539, 2857, 2860, 301, 316, 3643)	Fam114a1(1162, 19)	Ddx41(724)
Cip2a(109, 112, 1120, 1126, 1582, 61, 784)	Dcaf7(826)	Col1a2(1396, 1399, 3001, 3253, 3967)	Fam192a(463)	Ddx42(1537, 1738, 895)
Cirbp(118, 241)	Dcbld2(763)	Col3a1(100, 1303, 136, 16, 1999, 3727, 3883, 3934, 3937, 4237)	Fam199x(1063)	Ddx46(1867, 2743)
Cisd1(34)	Dclk1(523, 679)	Col4a1(1375, 1396, 178, 1933, 2101, 3037, 3382, 3616, 3622, 745, 757)	Fam207a(226)	Ddx47(190, 208, 595)
Ckap2(1636, 217, 838, 898)	Dcps(307)	Col4a2(1177, 118, 1417, 283, 331, 73)	Fam210a(124)	Ddx5(1015, 907)
Ckap2l(649, 694, 913, 919)	Dctd(145, 28)	Col4a3bp(118, 1267, 1360, 1600, 286, 604)	Fam210b(544)	Ddx51(1318)
Ckap4(1708)	Dctn1(1039, 3139)	Col5a2(196, 2533, 2572, 2983, 3826, 4225, 4270)	Fam83d(1528)	Ddx52(1216, 310)
Ckap5(1051, 1090, 1096, 1204, 1369, 1621, 1933, 196, 2062, 2359, 2551, 2848, 3112, 3331, 3352, 352, 3688, 3922, 3925, 3928, 4084, 4150, 46, 5023, 5026, 5368, 979, 991)	Dctn2(145, 709)	Col6a1(1702, 259, 262)	Fam98a(37, 673)	Ddx54(2293)
Clcc1(622, 703)	Dctn4(1081, 1375, 199, 223)	Col6a2(1906, 1909, 196, 1963, 2236)	Farp1(1663, 2977, 925)	Ddx56(22)
Cldn12(46, 505, 535, 82)	Dcun1d5(34)	Col6a3(1417, 1480, 2008, 3088, 3775, 4426, 4429, 4444, 4684, 4777, 5125, 532, 5320, 5485, 5545, 5668, 8311, 8341, 8608, 9331, 9334, 9532, 9550)	Fat1(10849, 12097, 2137, 2722, 436, 4801, 484, 6733, 6745, 7192, 7318, 9964)	Degs1(430, 433, 559)
Cldnd1(592)	Dcxr(658)	Colec12(196, 208, 508, 535)	Fbln5(193, 484, 91)	Dera(745)
Clic1(22, 25, 34)	Ddit4(271, 64)	Colgalt1(1021, 1258, 1720, 931)	Fbn1(2680, 3337, 3616, 7741)	Derl2(520)
Clic4(70, 85)	Ddost(259)	Commd10(376)	Fbxl6(157, 352)	Dgcr2(919)
Clip1(3439, 3547)	Ddr1(217, 2677)	Commd2(76)	Fbxo11(1264, 583)	Dhcr24(388)
Clk1(1093, 532, 970)	Ddr2(133, 298)	Commd3(238)	Fbxo22(283)	Dhrs1(451, 538)
Clpb(1150, 1582, 1744, 868)	Ddrgk1(328, 676)	Commd9(313, 76, 85)	Fbxo3(631)	Dhrs7b(433)
Clpp(436)	Ddx10(1768, 1858, 2134, 2215)	Comtd1(643, 652, 691)	Fbxo31(1180, 655, 94)	Dhx33(1240, 1687)
Clptm1(1024, 1093, 1105, 1225, 1264, 1267, 1279, 1798, 703, 817)	Ddx17(1834)	Copa(100, 103, 106, 238, 2680, 427, 43, 829)	Fbxo5(91)	Dhx36(2206, 2776, 2821, 472)
Clptm1l(1066)	Ddx20(136, 346)	Copb1(1039, 1318, 2746, 655)	Fbxo6(460, 784)	Dhx38(2296, 3145, 3280, 682)
Clpx(1192, 301)	Ddx21(1216, 253)	Copb2(1519, 169, 199, 214, 394, 637)	Fbxo7(178, 181, 262)	Dhx8(1084, 2833, 3343)
Clspn(130, 1693, 1696, 1747, 253)	Ddx24(1465, 1477, 1687, 1999, 568)	Copg1(1453, 2035, 2311, 316)	Fbxw11(1168, 610, 853)	Dhx9(1639, 2911)
Clstn1(2173, 2503, 2629, 481)	Ddx27(1240, 1453, 37, 61)	Coprs(496)	Fcho2(454, 916)	Diablo(145)
Cltb(220, 223)	Ddx39b(1114, 484)	Cops2(730)	Fem1b(1783)	Diaph1(1288, 1378, 3184, 3280, 469)
Cltc(1000, 1003, 1519, 1630, 1933, 1996, 2068, 2347, 2482, 2554, 2560, 2575, 2728, 2731, 2737, 2860, 3265, 3619, 3787, 3790, 4759, 544, 547, 556, 991)	Ddx3x(1099, 937)	Cops3(40)	Fem1c(343)	Diaph3(1900, 2050, 2143, 2293, 3127, 3232, 643)
Cluh(115, 118, 1480, 1771, 1780, 2332, 3040, 523, 535)	Ddx42(1438, 1582, 1996, 472)	Cops6(343)	Fer(1084, 2212, 247, 892)	Dipk2a(1006, 256, 793, 817)
Cmas(412, 736)	Ddx46(1963, 2566, 823)	Cops7a(130, 463)	Fez1(310)	Dis3(2668)
Cmc2(40)	Ddx47(1093, 457)	Cops7b(463)	Fez2(280)	Dlat(1789)
Cmip(1306, 334, 916)	Ddx49(268)	Copz1(49)	Fgfr1(1096, 1639)	Dlg1(1492, 16, 208, 784, 895)
Cmpk1(109)	Ddx5(346, 817)	Copz2(298)	Fignl1(1264)	Dlgap5(1426, 1546, 34, 460)
Cmss1(127, 655)	Ddx52(1141, 1366, 733, 742)	Coq10b(118)	Fitm2(184, 325)	Dlst(913)
Cmtm3(367, 475)	Ddx54(2326)	Coq4(226)	Fkbp7(190, 514)	Dlx2(445)
Cmtm7(184)	Ddx56(682, 910)	Coq5(388)	Flii(1396, 1477, 220, 700)	Dmap1(1021, 25, 94)
Cmtr1(1012, 1045, 1051, 118, 1195, 1930, 274, 376, 538, 553)	Decr1(538)	Coro1c(322, 328)	Flnb(1798, 1801, 3484, 3541, 3790, 49, 6439, 886)	Dnaja3(703, 715)
Cnep1r1(274)	Degs1(430, 541, 571)	Cotl1(316, 76)	Flnc(1858, 1873, 1909, 2344, 397, 6112, 6259)	Dnajb12(22, 343, 346)
Cnih4(181, 184)	Dera(580)	Cox10(130, 151)	Flot2(130)	Dnajb14(163, 847)
Cnn2(292)	Derl2(595)	Cox15(58, 88)	Flrt2(451, 568)	Dnajc1(154, 268, 334, 421)
Cnot1(1027, 1036, 1138, 1291, 1390, 1393, 1396, 1750, 1987, 2605, 3349, 3370, 3679, 3736, 4207, 4570, 4687, 4720, 5836, 5872, 5881, 5884, 895)	Desi1(118)	Cpd(1138, 1339, 1399, 1642, 1798, 2572, 2578, 2584)	Fmnl2(2980, 3004, 997)	Dnajc10(1810, 25, 652)
Cnot11(778)	Dgcr2(580)	Cpe(1216, 700)	Fmnl3(1132)	Dnajc11(1249)
Cnot2(97)	Dhfr(67)	Cpne1(151)	Fmr1(1882, 769)	Dnajc15(361)
Cnot8(148, 151, 208, 49)	Dhrs13(979)	Cpne3(28, 745)	Fmr1nb(319)	Dnajc24(28, 31)
Cnot9(385)	Dhrs7b(466, 577, 964)	Cpox(1081, 1168, 607)	Fndc3b(136, 1948, 529)	Dnase2a(121, 205)
Cnppd1(757)	Dhx15(2245)	Cpq(1201, 1252, 202)	Fntb(409, 781)	Dnlz(220)
Cnpy2(331)	Dhx33(1057)	Cpsf1(3433, 3706, 763)	Foxj3(529)	Dnm1(2179)
Cnpy3(163, 298)	Dhx36(1147)	Cpsf2(1324, 1948, 2260, 766, 991)	Foxp1(790)	Dnm1l(1342)
Cnpy4(25)	Dhx8(1471, 1693, 2017, 2479)	Cpsf6(310)	Fpgs(427, 898)	Dnm2(2017)
Coa7(352, 361)	Dhx9(1663, 1849, 3433)	Crbn(340, 349)	Frrs1(1570, 628, 697)	Dnmt1(1942, 3136)
Cobll1(178, 181, 1843, 1873, 232, 2371, 2827, 3643, 490, 493, 604)	Diaph1(1216, 1288, 2107)	Creb1(730)	Fto(331)	Dnpep(1258, 985)
Cog4(139, 1480, 181, 400, 430, 433, 796, 958)	Diaph3(1510, 2557, 3307, 3331, 3391)	Creg1(403, 406, 415, 529)	Ftsj3(1006)	Dnttip2(2134, 217, 220, 571)
Cog8(1576)	Dis3(1099, 2320)	Creld2(958)	Fxr2(733)	Dock7(3334, 3382, 4129, 4858, 5977, 6118)
Col16a1(1285, 1288, 1651, 1981, 313, 352, 4231, 550, 625, 628, 73, 991)	Dlat(421, 856)	Crim1(1573, 1651, 2251, 2254, 2560, 3007, 322, 337, 670)	Fyn(283, 301)	Dohh(847)
Col1a1(121, 1792, 196, 2539, 2542, 2851, 2854, 2857, 2860, 3640, 3643, 3646, 490, 91)	Dlg1(2602)	Crlf1(850)	Fzd1(499, 61, 637)	Dph2(121)
Col1a2(1396, 1399, 166, 1720, 2293, 2344, 2551, 277, 2986, 2992, 3001, 3208, 3253, 3256, 3259, 3916, 3922, 3961, 3964, 3967, 901)	Dlgap5(1072, 124, 1408)	Crlf3(301, 607)	Fzr1(1117, 46)	Dph5(34)
Col3a1(1027, 136, 145, 193, 3283, 4237, 484)	Dlst(1168, 1312)	Crls1(319)	G3bp2(130)	Dpm1(406, 433)
Col4a1(1297, 178, 1786, 2101, 2800, 3037, 3382, 3616, 4333, 742, 745, 748, 754)	Dmap1(100, 205, 43, 97)	Crnkl1(1507, 703)	Gabpa(226)	Dpm3(19)
Col4a2(1174, 1177, 283, 3226, 3634, 4183, 4378, 4957, 73)	Dnaja3(211)	Crot(1012, 1645, 235, 28, 31, 316, 34, 703, 922)	Gabpb1(109, 88)	Dpy19l1(1429, 406, 622)
Col4a3bp(1267, 1270, 1324, 1357, 1405, 1792, 1795, 280, 286, 559, 604)	Dnajb11(739)	Cryz(22, 463)	Gabpb2(73)	Dpy30(115)
Col5a2(1735, 187, 190, 2533, 2572, 2575, 4078, 4222, 4225, 4228, 4270, 4429)	Dnajb12(778)	Cse1l(2179)	Galk2(811, 850)	Dpysl2(472)
Col6a1(145, 2179, 2548, 262, 2959, 361, 469, 709)	Dnajb14(943)	Csf1(160, 211)	Galnt10(364)	Drg2(31)
Col6a2(1840, 1906, 1909, 1963, 1969, 2557, 268, 2974)	Dnajb4(634)	Csk(1189, 1198, 64, 799)	Galnt7(880, 883)	Drosha(1291, 1324, 3937, 4051)
Col6a3(1204, 1207, 1318, 1453, 1477, 1480, 2008, 2464, 2656, 2842, 3772, 3775, 3811, 4378, 4396, 4435, 4444, 4447, 4678, 4684, 4702, 4777, 4780, 4792, 5119, 5122, 5125, 532, 5323, 5659, 5668, 7339, 8221, 8308, 8311, 8338, 8341, 8608, 9526, 9529, 9550)	Dnajc10(2236)	Csnk1a1(43, 70)	Gan(727)	Dsn1(541)
Colec12(1114, 193, 196, 535, 610)	Dnajc11(151)	Csnk2a2(751, 754)	Gapvd1(1441, 1621)	Dtnbp1(139, 175, 280)
Colgalt1(1021, 1258, 1714, 1720, 418, 835)	Dnajc15(187)	Csnk2b(31)	Gart(1501, 1762, 346, 823)	Dtwd1(304, 784, 868)
Commd10(367, 370, 376, 532)	Dnajc2(1075, 325)	Cspg4(1498, 1528, 1933, 1984, 2215, 2299, 2935, 382, 5257, 6559)	Gask1b(1018, 1054)	Dus1l(607)
Commd2(76)	Dnajc24(28)	Cstf1(1072)	Gatad2b(88)	Dusp10(1270, 169)
Commd3(238)	Dnajc25(565)	Cstf2(598)	Gba(904)	Dusp4(43)
Commd5(625)	Dnajc3(1213, 1243, 1336, 853)	Cstf3(100, 1078)	Gdi1(568)	Dusp7(583, 826)
Commd7(235, 238, 241)	Dnajc5(223)	Ctbp1(475, 880)	Gemin2(364, 391, 70)	Dvl2(826, 991)
Commd8(199, 205, 466)	Dnajc9(547)	Ctcf(163, 2089, 2098, 241, 244, 352, 520, 667, 727, 739, 742)	Gemin5(2980)	Dync1h1(10780, 10786, 3040, 4012, 9634, 9688, 9781)
Commd9(76, 79)	Dnase2a(274)	Ctnnb1(1045, 1483, 1834, 1852, 2254)	Get4(319, 469)	Dync1i2(25)
Comtd1(688, 694)	Dnm1l(571, 577)	Ctnnbip1(151)	Gfm1(1465, 274)	Dync1li1(586, 751, 787)
Copa(100, 103, 1264, 202, 238, 3028, 739)	Dnm2(2227, 520, 883)	Ctnnbl1(781)	Ggnbp2(670)	Dynll1(43)
Copb1(1075, 1078, 1318, 1720, 1732, 2380, 2746, 655)	Dnmt1(1189, 1618, 3274, 3937, 670, 808)	Ctps(202, 514)	Gins3(508)	Dynlt3(133)
Copb2(1114, 124, 1318, 1519, 169, 1759, 184, 199, 202, 2092, 2299, 2428, 55, 64)	Dnpep(1276)	Ctr9(1381, 1924, 2047)	Gipc1(634)	Dyrk1a(1072, 1408, 2089, 790)
Cope(16)	Dnttip1(106)	Ctsa(1072, 613)	Gjc1(655)	E2f3(820)
Copg1(100, 1453, 2284, 424)	Dnttip2(670)	Ctsb(391, 394, 406, 409)	Glb1(106, 946)	E2f4(304, 820)
Cops2(1234)	Dock7(1087, 4744, 4852, 5005, 5575, 5731, 79)	Ctsl(136)	Glce(1324, 313, 652)	E2f7(1720)
Cops3(193, 343)	Dohh(136, 142, 892)	Ctsz(376, 379)	Glipr2(160)	Eaf1(106, 286, 487)
Cops4(148, 151, 175, 652, 655)	Dok1(1102)	Cttnbp2nl(1165, 1522, 409, 838)	Glmp(808)	Eapp(409)
Cops5(457, 547)	Dph2(778)	Cul1(439)	Glod4(130)	Ecd(1042, 16)
Cops6(121, 340, 343, 346, 352, 418, 508, 70)	Dph5(421, 547)	Cul2(1156, 1786, 232, 34, 88)	Gls(544)	Ece1(19, 532, 628)
Cops7a(130, 463)	Dph6(91)	Cul3(1732, 1735, 1738, 550, 796)	Gm49336(382, 622, 661)	Echs1(214)
Cops7b(133)	Dpysl2(1252, 1657, 340, 811)	Cul4a(1135, 139, 874)	Gmpr2(130)	Eci1(712)
Cops8(373, 415, 445)	Dr1(325, 94)	Cul5(1993)	Gmps(226)	Eci2(334)
Copz1(43)	Drg1(874)	Cwc15(181)	Gna13(205)	Ecpas(2212, 292, 2992, 3406, 5056, 997)
Copz2(472, 475, 523)	Drg2(43)	Cwc25(184, 202, 244)	Gnb4(421, 760)	Ect2(1444, 1483, 571)
Coq10b(115, 118)	Drosha(1882, 199, 2518, 3619)	Cwc27(49, 64)	Gnl1(1396, 1444, 490)	Eda2r(88)
Coq3(40, 916)	Dsn1(739)	Cyb5r1(778)	Gnl2(1069)	Edem1(1021, 1033)
Coq4(559)	Dtd1(565, 85)	Cyfip1(1120, 211, 2392, 355, 838)	Gnpda2(220)	Eea1(2026, 2317, 3460, 904)
Coq5(541)	Dtd2(487)	Cyp2j6(655, 658, 997)	Golph3(670, 829)	Eef1aknmt(1975, 694)
Coq7(169)	Dtl(145)	Cyth2(634)	Gorasp2(1195)	Eef2k(1054, 181)
Coro1c(61)	Dtnbp1(994)	Cyth3(307, 346, 349, 352)	Gosr1(37, 370)	Efna5(34)
Cotl1(316)	Dus1l(760)	D16Ertd472e(214, 265)	Gpaa1(1123)	Efnb2(502)
Cox10(115)	Dusp10(454, 577)	D6Wsu163e(991)	Gpatch11(295)	Efr3a(172)
Cox15(160, 499, 916)	Dusp11(742)	Daam1(2215, 79, 958)	Gpatch4(397, 439, 814, 88)	Eftud2(1780)
Cox4i1(85)	Dusp4(223)	Dag1(181, 217, 286, 751)	Gpatch8(2326, 367)	Ehd4(1174)
Cpd(1138, 1141, 1171, 1270, 1789, 2230, 2578, 2584, 2968, 3064, 4045, 454, 865)	Dusp6(469)	Dap3(679, 730)	Gpn1(769)	Eif2a(28)
Cpe(601, 700)	Dusp7(1126)	Dapk3(25, 28, 31, 982)	Gpn3(700)	Eif2b5(1582, 511, 868)
Cpne1(151, 43, 448, 784, 865)	Dvl2(67, 817)	Dars(82)	Gpnmb(1705)	Eif2d(424)
Cpne3(1369, 325)	Dync1h1(10030, 10777, 2293, 4561, 6778, 7126, 7567, 9667)	Dazap1(433, 436)	Gpr107(1543)	Eif3c(124)
Cpox(586, 610)	Dynll1(118)	Dbf4(1450)	Gpr108(1405, 199)	Eif3d(1333, 1498)
Cpq(1201, 223, 547, 811)	Dyrk1a(1405, 1552, 871)	Dbn1(1903, 2065, 907)	Gprc5a(466, 550, 982)	Eif3g(937)
Cpsf1(1141, 1324, 3325)	E2f3(1270, 472)	Dbnl(61, 82)	Gpsm2(88, 886, 889)	Eif3i(280)
Cpsf2(1612)	E2f7(58)	Dbp(355)	Gpt2(1180)	Eif3m(31)
Cpsf6(184, 190, 403, 469)	Eaf1(106, 577)	Dbr1(1075, 1564)	Gpx1(577)	Eif5(1144)
Crbn(241, 271, 280, 340, 508)	Eapp(130, 391)	Dcaf15(1186)	Grb14(556)	Eif5a(25)
Crcp(202)	Ebag9(304, 556)	Dcaf8(778)	Grhpr(802)	Eif5b(2104, 2377)
Creb1(730, 868)	Ebna1bp2(100, 781)	Dcakd(178)	Grina(1015)	Elac2(1375, 1897, 319)
Creb3l2(1150)	Ece1(1114, 1438, 400)	Dcbld2(1150, 1570)	Grwd1(463)	Eloa(1183, 1591, 1681)
Creg1(403, 523, 529)	Ech1(430)	Dclk1(463, 610)	Gsk3a(1234)	Elof1(121)
Creld2(208, 748, 955)	Echs1(157)	Dcps(247)	Gsn(292)	Elovl5(469)
Crim1(1042, 1651, 2008, 2458, 3001, 322, 64, 763)	Eci1(766)	Dctd(169)	Gss(574)	Elp1(16, 2188, 2206, 241, 2626, 3757)
Crk(178)	Eci2(334)	Dctn1(1306, 1534, 2062, 2602, 3625)	Gstm5(157)	Elp2(178, 2029, 244, 748)
Crkl(178, 529)	Ecm1(1531)	Dctn3(124, 358)	Gtf2b(601)	Elp3(574)
Crlf1(553, 850, 868)	Ecpas(241, 2845)	Dctn4(427, 61, 64)	Gtf2e1(337, 403, 661)	Elp5(241, 28)
Crlf3(1087, 682)	Ect2(1444, 145, 1717, 1876, 2002, 2248, 2473)	Dctn5(196)	Gtf2f2(646)	Emc1(157, 2083, 622)
Crls1(319, 895)	Edem1(1342)	Dcun1d4(886)	Gtf2h1(85)	Emc3(181, 388)
Crnkl1(1132, 1864, 331, 343)	Eea1(2407, 3427)	Dcun1d5(616)	Gtf2h3(154)	Emc4(370)
Crot(28, 31, 316, 37, 46)	Eef1aknmt(427)	Ddah1(259)	Gtf3c1(139, 2557, 40)	Enc1(70)
Cryz(46, 742, 745, 748, 88)	Eef2(1804, 28, 55)	Ddr1(1738, 2233, 271, 67, 757)	Gtf3c5(1246)	Endod1(1366)
Cs(250, 463)	Efna1(169, 379)	Ddr2(1531, 2392, 538, 541, 550, 655, 715)	Gtf3c6(22)	Epb41l2(1222, 1288, 2380, 709)
Csde1(1471)	Efna5(217)	Ddrgk1(271, 31, 604)	Gusb(70)	Epha2(1753, 298)
Cse1l(529)	Eftud2(1786, 2620, 2752)	Ddx1(1033, 187, 2044, 616)	Gys1(1270, 1276, 241)	Ephx1(352)
Csf1(211, 220, 406, 556, 73, 913)	Ehd4(475)	Ddx10(1768, 1858, 2215, 664)	H2ac21(283)	Eprs(1318, 2587, 3286, 3322, 3772, 4030, 79, 859)
Csk(1108, 1117, 1195, 169, 64, 895)	Eif1ax(421)	Ddx17(256, 403, 409, 646)	Hadha(133, 1405)	Eps15(1063, 1402, 2671, 529)
Csnk1a1(268, 43, 52)	Eif2a(1354, 328, 445, 448, 604, 64)	Ddx20(1138, 1435, 562)	Haus2(202, 637)	Eps8(151, 1849, 226, 238, 2413, 535)
Csnk2a2(205, 751, 754)	Eif2ak1(535, 622)	Ddx21(1750, 1753)	Haus3(133, 313)	Eps8l2(1081, 712)
Cspg4(1408, 1411, 1567, 2065, 2095, 2215, 2788, 3295, 3373, 3388, 3664, 379, 5257, 5482, 5713, 5716, 6145, 901, 904)	Eif2b1(298, 373)	Ddx23(427)	Haus4(256, 487)	Eral1(403)
Csrp1(49, 55, 64)	Eif2b2(916)	Ddx24(316, 385, 568)	Haus6(2533, 298)	Erbin(1486, 1684, 2272, 2554, 2701, 3295, 4093, 646)
Cstf1(1072, 310, 508, 805, 844)	Eif2b5(484, 487, 838)	Ddx27(1603, 1783, 196, 286, 295)	Haus7(1006)	Erc1(2665)
Cstf2(130, 535)	Eif2d(1579, 61)	Ddx28(1042, 790)	Hccs(565)	Erg28(31)
Cstf3(43, 52)	Eif3b(1192, 1201, 2143)	Ddx39(1207)	Hdgfl2(1015, 451)	Ergic2(1015, 436)
Ctbp1(1285, 202, 382, 475)	Eif3c(691)	Ddx39b(19)	Heatr3(625)	Ergic3(73)
Ctcf(1087, 157, 160, 163, 1900, 2098, 667, 742)	Eif3d(1504, 727)	Ddx41(127, 1417, 988)	Hectd1(6337, 6853, 997)	Eri3(220)
Ctnnb1(1483, 1537, 1615, 2254)	Eif3f(373)	Ddx42(256, 2713, 520)	Herc4(109, 130, 163, 223, 58)	Erlec1(1192, 463, 829)
Ctnnbip1(64)	Eif3i(64)	Ddx46(1021, 1441, 1867, 958)	Hexb(286)	Erlin2(418)
Ctnnbl1(1594, 490)	Eif3k(634)	Ddx47(61)	Hexim1(730)	Ermp1(2134, 838)
Ctps(202, 340, 514)	Eif3l(1099)	Ddx5(1015, 808)	Hgh1(736)	Ess2(139, 538)
Ctr9(109, 1240, 1381, 1489, 2011, 2410, 598, 724, 97)	Eif4b(250, 253)	Ddx51(265, 958)	Hgsnat(1612, 370)	Esyt1(1180, 2782, 856)
Ctsb(388, 391, 394, 403, 709)	Eif4g1(1375, 139, 1795, 2926, 3253)	Ddx52(1129, 1183, 1546, 229, 952)	Hibadh(568)	Esyt2(1135, 1309, 1696)
Ctsd(289)	Eif4g2(1543, 1792, 1837, 259, 2710, 877)	Ddx54(1009, 1018, 1468, 1915, 1927, 1933, 706)	Hif1a(2491)	Etfa(127, 688, 934)
Ctsl(748)	Eif5(997)	Ddx56(1585, 97)	Hif1an(664, 667)	Etnk1(235)
Ctsz(376)	Eif6(145, 328)	Ddx6(715, 721, 724)	Hint2(202, 232)	Ets2(1285, 391, 577, 688)
Cttn(187)	Elac2(1150, 1480, 49)	Decr1(913)	Hip1(1795, 901)	Etv6(1207, 337)
Cttnbp2nl(1366, 1525, 406)	Elavl1(85, 91)	Degs1(31)	Hip1r(1672)	Eva1b(223)
Cul1(439, 625)	Elf2(1690, 523, 82)	Dek(217)	Hk2(2446, 2659, 340)	Exoc1(28, 655)
Cul2(1450, 1453, 1786, 25, 34, 76, 79, 88)	Eloa(1837, 1915, 2305)	Dera(208)	Hmces(160)	Exoc3(1165, 1219, 19)
Cul3(1504, 1717, 1735, 199, 241, 460, 727)	Elovl1(61)	Derl1(88)	Hmgcr(2614, 661)	Exoc4(2125, 343, 874)
Cul4a(274)	Elp1(1144, 3433)	Derl2(400, 94)	Hmox2(109)	Exoc5(106, 1390, 163, 871)
Cul4b(1627, 2743)	Elp2(1228, 2041)	Desi1(136, 145)	Hnrnph3(286)	Exoc6b(1195, 1642)
Cul5(1291, 1807, 220, 223, 2305, 376, 514, 817)	Elp3(451, 658)	Dgcr2(49)	Hnrnpll(1177, 1342, 91)	Exoc7(112, 262, 295, 376)
Cwc15(586)	Elp4(391, 418)	Dhfr(373)	Hnrnpr(196, 412)	Exosc10(1105)
Cwc25(253, 76)	Emc1(1027, 1561, 1564, 1591, 2275, 2452, 2605)	Dhps(115, 202)	Hnrnpul1(1282)	Exosc2(730)
Cwc27(1066, 265, 49)	Emc7(157)	Dhrs13(352)	Homer3(580)	Exosc3(631)
Cyb5r1(355, 775, 778, 787)	Enc1(337, 820, 967)	Dhrs7b(406, 466, 472, 568, 823)	Hook3(1207, 1570)	Exosc4(592)
Cyb5r3(442)	Epb41l2(115, 1591, 2935)	Dhx15(481, 847)	Hoxb9(625)	Exosc7(514, 52)
Cybc1(238, 316)	Epha2(2623, 2776)	Dhx33(1621, 1624, 1951)	Hp1bp3(202)	Exosc8(433)
Cyc1(760)	Ephx1(160)	Dhx36(1363, 1435, 1468, 1678, 340, 361)	Hpf1(1000)	Exosc9(121)
Cyfip1(1120, 1372, 211, 352, 43, 709)	Eprs(1282, 2341, 2914, 3202, 871)	Dhx38(2269, 2446, 3016)	Hs2st1(952)	Ext2(1540, 1885)
Cyp20a1(1060, 1339, 181, 532, 886)	Eps15(1063, 1261, 487)	Dhx8(106, 1084, 1087, 1474, 2080, 2206, 2647)	Hsd17b4(637, 928)	Extl2(214, 754)
Cyp2j6(655, 661)	Eps8(2407, 355)	Dhx9(121, 127, 1348, 1639, 181, 1957, 2197, 2200, 250, 2980, 2995)	Hsf2(1342, 1519, 397)	Ezh2(1210)
Cyth2(1132)	Eps8l2(196)	Diablo(625)	Hspa13(1036, 1171, 697)	Ezr(1198, 1570, 835)
Cyth3(313, 346, 352)	Eral1(481)	Diaph1(1084, 1672, 2617, 2929)	Hspa14(1393)	F2r(889)
Czib(163, 571)	Erbin(61)	Diaph3(2050, 2920, 3247, 664)	Hyou1(1120, 244, 91)	F3(733)
D10Wsu102e(187, 85)	Erc1(1216, 1693, 3301, 823)	Dipk2a(1192, 739)	Iah1(532, 685)	Fadd(451)
D16Ertd472e(265, 268, 301)	Erf(199)	Dis3(1531, 2269, 58)	Iars(181, 187, 244, 2638, 3070)	Faf1(376)
D8Ertd738e(124)	Ergic3(277)	Dkc1(1006, 1009, 1390, 472, 862)	Idh1(178, 271, 34)	Faf2(1108, 850, 910)
Daam1(1231, 1240, 1315, 1318, 1375)	Erlec1(439)	Dlat(1117)	Ier5(118)	Fam102b(748)
Dab2(1270)	Erlin1(550, 811, 91)	Dld(451)	Ifi27(148, 538)	Fam114a1(253, 37, 562)
Dag1(217, 220, 2539, 286, 352, 691, 751)	Ermp1(1102, 2170, 328, 331)	Dlg1(1417, 1633, 1714, 784, 904)	Ifit2(1231)	Fam114a2(1129, 307, 67, 76)
Dap3(622, 679, 727, 790)	Ero1l(1267)	Dlgap5(1546, 1966, 1975, 34)	Ifngr1(88)	Fam133b(97)
Dapk3(1309, 25, 277, 28, 280, 31, 382, 385, 835)	Erp29(763)	Dlst(1000, 1018)	Ifrd1(889)	Fam168b(523)
Dars(151, 154, 370)	Erp44(508)	Dlx2(601)	Ifrd2(241)	Fam172a(307)
Dazap1(112, 415, 418, 427, 430, 433, 436, 502, 55)	Esf1(1717, 2386, 310, 349)	Dmap1(1021, 25)	Ift43(349)	Fam192a(43)
Dbf4(1450, 844)	Ess2(1063, 730)	Dnaja3(754)	Ift57(715)	Fam216a(307)
Dbn1(316, 334)	Esyt1(1030, 649)	Dnajb11(460, 628, 826)	Ift74(307, 568)	Fam49b(445)
Dbnl(313, 526)	Esyt2(1066, 1681, 1804)	Dnajb14(1054, 1057, 814)	Igf1r(1369, 2206, 2821, 433, 466)	Fam83d(493, 499)
Dbp(754)	Etfa(127)	Dnajc1(1480)	Igf2bp2(181)	Fam98a(37)
Dbr1(361)	Etfrf1(214)	Dnajc10(1198, 25)	Igf2bp3(1408, 178)	Fam98b(541)
Dcaf15(1633, 1885, 271, 427)	Ethe1(319, 403)	Dnajc11(1351, 1417, 1423, 397)	Igfbp7(199)	Fancl(1018, 364, 775)
Dcakd(178)	Etnk1(367)	Dnajc15(109, 139)	Igsf8(748)	Far1(1462)
Dcbld2(109)	Etv6(823)	Dnajc2(1411, 1723, 283, 94, 97)	Ikbip(688, 718)	Farp1(2224, 2821, 313)
Dclk1(466)	Exoc1(28)	Dnajc21(661)	Ikbkg(1216, 568, 880)	Farsa(496, 718)
Dcps(121, 247, 574, 610)	Exoc2(1546, 2602)	Dnajc24(28, 31)	Il6st(1075, 2113)	Fasn(2203, 2422)
Dctd(334)	Exoc3(832)	Dnajc3(559, 562)	Ilkap(517)	Fat1(3715, 4126, 529, 6490, 6733, 688, 7318, 751, 7771, 7993, 8023, 838, 892, 895, 9496)
Dctn1(2038, 2047, 2062, 3517, 3520, 781)	Exoc4(1759)	Dnase2a(46)	Immp2l(223)	Fbln2(1300, 28)
Dctn2(55, 832)	Exoc5(952)	Dnlz(82)	Impa1(49)	Fbln5(1321, 226)
Dctn3(121, 358)	Exoc6b(1306, 1642)	Dnm1(1300, 145, 214)	Impad1(277)	Fbn1(1504, 1981, 2077, 2206, 2368, 2680, 3337, 4516, 5581, 5941, 6064, 6784, 8338, 8401)
Dctn4(427, 64)	Exoc7(1744, 673)	Dnm1l(1168, 1417, 175, 40, 91)	Inf2(235, 2791, 2821, 559)	Fbxl6(352, 586)
Dctn5(196)	Exosc10(508)	Dnm2(607, 610, 706)	Inhba(349)	Fbxo11(1678)
Dcun1d4(565)	Exosc4(130)	Dnmt1(2299, 2824, 4048, 4060)	Inpp1(175, 733)	Fbxo21(148, 406)
Dcun1d5(571)	Exosc9(976)	Dnttip1(313)	Ints10(1093, 1576, 385, 475, 880, 928)	Fbxo22(1108, 346)
Dcxr(112)	Ext1(382)	Dnttip2(2134, 271, 355, 400)	Ints11(1693)	Fbxo28(217, 310, 433)
Ddah1(355)	Ext2(382)	Dock7(1048, 1267, 178, 3181, 340, 4300, 5140, 868)	Ints12(76)	Fbxo3(229, 934)
Ddit3(391)	Ezh2(1369)	Dok1(19, 385, 523)	Ints3(1993, 2029)	Fbxo31(1180)
Ddit4(475)	Ezr(334, 826)	Dpagt1(805)	Ints6(1681)	Fbxo5(718, 91)
Ddost(427, 481)	F2r(1126, 1141, 913, 919)	Dph2(124, 1417, 856)	Ints8(1138)	Fbxo7(1213, 1357, 808)
Ddr1(2011, 67, 859)	Faf1(598)	Dph5(58, 70, 73, 88)	Ipo13(1636)	Fbxw11(1225)
Ddr2(541, 652, 715, 907, 910)	Faf2(1108)	Dph6(262)	Ipo4(1033, 1264, 610)	Fbxw8(406)
Ddrgk1(604)	Fam111a(955)	Dpm3(19)	Ipo5(148)	Fcho2(388, 748)
Ddx1(1024, 1099, 1108, 1219, 1342, 1357, 181, 184, 2023, 2038, 2044)	Fam114a2(1297, 307)	Dpy19l1(1483, 1795)	Ipo7(1792)	Fem1b(1153, 754)
Ddx10(1231, 2005, 2431)	Fam117b(886)	Drg2(172)	Ipo9(2254)	Fem1c(619)
Ddx17(172, 256, 409, 553, 646, 952, 955)	Fam120a(1591, 376, 865)	Drosha(1027, 1291, 1312, 1324, 2941, 2947, 3754, 3904, 76, 913)	Iqgap1(2023, 3553, 4030, 4033)	Fer(1018, 2044, 2119)
Ddx20(1138, 1321, 1435, 2164, 319, 334, 751)	Fam129b(403, 58, 61)	Dsn1(541)	Iqgap3(1459, 55)	Fermt2(1360, 766)
Ddx21(1231, 1738, 1750, 1753, 1909)	Fam133b(160, 721)	Dtd1(40, 46)	Ireb2(1258, 1861, 652)	Fez2(655, 835)
Ddx23(2044, 388)	Fam172a(718)	Dtd2(250)	Irf2(397)	Fgfr1(1189, 2224)
Ddx24(1465, 1975, 532)	Fam192a(193)	Dtl(289)	Irx2(688)	Fhl2(655)
Ddx27(1147, 157, 277, 283, 295)	Fam199x(667)	Dtnbp1(208, 712, 715)	Ist1(211)	Fhl3(286, 55)
Ddx28(1117)	Fam210a(538)	Dtwd1(124, 424, 433)	Itch(1336, 2536, 430, 862, 997)	Fignl1(1846, 328, 541)
Ddx39(1207, 214, 430, 880)	Fam216a(154)	Dtymk(43)	Itfg1(1375, 1798, 313, 451, 634)	Fitm2(493, 499)
Ddx41(37)	Fam3c(373)	Dus1l(610, 820)	Itfg2(535)	Fkbp11(226)
Ddx42(1270, 256, 445)	Fam45a(973)	Dusp10(157, 439)	Itga3(1279, 1681, 1816, 2140, 763)	Fkbp5(544, 757)
Ddx46(1021, 1060, 1354, 1441, 1867, 961, 964)	Fam50a(133)	Dusp11(715)	Itga5(1783, 1942)	Fkbp9(1267, 1417, 508)
Ddx47(109, 1117, 577)	Fam83d(499)	Dusp4(400)	Itgav(2128)	Flii(2125, 2152, 2242, 2698)
Ddx49(1174, 1180, 334, 661)	Fam98a(574)	Dusp6(1015, 1078, 52)	Itgb1(673)	Flnb(1771, 5347, 676, 7645)
Ddx5(1015)	Far1(754)	Dut(448, 451)	Itgb5(1033, 109, 1735, 505)	Flnc(2992, 373, 397, 4741, 5479, 5482, 6112, 6148, 6364, 7594)
Ddx51(1183)	Farp1(1897, 496, 862, 889)	Dvl2(1324, 208, 814)	Itgbl1(160)	Flot2(1183, 343, 361)
Ddx52(1216, 1270, 1324, 229, 55, 952)	Farsa(1492, 511)	Dync1h1(12298, 12454, 1591, 2029, 2731, 3475, 4489, 6205)	Itm2b(256)	Flrt2(781)
Ddx54(1006, 1009, 1012, 1018, 1021, 1387, 1471, 1915, 1918, 1939, 688)	Farsb(1549, 208, 541)	Dync1i2(1354)	Itprid2(2188)	Fmnl2(1960, 25)
Ddx56(718)	Fasn(1750, 3298, 6070, 6883, 6889, 7435)	Dync1li1(511)	Itpripl2(1447)	Fmnl3(1798, 2320, 2485, 2779)
Ddx6(1168, 721)	Fat1(10060, 11260, 12031, 1234, 2137, 3307, 3427, 4144, 5920, 6652, 7426, 7771, 7924, 859, 892, 895, 9043)	Dync1li2(472, 727, 916)	Ivd(241)	Fmr1(1390)
Dek(175, 397, 505)	Fbln2(3436)	Dynlt3(94)	Iws1(1768)	Fn1(2641, 2644, 5164, 5770)
Derl1(541)	Fbn1(1708, 2671, 2725, 322, 4783, 6907)	Dyrk1a(124, 1744)	Jade1(157, 2401, 523)	Fn3krp(523)
Desi1(133, 136, 487)	Fbxl6(28)	E2f3(634)	Jag1(1573, 340)	Fnbp1(1291, 1336, 22, 400, 796)
Dhcr24(313)	Fbxo11(1564)	E2f4(631, 811)	Jagn1(241)	Fndc3b(1831, 2176, 2821, 3007)
Dhdds(226, 232, 238)	Fbxo21(1618)	E2f7(1567, 1570, 1864, 388, 556)	Jak1(2635, 76)	Fnip1(214, 454)
Dhfr(316, 355)	Fbxo22(220, 457)	Eaf1(154, 157)	Jun(400)	Fnta(541)
Dhps(202, 409, 667, 976)	Fbxo3(313)	Eapp(541, 796)	Kank2(778)	Foxc2(469)
Dhrs13(133, 352)	Fbxo5(91)	Ebag9(172, 175)	Kansl3(1159, 1264)	Foxj3(319)
Dhrs4(184)	Fbxo6(748, 760)	Ebna1bp2(124, 148, 286)	Kat2a(511)	Foxm1(2008)
Dhrs7b(433, 472, 568, 895)	Fbxw8(1384)	Ecd(1195, 31, 343)	Kat7(1249)	Foxn2(28)
Dhx15(1258, 1309, 1315, 2161, 481, 829, 844, 847, 865)	Fcho2(2287, 985)	Ece1(1009, 2089, 712)	Kbtbd2(1675)	Foxp1(1621, 772, 907)
Dhx33(1624, 259, 394)	Fem1b(1066)	Ech1(670)	Kcmf1(598)	Fpgs(256, 826)
Dhx36(1609, 1675, 2077)	Fer(1522, 2056, 2212)	Echs1(64, 70)	Kctd20(376)	Frrs1(394)
Dhx38(1723, 3166)	Fermt2(1453)	Eci2(565, 745)	Kctd9(1009, 1132, 247, 964)	Fto(247)
Dhx8(1087, 115, 226, 2617, 2647)	Fez1(61)	Ecm1(538, 814)	Kdelr3(412)	Ftsj3(1006, 1387, 2425)
Dhx9(118, 121, 124, 1339, 1600, 1633, 1957, 211, 223, 2656, 2980, 2983)	Fgfr1(1078)	Ecpas(2155, 2800, 2812, 3028, 3586, 3646, 823)	Kdm1a(2125, 436)	Fubp3(811)
Diaph1(1264, 1345, 1399, 1570, 2614, 2932, 3184)	Fh1(1111, 1423, 448)	Ect2(1003, 139, 454, 610, 82)	Kdm4a(2047)	Fuca2(1045, 502)
Diaph3(2605, 2683, 2686, 271, 2887, 2920, 3235, 3241, 331, 367, 664)	Fignl1(1090)	Eda2r(328)	Kdm5c(109, 3403, 772)	Fundc2(19)
Dipk2a(220, 946)	Fitm2(325)	Edem1(1582, 988)	Keap1(130, 1639, 214)	Fus(1045)
Dis3(1270, 1285, 1591, 2026, 2269, 280, 289, 331, 934)	Fkbp10(1597)	Edil3(199, 46, 814)	Khdc4(226, 520)	Fv1(664)
Dkc1(1003, 1009, 322, 472, 478, 589, 766, 769, 859, 865, 904)	Fkbp3(52, 97)	Eea1(1870, 1873, 2062, 2437, 2440, 2443, 2533, 3733, 3979, 685)	Kidins220(607)	Fxr2(1165, 334)
Dlat(1117, 1516, 1525, 1531, 1615, 1855)	Fkbp5(271, 814)	Eef1aknmt(250, 316)	Kif15(2989)	Fyn(1342, 283)
Dld(457, 733, 934)	Fkbp9(1339, 616)	Eef2(1102, 196, 565)	Kif18a(1708)	Fzd1(1603, 1666, 637)
Dlg1(1144, 1633, 2227, 2725, 2770, 391, 853)	Flii(418)	Eef2k(1288, 361, 364, 382, 823, 904)	Kif18b(1843)	Fzd2(1468)
Dlgap5(1495, 1501, 1504, 157, 1966)	Flnb(1198, 1789, 1798, 1882, 2167, 2863, 313, 3811, 4825, 6439, 679, 7645)	Efhd2(358)	Kif20b(2722, 3325, 3925, 4090)	Fzd7(1084, 130)
Dlst(1006, 310, 313, 316, 769, 913, 970)	Flnc(1858, 2224, 2476, 2482, 421, 6445, 715, 7570)	Efna1(448)	Kif22(1384)	Fzr1(1024, 1117, 76)
Dlx2(601)	Flrt2(1417, 1738)	Efr3a(1015, 172)	Kif23(1633, 2269, 976)	G3bp2(1027)
Dmap1(1096, 25, 961)	Fmnl2(175, 520)	Ehd2(352, 760)	Kif2c(133, 154)	G6pc3(61)
Dnaja2(655, 937, 940)	Fmnl3(1339, 2263, 2266)	Ehd4(1039)	Kif3a(1678, 304)	G6pdx(1111)
Dnaja3(139, 241, 436, 439, 541, 547)	Fn1(2641, 3328, 3787, 4513, 4696, 4795, 4810, 4816, 6556)	Eif1b(313)	Kif4(2431, 2551, 325)	Gaa(19, 499)
Dnajb11(232, 580, 817)	Fn3krp(238, 673)	Eif2a(1678, 28)	Kifap3(1306, 1507)	Gabpa(349)
Dnajb12(316, 322, 415)	Fnbp1(745, 787)	Eif2ak1(103, 1324, 634, 811, 940)	Kifbp(1318)	Gabpb1(70, 88)
Dnajb14(1054, 280, 598, 814)	Fndc3b(1393, 3100, 3265, 415, 52, 529)	Eif2ak2(925, 937)	Kifc3(844)	Gabpb2(301, 841)
Dnajc1(1378)	Fnip1(3064)	Eif2b1(595)	Kin(142)	Gadd45a(445)
Dnajc10(100, 1252, 1429, 1720, 2146, 712, 94, 97)	Fnta(94)	Eif2b3(997)	Kirrel(1399, 247, 457)	Galk2(1147, 307, 685)
Dnajc11(1102, 1417, 1561, 397, 865)	Foxc2(829)	Eif2b5(256, 346)	Klc2(1420)	Galnt10(166, 355, 862)
Dnajc15(139)	Foxm1(1018, 1636, 202)	Eif3b(1642, 1651, 547, 937)	Klf10(355)	Galnt7(1474, 1801, 880)
Dnajc2(100, 1438, 280, 283, 289, 298, 85)	Foxn2(385)	Eif3c(1114, 1258, 2059, 2344, 577, 754, 79, 985, 991)	Klf13(106)	Gan(232)
Dnajc21(166, 661)	Foxp1(1900, 1960, 2107)	Eif3f(460)	Klf2(925)	Gapvd1(1441, 154, 1912)
Dnajc24(28)	Fpgs(367, 850)	Eif3g(937)	Klf3(508, 88)	Gart(1090, 28)
Dnajc25(430)	Frg1(238, 505, 754)	Eif3h(196)	Klf5(1036, 250)	Gas8(1402, 667, 880, 907)
Dnajc3(562, 568, 886)	Frrs1(1441, 1696, 394, 397)	Eif3i(292, 298)	Klf6(49)	Gatad1(367)
Dnajc5(343)	Ftsj3(1291, 1786, 2197)	Eif3l(244)	Klf7(118, 571)	Gatad2a(265, 595)
Dnajc9(145, 199, 202)	Fubp1(1075, 1186, 1237)	Eif4b(190)	Klhdc2(178)	Gatd3a(154, 607)
Dnase2a(361)	Fubp3(535, 616, 850, 865)	Eif4e2(43)	Klhl11(1003)	Gba(1183, 127, 1270, 625, 868)
Dnlz(229, 244)	Fuca2(43, 991)	Eif4g1(1297, 1300, 2533, 2779, 3433, 4450, 4504, 517)	Klhl20(1162, 1717)	Gclm(304)
Dnm1(1126, 1132, 1291, 1777, 1882, 1951, 1990, 2011)	Fxr1(1930)	Eif4g2(1657, 1708, 553)	Klhl21(1546, 1561)	Gcsh(193)
Dnm1l(100, 1417, 1471, 43, 571, 577, 709, 754, 757, 763, 796)	Fxyd5(52)	Eif5(205, 208, 292, 82)	Klhl22(160)	Gde1(271, 643)
Dnm2(1009, 1018, 1789)	Fyn(1039, 1315, 244)	Eif5b(1336, 2317, 3148, 3433, 3439, 646)	Klhl7(790)	Gdi1(742)
Dnmt1(1627, 1639, 229, 2506, 2809, 4048, 4060, 4444, 79)	Fzd1(1648, 1876)	Eif6(19)	Klhl9(781)	Gdi2(1123)
Dnph1(106, 400)	Fzd2(130, 1588)	Eipr1(277)	Kntc1(1039, 142, 2581, 2803, 4570, 4756)	Gemin5(2980)
Dnttip1(310, 409, 925)	Fzr1(46)	Elac2(1795, 289)	Kpna1(559)	Gemin7(112)
Dnttip2(1111, 1117, 1411, 271, 343, 346, 400)	G3bp1(853)	Elavl1(142, 709)	Kpna6(1168, 148)	Gfm1(2053)
Dock7(1048, 1234, 172, 175, 2008, 2140, 3175, 3346, 340, 343, 3601, 4012, 4462)	G3bp2(1294)	Elf2(1318)	Krcc1(628)	Gfpt1(1621, 187, 1909)
Dohh(322, 349)	G6pc3(34)	Eloa(1024, 232, 235)	Kri1(73)	Gga1(112, 517)
Dok1(142, 214)	Gaa(1801, 2476, 853)	Elovl1(331)	Krit1(118, 1369, 2128)	Gga2(1030)
Dpagt1(805)	Gabpa(1093, 133, 652)	Elovl5(673)	Krr1(550, 58)	Ggct(268)
Dph2(124, 283, 373, 394, 856)	Gabpb1(559)	Elp1(1183, 1675, 1684, 2188, 220, 2626, 2632, 289, 3181, 964, 970)	Kti12(28, 382)	Ggnbp2(1168)
Dph5(121, 55)	Gadd45a(55)	Elp2(67)	Ktn1(2752, 3028, 481)	Ggta1(757, 91)
Dph6(256, 259)	Galk1(619, 622, 754)	Elp3(1048, 1123, 1477)	L3hypdh(295, 619)	Gid8(157)
Dpm1(226)	Galk2(301)	Elp4(1093, 1168, 418, 922)	Lamc1(3679)	Gins2(37, 85)
Dpy19l1(2221, 622)	Galnt1(1438, 424)	Elp5(130, 436)	Lamp2(436)	Gins3(508)
Dpy30(190)	Galnt7(715, 880)	Emc1(115, 172, 1963, 2140, 2158, 607, 619)	Lancl1(25, 964)	Gja1(280)
Dpysl2(1594, 325)	Gapvd1(670, 742)	Emc2(28, 469)	Lancl2(1225, 244, 466, 481)	Gjc1(103, 562, 760)
Drg1(451, 931)	Gart(1546)	Emc4(160, 520, 547)	Larp1(1894)	Glb1(1870)
Drg2(445, 805)	Gas8(727, 907)	Emc7(223)	Larp7(85)	Glce(1009, 1606, 25, 652, 892)
Drosha(1291, 1324, 1579, 2512, 2518, 28, 2941, 2947, 3148, 3931)	Gask1b(235)	Emd(289)	Las1l(1585, 535)	Glg1(1489, 2857, 3331)
Dsn1(541, 835, 868, 955)	Gatad2a(649, 847)	Emg1(172)	Lbr(1693)	Glipr2(127)
Dstn(22)	Gatad2b(559)	Endod1(1174)	Ldlrad3(160, 628)	Glmp(145, 280)
Dtd1(37, 46)	Gba(409, 856)	Eno3(1267)	Leo1(25)	Glod4(796)
Dtd2(241)	Gchfr(58)	Enoph1(121, 412, 427)	Lgals8(88, 910)	Gls(1456)
Dtl(667, 697)	Gclc(1066, 1219, 1612)	Epb41l2(109, 2632, 430)	Lgals9(250)	Glud1(1279, 991)
Dtnbp1(274, 280, 709, 967)	Gcsh(328, 379)	Epdr1(34)	Lgr4(1036, 1609, 649)	Glyr1(634)
Dtwd1(433)	Gdi1(991)	Epha2(1198, 214)	Lhfp(343)	Gm49336(133)
Dtymk(43)	Gemin5(1888, 3241)	Ephx1(304)	Lias(1030, 841, 874)	Gmds(319, 88)
Dus1l(685, 853, 88)	Gfm1(1486, 373)	Eprs(1036, 139, 1462, 1564, 1567, 1882, 2299, 2518, 2521, 2665, 3316, 3319, 3322, 3772, 4033, 4054, 4108, 4153, 496, 604, 760, 97)	Lig1(1396, 1900)	Gmpr2(487, 559)
Dusp10(151, 160, 169, 250, 256, 361, 577)	Gga1(670)	Eps15(1141, 1144, 205, 208, 211, 505, 580, 79)	Lig3(2680)	Gmps(226)
Dusp11(613, 640)	Ggct(376)	Eps8(1108, 307, 685)	Lima1(241, 490)	Gna13(52)
Dusp22(319)	Ggnbp2(1603)	Eps8l2(496)	Lmf1(1249, 160)	Gnaq(394)
Dusp4(400, 403)	Ggta1(697, 967)	Eral1(271, 319, 358, 616, 625, 715)	Lmf2(1075, 1708, 547)	Gnl1(1531)
Dusp6(25, 292, 685)	Gins1(145)	Erbin(1771, 3553, 637)	Lnpep(1048, 1549, 2077, 2548, 31)	Gnl2(1231)
Dut(364, 448, 451)	Gins2(85)	Erc1(1153, 1969, 2275, 655)	Lnpk(229)	Gnl3l(379)
Dvl2(1057, 202, 205, 475, 802)	Gins3(628)	Ercc1(385, 40)	Lonp1(1357, 838)	Gnpda2(220, 655)
Dync1h1(13918, 1591, 1597, 2878, 4342, 4429, 4489, 5167, 8674, 9688, 9829)	Gipc1(358, 745, 820)	Ercc3(172, 2197)	Lonp2(1033, 1333, 2035, 691, 961)	Gnptg(631)
Dync1i2(1048, 1276, 1354, 1468, 1525, 1591, 1792, 1798, 562, 856)	Gja1(541)	Erf(1552, 184)	Loxl1(1354, 1684)	Gns(1477)
Dync1li1(358, 511)	Glb1(445)	Erg28(376)	Lpar1(523)	Golim4(862, 94)
Dync1li2(412, 724, 727, 916)	Glce(292)	Ergic2(280)	Lpgat1(304, 796)	Golph3(487)
Dyrk1a(1066, 1105, 559, 61)	Glg1(1558, 2095, 2113, 2536, 265)	Eri1(463)	Lpp(1186, 856)	Golph3l(253)
E2f3(589)	Glipr2(127, 160)	Eri3(349, 733, 736)	Lrp1(10105, 10465, 11383, 1273, 2644, 3997, 436, 4978, 5491, 6241, 6475, 790)	Gopc(1270, 307)
E2f4(364, 409)	Glrx2(136, 160)	Erlec1(1135, 1138, 1141, 1150, 73, 967)	Lrp10(454)	Gorasp2(415, 427)
E2f7(115, 1204, 1570, 2011, 2014, 211, 241, 2632, 364, 388, 577)	Glud1(334)	Erlin1(229, 232, 253, 625)	Lrp12(2338, 937, 97)	Gosr1(673)
Eaf1(157, 328, 517)	Glyr1(1522, 1627, 79)	Erlin2(34)	Lrpap1(67)	Got1(364, 97)
Eapp(505)	Gm49336(544)	Ermp1(1126, 658, 838)	Lrpprc(1054, 2590, 2701, 2827, 328, 4096, 799)	Gpaa1(1678, 808)
Ebag9(172, 175, 364)	Gmds(697)	Ero1l(1357, 151, 997)	Lrrc40(1150, 175, 178, 676)	Gpalpp1(793)
Ebna1bp2(115, 124, 154, 49)	Gna11(805)	Esf1(2260, 475)	Lrrc41(1768, 2377)	Gpat4(1189, 385)
Ecd(1195, 1357, 1531, 331, 658)	Gna13(1102)	Ess2(157)	Lrrc47(1210)	Gpatch11(616)
Ece1(949)	Gnai3(505)	Esyt1(1147, 1495, 3022, 565, 610, 640, 649)	Lrrc58(658)	Gpatch4(370, 436, 70)
Ech1(322)	Gnb1(154, 379, 382)	Esyt2(1474, 1900, 529)	Lrrc8c(1525)	Gpatch8(1774, 223, 3319, 3481)
Echs1(394, 397, 553, 61, 64)	Gnl1(667)	Etfa(217, 511)	Lrrfip1(37)	Gpd2(1627, 1939)
Eci1(145, 457)	Gnl2(124, 391)	Etfb(31, 37)	Lrwd1(1531, 85)	Gpn1(1024)
Eci2(193, 565, 712, 913)	Gnl3(136, 88, 922)	Etnk1(229, 235, 718)	Lsg1(1576, 214, 622)	Gpr107(262)
Ecm1(1312, 1351, 1534, 1585, 814)	Gnl3l(160, 31)	Ets2(391, 688)	Lsm1(235)	Gpr108(1141, 871)
Ecpas(1264, 1387, 1390, 1603, 2731, 2812, 3025, 3106, 3523, 3586, 37, 4072, 4888, 982)	Gns(1099, 1450)	Etv6(1105, 1441, 454, 613, 730)	Lsm11(700)	Gpr89(568)
Ect2(1969, 1972, 1975, 451, 454, 694, 700, 82)	Golm1(253)	Eva1b(343, 346, 352)	Ltbr(1219, 157, 769)	Gprc5a(418, 424, 664, 703)
Eda2r(379)	Gorasp2(166)	Exoc1(127, 166, 1840, 82)	LTO1(289, 337)	Gpt2(1180, 337)
Edem1(1039, 1258, 1327, 652, 664, 970)	Gpalpp1(466)	Exoc2(2248)	Ltv1(193)	Gpx7(544)
Edf1(364)	Gpat4(289)	Exoc4(115, 118, 2422, 40, 634, 637)	Luc7l(190)	Grb10(1333, 907)
Edil3(814, 817)	Gpatch4(79)	Exoc5(169, 1804, 871)	Luzp1(1204, 1336, 1357, 3154, 3166)	Grem2(19)
Edn1(247)	Gpatch8(1318, 3319, 3847, 4492)	Exoc6b(1408, 286, 292, 862)	Ly75(1657, 292, 3076, 3412)	Grhpr(37)
Eea1(1423, 1873, 2059, 2062, 2191, 2434, 2437, 2443, 2647, 2947, 91, 97)	Gpc1(1024)	Exoc7(1768, 295, 376)	Lyar(298)	Grina(1015, 574, 817)
Eef1aknmt(1198, 1204, 250)	Gpn3(343, 589, 88)	Exosc10(1027, 1105, 127, 1411, 1594, 616, 619)	Lzic(451)	Grwd1(1147, 514)
Eef1e1(397)	Gpnmb(1318)	Exosc3(508, 769)	Lztr1(1237, 211)	Gsk3a(595, 652)
Eef2(1537, 328, 562, 565, 79)	Gpr108(1132, 1216, 712, 820)	Exosc4(484)	Maco1(1816, 1846, 358)	Gsk3b(730)
Eef2k(103, 157, 1576, 361, 493, 805, 82, 913)	Gpr89(451, 628, 985)	Exosc5(319, 73, 82)	Macroh2a1(544)	Gsn(1354, 2044, 325, 658)
Efna5(241)	Gps2(952)	Exosc7(421)	Mad1l1(1345, 1408, 1489)	Gss(1150, 1153, 211)
Efnb2(169, 217, 223, 502, 505, 913)	Gpsm2(304, 334)	Exosc8(184)	Mad2l1(301)	Gsta4(598)
Efr3a(1183, 1915, 2242, 610)	Gpt2(1180, 241, 805)	Exosc9(388, 835)	Mad2l2(313)	Gtf2a2(262)
Eftud2(1261, 1609, 1780, 1993, 859, 871)	Gpx8(442)	Ext1(730)	Maf1(64)	Gtf2b(106, 22)
Ehd2(352, 355, 760)	Grhpr(37)	Ext2(1102, 289, 463, 85, 856)	Man1b1(1747, 1912)	Gtf2e1(448)
Ehd4(472)	Grina(1000)	Eya3(1411)	Man2a1(1291, 1693, 1828, 2536)	Gtf2e2(340)
Eif1b(304, 313)	Grwd1(1159, 1207, 67, 952)	Ezh2(115, 322, 823)	Man2b1(1081, 1453, 1885)	Gtf2f1(1285)
Eif2a(1300, 28, 31, 679)	Gsk3a(1081)	Ezr(1465, 493)	Man2b2(2281)	Gtf2f2(646)
Eif2ak1(1324, 1369, 544, 940)	Gsk3b(844)	F2r(211, 997)	Maoa(1342, 481)	Gtf2h1(82, 85)
Eif2ak2(1087, 1288, 928)	Gsn(1480)	F3(148, 280)	Map1b(172, 2569, 2608, 3022, 3577, 4468, 5392, 5569)	Gtf2h3(352)
Eif2b1(412, 592)	Gsr(460)	Faap24(115)	Map1s(292, 316, 613)	Gtf2i(517)
Eif2b2(430, 433, 688)	Gstm5(235)	Fadd(451)	Map2k1(859)	Gtf3c1(19, 322, 3727, 4042, 6121)
Eif2b3(313, 430, 484)	Gtf2e1(661)	Faf1(1204, 280, 283)	Map2k3(88)	Gtf3c5(1246, 169)
Eif2b5(1261, 1264, 217)	Gtf2e2(262, 592)	Faf2(1297, 1321, 265)	Map2k4(640, 733)	Gtf3c6(397)
Eif2d(1069, 670, 958)	Gtf2f1(1435)	Faim(178, 85)	Map4k4(37)	Gtpbp4(265)
Eif3b(1558, 1600, 1636, 1642, 1651, 1654, 1843, 1846, 1912, 547, 940)	Gtf2h3(754, 856)	Fam110a(280)	Map4k5(1117)	Gyg(139, 169)
Eif3c(1111, 1258, 1453, 148, 151, 2059, 751, 754, 757, 79, 985)	Gtf2i(1291, 1885)	Fam114a1(1216, 19, 253, 358, 40)	Map6(1276)	Gys1(1270)
Eif3d(817, 820, 826)	Gtf3c1(325, 3577, 5347)	Fam117b(1432)	Mapk14(1021)	H13(793)
Eif3f(409, 460)	Gtf3c5(469, 742)	Fam120a(1813, 1927, 2731, 478, 484)	Mapk3(586, 658)	H2ac21(283)
Eif3g(253, 937)	Gtf3c6(172)	Fam133b(97)	Mapk6(187, 721)	Hadha(1405, 1411)
Eif3h(196)	Gtpbp1(1048, 1723)	Fam168b(34, 436)	Mapk9(322, 664, 886)	Hat1(28)
Eif3i(109, 292, 298)	Gtpbp4(130, 430, 589)	Fam199x(229, 232, 235, 238)	Marchf6(2203, 748)	Haus2(583)
Eif3k(523)	Gtse1(1093)	Fam210a(424)	Marchf7(1258)	Haus3(1201, 973)
Eif3l(1009, 244, 250, 253, 385)	Gusb(562)	Fam210b(511, 523)	Mars1(1297, 16, 1624, 259, 2662)	Haus4(970)
Eif4a3(850)	Gys1(1276, 1759, 2014, 952)	Fam3c(307, 316, 361, 364)	Mastl(1960, 2107)	Haus6(1351, 1735, 1774, 2359, 313, 508)
Eif4b(505, 511, 514)	H13(1030, 862)	Fam45a(283, 367, 43)	Mat2b(592, 907)	Haus7(202, 268, 31, 34)
Eif4e2(145)	H1f0(112, 166, 172)	Fam49b(22, 262)	Mbd2(1135, 883)	Hbp1(634, 733)
Eif4g1(1291, 1294, 2779, 3430, 3433, 4009, 4438, 4441, 4444, 4450, 4501, 4504, 4507, 4519, 4651)	H1f4(490)	Fam83d(1168, 1180, 490, 499, 709, 715, 721, 88)	Mbip(838)	Hccs(664)
Eif4g2(1654, 1657, 1696, 1702, 349, 553, 556)	H2bc18(289)	Fam89b(532)	Mcm10(469)	Heatr3(496, 805)
Eif4h(166)	H3f3b(361)	Fam98a(181)	Mcmbp(1393, 1594, 790)	Hectd1(1078, 2452, 2599, 4150, 6163, 7042)
Eif5(1207, 292, 61, 82)	H4f16(151)	Fam98b(49, 541)	Mcts2(238)	Hells(631)
Eif5b(1291, 2377, 2689, 3151, 346, 631)	Hadha(1018)	Fancl(424)	Mdc1(163, 2344, 34, 3721)	Herc4(1402, 2800, 3025)
Eif6(34)	Hat1(355)	Farp1(1663, 178, 181, 1861, 1864, 1891, 193, 316, 427)	Mdfic(106)	Hexb(1291)
Elac2(1924, 2221, 283, 289, 292)	Haus3(34, 829)	Farsb(19, 22)	Mdm2(79)	Hexim1(16, 40, 865)
Elavl1(142)	Haus6(2728)	Fasn(100, 265, 319, 5899, 6469, 6820)	Mdp1(202, 40)	Hgh1(694)
Elf2(1162, 1171, 1243, 1312, 1318)	Haus7(202)	Fat1(10420, 10561, 136, 1360, 2137, 2269, 2272, 2440, 2512, 3073, 3076, 3079, 3652, 421, 5344, 5428, 5431, 6049, 6232, 6292, 7117, 7171, 7219, 7477, 8008, 892, 895, 9367, 9370, 9814)	Med1(487)	Hgsnat(1177, 1750, 274, 703)
Elmod2(706)	Hbp1(808)	Fbln2(1516, 1519, 385)	Med20(187, 256, 94)	Hibadh(142, 676)
Eloa(148, 229, 235)	Hddc2(250, 448)	Fbln5(1321, 73, 787)	Med21(238, 49)	Hibch(172, 592)
Elof1(112, 115)	Hdgfl2(214)	Fbn1(1009, 1171, 1447, 1501, 1981, 2302, 2308, 2578, 2836, 3604, 3847, 3853, 4423, 580, 5863, 589, 5926, 5950, 6064, 6388, 6784, 7084, 7825, 8338, 997)	Med27(16, 673)	Hif1a(1246, 211, 55)
Elovl1(196, 331, 424, 523, 637)	Hdlbp(1390, 1798, 1861, 2866, 3580, 910)	Fbxl6(1093, 1108, 28)	Med7(478)	Hint2(202)
Elp1(16, 2176, 349)	Heatr3(1021, 133, 1693, 787, 829)	Fbxo11(1834, 2158, 2437, 385, 970)	Medag(241)	Hip1(1309, 1879)
Elp2(127, 61)	Hectd1(394, 3979, 6307)	Fbxo21(1159)	Mef2a(106)	Hip1r(1063, 1672, 2323)
Elp3(709, 805, 814)	Hells(1474, 517, 922)	Fbxo22(268, 283)	Mef2d(1345)	Hirip3(1003, 148, 157, 1723)
Elp4(1159)	Herpud1(634)	Fbxo28(283)	Mettl1(496)	Hjurp(817)
Elp5(253, 55)	Hexb(1312, 793)	Fbxo3(355)	Mettl16(322)	Hk1(1846, 1942)
Emc1(1045, 115, 1624, 1636, 166, 172, 187, 2722, 607)	Hgsnat(103, 1222, 523, 550, 691)	Fbxo30(1336, 181, 1939)	Mfap3(193, 520, 685)	Hk2(1237, 1681, 1759, 2089, 2461)
Emc3(166)	Hibadh(628)	Fbxo31(1003, 313, 316, 361)	Mfsd1(532)	Hmces(361)
Emc4(412)	Hint1(103)	Fbxo6(616)	Mfsd10(271, 793, 997)	Hmgcr(1033, 280, 955)
Emc7(223, 226, 328)	Hip1(1204)	Fbxo7(1009, 1348)	Mfsd11(502, 799)	Hmgn5(829)
Emp1(253)	Hip1r(667)	Fbxw11(1168, 1444, 796)	Mfsd5(1186, 901)	Hmmr(529)
Emp2(37)	Hirip3(1723, 1759)	Fbxw8(805, 979)	Mgat1(1033)	Hmox1(82)
Enc1(292, 337, 808, 850)	Hk1(2818)	Fcho2(1906)	Mgrn1(1438, 295)	Hnrnpa0(358)
Endod1(1180)	Hk2(127, 1681, 235, 949)	Fdx1(226)	Mib1(1255, 1300, 499)	Hnrnpab(334)
Enkd1(913)	Hmces(211)	Fem1b(1255, 187, 361, 922)	Mical2(292, 2986)	Hnrnpc(832)
Eno3(391)	Hmgcr(202)	Fer(1243, 163, 2377, 892)	Micu2(544, 547)	Hnrnph3(268, 64)
Enoph1(283, 31, 412)	Hmmr(1684, 691)	Fermt2(1030, 163, 70)	Mid1ip1(73)	Hnrnpl(292)
Epb41l2(109, 115, 1621, 2380, 2410, 2413, 2416, 2635, 277, 280, 319, 430, 658)	Hmox1(337, 82)	Fez1(226, 319, 829)	Mier3(214)	Hnrnpll(1636, 94)
Epdr1(448, 658)	Hmox2(673)	Fgfr1(1030, 1366, 1639, 2224, 664, 967)	Mindy1(577)	Hnrnpr(172, 217, 295, 493)
Epha2(1201, 1615, 2485, 304, 436, 583)	Hnrnpa0(391)	Fh1(1366)	Mindy3(235, 334)	Hnrnpul1(1159, 2062, 2080, 373, 631, 928)
Ephx1(547)	Hnrnpc(670)	Fhl3(322)	Mis12(286)	Hook3(1051, 1057, 1570, 1852, 322, 661)
Eprs(130, 1324, 1342, 136, 1375, 1393, 1453, 1456, 1459, 1462, 1465, 1528, 1546, 1564, 2296, 2299, 2467, 2749, 340, 376, 3772, 3853, 4030, 4039, 4147, 4150, 4153, 757, 85, 88)	Hnrnpdl(1192)	Fignl1(442, 445, 52)	Mki67(2476, 2743, 2929, 34, 3682, 4357, 7438, 7450, 8677, 937, 9448)	Hp1bp3(202)
Eps15(1867, 208, 2749, 508, 79, 85)	Hnrnpll(328)	Fip1l1(415)	Mkln1(1015, 271, 469, 679)	Hpf1(685, 880)
Eps8(1108, 1672, 226, 2299, 2338, 256, 265)	Hnrnpr(217)	Fitm2(277, 505)	Mllt1(226, 883)	Hras(508)
Eps8l2(130, 1795, 496)	Hnrnpul1(1159, 1252, 577)	Fkbp3(520)	Mllt3(820)	Hs1bp3(142)
Eral1(271, 358, 466, 607, 613, 616, 781)	Homer3(76)	Fkbp5(1336)	Mlst8(928)	Hsd17b12(385, 394)
Erbin(1486, 1576, 1774, 1876, 2056, 2080, 3007, 355, 361, 4093)	Hook3(1855, 1882, 1984, 2005, 349)	Fkbp7(256)	Mmgt2(187)	Hsdl1(94)
Erc1(1159, 1807, 2275, 2278)	Hp1bp3(427, 64)	Fkbp8(748)	Mmp11(217, 577, 610)	Hsf2(1519, 901)
Ercc1(517)	Hprt(445)	Fkbp9(307, 508, 745)	Mob1b(529)	Hsp90ab1(838)
Ercc3(1444, 1528)	Hs2st1(493, 886)	Flii(1738, 292, 2968, 328, 3628, 49)	Mogs(1735, 361, 562)	Hsp90b1(1429)
Ereg(169)	Hsd17b10(724)	Flnb(1789, 1858, 238, 2431, 2518, 2614, 2872, 4063, 4738, 5269)	Morc3(1360, 955)	Hspa13(1171, 1339)
Erf(1333, 1552, 184)	Hsd17b12(85)	Flnc(163, 2317, 2614, 3985, 5482, 6034, 6112, 6148, 616, 6259, 6811, 6877, 8092)	Morc4(811)	Hspa14(124, 133, 589, 832)
Erg28(370)	Hsf2(322, 397, 607)	Flot2(1150, 1159, 223, 790)	Mpdu1(133)	Hspa5(1537)
Ergic2(280)	Hsp90ab1(1567)	Flrt2(451)	Mpdz(1255, 1615, 2128, 2137, 3673, 5239, 634)	Hspbp1(811)
Ergic3(886)	Hspa13(118, 823)	Fmnl2(2524, 376, 409, 997)	Mphosph10(2011, 265)	Htra2(700)
Eri1(100, 460, 463)	Hspa14(1009, 196, 568)	Fmnl3(1132, 2278)	Mphosph6(151)	Hyls1(130, 415)
Eri3(733)	Hspa4(160, 2320, 79)	Fmr1(1123, 1141, 199, 202, 208, 877, 886)	Mpi(145)	Hyou1(1966, 739)
Erlec1(1135, 1138, 1141, 1150, 139, 334, 967)	Hspa5(1411)	Fn1(1225, 1228, 1447, 2371, 2488, 2491, 2494, 2596, 2677, 2818, 2830, 2833, 3799, 5101, 5104, 5107, 5110, 5113, 622, 67, 6709)	Mras(463)	Iah1(265)
Erlin1(223, 229, 232, 280, 517)	Hsph1(157)	Fn3krp(127, 331, 508)	Mrc2(2461, 322, 370, 409, 886)	Iars(2050, 2749)
Erlin2(673)	Hyls1(346)	Fnbp1(100, 400, 49)	Mre11a(1486, 1783, 235, 541)	Idh1(1108, 439)
Ermp1(1132, 1231, 1261, 1264, 2455, 463, 550, 745, 895)	Hyou1(1237, 538, 619)	Fndc3b(2176, 3073, 3289, 436, 898, 988)	Mrgbp(82)	Ier5(232, 43)
Ero1l(1162, 151, 310, 613)	Iars(1399, 349)	Fnip1(1543, 217, 3190)	Mrpl1(283)	Ier5l(1087)
Erp29(298, 418)	Idh2(1045)	Fosl2(736)	Mrpl19(40)	Ifi27(124, 598)
Erp44(730)	Idh3g(16)	Foxc2(1339, 28, 397)	Mrpl3(322)	Ifit2(127, 79, 874)
Esf1(1168, 1348, 157, 2260, 52, 652, 910)	Ier5(40, 43)	Foxj3(1348, 1852, 529)	Mrpl38(25)	Ifngr1(1039, 256)
Ess2(139, 853)	Ier5l(1075, 1078)	Foxm1(403, 652, 658, 661)	Mrpl46(343, 412)	Ifrd1(460, 889)
Esyt1(1144, 1147, 1180, 1747, 3022, 610)	Ifngr1(1039, 1243)	Foxn2(61)	Mrpl47(196, 34, 541)	Ifrd2(1018, 241, 652, 817)
Esyt2(1258, 1471, 1474, 1588, 529, 541)	Ifrd1(403)	Foxp1(1120, 1129, 1663, 1666, 1684, 1690, 1699, 1999)	Mrps17(118)	Ift43(442, 97)
Etfa(232, 400)	Ifrd2(1000, 121, 145)	Fpgs(1330, 1339, 274)	Mrps18a(166)	Ift57(418, 886)
Etfb(37)	Ift43(262)	Frg1(133, 382)	Mrps18b(346)	Ift74(1258, 1429, 871)
Ethe1(160)	Ift57(886)	Frrs1(1183, 1438, 1705, 1723)	Mrps21(112)	Igf1r(3487, 3709, 400, 433, 904)
Etnk1(229, 235)	Ift74(1168)	Frs2(76)	Mrps22(1027, 214)	Igf2bp2(1690, 1723)
Ets2(391, 925)	Igf1r(1795, 2278, 3358, 3943, 865, 889)	Fstl1(271)	Mrps27(295)	Igf2bp3(1216)
Etv6(202)	Igf2bp1(220, 958, 982)	Fto(256)	Mrps31(1090, 667, 853)	Igfbp4(445)
Eva1b(343, 346, 349, 352)	Igf2bp2(409)	Ftsj3(2161, 2422, 2425, 334)	Msantd4(910)	Igsf8(1018, 1138)
Exoc1(166, 2161, 2209, 34, 703)	Il1rl1(43)	Fubp3(1012, 145, 529, 796)	Msh2(1435)	Il6st(1300, 910, 913)
Exoc2(1831, 1834, 2467, 2500, 2599, 961)	Il6st(205, 208, 448)	Fuca2(1075, 607)	Msi2(553)	Ilf2(811)
Exoc3(1693, 55, 640, 679, 799, 913)	Ilf3(1231, 1981)	Fv1(112)	Msl3(214, 547)	Ilf3(1321, 1624, 361)
Exoc4(112, 196, 2125, 2419, 2422, 373, 790)	Ilk(640, 958)	Fxr1(268, 397)	Msmo1(265)	Ilk(451)
Exoc5(1060, 400, 787)	Ilkap(517, 916, 934, 97)	Fxr2(232, 322, 916, 919)	Mta1(115)	Ilkap(892)
Exoc6b(1564, 292, 391)	Imp4(529)	Fyn(1027, 16, 265, 424)	Mta2(1420)	Immp2l(151)
Exoc7(1078, 1549, 1687, 358, 376, 571)	Impa1(406)	Fzd1(1603)	Mta3(217)	Immt(1516, 271)
Exosc10(1102, 1105, 127, 1687, 247, 343, 616)	Impad1(277, 724)	Fzd2(1450, 631, 937)	Mtbp(103, 1486, 1999)	Imp4(301)
Exosc2(727, 730)	Inf2(127, 64, 739)	Fzd7(949)	Mtdh(118)	Impact(529, 868)
Exosc3(508, 511)	Ing1(490)	Fzr1(1024, 325, 739, 76, 82)	Mterf3(76)	Impad1(91, 967)
Exosc4(475)	Ints10(766)	G3bp1(49)	Mthfd1l(490)	Impdh1(394)
Exosc5(325, 364, 82)	Ints11(1573, 337, 646)	G3bp2(286)	Mtmr9(1201, 1333)	Inf2(2176, 373, 3799, 682)
Exosc6(196)	Ints3(2818, 628)	Gaa(1057, 1069, 1162, 1927)	mt-Nd1(58, 793)	Ing1(52)
Exosc7(46, 49, 52)	Ints6(193, 2044)	Gabpa(1030, 22, 349)	Mvb12a(310)	Ing5(133, 139, 28, 352, 526)
Exosc9(136, 148, 379)	Ints8(1690, 1747)	Gabpb1(70)	Mvp(2395, 922)	Inip(58)
Ext1(1141, 1372, 1609, 1915, 466, 919)	Ipo13(328)	Gabpb2(1105, 1120, 73)	Myd88(775)	Ints10(136, 16)
Ext2(1102, 1462, 1537)	Ipo4(1042, 1951, 2176, 2449, 2455, 379, 412, 724)	Gadd45a(55)	Myh10(1489, 2455, 253, 3997, 4006, 4066, 4642)	Ints11(94)
Extl2(373)	Ipo5(130, 1648)	Gadd45b(28, 286, 40)	Myo10(6025, 6058)	Ints12(1213)
Eya3(883)	Ipo7(2647, 2917, 580)	Gadd45g(295)	Myo1b(1606, 844, 895, 970)	Ints3(1081, 1243, 1783, 2194, 2764, 385)
Ezh2(1417, 1420, 31, 322)	Ipo9(247)	Gadd45gip1(436)	Myo1d(2851)	Ints6(1735)
Ezr(271, 91)	Iqgap1(1486, 1627, 1822, 2143, 2329, 2338, 2518, 2743, 2767, 4036)	Galk2(805)	Myo1e(133, 2332, 2416, 2962)	Ints8(943)
F2r(886)	Iqgap3(2935, 3130, 3988, 55)	Galnt10(1150, 1261)	Myo5a(1237, 1489, 2899, 3112, 3400)	Ipo13(1237, 1636, 1645, 1879)
F3(280, 634)	Irak1bp1(352)	Galnt7(1603, 766)	Myof(1354, 1639, 5407)	Ipo4(1033, 1951, 2992, 319, 3214, 412)
Faap24(121)	Irf2(214)	Gan(304, 652)	Naa25(2344)	Ipo5(1972)
Fadd(115, 514)	Ist1(514, 583)	Gapvd1(106, 190, 2881)	Naa30(637)	Ipo7(1708)
Faf1(412, 856, 865)	Itch(1537, 526, 661)	Gars(1354, 1453, 1459, 1759, 1867)	Nadk(409, 88)	Iqgap1(1039, 1558, 1816, 3124)
Faf2(1321, 142, 259, 751)	Itfg2(1291)	Gas8(568, 61, 70)	Nae1(133, 202, 304)	Iqgap3(2575, 3163, 4492, 4516)
Fam102b(904)	Itga3(1726, 544, 730, 778)	Gatad1(463)	Nagpa(97)	Irak1bp1(40)
Fam111a(625)	Itga5(517)	Gatad2b(1261, 1414, 226, 655, 82, 88)	Nampt(781)	Ireb2(1105, 205)
Fam114a1(112, 1216, 1324, 271)	Itgav(2674, 2734, 2908, 424)	Gatd3a(154)	Nap1l4(127)	Irf2(199, 202, 532, 616)
Fam114a2(115, 118, 1216, 301, 307)	Itgb1(1123, 1126, 1354, 352, 418)	Gba(118, 220, 988, 997)	Napa(742)	Isy1(232)
Fam117b(1027, 1423, 1432, 1606)	Itgb5(1123, 124, 127, 2311, 319)	Gclc(1417, 223)	Nat10(706)	Itfg1(1624, 1807, 652)
Fam129b(406)	Ivd(1228)	Gdi1(1033, 982)	Naxd(265)	Itga3(1678, 1723, 1726, 1741, 685, 763)
Fam172a(817, 976)	Iws1(1780, 1816, 979)	Gdi2(802)	Nbn(721, 739)	Itga5(1027, 1942, 2311)
Fam199x(601)	Jag1(2341, 2617, 2671, 709)	Gdnf(118, 52)	Nbr1(1384, 97)	Itgav(1225, 601, 802)
Fam210a(40, 424, 511, 61)	Jak1(1678, 2857, 295, 3421)	Gemin5(286, 373, 385, 562, 853)	Ncam1(1948)	Itgb1(1126, 2275)
Fam210b(523)	Jdp2(280)	Get4(316, 730)	Ncapd2(2146, 385, 925, 994)	Itgb5(1015, 1261, 130)
Fam3c(100, 301, 304, 316, 361, 364)	Jkamp(823)	Gfer(514)	Ncapg(1300)	Itgbl1(1414, 1450, 517)
Fam45a(367, 43)	Jmjd6(427)	Gfm1(19, 205, 478, 694)	Ncapg2(175, 3037, 43, 970)	Itprid2(2053, 2188, 2983, 3682, 3685, 3706, 562)
Fam49b(697, 703)	Jtb(301)	Gfpt1(1885, 1909, 262)	Ncaph(1015, 1078, 1711, 1738, 298)	Itpripl2(385)
Fam83d(1216, 499, 502, 631, 715, 727, 835)	Jup(1204, 634)	Gga1(211, 526, 724)	Ncbp1(157)	Ivd(337)
Fam89b(406)	Kank2(2134, 2296, 778, 922)	Gga2(667, 718)	Ncbp3(1372)	Iws1(1858, 784)
Fam98a(172, 37)	Kansl3(1264)	Ggct(283, 433)	Nceh1(274, 565, 631, 790)	Jade1(1798, 2365, 553)
Fam98b(301, 49, 526)	Kars(643, 838)	Ggnbp2(1168, 238, 670)	Nck1(307)	Jag1(1468, 175, 3364, 877)
Fancl(211, 424, 607)	Kat2a(1453)	Gins3(256, 508)	Nckap1(1798, 2368, 337)	Jak1(1147, 1438, 2287, 2467, 2644, 292, 3403)
Far1(1204, 1207, 334, 700)	Kbtbd2(1480)	Gins4(166)	Ncln(1000)	Jdp2(280)
Farp1(1057, 1267, 1864, 193, 3001, 310, 325, 349, 427, 616, 661)	Kcnn4(1078, 544)	Gja1(505)	Ncoa5(1492, 58, 61)	Jmjd6(256)
Farsa(1264, 1300)	Kctd10(334, 925)	Gjc1(106)	Ncstn(1912, 736)	Jun(775)
Farsb(1447, 1450, 193, 202, 385, 760)	Kctd5(298)	Glce(1045, 121, 25, 652)	Ndc1(787)	Kank2(1621, 2284)
Fasn(100, 1429, 2635, 2950, 4867, 4933, 4963, 5350, 6466, 6469, 6475)	Kdelr2(28)	Glg1(1099, 2320, 793)	Ndrg1(400, 973)	Kansl3(1975, 601, 85)
Fat1(10111, 10246, 10252, 11338, 11503, 12214, 12655, 133, 1357, 1567, 2131, 2137, 226, 2269, 2440, 2536, 2815, 3064, 3073, 3076, 3079, 4126, 418, 421, 4468, 4471, 4681, 4726, 4789, 5143, 5176, 5431, 5446, 5512, 5683, 5788, 6076, 6232, 6292, 6298, 6598, 742, 7480, 844, 8737)	Kdm1a(682, 751, 760)	Glipr1(514)	Ndufa13(361)	Kat7(1648)
Fbln2(1261, 1618, 1705, 2062, 235, 238, 2608, 277, 3115, 3304, 385, 646)	Kdm4a(1042, 1918, 2680, 3172, 3178)	Glmp(145)	Ndufa9(592)	Kbtbd2(1036, 1153, 1174, 1696, 1726, 394)
Fbln5(1129, 1321, 223, 226, 379, 424)	Kdm5c(1897, 1906, 334, 3391, 679)	Glod4(334)	Ndufs1(1429, 1687)	Kcnn4(121)
Fbn1(1381, 181, 2308, 2578, 3847, 3853, 460, 4957, 5011, 5050, 5341, 5617, 5863, 5926, 5941, 6064, 7084, 7741, 7825, 796, 802, 8065, 8338, 994, 997)	Keap1(1390)	Glrx5(292)	Ndufs2(397)	Kctd17(379)
Fbxl6(1093, 28, 685)	Khdc4(1213, 1312)	Glud1(775, 922, 988, 991)	Nek9(1465, 1963, 2638, 286, 37)	Kdelr1(268, 58, 73)
Fbxo11(1033, 1963, 2020, 2452, 622, 967, 970)	Khdrbs1(574)	Glyr1(634)	Nelfb(1324, 367)	Kdm1a(1015)
Fbxo22(1111, 268)	Khsrp(1057, 1063, 1405, 1762)	Gm49336(1420)	Nemf(1672, 2215, 2263, 358, 82)	Kdm4a(418, 475, 787)
Fbxo3(1048, 355, 532)	Kidins220(175, 2329, 3919, 433, 4786)	Gmds(685)	Nemp1(1051, 1063, 247, 424, 661)	Kdm5c(1180, 3379, 3403, 766)
Fbxo30(121, 1429, 244, 301)	Kif15(3316, 352, 3772)	Gmfb(31, 37)	Neo1(1072, 1768, 1822, 1828)	Kdsr(322)
Fbxo31(313, 445, 655)	Kif18a(1183, 448, 832)	Gmnn(67)	Nepro(1369, 178)	Keap1(1639)
Fbxo5(211, 235, 238, 604)	Kif18b(1114, 1369, 1666)	Gmps(472, 97)	Nfe2l1(1123, 859)	Khdc4(1606, 400, 520)
Fbxo6(475)	Kif20b(1741, 3508, 4201, 4831, 511, 5296, 601, 646)	Gnai2(157)	Nfe2l2(76)	Khsrp(778)
Fbxo7(1075, 808)	Kif22(1018, 1342, 1510, 1513, 304)	Gnai3(1033, 541, 628)	Nfib(214)	Kidins220(1003, 1702, 2329, 4333, 91)
Fbxw11(1168, 1225, 1438, 976)	Kif23(148, 1789)	Gnaq(346)	Nfil3(1192)	Kif15(1696, 2647, 3175, 3250)
Fbxw8(1189, 406, 805, 949)	Kif2a(2185, 232, 37, 61)	Gnb1(958)	Nfkbia(922)	Kif18a(1411, 448)
Fcho2(1906, 2098, 694)	Kif2c(148)	Gnb2(1084, 367)	Nfkbib(565)	Kif18b(1051, 1369)
Fdx1(232)	Kif3a(1075, 415)	Gnb4(223, 949)	Nfs1(967)	Kif20b(1840, 25, 2551, 3982, 4813, 946)
Fdx2(313)	Kif4(1654, 2359, 2551)	Gnl1(1396, 334)	Nfx1(1672, 1825, 2749, 277)	Kif22(1018, 1324, 1453)
Fem1b(1546, 256, 361, 514, 706)	Kif5b(556)	Gnl2(1018, 943)	Ngdn(337, 52)	Kif23(1243, 1330, 136, 1471)
Fem1c(412)	Kifbp(334)	Gnl3(835)	Ngf(436)	Kif3a(2086, 262)
Fen1(400)	Kifc3(1627, 1642)	Gnl3l(1537, 709)	Ngrn(121)	Kif4(1339, 2239, 3139, 325, 3520, 538, 724)
Fer(1000, 1876, 799)	Kirrel(1861, 2263, 271, 457, 661)	Gnpda2(19, 721)	Nhlrc3(373, 745)	Kif5b(130)
Fermt2(1297, 148, 154, 1549, 1858, 1942, 328, 349, 70, 73)	Kitl(610)	Gnptg(274, 652)	Nif3l1(340)	Kifap3(1573, 412, 487, 676, 712)
Fez1(223, 319)	Klc2(79)	Gns(1219, 1414, 301, 313, 877)	Nipal1(793, 799)	Kifbp(1360, 1645)
Fez2(295, 298, 76, 985)	Klf13(205)	Golim4(1801)	Nisch(133, 2641, 3958)	Kifc3(505, 628)
Fgfr1(1219, 1570, 1639, 1927, 397)	Klf16(181)	Golm1(928)	Nit2(514)	Kirrel(1681)
Fh1(460)	Klf3(103, 865, 88)	Gopc(1024, 1108, 163)	Nkiras2(79)	Klc2(322, 325)
Fhl2(526)	Klf6(646)	Gorasp2(1318, 298, 55)	Nle1(118, 1213, 241)	Klf13(205, 25)
Fhl3(322)	Klhl11(403)	Gosr2(211, 232)	Nmd3(214)	Klf2(139)
Fignl1(1009, 250, 439, 442, 484, 52)	Klhl21(1033, 253)	Got1(1117, 115, 1210, 28, 58)	Nob1(31, 673)	Klf3(88)
Fip1l1(1465, 1711, 289, 415, 463, 637, 949)	Klhl22(1729)	Gpaa1(199, 484, 712)	Noc3l(1435)	Klf4(124)
Fis1(43)	Klhl9(1501, 1774)	Gpalpp1(505, 94)	Noct(925)	Klf5(307)
Fitm2(184, 298, 505, 586, 589)	Knop1(220)	Gpat4(1177, 136)	Nol10(1078)	Klf7(118)
Fkbp10(1306, 193, 430, 436, 772)	Kntc1(541, 6325)	Gpatch11(562, 79)	Nol11(112)	Klhl11(1003, 1198, 1603, 700)
Fkbp11(403)	Kpna1(139, 1546, 337)	Gpatch4(1153)	Nol6(598, 835)	Klhl20(49)
Fkbp1a(475)	Kpna3(46, 58)	Gpatch8(1774, 238, 2530, 301, 307, 3319, 367, 70, 931)	Nol9(1231, 205)	Klhl21(283)
Fkbp3(436)	Kpnb1(1978, 412)	Gpc1(703, 763, 946)	Nom1(1468, 1708, 1918, 766, 772, 868)	Klhl22(481)
Fkbp4(166)	Kras(442)	Gpd2(106, 1183, 1552)	Nop9(1105)	Klhl7(814)
Fkbp5(31)	Krcc1(187)	Gpnmb(1561, 349, 586, 796)	Nosip(265)	Klhl9(286, 730)
Fkbp7(259)	Krr1(58, 988)	Gpr107(1579, 391)	Notch2(1984, 3307, 3568, 3718, 4756, 58)	Knop1(1036, 220)
Fkbp8(790)	Ktn1(1543, 1729, 1843)	Gpr108(1216, 1432, 193, 283)	Npepps(1954)	Kntc1(4570, 4654, 6325, 73)
Fkbp9(1267, 1285, 1405, 259, 301, 418, 670, 745, 751, 805)	L3hypdh(760)	Gpr89(16)	Nploc4(451)	Kpna1(559)
Flii(1603, 2968, 328, 3406, 685, 688)	Lamc1(250, 3391, 3733, 4162, 4183, 4624, 4714, 4747)	Gprc5a(550, 574, 703)	Nr1d1(607)	Kpna6(1306, 913)
Flnb(2872, 3055, 3598, 4063, 688)	Lamp1(1210, 433)	Gprc5b(253, 838)	Nr2f2(1015, 1081, 754)	Kpnb1(2419)
Flnc(1243, 1285, 1546, 2314, 2614, 2893, 2920, 3007, 3172, 3613, 397, 4330, 5005, 5089, 5419, 6139, 6259, 6811, 6877, 7135, 718, 7429, 7786, 8092)	Lamp2(418)	Gpsm2(1129, 1882, 1954, 763)	Nradd(136)	Krit1(1369, 64, 739)
Flot2(223, 232, 529, 784)	Lap3(1003, 1090, 331, 997)	Grb10(1180, 1549)	Nrbp1(1567, 157)	Krr1(439)
Flrt2(1417, 538, 568, 601)	Laptm4a(385)	Grb14(100)	Nrd1(2212, 3526)	Krt14(532)
Fmc1(142, 145)	Larp1(2263, 3019, 3166)	Grcc10(64, 67)	Nrp1(1651, 2668, 865)	Krtcap2(328)
Fmnl2(1531, 2236, 2239, 301, 328)	Larp7(1267)	Grem2(49, 52, 55, 64)	Nrp2(1957)	Ktn1(1900, 2230, 2257, 2752, 2956, 976)
Fmnl3(1771, 2284, 682, 895)	Las1l(355)	Grina(763, 787)	Nsd2(853)	L3hypdh(598, 634)
Fmr1(1036, 1390, 199, 202, 343, 748, 886)	Layn(427)	Gsk3b(337, 721)	Nsf(2140, 517, 595)	Lactb2(283)
Fn1(1225, 1228, 2167, 2212, 2215, 232, 2488, 2491, 2494, 2596, 2677, 2680, 2722, 2770, 2818, 2833, 2929, 3043, 3202, 3673, 3679, 3748, 4285, 4291, 4294, 4399, 4741, 4744, 4930, 5101, 5104, 5107, 5611, 5644, 5647, 6196, 637, 6832, 946, 949)	Lbr(1159, 1627, 220, 964)	Gsn(1579, 292, 556, 601)	Nsl1(163)	Lamc1(1966, 3343, 4747)
Fn3krp(121, 127, 238, 391, 430, 451, 49)	Lclat1(268, 688)	Gspt1(667, 721)	Nsmce1(379)	Lamp2(220)
Fnbp1(505, 814)	Ldah(670)	Gsr(1042, 253)	Nsrp1(250)	Lamtor2(226)
Fndc3b(205, 2365, 2452, 3238, 3280, 3283, 3289, 3292, 3475, 547, 967)	Ldlrad3(520, 535)	Gss(211, 508)	Nsun2(1126, 859)	Laptm4a(157)
Fnip1(1477, 250)	Leng1(40)	Gtf2e1(103, 772)	Nt5c3(118, 127, 520)	Larp1(1123)
Fnta(268, 424)	Leprotl1(238)	Gtf2e2(379)	Nt5c3b(211)	Larp7(109, 1687)
Fntb(619, 886)	Letm1(2050)	Gtf2f1(31, 37, 52, 55, 955)	Nubp2(160)	Las1l(2296, 919)
Fopnl(40)	Lgals3(454, 658)	Gtf2f2(142, 646)	Nudcd2(241)	Lbr(1204, 1693)
Fosl2(736, 742)	Lgals8(961)	Gtf2i(172, 175, 178)	Nudt2(208)	Lclat1(1039, 547)
Foxc2(1051, 1336, 397, 637, 640, 694)	Lgals9(247, 46, 967)	Gtf3c1(2035, 2590, 5020, 5383, 793)	Nufip1(463)	Ldah(25, 37)
Foxj3(1099, 733, 928)	Lgmn(181)	Gtf3c5(1246, 1264)	Nufip2(238, 802)	Ldlrad3(16, 280, 427, 628)
Foxm1(76, 790)	Lgr4(379)	Gtf3c6(397)	Numa1(133, 1573, 2131, 4150)	Leng1(337, 478, 694)
Foxn2(250, 253, 694)	Lhfp(400)	Gtpbp1(1030, 436)	Nup153(1066, 2053, 2497)	Letm1(2008, 2023)
Foxp1(1126, 1129, 1669, 1699)	Lias(277, 874)	Gtpbp4(1591, 331, 625, 664)	Nup155(1150, 2860, 3124)	Lgals3(46)
Fpgs(1312, 274, 304, 349)	Lig1(1333, 2254)	Gusb(1324, 760)	Nup160(28)	Lgals9(841)
Frg1(382)	Lig3(2338)	Gyg(136, 169, 199)	Nup188(2539, 3559, 5074, 832, 922)	Lgmn(1033, 202)
Frrs1(1291, 616, 703, 706)	Lima1(1906, 241)	H13(616)	Nup205(4636, 5272, 640)	Lgr4(1231, 2176, 667, 694)
Frs2(1420, 388)	Litaf(169, 325, 331)	H1f3(43, 46, 52, 58, 61, 64)	Nup62(916)	Lhfp(175)
Fscn1(286)	Lman2(748, 889)	Hadha(1405, 2194, 301)	Nup88(1270, 217)	Lhfpl2(241, 571)
Fstl1(271)	Lmbrd1(670, 853)	Hagh(655)	Nup93(838, 85)	Lias(514, 61, 841)
Fto(256)	Lmf2(472, 760, 805)	Haus3(1057, 112, 1528, 16, 328)	Nup98(2533, 3361, 4333, 4555, 4981, 625)	Lig1(2287, 2437, 751)
Ftsj3(1696, 1753, 2383, 2425, 334, 343, 766)	Lmnb2(1240, 184)	Haus4(271)	Nvl(2131, 2470)	Lig3(1348)
Fubp1(862)	Lnpep(1396, 2293, 961, 964, 973, 976, 979)	Haus6(1798, 2308, 2719, 589)	Nxf3(967)	Lima1(1657, 1846, 601)
Fubp3(1012, 253, 529)	Lnpk(394, 415, 433, 739)	Haus7(124, 34, 82)	Nxn(310)	Lin7c(73)
Fuca2(1072)	Lonp1(1234, 1393, 892, 898, 901)	Haus8(103, 199)	Oat(1015)	Lix1l(307, 961)
Fus(1045)	Lonp2(1129, 1903, 379)	Hbp1(43, 733)	Odf2(1159, 1258, 2014, 2344)	Lmbrd1(1516, 994)
Fv1(106, 112, 400, 934)	Loxl1(1093, 1120)	Hdac2(676)	Odr4(103)	Lmf1(1426, 160)
Fxr1(1015, 1018, 1021, 328, 397, 742, 751, 946)	Loxl3(1744, 616)	Hddc2(103, 220)	Ogdh(1972)	Lmf2(805)
Fxr2(238, 355, 358, 430, 919, 985)	Lpar1(427, 556)	Hdgf(289)	Ogfod3(778)	Lmo4(436)
Fyn(1027, 16, 301, 424)	Lpcat1(67)	Hdgfl2(1582, 355, 847)	Ogfr(1318)	Lnpep(184, 2407)
Fzd1(1123)	Lpp(853)	Hdlbp(1195, 3388)	Ogt(1150, 3055, 307)	Lnpk(781)
Fzd2(769, 937)	Lrp1(10477, 11137, 12232, 1237, 1252, 13285, 2206, 250, 2989, 3688, 3913, 3985, 4267, 5257, 5512, 7090, 7174, 7414, 7420, 832, 8878, 9583, 9712, 9823)	Heatr3(1117, 1330, 1594, 346, 877, 967)	Opa1(2848)	Lonp1(1741, 601, 892)
Fzd7(1582, 1621, 820)	Lrp12(331)	Hectd1(3328, 4408, 46, 6427)	Optn(529, 703)	Lonp2(1033, 1390, 1810, 1945, 2029)
Fzr1(1456, 325, 328, 466, 739, 76)	Lrpprc(1201, 2962, 3772)	Hells(1591, 1765, 631)	Orai1(808)	Loxl1(1657, 331)
G3bp1(49)	Lrrc40(1069)	Herc4(124, 2158, 2173, 2605, 2800, 331)	Orc4(568)	Loxl3(1864, 187, 988)
G3bp2(1006, 1009, 1081, 130, 286, 289, 346)	Lrrc41(1603)	Herpud1(634, 712)	Orc5(175)	Lpgat1(313, 658, 796)
G6pc3(181, 538, 541, 730)	Lrrc47(103)	Hexa(301, 304, 307, 466)	Ormdl2(259, 262)	Lpl(520)
G6pdx(853, 931)	Lrrc58(697)	Hexb(1213)	Osbpl2(100, 1384, 577, 769)	Lpp(1612, 1777)
Gaa(1057, 1069, 1072, 1162, 1582, 1975, 2350, 640)	Lrrc8c(1096, 1408, 1648, 2062, 427)	Hexim1(76)	Osbpl3(1843, 316)	Lrp1(11383, 11686, 1237, 1690, 2368, 2998, 3997, 4075, 436, 6235, 6241, 6370, 640, 7735, 8155, 9721, 9853)
Gabpa(1030, 346, 349)	Lrrfip1(1195, 1432, 37)	Hgh1(97)	Osbpl9(106, 1177, 1429, 1471, 1903)	Lrp10(1594, 358)
Gabpb1(109, 181, 367, 796)	Lrwd1(1651, 1825)	Hibadh(124)	Osr1(55, 610)	Lrp12(1222, 739, 85, 928)
Gabpb2(1102)	Lsg1(1735)	Hif1a(562)	Oxa1l(613)	Lrpap1(559)
Gadd45a(445, 55)	Lsm1(391)	Higd2a(280)	Oxr1(1291, 2344)	Lrpprc(1177, 1768, 3232, 3457)
Gadd45b(277, 280, 43)	Lsm10(301)	Hint2(253)	P3h1(157, 532)	Lrrc40(1594, 235)
Gadd45g(286)	Lsm14a(34, 82, 88, 94)	Hip1(2494, 2647)	P3h3(1612)	Lrrc41(901)
Galk1(1069, 196, 394, 715)	Lsm14b(100, 97)	Hip1r(2215, 2323, 2332, 2965, 2971)	P4ha2(1585, 442)	Lrrc42(259)
Galk2(136, 493, 805, 814)	LTO1(196)	Hirip3(115, 1528, 364, 508)	Paf1(1351, 313, 844)	Lrrc47(1528)
Galnt1(1036, 1372, 463, 535, 544)	Ltv1(757)	Hjurp(1321, 277)	Pafah1b3(250)	Lrrc58(643, 697)
Galnt10(1150, 1261)	Luc7l(178, 355)	Hk1(1822, 1846)	Pak1(484, 676)	Lrrc8c(1144, 118, 1405)
Galnt7(1414, 1603, 262, 550)	Luc7l2(112, 232, 235)	Hk2(1462, 244)	Pam(1783, 1849, 1885)	Lrrfip1(37)
Gan(1240, 1417, 202, 634)	Luc7l3(517)	Hmces(328, 361, 505, 508)	Parg(2302, 832)	Lrwd1(85)
Gapvd1(106, 1609, 1621, 1837, 1951, 1957, 2101, 2263, 2704, 3385, 361)	Luzp1(76)	Hmg20b(742)	Park7(265)	Lsg1(106, 619)
Gars(1354, 1453, 1456, 1459, 1759, 1807, 1867)	Lxn(631)	Hmgcr(61, 730)	Parn(88)	Lsm10(55)
Gart(2440, 28, 568)	Ly75(2251, 2662, 4342, 982, 994)	Hmgn5(1114, 754)	Parp1(2746, 940)	Lsm11(907)
Gas8(112, 1228, 181, 61, 67, 70)	Lypla2(247, 337)	Hmmr(1201, 760)	Pbdc1(556)	Lsm14a(94)
Gatad1(739)	Lzic(451)	Hmox1(28, 82)	Pbrm1(1747, 1753, 1918, 2437)	Lsm2(172)
Gatad2a(1708, 877)	Lztr1(1783, 202, 445)	Hmox2(160, 838)	Pcbp3(220, 235)	Ltbr(145, 433)
Gatad2b(214, 223, 226, 229, 610, 88)	Maco1(1846, 19)	Hnrnph1(211, 277)	Pcdh1(2122, 916, 955)	Ltv1(1207, 964)
Gatc(391)	Mad1l1(1408)	Hnrnph3(64)	Pcdh18(1216, 295, 538)	Luc7l2(97)
Gatd3a(154)	Mad2l2(124, 205)	Hnrnpl(1687, 292)	Pcdh19(3421, 946)	Luzp1(1204)
Gba(112, 1270, 1429, 40, 988, 997)	Maea(1045, 139, 463)	Hnrnpll(1168, 391)	Pcgf2(37)	Ly75(1609, 2251, 3691, 3892)
Gclc(1648, 199, 223)	Maff(76)	Hnrnpm(352, 358)	Pcgf5(211)	Lypla1(349)
Gcsh(238)	Mafk(241, 418, 430)	Hnrnpr(25)	Pck2(1321, 1687, 220, 409, 931)	Lypla2(106)
Gde1(526, 610, 628, 976)	Maged1(106, 721)	Hnrnpul1(1141)	Pcm1(3889, 5452, 700, 73)	Lysmd2(271)
Gdi1(220)	Magoh(160)	Hook3(1009, 1024, 1123, 1132, 1138, 124, 130, 133)	Pctp(262)	Lztr1(1234, 1237, 1429, 445, 619)
Gdnf(109, 118)	Maip1(127)	Hpf1(67, 694, 70, 73)	Pdgfc(946)	Maco1(1102, 1576, 1603, 1816, 19)
Gemin2(313)	Man1a2(1681)	Hprt(403)	Pdgfra(1168, 1387, 163, 1894, 2245, 235)	Mad1l1(1249)
Gemin5(2281, 2302, 2458, 280, 283, 385, 3907, 853)	Man1b1(1216)	Hras(355)	Pdia4(1636, 520)	Mad2l1(298, 478)
Gemin7(316)	Man2a1(1021, 610)	Hs1bp3(142, 43)	Pdia5(136)	Maea(475)
Get4(373, 391, 544)	Man2b1(2164, 2206)	Hs2st1(493)	Pdpk1(1354, 1396, 349)	Mafk(421, 424)
Gfer(229, 514)	Man2b2(1855)	Hsd17b10(271, 37)	Pds5a(1168, 1228, 3106)	Maged1(1696)
Gfm1(1072, 1228, 1960, 199, 2035, 268, 274, 373, 940, 970)	Manbal(145)	Hsd17b12(175, 385, 394, 628)	Pds5b(2650)	Maip1(712)
Gfpt1(1447, 37)	Map1b(1438, 184, 2218, 6094)	Hsd17b4(118, 1393, 178, 1927, 292, 637, 727)	Pdxdc1(1879, 463)	Malsu1(316)
Gga1(109, 208, 214, 322, 664)	Map1s(241, 34)	Hsf2(1342, 1450, 814)	Pdxk(190)	Man1a2(1084)
Gga2(277, 664, 667, 718)	Map2k1(337)	Hsp90b1(148, 157, 160, 82)	Pelp1(271, 538)	Man1b1(127)
Ggct(262)	Map2k7(142)	Hspa14(1393, 202)	Pepd(448)	Man2a1(2716)
Ggnbp2(1849, 670)	Map4k4(220, 295, 3751, 463, 493, 901)	Hspa5(1093, 589)	Pex14(148, 445)	Man2b1(1300)
Ggta1(238, 448, 544, 613, 679)	Map4k5(625)	Hspb8(361)	Pex16(733, 910)	Man2b2(1582, 394)
Ghitm(268, 868)	Map7d1(1363, 22, 2227, 667)	Htra2(1171, 637)	Pex19(52, 58)	Maoa(259, 826)
Gid8(37)	Mapk1(250)	Hyou1(1180, 385, 91)	Pex3(175)	Map1b(2536, 2815, 3577, 391, 6727)
Gins4(160, 163, 166, 172)	Mapk1ip1l(439)	Iah1(445)	Pex5(1588, 1732, 943)	Map1s(1078, 1366, 1684, 2350, 292)
Gipc1(961)	Mapk6(1111, 1606, 1609)	Iars(1327, 1417, 1576, 1954, 2266, 490)	Pfkl(1486)	Map2k1(511)
Gja1(496, 505)	Mapk9(703, 886, 922)	Idh1(184, 271, 439, 442)	Pfkm(1315, 1522)	Map2k3(178, 190)
Gjc1(196, 67, 70)	Mapre1(46)	Idh2(157, 163)	Pgm2(181, 76)	Map4k4(493, 514)
Glb1(106, 1138, 1270, 1819, 442, 445)	Marchf6(1150, 2113, 2125, 2404)	Idh3a(85)	Pgs1(1567)	Map6(703)
Glce(25, 436)	Marchf7(1258, 580, 628, 958)	Idh3g(259, 562)	Phactr4(1432)	Map7d1(2293, 667)
Glg1(1099, 1363, 1366, 1672, 1675, 583, 601, 796)	Mars1(1624, 1636, 2107, 259)	Ier5(136, 34, 37, 40, 43, 751)	Phf10(451, 511)	Mapk14(640)
Glipr2(334)	Mastl(262)	Ifi27(568, 730)	Phf3(2533, 3160, 3325, 3970, 820)	Mapk1ip1l(25)
Glmp(142, 157, 280)	Mat2b(973)	Ifit2(127)	Phf5a(73)	Mapk3(553, 616)
Glod4(334, 742)	Mbd2(460)	Ifngr1(241, 331, 478, 598, 67)	Phf6(1048, 85)	Mapk6(328, 337, 43, 451)
Glrx5(139, 232)	Mbip(175, 304, 313)	Ifrd1(454, 460)	Phip(2194, 2641, 2767, 5284, 5308, 907)	Mapk9(634)
Gls(1045, 1378, 1585, 808, 811)	Mbnl1(40, 844)	Ifrd2(595, 610)	Phldb1(4030, 607)	Mapkapk2(322)
Gltp(415)	Mbnl2(1117, 643)	Ift57(715, 949)	Phldb2(1753, 1798, 1996, 2224, 3277, 3757)	Marchf6(1150, 2158, 2437, 748, 811)
Glud1(1642, 478, 529, 775, 922, 988, 991)	Mcm2(1111, 145, 178, 58)	Igbp1(583)	Phpt1(28, 328)	Marchf7(1645, 1864)
Glyr1(1291, 262, 631)	Mcm3(2344, 865, 97)	Igf1r(1273, 1666, 1756, 1981, 2047, 2479, 2773, 2968, 3202, 3238)	Pias4(1129, 193)	Mars1(1624, 2662)
Gm49336(1198, 1420, 769)	Mcm5(1711, 1849)	Igf2bp1(1054, 64)	Piezo1(3346)	Mastl(1729, 2107, 2116, 484, 766)
Gmds(172)	Mcm6(2446)	Igf2bp2(1723, 1756, 214, 844)	Pik3r1(1105, 1609, 622)	Mavs(76)
Gmfb(31, 37)	Mcts2(238)	Igf2bp3(73, 967)	Pim1(583, 586, 592)	Mbd2(1135, 1138, 757)
Gmnn(538, 61, 67)	Mcu(313, 67, 817)	Igfbp4(502)	Pim3(28, 79)	Mbnl2(205, 262)
Gmps(226, 394, 472, 505, 508, 580, 724, 88, 94)	Mcub(130)	Igfbp7(649)	Pimreg(349)	Mcl1(829)
Gna13(832)	Mdc1(3328, 3406, 3436, 4519, 784)	Ikbip(832)	Pip5k1a(595)	Mcm10(910, 919)
Gnai2(1033, 157)	Mdm2(496, 67)	Il1rl1(286, 70)	Pir(211)	Mcm3(865, 874)
Gnai3(334, 526, 541)	Mea1(271, 277)	Il6st(2077, 295, 595)	Pitrm1(2407)	Mcmbp(775, 82)
Gnb2(1084)	Med1(712)	Ilf2(673)	Pja1(1579, 889)	Mcts2(286, 88)
Gnb4(100, 103, 895)	Med15(1996, 403, 928)	Ilf3(1684, 178, 301)	Pkn2(1129, 1309)	Mcu(925)
Gnl1(325, 328, 337, 763)	Med19(688)	Ilkap(1078, 328)	Pla2g15(58)	Mcur1(802)
Gnl2(1105, 1150, 1204, 1501, 1651, 298, 313, 400, 667, 670, 952)	Med20(187, 349, 475)	Immt(1027, 1090)	Plaa(337)	Mdc1(1024, 1306, 163, 2287, 2344, 31, 4492, 4840)
Gnl3(148, 430, 442, 493, 502, 835)	Med21(235)	Impact(133, 610)	Plec(10942, 11764, 13744, 2734, 3217, 3463, 3466, 3691, 4093, 4288, 4351, 4780, 6943, 7021, 7387, 7846, 9523, 9556)	Mdfic(541)
Gnl3l(1528, 1543, 760, 865)	Med22(214)	Impad1(505, 748, 751)	Plekha1(316)	Mdm2(1021, 19, 265, 742)
Gnptg(232, 268, 274)	Med27(172)	Impdh1(1183, 394, 397, 403)	Plin3(358)	Mdp1(385, 52)
Gns(1222, 304, 307, 310, 313, 316, 586, 733, 871, 877)	Med28(271, 523)	Inf2(2107, 2296, 421, 433)	Plk2(469)	Meaf6(103)
Golim4(1747, 1801, 1804, 193)	Med30(487)	Inhba(451, 634)	Plod2(640, 958)	Med1(1111, 2086, 97)
Golm1(316, 631, 928)	Med6(709, 79)	Inpp1(163)	Plod3(1717)	Med19(19, 292)
Golph3(670)	Med8(403)	Ints10(1339, 172, 655, 769, 982)	Plpbp(412)	Med20(94)
Gopc(1117, 343, 559)	Medag(175, 334, 526)	Ints11(688, 94)	Plrg1(151)	Med28(442)
Gorasp2(1249, 427)	Mef2a(1198, 1207, 973)	Ints12(352)	Pls3(1573)	Med30(487, 490)
Gosr1(256)	Mef2d(331, 376)	Ints3(1765, 2194, 481)	Plxna1(3898, 4771, 622)	Med6(652)
Gosr2(214, 232)	Melk(1345, 1453)	Ints6(565)	Plxnb2(3772, 4147, 4999, 517, 5221)	Med8(403)
Got1(1117, 166, 52, 58)	Memo1(214)	Ints8(1678, 193, 2170, 2221)	Pmf1(106)	Mef2a(967)
Gpaa1(1405, 1666)	Mesd(268)	Ip6k1(28)	Pmm1(103)	Mef2d(157, 22, 259, 31, 91)
Gpalpp1(505, 658)	Metap1(835, 88, 91)	Ipo13(1024, 1189, 1669, 2740)	Pmm2(298, 580)	Metap1d(271, 649)
Gpat3(1099)	Metap1d(712)	Ipo4(1012, 1873, 2479, 2968)	Pmvk(196)	Metap2(1042)
Gpatch11(82)	Metap2(1060)	Ipo5(1972, 2122, 2917)	Pnisr(1246, 1321, 1834, 2140, 253)	Metrnl(667, 790)
Gpatch4(1075)	Mettl16(163, 1666)	Ipo7(1240, 169, 712)	Pnma5(1042)	Mettl1(328, 496)
Gpatch8(1435, 1774, 1882, 301, 355, 358, 361, 3805, 670, 70, 826, 931)	Mettl2(589)	Iqgap1(1231, 1600, 1603, 2437, 3154, 3229, 3304, 3460, 3553, 4183)	Pofut1(229, 73)	Mettl16(424)
Gpc1(763, 946)	Mfap3(88)	Iqgap3(1378, 1486, 1564, 1687, 2023, 2263, 3187, 3565, 4408, 4852, 919)	Pofut2(151, 208)	Mettl5(28)
Gpd2(106, 1174, 226, 355)	Mfge8(1165, 142)	Ireb2(1051, 1105, 1939)	Poglut2(874)	Mfap3(457)
Gpn3(157, 79)	Mfsd1(568, 610, 928)	Irf2(544)	Pola1(445)	Mfn1(1051, 1849)
Gpnmb(1186, 1561, 349)	Mfsd10(544, 91)	Irf2bp2(1003)	Polb(490)	Mfn2(1273, 1399, 1840, 781)
Gpr107(1027, 1579, 262, 388)	Mfsd11(403, 502, 997)	Ist1(211, 559)	Pold1(1498, 1537)	Mfsd10(34, 469, 82)
Gpr108(178, 193, 943)	Mfsd5(1186)	Itch(130, 145, 2461, 2467, 355, 70)	Poldip2(193)	Mfsd5(877)
Gpr89(28)	Mgat1(937)	Itfg1(1144, 1405, 1627, 283)	Poldip3(370)	Mgat2(1012)
Gprc5a(388, 445, 568, 574)	Mgat2(595)	Itfg2(118, 208, 937)	Pole2(247)	Mgrn1(1342, 175, 178, 262, 439)
Gps2(289, 364)	Mgrn1(43, 988)	Itga3(2671, 2677, 388, 418, 694, 763)	Polr1a(3526, 631)	Mgst3(130)
Gpsm2(1069, 1129, 1879, 349, 667)	Mgst3(187)	Itga5(1447, 1570, 463)	Polr1b(1828, 2839)	Mib1(376)
Gpt2(1117, 1165, 1168, 1180, 466, 706, 796)	Mib1(1564, 2827)	Itgav(1210, 1423, 1909, 2308, 2695, 820)	Polr1c(730, 739)	Mical2(1276, 484, 667)
Gpx7(157)	Mical2(1276, 2986, 355, 601, 757)	Itgb1(1012, 1603, 19, 715, 784, 787)	Polr1e(1366, 838)	Micu2(217)
Grb10(1300, 1549, 610)	Micos13(106)	Itgb5(109, 115, 124, 2323)	Polr2a(2239, 2818, 3838, 4510, 511)	Mier1(1009, 832)
Grb14(400, 403)	Micu1(199, 229)	Itgbl1(1177, 127, 361, 736)	Polr2b(1192, 1351, 2752, 43)	Mier3(184, 499)
Grcc10(64, 67)	Micu2(1135, 376)	Itm2b(112, 298)	Polr2i(58)	Mindy3(334, 61, 742)
Grem2(400, 403, 52, 55, 64)	Mier1(886)	Itm2c(52)	Polr2m(277)	Mitd1(202)
Grhpr(424)	Mier3(259)	Itprid2(1930, 1933, 499)	Polr3b(1096, 1492, 3250, 478)	Mki67(2380, 3547, 3667, 3682, 4318, 5167, 5500, 5803, 6628, 7477)
Grina(424, 640, 643, 787)	Mindy3(67)	Itpripl2(1441)	Polr3d(208)	Mkln1(1243, 193, 1963)
Grpel1(346, 379, 592)	Mki67(1546, 178, 1993, 1999, 3046, 469, 4801, 4804, 4849, 7462, 9178)	Ivns1abp(361, 367)	Polr3f(613)	Mlec(313, 649)
Grsf1(754, 997)	Mkln1(772)	Iws1(1009, 1081, 136)	Pom121(1069, 151, 694, 862)	Mlf1(22, 682)
Grwd1(937, 943)	Mlec(649)	Jade1(1093, 1258, 463, 775, 862)	Pon2(1027, 463)	Mlkl(25)
Gsk3a(400, 595, 643, 673)	Mlf1(739)	Jag1(172, 175, 178, 1801, 1804, 2251, 2671, 418, 568)	Pop5(202)	Mllt1(313)
Gsk3b(334, 433, 631, 85)	Mllt1(685)	Jagn1(103, 445, 76)	Por(364)	Mllt3(1276, 1354)
Gsn(2092, 292, 775)	Mllt3(643)	Jak1(109, 1981, 2293, 2677)	Ppa2(493)	Mlst8(211)
Gspt1(1684, 436, 439, 661, 667, 718, 721)	Mlst8(469)	Jdp2(280)	Ppan(145)	Mlx(538)
Gsr(1042, 253)	Mmp14(793, 844)	Jkamp(379)	Ppfibp1(1750, 1801, 319)	Mmachc(400, 625)
Gss(211, 724)	Mmp2(1510, 298)	Jtb(265, 304)	Pphln1(190, 478)	Mmd(616)
Gstm5(28)	Mnat1(223)	Jup(1204)	Ppil4(796)	Mmp11(853)
Gtf2b(79)	Mob1a(313)	Kank2(1327, 2050, 778)	Ppm1a(31, 442)	Mmp14(307, 313, 793)
Gtf2e1(1231, 322, 97)	Mob1b(106)	Kansl3(112, 1126, 1975, 385, 601, 88, 961)	Ppm1l(259, 871)	Mmut(1252, 1687, 1798, 508)
Gtf2e2(70)	Mob2(304)	Kars(1378)	Ppme1(184, 385)	Mnat1(52)
Gtf2f1(307, 34, 37, 55, 58)	Mogs(1069, 2059, 331, 673)	Kat2a(2083, 484, 523)	Ppp1r12a(268, 652)	Mob2(265)
Gtf2f2(646)	Morc3(739)	Kat7(1249, 1816)	Ppp1r15b(442)	Mob3a(382, 586)
Gtf2h1(1534, 427, 85)	Morc4(1426, 1702, 1726)	Kbtbd2(1174, 742)	Ppp1r18(1057, 514, 541, 619, 88, 934)	Mob4(280)
Gtf2h2(130, 208, 277)	Morf4l2(736)	Kcmf1(184, 31, 793)	Ppp1r8(646)	Mogs(1447, 664)
Gtf2h3(220)	Mpdu1(130)	Kcnn4(184, 253)	Ppp1r9b(1501, 2356)	Morc3(1189, 1981, 661, 823, 925)
Gtf2i(1096, 172, 178, 1933, 2929)	Mpdz(5050, 919)	Kctd10(733)	Ppp2ca(202)	Morc4(1696, 2746, 553)
Gtf3c1(1186, 1249, 1258, 2236, 2245, 3154, 3961, 4084, 4222, 4798, 5668, 5782)	Mphosph10(109, 1594)	Kdelr1(295, 307)	Ppp2r1a(340)	Mpdz(1255, 2182, 2185, 3583, 3661, 4489, 634)
Gtf3c5(1246, 1264, 157)	Mphosph8(1942, 436)	Kdelr2(493)	Ppp2r5c(1195)	Mphosph10(103)
Gtf3c6(397)	Mpp6(1585, 367, 520)	Kdm1a(2239)	Ppp3ca(1135)	Mphosph8(1825, 2158, 619, 922, 943)
Gtpbp1(1030, 859)	Mpst(67)	Kdm4a(1411, 2716, 2719)	Ppp3cb(226, 397)	Mpp1(94)
Gtpbp4(1549, 1651, 328, 331, 34, 358, 625, 868, 955)	Mrc2(1027, 2332, 2680, 3106)	Kdm5c(2350, 253, 637)	Ppp3r1(190)	Mpp6(1081)
Gtse1(1129, 388)	Mre11a(1033, 148)	Kdsr(118, 280, 322, 772)	Ppp4c(658)	Mpst(16)
Guk1(325, 370)	Mrpl1(1000)	Khdc4(757, 763)	Ppp4r3a(2041)	Mrc2(1018, 2428, 2677, 862, 895, 979)
Gusb(607, 946)	Mrpl10(778)	Khdrbs1(931)	Ppp4r3b(1345, 169)	Mrpl18(328, 37)
Gyg(169, 199, 316, 325)	Mrpl12(178)	Khsrp(757, 880)	Ppp6r3(1024, 829)	Mrpl2(382)
Gys1(1492, 196, 229, 241, 568)	Mrpl15(562)	Kidins220(2323, 2848, 37, 4756, 91, 931)	Pqbp1(112)	Mrpl3(655)
H1f1(376, 445, 448)	Mrpl17(523)	Kif15(1231, 3568, 3910)	Pqlc3(223)	Mrpl34(91)
H1f3(43, 46, 58, 61, 64, 67)	Mrpl2(304)	Kif18a(109, 52, 55, 64, 817)	Prcc(808)	Mrpl37(46)
H2ac21(283)	Mrpl20(301)	Kif18b(1051, 19, 238, 2434, 31, 52, 565)	Prkaa1(922)	Mrpl38(727)
H4f16(70)	Mrpl3(571, 583, 760)	Kif20b(2482, 2488, 2503, 3529, 3712, 3982, 3997, 49, 5155)	Prkca(1540, 1546)	Mrpl39(949)
Hacd3(517, 67, 700)	Mrpl30(184)	Kif22(136, 1699, 193, 298, 745)	Prkci(1147, 1708)	Mrpl40(262)
Hadh(172)	Mrpl32(283)	Kif23(1123, 1162, 1240, 1243, 136, 1633, 1987, 2617, 2797, 28, 76)	Prkcsh(277)	Mrpl44(508)
Hadha(316, 733, 868)	Mrpl37(1105, 493, 67)	Kif2a(1153, 127, 265)	Prmt3(1048)	Mrpl45(763)
Hagh(163, 571)	Mrpl38(547, 841)	Kif2c(1792)	Prmt7(568)	Mrpl58(601)
Haus2(91)	Mrpl39(202)	Kif3a(1531, 208, 454, 484)	Prnp(43, 46)	Mrpl9(25)
Haus3(1060, 16, 319, 694)	Mrpl40(427)	Kif4(1378, 1906, 2845, 424, 820)	Pros1(1084, 1813)	Mrps18b(346)
Haus4(970)	Mrpl46(343, 373)	Kif5b(2107, 217, 226, 2317, 544, 997)	Prpf3(1798, 313)	Mrps18c(226)
Haus6(1345, 2533, 2716, 2719, 889)	Mrpl47(214, 463)	Kifap3(1042, 1717, 934, 973, 979)	Prpf31(1468)	Mrps22(22)
Haus7(295, 31, 52, 643, 802, 85, 88)	Mrpl58(70)	Kifc3(1285, 1963, 643)	Prpf4b(1063, 2230, 2653, 52)	Mrps27(754)
Haus8(199)	Mrps11(115, 379)	Kin(169)	Prpf6(892)	Mrps28(508)
Hccs(781, 802)	Mrps14(187)	Kirrel(1711, 253, 928, 964, 982)	Prpf8(1531, 1552, 3160, 3808, 4213, 4759, 76)	Mrps31(283, 667)
Hdac2(844)	Mrps18b(280)	Klc2(934)	Prrc2c(6484, 8368)	Msantd4(910)
Hddc2(73, 79, 94)	Mrps2(757)	Klf13(205, 34, 76)	Prss12(739)	Msh2(1051, 1150, 1213, 190, 2254, 2584, 2782, 499)
Hdgfl2(1585, 355, 502, 847)	Mrps22(1027, 412)	Klf2(130, 139)	Prss23(34, 349)	Msh6(1093, 742)
Hdlbp(2407, 2923, 3388, 3400, 388, 442, 82)	Mrps25(172)	Klf3(457)	Psip1(25)	Msi2(163, 550)
Heatr3(1117, 1336, 1678, 1768, 346, 853, 874)	Mrps28(322)	Klf4(37, 736, 739)	Psmc4(712)	Msl3(214)
Hebp1(202)	Mrps31(124)	Klf5(469)	Psmd1(394)	Mta2(115, 1567, 1681, 523, 847)
Hectd1(1438, 1468, 2443, 3718, 382, 4672, 5629, 6436)	Mrps35(631, 865)	Klf6(52)	Psmd13(412)	Mta3(346)
Hells(2107, 559)	Mrps6(298)	Klf7(382, 577)	Psme4(1714, 2032)	Mtarc2(358, 784)
Herc4(112, 118, 130, 157, 223, 2605, 2830, 3025, 475, 871, 898)	Mrps7(280)	Klhdc2(682)	Psmg1(157, 559)	Mtbp(1486)
Herpud1(31, 952)	Mrps9(697)	Klhl11(139)	Ptcd2(523, 634)	Mtch1(418, 430, 664)
Hexa(1087, 193, 298, 301, 304, 307, 310, 691)	Msh6(739)	Klhl20(1528, 49, 661)	Ptcd3(1540)	mt-Cytb(580, 646)
Hexim1(946)	Msl3(457, 628, 922)	Klhl21(1546)	Pter(775, 805)	Mterf3(232)
Hgh1(505, 694, 82)	Mta1(1951, 2128)	Klhl22(169, 172, 211, 283, 622)	Ptges2(229, 298, 487, 637)	Mtmr9(1012, 1339, 760)
Hgsnat(1750, 1918, 370, 604, 610, 799)	Mta2(1486)	Klhl7(1726, 790, 814)	Ptgfrn(1141, 1420, 1849, 946)	Mtpap(1546, 337)
Hibadh(142, 499)	Mtap(637)	Klhl9(115, 118)	Ptgis(1111)	Mtres1(88)
Hibch(1105, 532, 67, 679, 718)	Mtarc2(442, 454)	Kmt5a(268)	Ptgr2(190, 340, 484)	Mtrex(2407, 2971, 697)
Hif1a(1093, 1102, 1651, 307, 313, 466)	Mtdh(166, 367)	Knop1(1255, 238, 349)	Ptgs1(940)	Mtx2(64)
Higd2a(271, 274, 280, 286)	Mterf3(232, 79)	Knstrn(412)	Ptgs2(964)	Mvb12a(757)
Hint2(232, 463)	Mthfd1(2743)	Kntc1(1039, 1273, 1372, 2806, 3505, 4597, 4654, 6385, 6391, 6478)	Ptpa(250, 571)	Mvp(1771, 2185)
Hip1(2236)	Mthfd1l(1474, 1477, 1534, 1660, 2323, 2362, 2680, 286)	Kpna1(160, 397, 949)	Ptpn1(430, 868)	Mxd3(307)
Hip1r(2227, 2323, 2965)	Mthfd2(433, 802, 979)	Kpna3(904)	Ptprn(1177, 1579, 1909, 2350)	Myd88(790)
Hirip3(169, 553, 70)	Mtif3(802)	Kpna4(1603, 415)	Ptrh2(313)	Myg1(1012)
Hjurp(1183, 1195, 1321)	Mtmr9(1591)	Kpna6(1126, 382, 940)	Ptx3(100)	Myh10(1204, 1462, 253, 2974, 2983, 3256, 3997, 4399)
Hk1(328)	mt-Nd1(175)	Kpnb1(2017, 289)	Pum2(2170)	Myo10(2284, 2374, 3256, 3313, 4204, 4336, 4453, 5080, 61)
Hk2(1492, 1627, 1969, 1981, 2536, 625, 637, 67)	Mtpap(1261, 409)	Kri1(352)	Pus1(709)	Myo1b(844)
Hmces(163, 328, 508, 901)	Mtres1(475, 523)	Krit1(1693, 769)	Pwp1(1252)	Myo1c(1264)
Hmg20b(226)	Mvp(280)	Krr1(73)	Pwp2(1504, 1609, 2668, 523)	Myo1d(1372)
Hmgcr(1861, 2044, 2188, 730)	Mybbp1a(1483, 2482, 346, 679)	Kti12(229)	Pwwp3a(1153)	Myo5a(202, 2794, 3169, 4522, 718)
Hmgcs1(472)	Myg1(1012, 145)	Ktn1(1135, 1603, 2194, 2254, 2446, 2842, 337, 346, 3613, 391, 517, 796)	Pxdn(1798, 3088, 3259, 3616, 4192)	Myof(2089, 2182, 2269, 2524, 3907, 5374, 787, 91)
Hmgn5(1114, 1123, 757)	Myh10(1459, 1834, 202, 2371, 2905, 2974, 3256, 3622)	L3hypdh(139)	Pxk(493, 787)	Mzt2(367, 67)
Hmmr(1123, 1630, 1735, 529, 760)	Myh9(1345, 1381, 2335, 3343, 5185, 946)	Lamc1(2374, 3277, 946)	Pycr1(505)	N4bp2l2(1432, 172, 427)
Hmox1(82)	Myo10(1048, 1936, 3280, 4099, 4855, 5170)	Lamp2(436)	Pycr2(436)	Naa10(142, 28)
Hmox2(163)	Myo1b(151, 2296, 2380, 334)	Lancl2(481)	Pycrl(694)	Naa25(1336)
Hnrnpd(379, 625)	Myo1c(1084, 1423, 775)	Lap3(1060, 1240, 1354, 310)	Pygb(1606, 973)	Naa30(1033, 907, 910)
Hnrnpdl(607)	Myo1d(1795)	Laptm4a(157, 655)	Qrich1(1273, 1600, 2038, 235)	Naa38(166, 175)
Hnrnph1(1003, 184, 205, 211, 277)	Myo1e(2260, 2839, 319, 559)	Larp1(1339, 1348)	Qsox1(1444)	Nab2(811)
Hnrnph3(730)	Myo5a(5530)	Larp4b(2053)	Qsox2(1285, 1585)	Nabp1(232, 235)
Hnrnpl(1273, 1282, 1687, 289, 292, 313)	Myof(2686, 3703, 3757, 481, 5491, 5749, 706, 787)	Larp7(1423, 1687, 190, 295)	R3hdm4(520)	Nadk(34, 88)
Hnrnpll(109, 1093, 1171, 1651, 373, 391, 394, 406, 415, 424, 895)	N4bp2l2(76)	Las1l(1435, 1648, 1828, 2050)	Rab11a(121)	Nae1(469)
Hnrnpm(352, 355, 826)	Naa10(172)	Layn(427, 778)	Rab22a(73)	Naglu(463, 55, 796, 913)
Hnrnpr(1141)	Naa15(1474, 1477)	Lbr(1228, 43)	Rab23(643)	Nagpa(832)
Hnrnpul1(1123, 1126, 1147, 1282, 1300, 1714, 301, 349)	Naa25(52, 937)	Ldah(661, 70)	Rab24(430)	Nampt(466, 58)
Homer3(517)	Naa30(688, 910)	Ldlrad3(109, 160, 505)	Rab3gap1(118)	Nat10(1855, 2320)
Hook3(1015, 1138, 1840, 1852, 2005, 517, 958, 964)	Nabp2(136)	Leo1(802)	Rab9(196)	Naxd(1069)
Hoxb9(625)	Nadk(46, 520)	Leprotl1(241, 259)	Rabgap1(1051, 1135, 1837, 295)	Naxe(661)
Hp1bp3(1105, 1261, 202, 676)	Naglu(1000, 199)	Letm1(1573, 445)	Rad18(52)	Nbn(1354, 412, 943)
Hpf1(67, 688, 694, 70)	Nagpa(97)	Lgals3(46)	Rad23a(58)	Nbr1(907)
Hras(346)	Nampt(148, 193)	Lgals8(415)	Rad50(2134, 3463, 3898)	Ncam1(1513)
Hs1bp3(193, 196, 634)	Nap1l4(346)	Lgals9(382)	Rad51(1015, 823)	Ncapd2(1339, 3415, 385, 739, 970)
Hsd17b10(271, 37, 46)	Napa(151, 373, 580)	Lgalsl(424)	Rae1(346, 472)	Ncapg(1186, 460)
Hsd17b12(175, 385, 394, 628)	Nasp(2083)	Lgr4(2431, 2482, 2575)	Raf1(136, 202, 67)	Ncapg2(1465, 2026, 2080, 2965)
Hsd17b4(1333, 1393, 181, 292, 712)	Nat10(2062, 46)	Lias(532)	Rai14(217, 574, 622)	Ncaph(598)
Hsdl1(124, 571, 610)	Naxe(691)	Lig1(1576, 1708, 1777, 2233, 226, 2434)	Ranbp3(442)	Ncbp1(157, 211, 2170)
Hsf2(124, 1450)	Nbl1(85)	Lig3(1837, 1936, 2335, 238, 2962)	Ranbp9(1807, 841)	Nceh1(1207, 565, 748)
Hsp90b1(1312, 151, 157, 631, 76, 79, 82)	Nbn(1078, 2110, 829)	Lima1(1000, 2170, 325, 427, 985)	Rangap1(103)	Nck1(382, 397)
Hspa13(1171, 430, 667, 697)	Nbr1(1498, 2812)	Lin7c(289)	Rap1gds1(1201)	Nckap1(1447, 1804, 2188, 3205, 322, 337, 829, 832)
Hspa14(1009, 124, 1321, 1393, 589)	Ncam1(406, 925)	Lix1l(298, 328, 427, 961)	Raph1(1336, 316)	Ncl(1648)
Hspa4(1408, 2299, 430)	Ncapd2(25, 4168, 847)	Lman2(1030, 211)	Rara(1231)	Ncoa5(577, 601)
Hspa5(1090, 1093, 1216, 1261, 133, 520, 526, 589)	Ncapg(1363)	Lmbrd1(100, 1561, 448)	Rasa3(298, 55)	Ncs1(37)
Hyls1(301, 769)	Ncapg2(1732, 1888, 2968)	Lmf2(1171, 58)	Rassf1(970)	Ncstn(1294, 1381)
Hyou1(1180, 1189, 151, 382, 733)	Ncaph(316)	Lmna(220)	Raver1(1675)	Ndc1(271)
Iah1(148, 151, 664)	Ncaph2(52, 796)	Lmnb1(1594)	Rbbp5(1291)	Ndc80(1486)
Iars(1312, 211, 238, 244, 2638, 280, 2812, 412, 415, 490, 613, 742, 931)	Ncbp1(1288, 1552, 2233)	Lmnb2(1276, 184, 190, 319)	Rbck1(460, 760)	Nde1(409, 82)
Id2(205, 265)	Ncbp3(265)	Lmo4(304, 475)	Rbm14(445)	Ndel1(778)
Idh1(442)	Nceh1(1030, 265, 496, 997)	Lnpep(1381, 1600, 2548, 2587, 2599, 2602, 2953, 328, 361, 598)	Rbm18(220)	Ndrg1(400, 559)
Idh2(157, 562)	Nck1(235)	Lnpk(781)	Rbm19(1003)	Ndufa11(28)
Idh3a(439)	Nckap1(2620, 496)	Lonp1(1015, 1120, 1270, 2209, 394, 397, 805)	Rbm22(259)	Ndufa13(376)
Idh3g(442)	Ncl(1432, 1561, 418, 679)	Lonp2(1033, 1915, 238, 2452)	Rbm25(2125, 2434, 445, 532)	Ndufa2(118)
Ier5(136, 34, 37, 40, 43)	Ncln(1483, 355)	Loxl3(1864, 187, 2089, 454)	Rbm28(544, 631)	Ndufa3(25)
Ifit2(346, 532, 694, 769, 85, 874, 892)	Ncoa5(253)	Lpar1(511)	Rbm39(22)	Ndufa7(28)
Ifngr1(478, 481)	Ncstn(220, 895)	Lpcat1(1276, 352, 706)	Rbm42(1138)	Ndufa8(19)
Ifrd1(1066, 1132, 349, 454, 460)	Ndc1(1582)	Lpgat1(1120)	Rbm48(454)	Ndufaf4(331, 337)
Ifrd2(1018)	Ndc80(259)	Lpp(1279, 154)	Rbm5(157, 1915, 2437)	Ndufb7(337)
Ift57(1054, 1171)	Ndel1(205)	Lrp1(11383, 11707, 1369, 2098, 2158, 2878, 3475, 3478, 4537, 4552, 4864, 5020, 5134, 5512, 5989, 7660, 8830, 9184, 9190, 9214, 9289, 9292, 9469)	Rcc1(616, 859)	Ndufb9(304)
Ift74(181, 202, 571)	Ndfip2(316)	Lrp10(454, 838)	Rcor1(772)	Ndufs2(238)
Igbp1(295, 457, 487, 613)	Ndrg1(655)	Lrp12(2116)	Rdh11(214)	Ndufs7(220)
Igf1r(1369, 1666, 1756, 2476, 2626, 274, 3067, 3109, 3592)	Ndufa11(220)	Lrpap1(577)	Rer1(400, 73)	Ndufv2(616)
Igf2bp1(1366, 1369, 1612, 1615, 370, 64, 832)	Ndufa9(151)	Lrpprc(1780, 1930, 2317, 2581, 289, 292, 328, 3409, 475, 478, 859)	Rest(2254, 2785, 559)	Necap1(25, 337)
Igf2bp2(133, 1654, 1723, 214, 607)	Ndufaf2(247)	Lrrc20(445)	Retreg1(949, 958)	Necap2(157, 325)
Igf2bp3(370)	Ndufaf4(94)	Lrrc40(1141, 1144, 1147, 1150, 1594, 172, 175)	Rfc1(418)	Nek6(241)
Igfbp4(154, 502)	Ndufb8(547)	Lrrc41(1735, 493)	Rfc2(304)	Nek7(214)
Igfbp7(646)	Ndufb9(106)	Lrrc42(82, 91)	Rfc4(241)	Nek9(1108, 16, 2185, 244, 286, 37, 370, 385, 523)
Igsf8(1231)	Ndufs1(1375, 1681)	Lrrc47(1078)	Rhbdf1(2479)	Nelfa(223, 244)
Ikbip(544, 550)	Ndufs4(160)	Lrrc58(1063, 733)	Rheb(418)	Nelfb(613)
Ikbkg(1216, 1276, 568, 589, 880)	Necap1(286, 481)	Lrrc59(103, 322, 94)	Rhog(478)	Nelfcd(1753)
Il1rl1(286, 391, 457, 70)	Nek6(889)	Lrrc8c(118, 2356, 2359, 421)	Rhoq(259)	Nemf(1069, 1894, 637)
Il6st(1705, 2077, 2314, 2506, 2533)	Nek9(1003, 208, 2194)	Lrrfip1(1015, 1018, 1261, 1708, 946)	Ric8a(43, 577)	Nemp1(1102)
Ilf3(1426, 1573, 1624, 1630, 1636, 178, 292, 328, 574)	Nelfa(1027, 1033, 1084, 25)	Lrwd1(1753, 1876, 985)	Rida(253)	Neo1(3460, 3625, 3724)
Ilk(55, 895)	Nelfb(1237)	Lsg1(1132, 130, 775)	Riok2(169)	Nepro(1096, 280, 727)
Ilkap(826, 868)	Nelfcd(316, 94)	Lsm1(202)	Ripk1(250, 418, 565)	Nfe2l1(607, 61)
Immt(1027, 1093, 1489, 349, 649)	Nelfe(856, 865)	Lsm11(793, 808)	Ripk3(55, 847)	Nfe2l2(988)
Imp4(388)	Nemf(2989)	Lsm14a(415, 418, 490)	Rit1(415)	Nfkbia(601, 604)
Impa1(532, 586)	Nenf(331)	Lsm14b(733)	Rlim(796)	Nfu1(667, 670)
Impad1(259, 748)	Neo1(1024, 1768, 2482, 2758, 2764, 2923, 3484, 3682, 4315)	Lsm8(226)	Rnaseh2b(799)	Nfx1(2131)
Impdh1(1516, 397)	Nepro(1084, 1240)	Lta4h(499, 97)	Rnd1(133)	Nfyb(19, 70)
Inf2(1090, 421, 433, 550)	Nfe2l1(136, 208)	Ltbr(1054, 241, 433, 448, 487)	Rnf126(463)	Ngdn(229, 52, 907)
Ing5(133, 172, 514, 703)	Nfib(1066, 214, 346)	LTO1(88)	Rnf13(370)	Ngf(214)
Inhba(457, 634, 640)	Nfkbia(220)	Ltv1(1003, 1189, 142)	Rnf2(334, 661)	Ngrn(199, 643)
Inpp1(1060, 733)	Nfs1(61, 787, 955)	Luc7l(367)	Rnf20(1609, 220, 997)	Nhlrc3(529, 622)
Ints10(577, 634)	Ngdn(583)	Luc7l3(574)	Rnf25(49)	Nid1(1480, 2938, 2950, 2959, 2986)
Ints11(103, 1693, 337, 688, 94)	Ngf(565, 697)	Luzp1(1057, 1336, 2632, 814)	Rnf34(688, 694)	Nifk(481, 604)
Ints3(2773, 37)	Nhlrc3(373, 994)	Ly6a(340)	Rnf6(139, 1801)	Nipal1(184, 670)
Ints6(1537, 2413, 916)	Nhp2(166, 169)	Ly75(2902, 3901, 4165, 421, 4342, 4849, 4876, 736, 829)	Rnf8(1141, 442)	Nipsnap1(250, 307, 31, 433)
Ints8(193, 208, 658)	Nid1(1480, 2941)	Lypla2(394, 82, 85)	Rnft1(415, 892, 967)	Nisch(1135, 4054, 4405, 478)
Ip6k1(250, 28)	Nif3l1(346, 391, 436)	Lyrm4(100, 106, 115)	Rnmt(163, 370)	Nit2(340)
Ipo13(1015, 1537, 1597, 1636, 1645, 1657, 1723, 1960, 1969)	Ninj1(388)	Lysmd2(556)	Ro60(808)	Nln(1276, 82)
Ipo4(1012, 1015, 1021, 181, 184, 187, 2152, 2305, 262, 3055, 3058, 3070, 628, 841)	Nip7(370)	Lzic(400, 76)	Rock1(1633)	Nmd3(214, 571)
Ipo5(1069, 1642, 1882, 1885, 1972, 2122, 424, 679, 724, 79)	Nipal1(1093)	Lztr1(1381, 1750, 1876, 211, 2404, 244, 970, 991, 994)	Rpap3(1075, 193, 202, 688, 697, 838)	Nmnat2(382)
Ipo7(172, 1723, 1792, 1921, 1945, 2488, 712)	Nipsnap1(49)	M6pr(319, 610)	Rpf2(157)	Nmt1(1360, 928)
Ipo9(1204, 1525, 1528, 1651, 241, 2593, 328)	Nisch(220, 874)	Maco1(1978, 334)	Rpp25l(67)	Noa1(772)
Iqgap1(1363, 1456, 1600, 1603, 2290, 2437, 3229, 3235, 3304, 3460, 3619, 3847, 4117, 4186, 4189, 529, 754)	Nit2(199, 742)	Macroh2a1(154, 823)	Rpp38(328)	Nob1(31)
Iqgap3(1027, 1687, 1933, 2023, 244, 3076, 3565, 4393, 4825, 4858)	Nkiras2(202)	Mad1l1(1024, 1108, 1345, 508, 541, 544, 604)	Rps6kb1(1087, 1564)	Noc3l(277, 295, 424, 619)
Irak1bp1(352, 595)	Nln(1666, 181, 343, 82)	Mad2l1(259)	Rras(502)	Noc4l(1465)
Ireb2(1333, 382, 652, 838)	Nmt1(346, 715)	Mad2l1bp(658)	Rrbp1(3445, 3958)	Noct(514)
Irf2(517, 721)	Nmt2(421)	Maea(1135, 1141, 163)	Rrp36(139, 646)	Nol10(1876, 1957)
Irf2bp2(1522, 541, 862, 997)	Nob1(337)	Maf1(64)	Rsf1(2968, 3688, 895)	Nol11(112, 226, 436)
Irx2(1393, 820)	Noc3l(1282, 16, 295)	Maff(46)	Rtca(1021)	Nol6(16, 1639, 3043)
Isoc2a(127)	Noc4l(1465)	Mafk(37, 421, 454)	Rtcb(28)	Nol9(1804, 1891, 736, 901)
Ist1(367, 595)	Nol10(1315)	Magoh(139)	Rtf1(160, 217)	Nom1(1336, 1507, 1918, 292, 55, 79, 868)
Isy1(313)	Nol11(1321, 331, 349)	Mak16(22, 427)	Rufy2(940)	Nomo1(1051, 1780, 1999, 922)
Itch(1261, 136, 145, 2095, 997)	Nol6(1639, 49)	Man1b1(1531, 268, 856)	Rwdd4a(103, 310)	Nop2(955, 979)
Itfg1(1144, 1627, 313, 919)	Nol7(445, 550, 700)	Man2a1(2029, 2068, 2077, 73)	Saal1(127)	Nop9(1753, 1756)
Itfg2(1249, 1291, 208, 760)	Nol9(1444, 1834)	Man2b1(2593)	Samhd1(196)	Notch2(1810, 1951, 2053, 2314, 2527, 3508, 4807, 5809)
Itga3(1726, 1831, 2680, 2710)	Nom1(688, 892)	Man2b2(2026, 2218)	Sap30bp(46)	Npdc1(688)
Itga5(1027, 1444, 2350, 2839, 892, 964)	Nomo1(1063, 2371, 2848)	Maoa(259, 67, 910)	Sart3(1492, 2458)	Npepps(1912, 2041)
Itgav(1210, 1366, 1417, 1420, 1423, 1981, 2062, 2128, 2293, 2296, 2302, 2308, 2422, 2782, 601, 751, 820, 934, 937)	Nop14(451)	Map1b(145, 172, 1864, 250, 2740, 3163, 334, 337, 3577, 4144, 730)	Sass6(1561, 559)	Nploc4(649, 793)
Itgb1(1009, 1012, 1015, 1372, 1375, 1600, 1603, 2152, 2155, 2377, 712, 778, 781, 784, 787)	Nop16(112, 139)	Map1s(292)	Sat1(85)	Nppb(124)
Itgb5(67, 790)	Nop2(1576, 286)	Map2k1(511)	Sbno1(1582, 3757, 469)	Nr1d1(538)
Itgbl1(1177, 967)	Nop53(1144, 178, 823)	Map2k2(754)	Sc5d(151)	Nr2f2(997)
Itm2b(298, 301)	Nop58(1372)	Map2k7(1132)	Scaf11(2290, 310)	Nradd(349)
Itprid2(2254, 2266, 2836, 3193, 3646, 505)	Nop9(1150, 1738, 1903)	Map4k4(172, 3658)	Scamp1(496)	Nras(412)
Itpripl2(1060, 1231, 727)	Notch2(1615, 2389, 5092, 5371, 5497, 6703)	Map4k5(364)	Scamp2(805, 817)	Nrbp1(157, 163)
Ivd(337, 421, 529)	Npepps(190)	Mapk1(157, 58)	Scarb1(124, 1438, 388, 868)	Nrd1(1624, 385)
Ivns1abp(115, 1357, 1585, 1675)	Nploc4(1045, 31)	Mapk1ip1l(601)	Scarb2(703)	Nrf1(172, 361, 472, 583)
Iws1(1285, 1522, 340)	Nqo1(259)	Mapk3(586)	Sccpdh(418)	Nrp1(1726, 2719)
Jade1(1087, 523, 631)	Nqo2(178)	Mapk6(1171, 1186, 1507, 187, 247, 328, 337, 451, 772)	Scfd1(1045, 1171, 148)	Nrp2(2701, 820)
Jag1(139, 172, 175, 178, 1801, 2671, 3538, 418, 634)	Nr1d1(1486, 55)	Mapk8(187, 622)	Scnm1(325)	Nsd2(1216, 3031, 322, 3523, 94)
Jagn1(445)	Nrbp1(913)	Mapk9(76)	Sco1(55)	Nsf(2140)
Jak1(1147, 1150, 1300, 1438, 2083, 2287, 2293, 2317, 2569, 2668)	Nrd1(1333, 208, 2356, 3643)	Mapkapk2(520)	Sdad1(1249, 559)	Nsmce1(349)
Jdp2(217, 280)	Nrp1(2467)	Mapre1(265, 31)	Sdc3(388)	Nsmce3(241)
Jkamp(310)	Nrp2(2371, 2623, 334)	Mapre2(790)	Sde2(169)	Nsmce4a(1099)
Jmjd6(169)	Nsd2(1021, 580)	Marchf6(1150, 1348, 1687, 2134, 2158, 256, 2569, 748, 829)	Sdf4(862)	Nsun2(307)
Jun(400)	Nsf(1393, 337)	Marchf7(1258, 1471, 1750, 1753, 1816, 766)	Sdha(364)	Nt5c(553)
Jup(1204)	Nsl1(55)	Mars1(16, 2107, 2572, 2605, 2662, 724)	Sec14l1(1420, 148, 1633, 787)	Nt5c3(796)
Kansl3(1210, 232, 310, 385, 511, 88)	Nsmce1(397, 589)	Marveld1(493)	Sec23ip(1810, 952)	Nt5c3b(211)
Kars(1012, 1015, 340)	Nsmce3(253)	Mastl(199, 2104, 2107, 2173)	Sec24b(2209, 2479, 3559, 3685)	Nub1(1108, 1819, 259)
Kat2a(523, 841, 970)	Nsmce4a(607)	Mat2b(307)	Sec24d(2812)	Nubp1(685)
Kat7(1669, 676)	Nsrp1(1075)	Mavs(76)	Sec31a(1705, 1828)	Nubp2(394)
Kbtbd2(1174, 1195, 742)	Nsun2(1180, 1750, 2059, 835, 910)	Mbd2(1042, 1111)	Sec63(985)	Nucb2(535)
Kcmf1(184, 466)	Nt5c3(805)	Mbd3(439)	Sel1l(1240, 2035, 2206, 505, 619)	Nucks1(37)
Kctd10(733)	Nt5c3b(49)	Mbnl2(661)	Selenom(241, 88)	Nudcd1(1015, 121, 238, 946)
Kctd20(544, 787, 793)	Nub1(262, 268, 298, 934)	Mcl1(31, 838)	Selenon(289)	Nudcd2(280)
Kctd5(484)	Nubp2(124)	Mcm10(283, 502, 559, 697)	Selenos(169)	Nudcd3(355)
Kctd9(58, 76)	Nucb2(1231, 685, 919)	Mcm3(115, 1153, 427)	Sema3a(97)	Nudt1(190)
Kdelr1(301)	Nudcd1(835)	Mcm4(775, 781)	Sema3c(112, 2026, 871)	Nudt16l1(232)
Kdm1a(1114, 1276, 1312, 1342, 1591)	Nudt16l1(181)	Mcm5(493)	Sephs1(1123, 130)	Nudt9(946)
Kdm4a(1342, 1411, 1414, 2047, 2719, 286, 3061, 3067, 3136)	Nufip1(1138, 1261)	Mcm6(1522, 199, 262)	Septin10(502)	Nuf2(172)
Kdsr(190, 640, 772, 889)	Nufip2(802)	Mcmbp(292, 73, 736)	Septin8(352, 361)	Nufip2(1765)
Keap1(1324, 1747, 502)	Numa1(1339, 3205, 3301, 3997, 4174, 5437)	Mcu(229, 412, 865)	Serpinb9b(658)	Numa1(133, 1804, 2011, 4381, 4390, 4861, 5122, 5125, 6133, 646, 703, 946)
Khdc4(445, 520, 763)	Nup107(1939, 2101, 334, 856)	Mdc1(106, 1816, 2536, 2710, 3547, 4069, 4252, 595)	Sesn2(1231, 274, 607)	Numbl(103, 451)
Khdrbs1(292)	Nup133(1954, 2515, 3283, 364)	Mdp1(202)	Setd7(34)	Nup107(1576)
Khsrp(1018)	Nup153(3862)	Med1(127, 1501, 3148, 379, 766)	Sf3a1(73)	Nup133(1708, 2515)
Kidins220(1702, 2653, 295, 361, 37, 4756, 4762, 862)	Nup155(106, 3697)	Med11(352)	Sf3a2(136, 403)	Nup153(1621, 2335, 265, 289, 997)
Kif15(100, 1021, 2242, 2404, 2524, 277, 2773, 4078, 553)	Nup160(1522, 1810, 2077, 823)	Med19(22)	Sf3b1(1465, 2551, 3349, 3526)	Nup155(3439, 442)
Kif18a(103, 109, 112, 2581, 271, 511, 52, 55, 58, 61, 64, 817)	Nup188(2350, 2353, 2539, 2752, 4057, 4711, 643)	Med20(172, 610)	Sf3b3(37)	Nup160(151, 1666, 2134, 52)
Kif18b(109, 118, 559, 565)	Nup205(172, 289, 3136, 322, 3253, 406, 409)	Med21(331)	Sgcb(421)	Nup188(3298, 34, 3403, 5239, 529, 922)
Kif20b(1171, 2056, 2236, 2239, 2488, 2500, 2665, 3535, 3544, 3556, 3958, 4669, 4918)	Nup50(1264, 658)	Med27(94, 97)	Sgf29(109)	Nup205(2986, 4636, 5893, 5950, 829)
Kif22(1699, 187, 190, 304)	Nup85(1090, 1657, 562)	Med28(346)	Sgo2a(2881, 79)	Nup37(61)
Kif23(1123, 1162, 1240, 1243, 136, 283, 34, 481, 502, 514, 820, 964)	Nup88(1849, 2071)	Med6(160)	Sgpl1(124, 127, 268, 49)	Nup62(1441, 1453)
Kif2a(1153, 121, 130, 340)	Nup93(304, 730)	Med7(478)	Sh3glb2(289)	Nup85(1048)
Kif2c(121, 1792, 259, 346, 481, 589, 781, 964, 988)	Nup98(1057, 4981, 4996)	Med8(139, 751)	Sharpin(136, 877)	Nup88(1762, 2158, 388)
Kif3a(112, 304)	Nxf3(784)	Medag(835)	Shcbp1(163, 727)	Nup93(1918)
Kif4(1081, 1339, 2266, 2776, 28, 2857, 2860, 3052, 3139, 325, 541, 727, 820)	Nxn(823)	Mef2a(679)	Sirt2(508)	Nup98(2347, 3802, 5050, 625, 709)
Kif5b(1000, 1471, 1501, 220, 2227, 223, 712, 715)	Oat(1018, 481)	Mef2d(40)	Sirt6(454)	Nusap1(1171)
Kifap3(1042, 1645, 1717, 385, 412, 742, 934)	Odf2(1159, 2098, 2251, 64)	Melk(175)	Slc12a4(1051, 1690, 202, 2038, 2116)	Nvl(1129, 1915, 2455, 340)
Kifbp(1777, 1783)	Ogdh(3010, 742)	Mesd(40)	Slc16a1(1111)	Nxf3(1138)
Kifc3(1237, 757)	Ogfod3(379)	Metap1(871, 949)	Slc19a1(598)	Nxn(679)
Kirrel(1036, 1147, 1150, 139, 2266, 253, 322, 928, 964)	Ogfr(919)	Metap1d(892)	Slc19a2(229)	Oaf(301)
Klf10(202, 205)	Ogt(1480, 2002, 2389, 3121)	Metrnl(784)	Slc1a4(1066, 529)	Oat(1015)
Klf13(190, 193, 205, 76)	Oip5(334)	Mettl1(319, 328, 553)	Slc1a5(949)	Ociad1(25)
Klf2(136, 139, 310)	Opa1(259, 457)	Mettl14(343)	Slc25a1(190, 427)	Odf2(1159, 2014)
Klf3(457, 499, 811)	Optn(1516, 1717, 451, 91)	Mettl16(1195, 1660, 502)	Slc25a11(676)	Odr4(199, 301, 493)
Klf4(1093, 736, 742, 745)	Orc2(730)	Mettl2(589, 643)	Slc25a12(37)	Ogdh(2575, 2752)
Klf5(307, 469)	Orc6(565)	Mettl21a(283, 436)	Slc25a22(562, 85)	Ogfod1(100)
Klf6(154, 436, 52)	Ormdl2(394)	Mettl5(292)	Slc25a40(976)	Ogfod3(430)
Klf7(577, 586, 589, 652)	Osbpl2(574)	Mfap3(178, 193, 457, 946)	Slc27a1(1390, 310)	Ogfr(1030, 1819, 1831, 211, 217, 625)
Klhdc2(361, 682)	Otud4(1387, 988)	Mfn1(1183, 202)	Slc30a7(592)	Ogt(1150, 2416, 2425)
Klhl11(1051, 1237, 127, 961)	Otulin(1012)	Mfn2(1342, 1399, 2170)	Slc35f6(139)	Opa1(1225, 2419, 2665)
Klhl20(1063, 409, 49, 661, 913)	Oxa1l(505, 889)	Mfsd1(211, 361, 814)	Slc38a1(667)	Optn(1552, 343, 445, 529)
Klhl21(913)	Oxr1(1090, 2587)	Mfsd10(1255, 217, 271, 364, 373, 544, 709, 91)	Slc38a10(175, 2509, 2590)	Orai1(781)
Klhl22(1255, 235, 469)	P3h1(133, 271)	Mfsd11(1228, 628, 643)	Slc38a4(808)	Orc4(151)
Klhl7(1393, 1462, 1726, 469, 625, 790)	P3h4(493)	Mfsd5(1156, 145, 760, 901)	Slc39a13(1000)	Osbpl2(100, 1249, 760)
Klhl9(109, 1624, 943)	P4ha1(1036, 223)	Mgat1(493)	Slc39a14(181, 778, 970)	Osbpl3(2107, 295, 298)
Kmt5a(268, 358)	P4ha2(907)	Mgrn1(40, 733)	Slc39a6(1300)	Osbpl9(1177)
Knstrn(619)	P4hb(268, 496)	Mib1(1954, 673, 787)	Slc3a2(1123)	Ostc(376)
Kntc1(1192, 1324, 2869, 3433, 3619, 4597, 5014, 967, 970)	Pa2g4(52)	Mical2(1276, 346, 484, 559, 601)	Slc41a2(928, 970)	Otub1(451)
Kpna1(391, 574, 949, 976)	Pacsin2(1144, 1165, 163)	Micos13(79)	Slc44a1(1249)	Otud4(985)
Kpna4(1207, 1600, 1603, 406, 412, 415)	Pacsin3(583)	Micu1(1246, 199)	Slc44a2(736, 799)	Oxa1l(31, 874)
Kpna6(385, 511, 901, 973)	Paf1(1249)	Micu2(1207)	Slc4a1ap(40)	Oxr1(1204, 2275, 2440, 433, 580)
Kpnb1(1105, 1666, 1825, 1828, 2017, 2245, 283, 289, 712)	Pafah1b2(412, 679)	Mien1(82)	Slc5a3(1159, 1975)	Oxsr1(1537, 157, 343)
Krcc1(349, 532)	Pafah1b3(157)	Mier1(1327, 1345, 724, 859, 994)	Slc6a9(616, 862, 916)	P2rx4(1027, 334)
Kri1(1489, 361, 367, 388)	Paics(166, 190)	Mier3(184, 490, 499)	Slc7a1(1690, 229, 604)	P3h1(1405, 574)
Krit1(1126, 190, 280, 55, 838, 841)	Paip1(190)	Mindy3(109, 1216, 937)	Slc7a5(550)	P3h3(1195, 1615)
Krr1(1096, 259, 271, 301, 550)	Pak1(844)	Mis12(556)	Slc7a6(1372)	P4ha2(1543, 19, 28, 292, 91)
Krt14(823)	Pak2(1558, 334)	Mki67(223, 2362, 265, 2824, 3358, 3685, 4567, 4786, 5011, 5284, 571, 5803, 5857, 6628, 6880, 7450, 7453, 7702, 8095, 8119, 8425, 9148, 994)	Slc7a6os(175, 841)	Pa2g4(1036)
Krtcap2(190, 193)	Pam(1720, 2503)	Mkln1(1096, 454, 844)	Slco2a1(331, 541)	Pacc1(439)
Kti12(103, 232, 508, 94)	Papola(1456, 1897)	Mlec(454)	Sltm(2809, 487)	Pacsin3(811)
Ktn1(1132, 1135, 1516, 2194, 2254, 2536, 2785, 2842, 3187, 337, 3613, 391, 790, 955)	Papss1(1228, 568)	Mlkl(1171)	Slu7(862)	Pafah1b3(106)
Lactb2(109)	Parg(805, 826)	Mllt3(1300)	Smad5(151)	Pak1(1192)
Lamc1(2212, 3022, 3274, 4540)	Park7(343, 529)	Mlx(820)	Smap2(334)	Pak2(1195, 847)
Lamp1(1054, 1099, 493, 496)	Parl(574, 577)	Mmachc(544)	Smarca4(1240, 3994)	Palm(985)
Lamp2(334)	Parn(1228)	Mmadhc(565)	Smarcc2(1792, 1840, 2059, 310, 46, 97)	Pam(2371, 265)
Lamtor4(262)	Parp1(2389, 2830)	Mmgt1(142)	Smarcd1(994)	Pank2(412, 430, 517, 868)
Lancl1(499, 574, 643)	Parpbp(748)	Mmgt2(193)	Smarcd2(1216)	Pank3(400, 409)
Lancl2(403)	Parva(463)	Mmp11(1192, 382)	Smc1a(2950)	Papola(103, 226, 301, 739, 895)
Lap3(1354)	Parvb(247)	Mmp14(1015, 1639, 814)	Smc2(190, 2398, 3316, 478)	Papss1(1123, 1306, 409, 820)
Larp1(1102, 1336, 1339, 1342, 1348, 2506, 2512, 3061, 424, 445)	Pbdc1(139)	Mmut(1090, 1312, 1345, 1684, 466, 493)	Smc3(1465, 2605, 502)	Parg(1384)
Larp4b(1354, 1927, 28, 634)	Pbrm1(1303, 1732, 181, 229, 5086, 694)	Mob2(697)	Smc5(2512)	Parl(553)
Larp7(1066, 283)	Pcbd2(337, 400)	Mob4(217)	Smc6(1576, 769)	Parn(1228, 1723, 412, 508, 784)
Las1l(1225, 1252, 1648, 1846, 1993, 487)	Pcdh1(1636, 1804, 694)	Mogs(1006, 562)	Smchd1(3532, 5605)	Parp1(2416)
Layn(427)	Pcdh18(1048, 1264, 259)	Morc3(1198, 1777)	Smg8(1063, 1879)	Pbdc1(481)
Lbr(1237, 1648, 43, 430, 877)	Pcdh19(2053, 2269, 2518, 79)	Morc4(211)	Smim14(136)	Pbrm1(1303, 1900, 1942, 2533, 3712, 3748)
Lclat1(1033, 664)	Pcdhgc3(133, 856, 982)	Morf4l2(481)	Smtn(259, 304)	Pcbd2(118, 193, 340)
Ldah(25, 70)	Pcgf2(229, 277)	Mpdu1(88)	Smu1(259, 364)	Pcbp2(19)
Leo1(1138, 688, 859)	Pck2(1333, 397, 802)	Mpdz(2176, 2182, 4522, 466, 4744, 5860, 6124, 82, 865, 994)	Smurf1(1174, 1327)	Pcbp3(268)
Leprotl1(238, 241, 331)	Pcm1(2638, 6052)	Mphosph10(1630, 301)	Smyd2(106)	Pcdh1(1963, 2035, 2290)
Letm1(1837, 445)	Pcolce(220)	Mphosph8(190, 244, 922, 988)	Snap47(127)	Pcdh19(1186, 1669, 1741, 2059, 2485, 316, 361, 868)
Lgals3(685)	Pcyox1(1258)	Mpi(1030)	Snapc3(259)	Pcdhgc3(1141, 157)
Lgals9(316, 841)	Pcyt1a(1090, 610)	Mpp1(1168, 1171, 1330, 802)	Snrnp200(1207, 1474, 1600, 2143, 3301)	Pcgf2(133)
Lgalsl(184, 424)	Pdcd2(547)	Mpp6(1177)	Sntb2(691)	Pcgf5(427)
Lgmn(64, 67, 715, 718, 907)	Pde6h(163)	Mpv17(202)	Snx1(40)	Pck2(1321)
Lgr4(2461)	Pdgfa(136)	Mpzl1(535)	Snx10(583)	Pcm1(1351, 5116, 82)
Lhfp(460)	Pdgfc(61)	Mrc2(1132, 1885, 2062, 3001, 3979)	Snx17(607)	Pcolce(370)
Lhfpl2(67)	Pdgfra(1513, 235)	Mre11a(37, 502, 97)	Snx18(1591, 844)	Pcyox1(130)
Lias(526, 532, 808)	Pdha1(355, 553)	Mrpl19(484, 538)	Snx27(307)	Pcyt1a(274, 625)
Lig1(1576, 1699, 1708, 2230, 235, 241)	Pdhx(1171)	Mrpl22(160)	Snx4(235)	Pdcd2(829)
Lig3(1837, 1975, 2962, 298)	Pdia4(124, 1552, 352, 469, 514)	Mrpl3(766)	Snx7(388, 508, 907, 988)	Pdcd6ip(289)
Lima1(1003, 1042, 1945, 2170, 577, 580)	Pdia5(109)	Mrpl37(814)	Snx9(883, 997)	Pdcl(295)
Lin7c(286, 292)	Pdk3(685)	Mrpl38(295)	Socs3(514)	Pdcl3(235)
Lman2(1015, 361, 553, 988)	Pdpk1(1396, 31)	Mrpl39(193, 202, 493, 508)	Socs5(196, 802)	Pdgfa(184)
Lmbrd1(1543, 448)	Pds5a(2938, 643, 646)	Mrpl40(172, 85)	Son(1942, 5773, 6169, 6613, 7039, 7051, 7186)	Pdgfra(223, 2794, 3205)
Lmf1(1069, 1111, 1159)	Pds5b(3148, 3343, 34, 3472, 352)	Mrpl44(712)	Sp3(1627, 2128)	Pdia4(1432)
Lmf2(310, 322, 529, 58)	Pdss1(16, 355, 514)	Mrpl45(103, 724)	Spag5(1951, 2119, 2176, 2656, 2938)	Pdia5(109, 1351, 757)
Lmna(1489)	Pdxdc1(1246, 142)	Mrpl47(544)	Spag9(1930, 1960, 2833, 3802)	Pdlim5(1663, 19)
Lmnb1(1594)	Pdxk(907)	Mrpl55(256)	Spats2(1120, 1348)	Pds5a(3667)
Lmnb2(1276, 1558, 190, 616)	Pef1(718)	Mrps15(409)	Spc25(322)	Pds5b(2041, 2422, 70)
Lnpep(1600, 1603, 2077, 2548, 2839, 2953, 2956, 2959, 3058, 331, 361)	Pelp1(1294, 238, 283)	Mrps18b(43, 73)	Spdl1(568)	Pdss1(1042)
Lnpk(127, 226, 229, 232, 235, 55, 766, 781)	Pepd(79)	Mrps2(121, 565)	Specc1(499, 718)	Pdxdc1(1867, 25, 748)
Lonp1(1120, 1174, 1282, 394, 601, 790, 796, 865)	Pes1(340)	Mrps22(193, 22)	Specc1l(1618)	Pdxk(754)
Lonp2(337, 484)	Pet117(196)	Mrps26(130)	Spin1(121)	Pdzd11(34)
Loxl1(1219)	Pex14(28)	Mrps31(1090)	Sptbn1(1147, 1156, 4042, 5500, 5728, 5992, 862)	Pecr(352)
Loxl3(1474, 484, 988)	Pex16(445)	Mrps7(70)	Sptlc1(166)	Pef1(718)
Lpar1(265, 502, 511, 523, 814, 871)	Pfas(1501, 1654)	Mrps9(1069, 1072, 172, 511, 838, 841, 853)	Sptlc2(1030)	Pelo(679)
Lpcat1(286, 706, 826)	Pfkl(484)	Msantd3(529)	Sqle(313)	Pelp1(2365, 2671, 271, 319)
Lpgat1(802, 931)	Pfkm(574)	Msantd4(178, 205)	Sqor(1228)	Pepd(1165, 562)
Lpl(241, 334, 337, 343, 535)	Pgm2(1132, 1258)	Msh2(1105, 2773)	Srbd1(316, 910, 97)	Pex14(820)
Lpp(151, 154, 1678, 1786)	Pgpep1(118, 355, 85, 88)	Msh6(1093, 3610, 3634)	Srebf1(1126, 1471, 2404, 2482, 2761, 2809)	Pex3(256)
Lrp1(10420, 10465, 11170, 11707, 13087, 1360, 1366, 1861, 2098, 2215, 2989, 3481, 3748, 3997, 436, 4537, 4546, 4549, 4552, 4687, 4855, 4858, 4894, 5008, 5131, 5134, 5338, 5821, 6241, 6847, 6859, 7108, 7345, 745, 7888, 8371, 8392, 8431, 9184, 9187, 9190, 9289, 949, 9682, 9685)	Phactr4(448)	Msi2(163, 376, 496)	Srgap2(142)	Pex5(502, 943)
Lrp10(1966, 724)	Phax(544)	Msl3(1318, 214, 547)	Srrm2(1711, 6268, 6514)	Pfas(1066, 2107, 3985, 3991, 796)
Lrp12(1504, 2338, 2512)	Phf10(223)	Msmo1(451)	Srsf11(40, 637)	Pfkl(25, 844)
Lrpprc(1930, 1942, 2491, 2581, 2812, 2815, 286, 289, 292, 3037, 3112, 3187, 3760, 3901, 3904, 4093)	Phf13(373, 580)	Msn(31)	Srsf4(100)	Pgam5(463)
Lrrc20(406)	Phf3(3184, 403, 634)	Msrb3(169)	Ssrp1(76)	Pgm2(1168, 988)
Lrrc40(1144, 1147, 1150, 1594, 1597, 163)	Phip(3337, 970)	Mta2(115, 118, 127, 130, 136, 226, 523, 79, 82, 94)	Stag1(1531, 961)	Pgp(643)
Lrrc41(1726, 2374)	Phlda3(310, 313)	Mta3(28, 607)	Stam(544, 934)	Pgs1(1525)
Lrrc42(109, 937)	Phldb1(2200, 271, 439, 451, 481)	Mtbp(1081)	Stam2(487)	Phactr4(1432, 499)
Lrrc47(1090, 997)	Phldb2(1222, 1258, 1954, 2350, 3463, 3769, 862)	mt-Cytb(595)	Stat6(1567)	Phf10(1408)
Lrrc58(1063, 730, 733, 742)	Picalm(904)	Mtdh(1270, 400, 559, 85)	Stau1(34)	Phf13(820)
Lrrc59(94)	Piezo1(2257, 7405, 979)	Mterf3(760)	Stbd1(280)	Phf3(1015, 337, 3886, 4072, 580, 613, 814, 820, 85)
Lrrc8c(112, 118, 121, 1681, 1834, 2104, 2356, 418, 421, 427, 892)	Pigk(1078, 46)	Mthfd1(1075)	Stc2(328, 58)	Phip(2158, 2641, 3277, 3481, 3511, 4468)
Lrrfip1(1015, 1018, 1261, 37, 43, 946)	Pigs(277, 286)	Mthfd1l(1297, 2227, 2239, 2617, 2629, 676)	Steap3(1378)	Phlda1(211, 301, 763)
Lrwd1(1387)	Pik3r1(1456, 1720, 223)	Mthfd2(130, 292)	Stim2(2239, 427)	Phldb1(1867, 268, 49)
Lsg1(1108, 1372, 1531, 505, 541)	Pim3(178)	Mtif3(529)	Stk10(280)	Phldb2(1750, 1981, 3535, 619)
Lsm1(220)	Pimreg(655)	Mtmr9(760)	Stk3(637)	Phpt1(43, 49)
Lsm11(367, 700, 742)	Pinx1(292)	Mtpap(193, 304)	Stk38(262, 433, 73)	Pias4(412, 811)
Lsm14a(130, 409, 418, 424, 487, 490)	Pip5k1a(169)	Mtrex(1801, 199, 2374, 295)	Stk39(1057)	Piezo1(1633, 1801, 238, 2434, 2959, 310, 3712, 43, 484, 5275, 5878, 6196)
Lsm14b(292, 502, 727)	Pir(655)	Mtx2(415)	Stoml2(778)	Pigk(1300, 94)
Lsm8(226)	Pithd1(340)	Mvb12a(211, 43, 661)	Ston1(1564)	Pigs(157)
Lta4h(499)	Pitpna(283)	Mvp(463, 505, 808)	Strip1(1294, 2032, 2299)	Pigt(178, 295, 352)
Ltbr(181, 427, 448, 508, 697)	Pitpnb(202)	Mxd3(124, 541)	Strn3(331)	Pik3r1(1024)
LTO1(289)	Pitrm1(2317, 3037)	Mybbp1a(2014)	Stt3b(1747, 274)	Pim1(325, 511)
Ltv1(1006, 1009, 1189)	Pja1(1102)	Myd88(109)	Stx12(145)	Pim3(424)
Luc7l(493)	Pkm(283, 484)	Mydgf(49)	Stx18(238, 394, 892)	Pinx1(16)
Luc7l2(355)	Pkn2(1546, 1567, 343, 349, 583)	Myg1(520)	Stx2(313)	Pip4k2c(658)
Luc7l3(394, 490, 574)	Pla2g12a(145)	Myh10(1246, 1252, 1462, 2431, 2437, 3043, 3451, 415, 4741)	Stx7(415, 430)	Pip5k1a(1210, 166)
Luzp1(1471, 1879, 2623, 3082, 355, 361)	Pla2g4a(2164)	Myh9(103, 154, 1834, 184, 2143, 2440, 367, 3835, 4315, 4774, 4777, 5407, 5806)	Stx8(250)	Pir(655)
Ly6e(259)	Plaa(46)	Myo10(1675, 2128, 3280, 4018, 4204, 4366, 4417, 6058, 976)	Suds3(772)	Pja1(67, 949)
Ly75(1261, 2512, 2917, 4165, 421, 424, 4384, 4762, 4981, 736, 832)	Plaat3(283)	Myo1b(1414, 1435, 1579, 2308, 2941, 2980, 2992, 55, 838, 844, 853)	Sugt1(274)	Pja2(1057, 937, 994)
Lyar(274, 292, 379)	Plaur(283)	Myo1c(1255, 2851, 2854, 2908, 2914, 862, 868)	Sulf2(163, 1942)	Pkm(898)
Lypla2(355)	Plec(10312, 13066, 1594, 2470, 3409, 5155, 9256, 9322, 9556)	Myo1d(208, 2842)	Sun1(667)	Pkn2(1513, 490, 670)
Lyrm4(100, 106)	Plk1(1606, 328, 808)	Myo1e(1156, 2278, 3274, 487, 604)	Sun2(409, 58)	Pla2g4a(2143, 607)
Lysmd2(556)	Plk2(139, 853)	Myo5a(1303, 1408, 2200, 2494, 4033, 4255, 4510, 5008)	Supt5(277, 517)	Plaa(973)
Lzic(217, 220, 82)	Plod2(640)	Myof(127, 1798, 1927, 1993, 1999, 2590, 2806, 2809, 3643, 4999, 868)	Supt6(1876, 1984, 2317, 2869, 3631, 3634, 4198, 4528, 607)	Plbd2(844)
Lztr1(1237, 1375, 1429, 1651, 388, 601, 991, 994)	Plpp1(388, 721)	Naa10(175)	Surf1(583)	Plec(10225, 10942, 11320, 2470, 2734, 4240, 4276, 7546, 7723, 7969, 880)
M6pr(316, 607, 610)	Plpp3(463, 916)	Naa15(214, 685, 739, 742)	Surf2(313, 490)	Plekha1(286)
Maco1(1621, 379, 748)	Plrg1(1261)	Naa25(646, 964)	Surf6(193, 37, 88)	Plekhb2(22)
Macroh2a1(841)	Pls3(1177, 1780)	Naa30(1069)	Susd6(121, 346)	Plgrkt(391)
Mad1l1(1021, 1024, 1327, 541, 544, 547)	Plxna1(1633, 2074, 277)	Nab2(148, 1549, 292)	Swap70(187, 526, 535)	Plin3(280, 358)
Mad2l1(259)	Plxnb2(3799, 4510, 4870, 5221, 565)	Nabp2(649, 67)	Sympk(1138, 1684, 2443, 361)	Plk1(286, 310)
Mad2l1bp(112, 658)	Pmm1(472)	Nadk(1087, 1279, 346, 427, 442, 730, 82, 88)	Szrd1(292, 55)	Plk2(1699, 574)
Mad2l2(262)	Pmpca(562)	Nae1(1357, 202)	Tacc1(2077)	Plod2(1369)
Maea(1129, 1135, 160)	Pmpcb(1390)	Nagpa(1405, 850, 97)	Taco1(850)	Plod3(139, 541, 709)
Maf1(433)	Pnisr(1579, 163)	Nans(1045)	Tada1(328, 811, 835)	Plpp3(43)
Maff(46)	Pnma5(1492)	Nap1l4(154)	Tada2a(1258, 865)	Plrg1(151, 637)
Mafk(424, 436)	Pnn(1765)	Nasp(2212)	Taf11(175)	Pls3(739)
Magoh(139)	Pnpt1(1786, 2170)	Nat10(106, 1075, 1327, 1738, 2050, 748, 853, 91, 988)	Taf15(109)	Plxna1(1810, 214, 4489, 5584)
Maip1(553)	Poglut1(283)	Naxd(1069, 241)	Taf1d(208)	Plxnb2(1717, 2155, 220, 2254, 2635, 3076, 5392)
Malsu1(316, 325)	Poglut2(460)	Naxe(325, 331, 367, 46)	Tamm41(394)	Pmm2(580)
Man1a2(1342, 1762)	Poglut3(397, 487, 688)	Nbn(1354, 1681, 943)	Tank(394)	Pmpca(562)
Man1b1(223, 253, 856)	Pola1(19)	Nbr1(1297, 2500, 2887)	Taok1(1315, 2611, 481)	Pmpcb(1447, 268, 952)
Man2a1(1459, 1960, 1996, 2008, 2029, 2071, 2143, 2494, 2860, 3163)	Pold2(1108)	Ncam1(1120, 163, 1948, 214, 295)	Tars(1603)	Pnisr(751)
Man2b1(1057, 1378, 1582, 226, 229, 2299)	Pold3(337, 46)	Ncapd2(1045, 1246, 1933, 2146, 2596, 49, 73)	Tars2(133, 2035, 253, 328, 523)	Pnma5(1171)
Man2b2(1357, 1462, 2218, 394, 820)	Poldip2(442)	Ncapg(1000, 1786, 247, 91)	Tbc1d15(139, 151, 223)	Pnpt1(1732)
Manbal(115, 118)	Poldip3(46)	Ncapg2(1717, 193, 2242, 235, 2671, 2863)	Tbc1d31(1861, 358, 511)	Pofut2(1252, 151)
Maoa(1405, 148, 190, 196, 58)	Pole3(79)	Ncaph(1204, 445)	Tbcd(1759)	Poglut1(283)
Map1b(1069, 1228, 1378, 145, 1861, 1864, 1984, 1987, 2095, 2161, 250, 3013, 3022, 3163, 3577, 4069, 4072, 730, 7330)	Pole4(229)	Ncaph2(1432)	Tbce(1123, 1339)	Poglut3(277, 772)
Map1s(1684, 2500, 2512, 292, 613, 778)	Polr1a(1198, 1375, 1717, 1723, 2110, 34, 523, 679)	Ncbp1(2188, 382)	Tbk1(1618, 1849)	Pola1(1984, 2284, 2347, 3181, 79)
Map2k1(964)	Polr1b(1087, 1828, 2422)	Ncbp3(1075, 712)	Tbl1x(1537)	Pold1(1477, 1498, 3112, 544, 769)
Map2k3(178, 763)	Polr1c(541)	Nceh1(1108, 28, 790)	Tbl2(22)	Pold2(601)
Map2k4(199, 640)	Polr1d(373)	Nck1(307)	Tbpl1(73)	Pold3(67)
Map2k7(1129, 1219, 559, 562, 739)	Polr1e(1219, 229)	Nckap1(1444, 1447, 2188, 2329, 2884, 322, 337, 394)	Tbrg4(514, 739)	Poldip2(193, 799)
Map4k4(1042, 175, 2599, 37, 511, 517)	Polr2a(1825, 2011, 2017, 2362, 2650, 2797, 3109, 3397, 3703, 481, 79, 874)	Ncl(1030, 1033, 1039, 199, 202, 205)	Tbx3(652)	Polr1a(1264, 4030, 4594, 4687, 4711, 5005)
Map4k5(616)	Polr2b(1159, 1786, 1996, 979)	Ncln(373, 433, 670, 928)	Tcof1(3991)	Polr1b(2221, 2791, 862)
Map6(739)	Polr2f(322)	Ncoa5(400, 733)	Tead4(769)	Polr1c(154, 34, 739, 937)
Map7d1(793)	Polr2i(223, 226)	Ncs1(49)	Tent4b(1537, 769)	Polr1d(196)
Mapk1(121, 151, 157, 433)	Polr2j(157)	Ncstn(1240, 1564, 736)	Terf2ip(490)	Polr1e(97)
Mapk14(847)	Polr2m(604, 622)	Ndc80(1093, 1771, 1780, 346, 349)	Tes(139)	Polr2a(1381, 2149, 292, 3688, 475, 964)
Mapk6(1171, 1186, 1708, 247, 328)	Polr3b(3160)	Nde1(247, 49)	Tex10(1450, 1507, 2479, 856)	Polr2b(115, 1159, 2782)
Mapk8(325, 355)	Polr3c(340)	Ndel1(280, 286, 298, 301, 505, 862)	Tfg(193, 331)	Polr2m(604)
Mapk9(484, 49, 634, 70)	Polr3d(199, 217)	Ndrg1(283, 400, 478, 55, 817)	Tgfbi(286)	Polr3b(1093, 763)
Mapkapk2(1057, 325, 373)	Polr3h(505)	Ndufa2(118)	Tgfbr3(1120, 1726, 703)	Polr3c(118, 1498)
Mapre1(622)	Pom121(1543)	Ndufa7(28)	Thap1(43)	Polr3d(1114, 220, 226, 334)
Marchf6(1147, 1150, 2134, 2158, 2161, 2179, 256, 2569, 2581, 748)	Pon2(16, 559, 838)	Ndufa9(31, 34, 592, 757)	Thbd(1093, 664)	Polr3h(370)
Marchf7(1258, 1471, 1744, 1753, 1858, 1948, 403, 46, 646, 649)	Pop1(1582)	Ndufaf2(112, 43)	Thbs1(685)	Pon2(16)
Marcks(115, 124)	Pop5(46)	Ndufb11(244)	Thbs2(2605, 421)	Pop1(1528)
Mars1(16, 2107, 2572, 2596, 2608, 361)	Por(1891, 1894, 265)	Ndufb7(124)	Thoc1(1855, 391)	Pop4(43)
Mastl(190, 2050, 2074, 2239, 280, 673)	Ppat(604)	Ndufb9(304)	Thoc5(160, 40)	Pop5(319)
Mat2b(307, 514, 685)	Ppfibp1(1270, 1711, 2485, 844)	Ndufs1(115, 124, 622)	Thop1(190)	Pop7(112, 331, 388)
Mbd2(1042, 1159)	Ppie(202)	Ndufs2(310)	Thumpd1(889)	Ppa2(859)
Mbip(739)	Ppig(1519, 2218)	Ndufs4(244)	Timp1(43)	Ppan(1315)
Mbnl1(661)	Ppil2(442)	Ndufs7(268, 538, 70, 85)	Tiparp(247)	Ppfibp1(2173, 2269, 2713, 319)
Mcl1(838, 841)	Ppm1d(742)	Necap1(52)	Tiprl(742)	Pphln1(16)
Mcm10(1522, 2119, 274, 490)	Ppm1f(256, 913)	Necap2(40)	Tjp1(1639, 3325, 3895, 43, 52)	Ppif(601)
Mcm2(271)	Ppm1l(511)	Nek6(277)	Tlk2(1795, 472, 724)	Ppil2(199, 442, 676)
Mcm3(115, 151, 1951, 376, 379, 382, 427)	Ppme1(1114)	Nek9(1237, 256)	Tln1(1624, 3361, 4129, 5170, 5527)	Ppil4(424)
Mcm4(775, 781)	Ppp1r12a(1003, 1129, 2176, 2245, 415, 838)	Nelfa(1294, 169)	Tm2d2(112)	Ppm1a(442)
Mcm6(1180, 1183, 1186, 1519, 1522, 199, 262)	Ppp1r18(193, 436)	Nelfb(1027, 1240, 754)	Tm2d3(748)	Ppm1g(529)
Mcmbp(1384, 1735, 292, 73, 775, 787)	Ppp1r8(307, 619, 646)	Nelfcd(130, 1666, 247)	Tm9sf1(652)	Ppm1l(853)
Mcrip1(196)	Ppp1r9b(1537, 301)	Nemf(1177, 1726, 2023)	Tm9sf2(187)	Ppp1r11(277)
Mcts2(31, 43)	Ppp2ca(133, 58, 844)	Nemp1(391)	Tm9sf4(1354)	Ppp1r12a(2773, 385, 670, 757)
Mcu(211, 214, 217, 223, 325, 376, 412, 661)	Ppp2cb(670)	Neo1(1072, 1585, 1930, 3127, 3130, 3457, 3778, 460, 541, 820)	Tmbim1(139)	Ppp1r15b(1600, 472)
Mcub(130, 289, 295)	Ppp2r1a(1363)	Nepro(1228, 397, 898)	Tmbim4(382)	Ppp1r18(1177, 1675)
Mdc1(1021, 1297, 2710, 34, 3472, 3544, 3703, 4069, 4384, 490, 910)	Ppp2r5c(265, 490)	Nfe2l1(1618, 697)	Tmcc3(1012)	Ppp1r35(628)
Mdfic(106, 748)	Ppp2r5d(1381)	Nfe2l2(154, 1552)	Tmed1(184)	Ppp1r8(361)
Mdm2(265)	Ppp3r1(82)	Nfib(1066, 397, 649)	Tmed4(568)	Ppp1r9b(1954, 2029, 2290)
Mdp1(202, 211)	Ppp4c(31, 634)	Nfic(358)	Tmem106b(85)	Ppp2r1a(37)
Meaf6(70)	Ppp4r3a(1606)	Nfix(685)	Tmem131(286, 4648, 4741, 5413, 5458)	Ppp2r2a(739)
Mecr(175, 796, 961)	Ppp4r3b(1357, 1705)	Nfkbia(136, 700)	Tmem18(391)	Ppp2r2d(670)
Med1(1282, 376, 4105, 754)	Ppp5c(1111, 178, 250)	Nfkbib(163, 166)	Tmem186(223)	Ppp2r5c(1255)
Med10(190)	Ppp6c(544)	Nfs1(613)	Tmem214(1201)	Ppp2r5e(919)
Med15(1036, 1408, 2314)	Ppp6r3(1123, 448, 937)	Nfu1(73)	Tmem237(256, 520)	Ppp3cb(139, 226, 232, 481)
Med18(145)	Pqbp1(622)	Nfx1(1087, 1198, 2764, 2977, 2983, 892, 913, 928, 937)	Tmem238(277)	Ppp4r1(2119, 2158, 346, 787)
Med21(331)	Pqlc3(223)	Nfyb(271)	Tmem245(1657, 562)	Ppp4r3a(1141, 1606, 1801, 493)
Med27(22, 34, 613, 673, 97)	Prc1(1129, 1186, 1441, 184)	Ngdn(58)	Tmem259(1108)	Ppp5c(304)
Med28(346, 442)	Prcc(1363)	Ngf(853)	Tmem45a(784)	Ppp6c(25)
Med6(160)	Prcp(505)	Nhlrc3(373, 979)	Tmem50b(262)	Ppp6r3(691, 829, 847)
Med7(550)	Prdx3(469)	Nhp2(238)	Tmem63a(541, 583)	Pqbp1(112, 451)
Med8(133, 139)	Prdx6(388)	Nid1(1099, 1300, 2974, 664, 673)	Tmem87a(346, 793)	Prc1(550)
Med9(214)	Prep(1996)	Nif3l1(886, 976, 979)	Tmem9b(445)	Prdx2(340)
Medag(835)	Prim2(49)	Ninj1(19)	Tmlhe(43)	Prep(1783)
Mef2a(1474, 37)	Prkaa1(124, 913)	Nipsnap3b(595)	Tnfaip2(1153, 1459, 310, 604)	Prim1(340)
Mef2d(1213, 40)	Prkab1(37)	Nisch(79)	Tnfaip6(22, 574)	Prim2(1297, 673, 964)
Melk(130, 136, 1588, 46)	Prkacb(913)	Nkiras2(295, 31)	Tnfrsf1a(508)	Prkab1(112)
Mesd(28, 331, 334)	Prkag1(238, 676)	Nle1(1213, 298, 424, 58)	Tnfrsf22(151)	Prkaca(532)
Metap1(223, 436, 439, 715, 718, 871, 949)	Prkar2a(16)	Nln(1276, 1753, 274, 73)	Tnks(1561, 1915, 3169, 3259)	Prkacb(1174)
Metap1d(892)	Prkcsh(895)	Nmd3(1201, 454, 976)	Tnpo2(1024, 163, 523)	Prkca(178)
Mettl1(319, 328, 331)	Prmt1(646)	Nme7(166, 289, 544)	Tnpo3(1192, 1720, 1783, 1996, 913)	Prkci(1147, 1723)
Mettl14(235, 748, 841)	Prmt6(247, 661)	Nmnat2(103, 667)	Tob2(49)	Prkcsh(151, 49)
Mettl16(1696, 424)	Prmt7(388)	Nmral1(166)	Top2a(3100)	Prmt3(100, 1234, 298, 790, 925)
Mettl21a(22, 370)	Prnp(667, 694)	Nmt2(739)	Top2b(1960, 2482, 2530, 2671, 55, 571)	Prmt5(388)
Mfap3(193)	Procr(466)	Noa1(1771)	Tor1aip2(1501)	Prmt7(1903, 430)
Mfge8(1108, 580, 823)	Pros1(1021, 1825)	Nob1(28, 673)	Tor1b(208)	Procr(61)
Mfn1(1183, 1930)	Prpf18(514, 97)	Noc4l(199)	Tpbg(835)	Pros1(1084, 1177)
Mfn2(1819, 2110, 343)	Prpf3(619, 655)	Noct(355)	Tpp1(1279, 190, 250)	Prpf31(652)
Mfsd1(1141, 1318, 361, 814)	Prpf31(1288)	Nol10(112, 118, 124, 556)	Tpr(1474, 2050, 2317, 3565, 3844)	Prpf38a(517)
Mfsd10(1135, 1255, 271, 373)	Prpf38b(25, 484)	Nol11(1321, 223, 226, 265, 85)	Tprkb(97)	Prpf4(907)
Mfsd11(109, 97)	Prpf4(1540)	Nol12(538, 541)	Tpx2(1189)	Prpf4b(2164, 2167, 2287)
Mfsd5(1258, 763)	Prpf4b(1426, 1891, 541)	Nol6(1675, 2230)	Tradd(625)	Prpf6(1342, 1384, 1645, 2230, 2659)
Mgat1(430)	Prpf6(1135, 1657, 2509)	Nol9(1045, 1759, 1792, 379, 820, 823)	Trib1(673, 721)	Prpf8(2242, 3043, 3451, 4744, 4999, 5434, 5827, 5872, 6028, 6052)
Mgrn1(175, 481)	Prpf8(121, 3262, 3268, 3307, 3340, 3838, 403, 4195, 4555, 4927, 6052, 6310)	Nom1(1918, 2296, 76, 766)	Trib3(415, 55, 607)	Prpsap1(1087)
Mgst3(130)	Prps2(238)	Nomo1(1024, 1231, 2428, 2503, 577, 904, 955)	Trim16(1204)	Prrc2a(1111, 1171, 205, 2182, 2185, 2458, 4039, 640)
Mib1(1192, 1471, 334, 628)	Prpsap1(490, 544)	Nop14(1000, 103, 109, 1717, 1777, 2335, 769, 772, 781)	Trim27(670)	Prrc2c(1324, 1870, 2671, 3604, 3754, 3757, 4408, 4903, 5869, 7531)
Mical2(1276, 3106, 346, 64)	Prr11(208, 898, 997)	Nop2(253, 955, 97)	Trim28(1162)	Prss12(1252, 1744)
Micos13(79)	Prrc2a(1585, 259, 286, 460, 49)	Nop53(31)	Trim32(841, 982)	Prxl2c(628)
Micu1(949)	Prrc2c(1510, 229, 4345, 4654, 5491, 961)	Nop56(145)	Trim33(2056, 2320, 2539, 3355, 826)	Psen1(622)
Micu2(367, 544, 547)	Prss12(1804, 847)	Nop58(337, 58, 76, 871, 883, 91)	Trim35(946)	Psip1(25, 256)
Midn(1300, 169)	Prss23(670)	Nop9(1267, 1753, 868)	Trip13(769)	Psmb7(397)
Mier1(718, 724)	Prxl2c(130)	Nosip(265, 40, 745)	Trip4(1237)	Psmc3ip(517)
Mier3(1246, 487, 673)	Psen1(100, 1330, 508, 85)	Notch2(1984, 3355, 3547, 3568, 4063, 5062, 5461, 5926, 6295, 6418, 6676)	Trit1(934)	Psmc6(16)
Mindy1(727, 805, 862)	Psip1(673)	Npdc1(136)	Trmt1(1648)	Psmd1(628, 673)
Mindy3(700, 937, 994)	Psma7(205)	Npepps(1096, 751, 808)	Trmt10c(535)	Psmd14(619)
Mis12(178, 286, 556)	Psmb4(151)	Nptn(457)	Trmt5(94)	Psmd6(1120)
Mitd1(181, 361)	Psmb7(304)	Nqo1(415)	Trmt6(1225)	Psmd9(130)
Mki67(1849, 1981, 2119, 2437, 250, 3079, 310, 3682, 5167, 5170, 520, 5284, 5338, 571, 5800, 5857, 6571, 6880, 7345, 7450, 7453, 7699, 7702, 7741, 7744, 7753, 7876, 8122, 883, 9370)	Psmc1(598, 76, 889)	Nqo2(487, 79, 85)	Trnt1(151, 91)	Psme1(616)
Mkln1(205, 268, 454, 481)	Psmc3(670)	Nr1d1(1648, 880)	Troap(67, 889)	Psme4(2554, 4387)
Mlec(427)	Psmc3ip(445)	Nr2f2(1129, 1141, 817, 970)	Tsku(31)	Psmf1(589)
Mlf2(322)	Psmc4(208, 373, 52)	Nradd(172, 280)	Tspan11(379)	Psph(424, 607)
Mlkl(1171, 1177)	Psmc6(760)	Nrbp1(163, 358, 439, 598)	Tspan14(103, 379)	Psrc1(661)
Mllt1(1477)	Psmd1(1006, 1711, 31, 628)	Nrd1(1387, 1927, 1936, 286, 2875, 289, 3517)	Tspan31(286)	Ptcd3(1969)
Mllt3(1300)	Psmd11(1186)	Nrf1(91)	Tspyl1(358)	Pten(115, 22, 565)
Mlst8(253, 262)	Psmd12(622)	Nrp1(1267, 166, 2719, 646)	Tsr1(2272, 2365, 688)	Ptgfrn(2155, 2185, 2347, 2470, 295, 76, 829)
Mmgt2(187, 190)	Psmd13(520)	Nrp2(1138, 1504, 1957, 208)	Ttc1(781)	Ptgr1(406)
Mmp11(1192, 406)	Psmd14(619, 622)	Nsd2(1087, 1105, 1966, 2857, 3286, 406, 580, 64, 724)	Ttc13(2293, 232)	Ptgs1(1048, 1057)
Mmp14(1012, 1639, 226, 283, 673, 814)	Psmd2(1648, 679)	Nsf(2113, 2140, 76, 79)	Ttc27(754)	Ptov1(1132)
Mmp2(1405, 463, 58)	Psmd3(1270)	Nsl1(274)	Ttc33(535, 61)	Ptpn11(1462)
Mmut(1318, 1768, 1924, 481, 499, 799)	Psmd5(1018, 1342)	Nsmce1(124, 349, 397)	Ttc39b(1558, 493)	Ptpn12(370, 904, 907, 91)
Mnat1(832)	Psme4(2413, 3400, 802)	Nsrp1(775, 859)	Ttl(718)	Ptpn2(22)
Mob2(454, 697)	Psmf1(478)	Nsun2(1111, 1750, 1969, 1978)	Ttll1(1150)	Ptpra(100, 1660, 1933, 2062)
Mob3a(625)	Psmg1(334)	Nt5c(46)	Tubgcp2(1189, 1735, 403, 754)	Ptprn(1489, 1492)
Mogs(1000, 1555, 1564, 562, 646)	Psph(358, 607)	Nt5c3(406, 523, 79)	Twf1(118)	Ptrh1(166)
Morc3(2083, 2524, 2779, 2803, 868)	Ptbp1(199, 649, 652)	Nt5c3b(211)	Twf2(292)	Ptrh2(445)
Morc4(2086)	Ptbp3(1384)	Ntan1(547)	Txlna(34)	Ptx3(589, 760, 82, 97)
Morf4l2(481)	Pter(70)	Nubp1(163, 628)	Txnrd1(1147)	Puf60(1573, 22)
Mpdz(1255, 1831, 2635, 2818, 3118, 463, 4687, 472, 511, 5227, 5662, 6124)	Ptgfrn(1777, 2011, 2236)	Nucb1(181, 658, 925)	Txnrd3(1591)	Pus1(589)
Mphosph10(106, 1594, 265, 289, 292, 301, 304)	Ptgr2(340, 778)	Nucb2(289, 901, 910)	U2surp(103, 1174)	Pus7(979)
Mphosph8(103, 148, 355, 46, 706, 985)	Ptgs1(1000, 1057, 1783, 193, 28, 304)	Nucks1(34, 37)	Uap1l1(130)	Pvr(1096)
Mpv17(169)	Ptgs2(229)	Nudcd1(1093, 1198, 625)	Uba1(2494, 2728, 901)	Pwp2(1462, 2200)
Mras(199)	Ptov1(1132)	Nudcd3(355, 484)	Uba2(343)	Pwwp3a(1213)
Mrc2(1072, 1309, 1312, 1321, 1639, 1885, 2062, 2443, 2599, 2863, 3682, 4141)	Ptpa(286, 76)	Nudt4(409)	Uba3(67)	Pxdn(1798, 3331, 3937, 748)
Mre11a(100, 1510, 646)	Ptpn1(139)	Nudt5(436)	Uba5(622)	Pxk(787)
Mrgbp(565)	Ptpn2(670, 856)	Nudt9(232, 241, 316, 397)	Uba6(1015, 1108, 1477, 2617, 493)	Pycr1(505, 772)
Mrpl1(586)	Ptprn(1537, 1567, 202, 2125, 334, 781)	Nuf2(325)	Ubac2(394)	Pygb(1384, 1552)
Mrpl10(583)	Ptrh2(343)	Nufip1(1162)	Ubap2(1450)	Qars(1729)
Mrpl12(289, 292, 469)	Pttg1ip(499, 502)	Nufip2(394, 400)	Ubap2l(139, 2362)	Qrich1(2248, 550)
Mrpl18(37)	Ptx3(205, 883)	Numa1(133, 1870, 2629, 3772, 3898, 4549, 5698, 6133, 73)	Ube2b(67)	Qsox1(1444)
Mrpl19(40, 484, 796)	Puf60(658)	Numbl(307)	Ube2j1(625)	Qsox2(652)
Mrpl2(193, 226, 232, 238, 742)	Pum2(1462, 2386, 3091, 55)	Nup107(1141, 1987, 67, 766)	Ube2q1(925)	Rab12(571, 637)
Mrpl21(484)	Pus1(421, 559)	Nup133(1174, 2152, 424, 976)	Ube3a(2227)	Rab18(22)
Mrpl24(238, 241, 370)	Pus7(1837, 622, 823)	Nup153(1375, 2011, 2377, 3673, 3796)	Ube3c(163, 2803, 991)	Rab1a(55)
Mrpl3(115, 655, 763)	Pvr(112, 196, 385, 403)	Nup155(145, 2695, 3025, 3466, 4012, 4087, 4123, 445)	Ubl7(1120)	Rab22a(427, 436)
Mrpl30(349)	Pwp2(2368)	Nup160(1708, 2659, 2674, 2821, 3694, 3955, 46)	Ubr2(4216)	Rab32(94)
Mrpl37(46, 814)	Pxdn(1294, 3115, 3820, 3973, 754)	Nup188(1894, 2470, 2476, 3157, 34, 3409, 3703, 4018, 4276, 5038, 5239)	Ubr5(1465, 1477, 193, 2092, 4114, 658)	Rab3gap1(370, 616)
Mrpl38(700)	Pxk(1069, 766)	Nup205(1639, 1777, 2047, 2431, 2821, 3805, 3847, 388, 5002, 5392)	Ubr7(1117)	Rab3ip(1186, 535, 847, 871)
Mrpl39(193, 202, 508, 544, 547)	Pycr1(319)	Nup37(145, 148, 58, 70)	Ubtf(1768)	Rab4b(529)
Mrpl4(139, 658)	Pycrl(304, 319)	Nup62(1165, 1309, 43)	Ubxn7(1264, 337)	Rabep1(2086, 466, 913)
Mrpl40(172, 85)	Pygb(46, 52)	Nup85(1645, 190, 244, 247, 604, 616)	Ufd1(442)	Rabepk(232, 463)
Mrpl44(508, 712)	Qdpr(709)	Nup88(73)	Ufsp2(19, 310, 418)	Rabgap1(1837, 2680)
Mrpl45(103, 106, 211)	Qk(1018)	Nup93(1018, 2248, 640, 85)	Ugcg(1114, 634, 652)	Rabgef1(28)
Mrpl46(412, 487)	Qrich1(1273, 559)	Nup98(3322, 3514, 4738)	Uggt1(2017, 3172, 85)	Rabggtb(520, 652, 790)
Mrpl47(196, 412, 418)	Qsox2(517)	Nupr1(58)	Unc50(43)	Rabl6(406)
Mrpl52(229, 235)	Rab11a(199)	Nus1(760)	Upf1(364)	Rad18(127, 424, 940)
Mrpl9(25)	Rab21(238)	Nusap1(208, 211, 982)	Upf3a(520)	Rad21(802)
Mrps11(289, 292)	Rab22a(265)	Nvl(1129, 1219, 142, 181, 19, 1906, 2095, 2110, 88)	Usb1(349, 52)	Rad23a(127, 58)
Mrps14(79, 82)	Rab23(319)	Nxf3(1303, 1612)	Use1(457)	Rad50(1213, 3499, 739)
Mrps15(271, 409)	Rab2a(367)	Nxt2(457, 469)	Uso1(1822)	Rad51(358, 886)
Mrps16(211)	Rab33b(196)	Oat(202, 520)	Usp10(136, 145)	Raf1(136, 1564, 40)
Mrps18a(151, 481)	Rab3gap1(1306, 193, 2290, 2857, 772)	Odf2(1363, 1591, 2002, 2005, 2014, 64, 688)	Usp15(217, 286)	Rai14(2284, 2611, 88)
Mrps2(223, 373)	Rab5c(265, 571)	Ogdh(1459, 1537, 178, 3037, 61)	Usp19(3166, 802)	Ralbp1(1348, 601)
Mrps22(193, 205, 526, 532, 616, 703)	Rab7b(67)	Ogfod3(778)	Usp22(1234, 1408)	Ranbp3(1126)
Mrps26(118, 124)	Rab9(385)	Ogfr(55)	Usp3(1132, 1135, 157, 577)	Ranbp9(1174, 1591, 1594)
Mrps27(106, 1129, 205)	Rabac1(625)	Ogt(1483, 2215, 2416, 3055)	Usp33(1003, 988)	Rap2b(325)
Mrps30(106, 1129, 115, 253)	Rabep1(1645)	Oip5(175, 334)	Usp36(1261)	Raph1(1132, 3589, 46, 58)
Mrps31(1081, 1084, 310, 658, 925)	Rabgap1(1750)	Ola1(409)	Usp4(406)	Rara(193, 868)
Mrps34(247)	Rabl6(46, 760)	Opa1(16, 2893)	Usp47(2965, 3043, 610, 616)	Rarg(1168, 820, 970)
Mrps6(271)	Racgap1(271)	Optn(451, 778, 898)	Usp5(361)	Rars(85, 886)
Mrps7(70)	Rad18(127, 904)	Orai1(325, 409, 781)	Usp7(988)	Rasa3(103, 1519, 2479, 55, 754, 937)
Mrps9(1069, 172, 511, 838, 841)	Rad21(1033, 1417, 1846, 1894, 73)	Orc2(1102, 55)	Usp8(2515, 3052)	Rassf1(970)
Msantd3(529)	Rad23a(1000, 61)	Ormdl2(259, 262)	Utp15(1162, 472)	Rassf3(202)
Msantd4(175, 205, 46, 775)	Rad50(2158, 2401, 2806, 739)	Os9(928)	Utp20(3052, 3064, 331, 3313, 6937)	Raver1(988)
Msh2(1033, 1873, 190, 2770, 307, 439)	Rad51(964)	Osbpl2(100, 238)	Utp23(226)	Rbbp5(1021, 1066)
Msh6(1057, 2002, 2419, 2632, 3778, 928)	Rae1(796)	Osbpl3(2488, 316)	Utp4(547)	Rbbp7(22, 595)
Msi2(337, 493, 496)	Raf1(1405, 157)	Osbpl9(1444, 163, 178)	Vangl1(721)	Rbm17(1123)
Msl3(214, 547)	Rai14(1138, 1306, 1315, 1609, 1900, 2827)	Otub1(64)	Vash2(655)	Rbm18(463)
Msmo1(397, 451)	Ralbp1(61)	Otud4(238)	Vasn(334, 949)	Rbm19(2626, 34)
Msn(25)	Ranbp3(1498, 442, 895)	Oxct1(109, 1129)	Vasp(703)	Rbm22(100, 259)
Msrb1(34)	Rangap1(1603, 781)	Oxr1(1492, 412)	Vcan(5242, 6433, 6571, 7012, 8605, 8644, 8749, 9253, 9361, 994)	Rbm25(2128, 286, 655)
Msrb3(166, 247)	Rap2a(205)	Oxsr1(1528, 469, 715)	Vcpip1(1501, 565, 784)	Rbm26(2512, 409, 523)
Mta1(43)	Rap2b(247)	P2rx4(1027, 334)	Vkorc1(25, 433)	Rbm28(1294, 1525)
Mta2(115, 118, 121, 124, 130, 133, 136, 1567, 226, 523, 79, 82)	Raph1(3187)	P3h1(532)	Vps16(100)	Rbm39(496)
Mtarc2(358)	Rara(187)	P3h3(925)	Vps26a(313)	Rbm42(943)
Mtbp(673, 676)	Rars(769)	P3h4(1006, 1009, 736)	Vps26c(145)	Rbm45(1222, 433)
mt-Cytb(595)	Rasa3(1705)	P4ha2(58)	Vps33a(1273, 607)	Rbm5(1501, 151, 247)
Mtdh(1267, 1270, 400, 403)	Rasa4(43)	P4hb(385, 481)	Vps35l(226, 238, 550)	Rcan1(322)
Mterf3(232, 370, 865)	Rbbp4(1180, 1228, 424, 775, 778)	Pa2g4(55)	Vps41(760, 763, 85)	Rcor1(724, 730, 772, 808)
Mtfr1(541, 745)	Rbfox2(559)	Pabpc1(400)	Vps4b(202)	Rdh10(808)
Mthfd1(2071, 2257, 2266)	Rbm14(694)	Pacc1(439)	Vps72(163, 415)	Rdh11(85)
Mthfd1l(1129, 1246, 1330, 1999, 2227, 2236, 235, 2590, 2629, 625, 673)	Rbm18(220)	Pacsin2(1306, 751)	Vrk1(655)	Rdh13(862)
Mthfd2(118, 121, 130, 601)	Rbm19(1780, 1891)	Pacsin3(124)	Vti1b(169, 175, 445)	Reep3(22, 364, 424)
Mtmr9(1450, 1615, 568)	Rbm25(1936, 2497)	Paf1(106, 397)	Wapl(2383, 376)	Reep4(112, 427)
mt-Nd1(118, 85)	Rbm26(2251, 2851)	Pafah1b2(100)	Wasf2(76)	Reps1(1930, 2137, 2317)
Mtpap(145, 148, 157, 205, 355)	Rbm28(544)	Pafah1b3(106)	Washc2(1939, 532, 760)	Rer1(289, 34)
Mtres1(607, 610)	Rbm34(649, 67, 94)	Paip1(595, 601, 910)	Washc4(1102, 1453, 262, 3313, 3340, 769)	Rest(1222, 2563, 2785, 481, 763, 892)
Mtrex(199, 205, 2086, 2374, 295, 304, 316)	Rbm48(235)	Paip2b(91)	Washc5(1420, 2827)	Retreg1(709, 751)
Mtx2(175, 250, 256, 415)	Rbm5(814)	Pak1(1024, 1069, 1216, 382, 484, 880)	Wdr3(2626, 988)	Retreg3(226, 325, 850)
Mvb12a(205, 259, 268)	Rbm7(145)	Pak1ip1(40, 664, 685)	Wdr36(2389, 712)	Rexo4(640)
Mvp(2176, 259, 262)	Rbms1(298, 796)	Pak2(280)	Wdr48(1405, 1426, 1621)	Rfc1(1468)
Mxd3(124, 274, 541)	Rcan1(733)	Pam(265, 634, 637, 775)	Wdr5(853)	Rfc5(802)
Mybbp1a(1180, 1372, 1375, 2119, 2761, 3442)	Rcc1(193, 511)	Pank2(298)	Wdr61(142)	Rflnb(19, 262)
Mycbp(94)	Rcc2(1306)	Pank3(934)	Wdr75(1246)	Rhbdf1(2392, 2479)
Mydgf(49)	Rcn1(157)	Papola(1018, 223, 739)	Wdr82(100)	Rhob(457)
Myg1(406)	Rcn2(283)	Papss1(103, 655, 694)	Wdr92(949)	Rhoc(19)
Myh10(1246, 1285, 163, 1765, 1774, 2431, 2566, 3349, 3361, 4696, 5644, 889)	Rcn3(319)	Parg(1114, 1276, 2119, 832, 967)	Wipi1(1123, 1306)	Rhog(172)
Myh9(103, 1207, 154, 1741, 1825, 1828, 1834, 184, 205, 208, 2509, 2578, 367, 370, 3832, 3841, 409, 4315, 4774, 4777, 5404, 562, 565, 568, 5752, 5755, 5791)	Rcor1(475)	Park7(265)	Wipi2(349)	Ric8a(1228, 130, 586)
Myo10(1672, 1675, 1678, 1837, 2128, 3535, 3808, 4018, 4021, 4204, 4417, 5302, 6025, 6058, 6061, 6100, 643, 709, 931, 946, 952, 97, 979)	Rdh13(52, 529)	Parl(142)	Wnk1(1864)	Riok1(571)
Myo1b(1165, 1414, 1579, 1882, 2563, 2980, 307, 418, 49, 826, 838, 844)	Reep3(511)	Parn(703, 88)	Wwc2(1906, 3361)	Riok2(76)
Myo1c(259, 2851, 2854, 2905, 2914, 829, 868)	Rell1(196, 256)	Parp1(1837, 214)	Wwp2(1198, 1609, 1780, 331)	Riok3(1369)
Myo1d(1252, 1399, 2125, 2248, 2257, 2533, 2647, 2815, 2839, 2842, 2851, 754, 892)	Reps1(1438, 2038)	Parpbp(1336, 916, 922)	Wwtr1(1264)	Ripk1(1687, 739)
Myo1e(1093, 1156, 136, 1888, 1975, 2185, 2341, 2416, 3061, 3079, 487)	Rer1(106)	Parva(442, 994)	Xab2(466)	Rlim(1768, 70)
Myo5a(1015, 2494, 3709, 4510, 4669, 5170, 5371)	Rest(2041, 2812)	Parvb(634, 637)	Xdh(229, 67)	Rmdn3(172, 478)
Myof(1207, 1369, 1792, 1795, 1927, 1993, 1996, 208, 2131, 2806, 2809, 3634, 4552, 4669, 4672, 4684, 4987, 5596, 5641, 670, 958, 970)	Rexo2(211)	Pbdc1(484)	Xpo5(1990, 2659, 3034, 3208)	Rnaseh2a(37, 595)
N4bp2l2(1054, 181)	Rexo4(742)	Pbrm1(1159, 2539, 2542, 2947, 331, 3454, 49, 52)	Xpo7(2719, 367)	Rnd1(163)
Naa10(175)	Rfc1(3106)	Pcdh1(1963, 2113, 2122)	Xrcc1(241)	Rnf11(22, 25)
Naa15(1129, 205, 211, 214, 601, 604, 682, 736, 739)	Rgs16(343)	Pcdh18(1156, 1501, 1744, 2611, 787)	Xrcc6(772)	Rnf114(496)
Naa25(1120, 1327, 1543, 433, 436, 919, 967)	Rgs2(253, 388)	Pcdh19(1186, 1771, 1873, 1882, 2413, 2752, 3115, 3136, 355, 580)	Xrn2(1195)	Rnf115(217)
Naa30(1033, 1066, 418)	Rgs20(688)	Pcdhgc3(157, 1810)	Yipf4(610)	Rnf13(370)
Naa38(199)	Rhbdd1(88, 91)	Pcgf2(253)	Ythdc1(1489)	Rnf149(148, 484)
Nab2(1549, 211)	Rhbdf1(262, 70)	Pcgf5(43)	Ythdf1(1198, 1318, 913)	Rnf185(136, 406)
Nadk(1222, 346, 427, 436, 442, 730)	Rheb(55)	Pck2(1321, 1687, 1945, 397, 931)	Ythdf3(253, 652)	Rnf2(661)
Nae1(1189, 301, 304, 979)	Rhobtb3(358, 919, 97)	Pcm1(1501, 160, 2665, 4864, 5452, 5884, 634, 91)	Yy1(55)	Rnf20(1285, 145, 1609, 331, 901)
Naglu(1309)	Rhoc(361)	Pcolce(364)	Zbtb1(490, 808, 97, 988)	Rnf215(322, 655, 859)
Nagpa(1036, 1405, 571, 796, 847)	Ric8a(1237, 130, 1525, 730, 949)	Pcyox1(124, 478, 940)	Zbtb7a(193)	Rnf25(313)
Nampt(1336, 973)	Riok2(1327)	Pcyt1a(37, 640)	Zc2hc1a(136)	Rnf34(688)
Nap1l4(148, 790, 997)	Ripk1(40, 823)	Pdap1(292, 295)	Zc3h7a(2422)	Rnf4(151, 157)
Nasp(1207)	Rlim(1603)	Pdcd2(622)	Zc3h8(460, 676)	Rnf6(1867, 664)
Nat10(106, 1438, 1495, 169, 1738, 1828, 2050, 541, 55, 748, 751, 802, 91, 910)	Rnaseh2a(31)	Pdcd6(109)	Zc3hav1(1006, 367, 514)	Rnf8(1165, 1231, 187)
Naxd(505, 508)	Rnaseh2b(142, 799, 832)	Pdcd6ip(1051, 1108)	Zcchc7(16, 508)	Rnft1(229)
Naxe(322, 370, 568)	Rnd3(673)	Pdcl3(151)	Zcchc8(898)	Rnh1(112, 124)
Nbl1(283)	Rnf149(553)	Pdgfa(184, 475)	Zcchc9(73)	Rnmt(1042)
Nbn(1045, 1354, 295, 637, 643, 739, 820, 85, 943)	Rnf185(136)	Pdgfc(154)	Zdhhc16(1024, 352)	Rnpep(1732)
Nbr1(1480, 274, 2914, 367, 373, 460)	Rnf20(1609, 1669, 2236, 229, 874)	Pdgfra(2050, 2200, 256, 3085, 3193, 895)	Zeb1(148, 1705, 259, 3103, 46, 853)	Ro60(112, 124)
Ncam1(1114, 1120, 169, 175, 1936, 1948, 1951, 2167, 2269, 295, 298, 88)	Rnf25(1312, 763)	Pdhx(118)	Zfp266(1246, 382)	Rock1(1654, 220, 4003)
Ncapd2(1786, 1933, 1936, 214, 2146, 2209, 2533, 2671, 3346, 385, 3937, 4075, 49, 841, 91, 970)	Rnf34(184, 946)	Pdia3(976, 982)	Zfp275(889)	Rock2(1936, 1963, 2089, 2920, 3067, 4078, 895)
Ncapg(1435, 1438, 1441, 1633, 1786, 1897, 1990, 2227, 2737, 352, 586, 589, 592)	Rnf4(106, 109)	Pdia4(160, 193)	Zfp326(109, 979)	Rogdi(514)
Ncapg2(1432, 1717, 202, 2086, 2593, 2659, 2668, 2677, 3130, 3166)	Rnh1(370, 376, 421, 643)	Pdia5(634)	Zfp622(265)	Rpap3(1156, 688)
Ncaph(1204, 148, 1729)	Rnmt(451, 889)	Pdk3(379, 796)	Zfp655(217)	Rpf1(445)
Ncaph2(1432)	Rock1(2980)	Pdlim5(133, 97)	Zfp703(1597)	Rpn1(1282)
Ncbp1(1573, 1954, 232, 286, 655, 865)	Rock2(265, 3196)	Pdlim7(1096, 280, 856)	Zfp830(994)	Rpp25l(67)
Ncbp3(1276, 160, 1816, 238)	Rogdi(196)	Pdpk1(1354, 1492, 382, 991)	Zfp871(1648, 1771, 214, 526, 535, 865)	Rpp38(253, 640, 646)
Nceh1(1111, 625)	Rpa1(1102, 1312)	Pdrg1(187, 46)	Zfr(1435, 1711, 2620)	Rprd1b(22, 238)
Nckap1(1351, 1369, 1435, 1612, 2188, 2884, 2959, 319, 322)	Rpap3(616, 988)	Pds5a(1105, 1207, 1768, 1903, 2617, 3232)	Zmiz1(109, 2131, 262)	Rps19bp1(31)
Ncl(1021, 1024, 1027, 1030, 1033, 1720, 1726, 199, 202, 205, 700)	Rpf1(175)	Pds5b(130, 133, 1555, 1927, 2503, 2506, 2770, 4321, 61)	Zmynd11(586)	Rps6ka3(1696)
Ncln(370, 376, 382, 433, 436, 670, 925, 928, 931)	Rpl4(1042)	Pdss1(532)	Zmynd8(1942, 364, 388)	Rragc(1108)
Ncoa5(400, 577, 733, 769)	Rpn1(1132, 1270, 1279, 1288)	Pdxdc1(1570, 1756, 1867, 811, 931)	Znhit6(1108)	Rras(250)
Ncstn(1564, 673)	Rps3(172)	Pdxk(526, 697)	Zpr1(193, 196, 490, 601)	Rrbp1(3184, 3958)
Ndc1(109, 112, 1372, 1546, 271, 88)	Rps5(376)	Pef1(316, 73, 790)	Zyg11b(1240, 337, 442, 622)	Rrn3(505)
Ndc80(1093, 1096, 163, 1780)	Rps6ka3(325, 367)	Pelo(1039, 547)		Rrp1(1162)
Nde1(235, 247)	Rps6kb1(118)	Pelp1(1081, 1339, 1855, 2365, 247, 2875, 3355)		Rrp8(466, 733, 997)
Ndel1(280, 283, 412, 505, 862)	Rragc(595, 826)	Pepd(1327, 448, 814)		Rrp9(517)
Ndrg1(1012, 280, 283, 400, 478, 481, 817)	Rras2(397)	Pex14(1012, 1015, 133, 517)		Rsf1(2542, 4027)
Ndufa3(76)	Rrbp1(2203, 250, 3469, 4222, 430, 4333)	Pex19(58)		Rsrp1(541)
Ndufa7(28)	Rrm1(811)	Pex5(151, 169, 181, 865)		Rtca(1021, 961)
Ndufa8(400, 52)	Rrm2(358, 574)	Pfas(3802, 658)		Rtf1(1426)
Ndufa9(217, 31, 34, 37, 382, 727)	Rrn3(1054, 1216, 1777, 268, 52)	Pfdn4(52)		Rtn4(3157)
Ndufaf2(112, 385)	Rrp1(127)	Pfkm(2263)		Saal1(199)
Ndufb10(253)	Rrp9(763)	Pfn2(340)		Sae1(484)
Ndufb7(124, 136)	Rrs1(82)	Pgam5(517)		Safb(2278, 391, 403)
Ndufb9(301, 304)	Rsl1d1(1072, 130)	Pgls(427)		Samhd1(196, 439, 673)
Ndufs1(112, 124, 127, 1429, 1432, 268)	Rsu1(667, 826)	Pgm2(121, 1807, 490, 58)		Samm50(133, 370)
Ndufs2(301, 310)	Rtca(271, 469, 526, 829)	Pgp(412)		Sap30bp(49, 622, 73)
Ndufs4(244)	Rtcb(754, 907)	Pgrmc1(256)		Sar1a(28)
Ndufs6(148)	Rtf1(1891)	Pgs1(1585)		Sar1b(208, 307, 412, 424)
Ndufs7(535, 541, 70, 85)	Rtf2(178, 241)	Phactr4(1195, 1204, 1918, 577, 583)		Sars(247)
Ndufv2(382)	Rtn4(3400, 3481)	Phax(34)		Sart3(1207, 1363, 1399)
Necap1(55, 712)	Runx1(742)	Phf10(511, 589)		Sbno1(1762, 1870, 3220)
Necap2(181, 25, 256, 667)	Ruvbl2(1111, 553, 70, 73, 79)	Phf3(1888, 1897, 2086, 286, 3325, 3355, 3358, 3364, 3703, 4690, 637)		Sc5d(115)
Nek6(217, 235, 277)	Rxylt1(106)	Phf5a(73)		Scaf11(1831, 2038, 304, 310, 52)
Nek7(874)	Saal1(238)	Phip(2092, 3004, 3844, 3880, 4102, 4156, 4939, 5110, 5308, 5425)		Scamp1(862)
Nek9(1294, 1330, 1465, 244)	Sae1(454, 457)	Phlda1(211)		Scamp3(889)
Nelfa(25, 289, 295, 361)	Safb(115, 118, 1711)	Phldb1(1030, 2200, 607)		Scamp4(517)
Nelfb(1048, 523)	Samhd1(196)	Phldb2(1552, 1555, 2140, 2320, 3805, 3868)		Scarb1(643)
Nelfcd(130, 1492)	Samm50(199, 220)	Pias4(37, 811)		Scarb2(1363, 757)
Nelfe(958)	Sap30(436)	Piezo1(1681, 1819, 1831, 2428, 2446, 3004, 3655, 3664, 3712, 4387, 4447, 6130, 634, 6661, 7441)		Sccpdh(355, 418, 616)
Nemf(1138, 1219, 277, 2839)	Sap30bp(373)	Pigk(229)		Scfd1(25, 304, 310, 532, 691)
Nemp1(106)	Sar1a(115)	Pigs(277)		Scnm1(97)
Nenf(202, 217)	Sar1b(199)	Pigt(1174, 1177, 1417, 1606, 178, 970)		Sco1(343)
Neo1(1024, 1072, 1114, 1156, 1645, 1768, 2338, 2401, 2542, 2989, 3415, 3430, 3442, 460, 535, 565, 706, 820)	Sars(1522, 334, 820)	Pik3r1(1636, 226, 598)		Sco2(670)
Nepro(1096, 1219, 214, 397)	Sart3(283)	Pimreg(178, 349)		Sdad1(1234, 550, 67)
Nfe2l1(610, 697)	Sass6(1351)	Pin1(133)		Sdc3(1165, 1252)
Nfe2l2(1096, 118, 1387, 1552, 619)	Sbds(226, 34, 346, 400)	Pip4k2c(259, 457, 580)		Sdf2(49)
Nfib(1057, 1069, 163, 649)	Sbno1(2353, 334)	Pip4p2(592, 748, 751)		Sec14l1(112, 151, 496)
Nfic(268, 358, 586, 592, 595)	Sc5d(109)	Pip5k1a(166, 169)		Sec22b(283)
Nfix(487, 643)	Scaf11(1138, 2605, 682)	Pir(250, 724)		Sec23a(1309, 1924, 1984, 2236, 34)
Nfkbib(166)	Scamp1(778)	Pitpna(136, 43, 46)		Sec23b(1873, 40, 883)
Nfs1(739)	Scamp2(547)	Pitpnb(37)		Sec23ip(1351)
Nfx1(2983, 3160, 406, 88, 916, 928, 97)	Scamp3(334)	Pitrm1(1216, 160, 166, 2449, 2467, 2617, 3037)		Sec24b(2479, 2863)
Ngdn(268, 421)	Scamp4(97)	Pja1(379, 52, 58)		Sec24d(2044, 2779)
Ngf(622, 901)	Scarb2(1129, 130)	Pja2(1051, 475, 793, 796, 799, 880, 937)		Sec31a(1828, 1933, 730)
Ngrn(361)	Scarf2(1072, 2434, 97)	Pkn2(1309, 1645, 2341, 2512)		Sec61a1(22)
Nhlrc3(370, 607)	Sccpdh(1108)	Pla2g15(538)		Sec63(658)
Nhp2(91)	Scfd1(145)	Pla2g4a(2143, 265, 343)		Sel1l(1240, 754)
Nid1(1099, 1102, 1297, 1300, 1357, 1918, 220, 229, 415, 463, 466, 469, 475, 664, 667, 838, 901)	Sco1(109, 82)	Plaa(1090, 1096, 1102, 2206)		Selenoi(1162)
Nif3l1(340, 535, 547, 889)	Scpep1(571, 961)	Plat(1111, 1447, 1597, 439)		Selenom(91)
Nifk(604, 784, 826)	Sdad1(415, 67)	Plaur(859)		Selenon(1393, 325)
Nipal1(136, 145, 544, 73)	Sdcbp(589, 862, 865)	Plbd2(1264, 442, 913)		Selenos(151)
Nipsnap1(796)	Sde2(1027, 118, 535, 895)	Plec(10273, 10279, 10468, 10843, 11002, 12361, 12628, 13879, 1759, 2896, 3298, 3961, 4231, 4240, 5395, 6991, 7018, 7399, 7720, 8437, 8710)		Sema3a(1861, 2080, 2164)
Nipsnap2(148, 151)	Sdf4(148)	Plekha1(316)		Sephs1(1141)
Nipsnap3b(187)	Sdha(1414, 1675, 772)	Plekhj1(181)		Septin10(1165, 400, 502, 577)
Nit2(676)	Sdhb(259, 472, 532)	Plgrkt(73)		Septin7(70)
Nkiras2(31, 394)	Sec14l1(1669, 301)	Plin3(358, 547)		Serinc3(205, 442)
Nle1(1387, 271, 424)	Sec23a(1018, 1276, 178, 34)	Plk1(391, 394)		Serinc5(157)
Nln(1561, 1564, 1753, 73)	Sec23b(730, 751)	Plk2(1159, 1432, 313, 421)		Serpinb6a(778)
Nmd3(214, 361, 397, 67, 976)	Sec23ip(1183, 1351, 2383)	Plod1(241, 244, 247)		Sertad1(373)
Nme7(202)	Sec24b(151, 1963, 508)	Plod2(133, 1741, 1810, 349, 481)		Sertad2(22, 76)
Nmnat2(697, 802)	Sec24d(2044, 70, 781)	Plod3(1093, 1375, 1756)		Sertad4(1063)
Nmral1(109, 169, 487)	Sec31a(1366, 1849, 3106)	Plpbp(127, 205, 70)		Sesn2(772)
Nmt1(757)	Sec61a1(568)	Plpp3(40)		Sf3a1(496)
Nmt2(1261, 1273, 745)	Sec63(1042, 1624, 730)	Plrg1(325, 766, 88)		Sf3a2(16)
Noa1(1771, 1774, 1903, 247)	Selenos(373)	Pls3(1108, 496)		Sf3a3(22, 325, 331, 49)
Nob1(25, 28, 673, 919)	Sema3a(1777, 2068, 682)	Plscr3(784)		Sf3b1(3118)
Noc3l(1120, 2251, 262, 604, 619, 769)	Sema3c(1222, 1909, 466, 967)	Plxna1(187, 214, 2212, 2353, 277, 3034, 3220, 3808, 4546, 4579, 5662, 622, 856)		Sf3b3(103, 1471, 517)
Noc4l(1027)	Sephs1(1141, 58)	Plxnb2(1732, 2506, 2518, 3070, 3181, 4069, 4408, 4426, 4456, 5305)		Sfxn1(319)
Noct(1159, 850)	Septin10(1261, 502)	Pmpca(178, 232)		Sgcb(508, 667)
Nol10(115, 118, 1330, 859, 892)	Septin11(553)	Pmvk(508)		Sgcd(193, 667)
Nol11(1087, 112, 1321, 211, 226, 265, 43, 436, 778, 790)	Septin8(34, 562, 697)	Pnisr(1321, 1357, 1747, 601)		Sgf29(154, 196, 94)
Nol12(283, 538, 541, 61)	Septin9(994)	Pnma5(34, 409)		Sgo2a(1057, 1063, 1291, 1834, 2455)
Nol6(295)	Serbp1(337)	Pnn(1030, 1039)		Sgpl1(268, 781)
Nol7(331, 466, 484)	Serinc3(469, 838, 925)	Pno1(601)		Sgpp1(952)
Nol9(205, 817, 820, 925)	Serinc5(685)	Pnpt1(2041, 253, 388, 661, 943)		Sh3glb2(1069, 232)
Nom1(1219, 1336, 1621, 1918, 2230, 763)	Serpinb9b(688)	Pofut2(397, 838)		Sharpin(172, 268, 754)
Nomo1(1048, 1051, 1231, 1234, 1381, 1702, 2416, 2428, 415, 436, 916, 919, 922, 961, 964)	Serpine1(868)	Poglut1(244, 970)		Shcbp1(1501)
Nono(547)	Serpinf1(358)	Poglut2(1162, 1171, 271, 346, 604, 634, 919)		Shisa4(280, 379)
Nop14(109, 115, 118, 1570, 1714, 1756, 1963, 2335, 433, 439, 508, 769, 772, 964)	Sertad1(235, 526)	Pola1(172, 1954, 289)		Shmt2(919)
Nop16(370)	Sesn2(175, 40)	Polb(247, 313, 67)		Sike1(319)
Nop2(103, 1951, 253, 493, 955, 958, 97)	Setd7(139, 841)	Pold1(1465, 1663, 1798, 2068, 412)		Sin3b(292, 55)
Nop53(181, 424)	Sf3a1(1228, 232)	Pold3(139, 46)		Sirt2(127, 508)
Nop56(139, 142, 145, 217, 355)	Sf3a2(121, 136, 355)	Poldip2(1051, 568)		Sirt6(781)
Nop58(337, 79, 871, 883)	Sf3a3(1135, 283)	Poldip3(103, 514)		Skap2(64, 67)
Nop9(1225, 1237, 220, 427, 628)	Sf3b1(208, 64)	Polr1a(1354, 1642, 2311, 2317, 3922, 907)		Skil(1009, 1768)
Nosip(265, 337, 40, 745)	Sf3b3(115, 3472, 478)	Polr1b(1369, 2389, 553)		Slc12a4(1351, 2785, 943)
Notch2(124, 1258, 1474, 1981, 2254, 2257, 2965, 3529, 3547, 3568, 5077, 5809, 5932, 6187, 6349, 6451)	Sfpq(1012, 1582)	Polr1c(157)		Slc16a1(1288, 352)
Npdc1(139)	Sgcb(223, 712)	Polr1d(289)		Slc19a1(1147, 295, 499, 793)
Npepps(1096, 2041, 751, 757)	Sgcd(232, 235, 301, 703)	Polr2a(1648, 1870, 2152, 2371, 2668, 2683, 3040, 331, 334, 3646, 4066, 511, 616)		Slc1a4(1072)
Nploc4(136, 139, 427, 433, 925, 979)	Sgf29(466, 631, 91)	Polr2b(1057, 1159, 130, 2788)		Slc1a5(1144, 1414, 1498, 352, 733, 916)
Nppb(124)	Sgk1(1396)	Polr3b(1021, 118, 121, 2716, 2743, 2824, 3250)		Slc25a11(151, 865)
Nqo2(76, 79, 85)	Sgo2a(1852)	Polr3c(1162, 79, 97, 970)		Slc25a17(295, 478)
Nr1d1(1486, 1648, 538)	Sgpl1(1006, 1273, 283, 700, 715)	Polr3d(181, 226, 904)		Slc25a22(547)
Nr2f2(1129)	Sgpp1(1150, 628, 925)	Polr3f(787, 853)		Slc25a40(805)
Nrbp1(1306, 1567, 160, 163, 214)	Sgta(127)	Polr3g(103, 139)		Slc27a1(184, 724)
Nrd1(1387, 1636, 166, 1927, 1936, 256, 2842, 286, 2872, 2875, 289, 3373, 3502, 3505, 3508)	Sh3glb2(415)	Polr3h(121, 463)		Slc2a1(22, 391, 403)
Nrf1(91, 928, 970)	Sh3kbp1(2029)	Pon2(1027)		Slc30a7(19)
Nrm(256, 340, 82)	Shcbp1(571)	Pop1(2017)		Slc35b1(493, 91)
Nrp1(1012, 1066, 1267, 1492, 1507, 2215, 2719, 742)	Shmt2(1444)	Pop7(328)		Slc35d1(448, 454, 673)
Nrp2(1090, 1099, 2203, 2764)	Sike1(259)	Ppa1(526)		Slc35f6(598, 919)
Nsd2(1108, 2662, 268, 3286, 3577, 49, 670, 853)	Sin3b(520)	Ppa2(274, 277, 904, 964)		Slc38a1(385, 646, 649, 853)
Nsf(1177, 1807, 1810, 2140, 247, 532, 73, 79)	Sirt6(463)	Ppan(145, 295)		Slc38a10(1378, 202, 2176)
Nsl1(256, 265, 274)	Ska3(622)	Ppat(334)		Slc39a13(70)
Nsmce1(271, 397)	Skap2(64)	Ppfibp1(319)		Slc39a6(610)
Nsmce2(211, 316)	Skil(1579)	Pphln1(22, 979)		Slc3a2(898)
Nsmce4a(583)	Skp1a(184)	Ppib(184, 79)		Slc44a1(1309, 1312, 196)
Nsrp1(334, 622, 859)	Slc12a4(1150, 1357, 670, 697, 799)	Ppie(205)		Slc44a2(1558, 175, 760)
Nsun2(1099, 1978, 652)	Slc16a1(1315, 307, 376, 664)	Ppig(457, 463, 553)		Slc4a1ap(1300)
Nt5c3(394)	Slc19a1(1141, 535, 583)	Ppil2(1213, 124)		Slc5a3(1306)
Nt5c3b(367, 379, 43, 49)	Slc19a2(106)	Ppil4(37, 46)		Slc6a9(421, 793)
Ntan1(547)	Slc1a4(1111)	Ppm1d(1375, 541)		Slc7a1(526, 532, 619)
Nub1(475, 529, 532)	Slc1a5(382)	Ppm1g(1003, 1306, 1354)		Slc7a5(649)
Nubp1(688)	Slc25a1(106, 541)	Ppm1l(148, 688)		Slc7a6(133, 844)
Nucb1(175, 181, 661, 778)	Slc25a11(676)	Ppme1(94)		Slc7a6os(529)
Nucb2(1231, 289, 310, 361, 787)	Slc25a12(1282)	Ppp1cb(496, 694)		Slco2a1(1474, 1804)
Nucks1(31, 34, 37)	Slc25a22(178)	Ppp1r12a(100, 139, 2095, 268, 409, 484, 781, 787)		Sltm(1168, 1690, 1726, 2203, 2428, 3007, 3019, 406)
Nudcd1(1333, 1342, 1348, 415, 610, 619)	Slc25a24(130, 400, 865, 901)	Ppp1r15b(1117, 1132)		Slu7(1420, 1426)
Nudcd2(271)	Slc25a30(274)	Ppp1r18(1522, 856)		Smad4(1246, 1489, 1504, 805)
Nudcd3(472)	Slc25a4(274)	Ppp1r35(391, 628)		Smad5(46)
Nudt1(190, 61)	Slc29a1(1009, 121)	Ppp1r7(127, 49, 76)		Smap1(175, 181)
Nudt5(436, 58)	Slc2a1(1180, 937)	Ppp1r8(700, 703)		Smap2(214)
Nudt9(226, 241, 316, 937)	Slc35b1(109)	Ppp1r9b(1384, 1597, 2356)		Smarcc1(1186, 1933, 3172)
Nuf2(1180, 223, 454, 457, 712)	Slc35d1(466)	Ppp2ca(142, 424)		Smarcc2(2119, 847)
Nufip1(1138, 613, 82, 907, 910, 916, 973)	Slc38a1(1057, 1168, 850, 853)	Ppp2cb(151)		Smarcd3(1111, 1159, 1210)
Nufip2(1201, 1981, 394, 397, 400, 403, 574, 880)	Slc38a10(1060, 880)	Ppp2r2a(49)		Smc1a(1609, 1648, 2950, 484, 844)
Numa1(133, 1573, 1867, 1906, 1993, 2542, 2629, 3757, 4150, 4390, 4861, 76)	Slc38a2(1087, 1090, 1093, 1105)	Ppp2r2d(106)		Smc2(3103, 97)
Numbl(1735, 361, 448)	Slc39a11(1018, 1048)	Ppp2r5c(1033, 817)		Smc3(2464, 2950)
Nup107(1576, 1903, 1927, 1984, 1987, 202, 2545, 517)	Slc39a13(1015)	Ppp2r5d(511, 727)		Smc4(1819, 2788)
Nup133(1117, 133, 1444, 2410)	Slc39a14(1117)	Ppp2r5e(721, 724)		Smc5(1579, 2188, 2431, 2782, 919)
Nup153(1126, 1540, 1810, 2011, 2335, 2980, 3673)	Slc39a6(2086)	Ppp3ca(1267, 262)		Smc6(1216, 1510, 1594, 1831, 1840, 1942, 2407, 94)
Nup155(2071, 907)	Slc3a2(1315, 718)	Ppp3cb(397, 994)		Smchd1(3970, 5962, 82)
Nup160(1033, 1708, 1768, 1867, 2659, 2662, 2818, 3199, 3853)	Slc41a2(397)	Ppp4c(139, 88)		Smg8(1063, 2422, 640)
Nup188(1228, 1693, 1720, 1894, 2335, 2476, 2578, 34, 3403, 3409, 3703, 418, 4750, 490, 493, 922)	Slc44a1(1357, 1522, 1531, 256)	Ppp4r1(1045, 1687, 2431, 2554, 2635, 739, 805, 808)		Smim12(259)
Nup205(1300, 1639, 1783, 1789, 2047, 2455, 2821, 3847, 5161, 5248, 568, 814)	Slc44a2(244, 736)	Ppp4r3a(1138, 1375, 1762)		Smim14(175)
Nup37(136, 229, 40)	Slc4a1ap(229)	Ppp4r3b(673, 913)		Smn1(166)
Nup62(1165, 745)	Slc5a3(256)	Ppp5c(1339, 304, 490)		Smtn(1882)
Nup85(1306, 190, 244, 247, 616, 619, 931)	Slc7a1(382, 442, 526)	Ppp6r3(2119, 448)		Smu1(1477, 721, 898)
Nup93(1018, 640, 838, 85)	Slc7a5(1129, 1432, 193, 202, 211, 676)	Ppt1(169, 280, 637)		Smurf1(1636, 1981, 2248)
Nup98(1924, 2026, 2869, 3514)	Slc7a6(349, 442)	Ppt2(34, 556, 694, 742)		Smyd2(1105, 193, 409)
Nupr1(115, 121)	Sltm(1174, 1471, 862)	Pptc7(373, 529, 874)		Snap47(1180, 640, 88)
Nus1(88)	Slu7(1297, 1375, 1420, 580)	Pqbp1(289)		Snapc3(796)
Nusap1(208, 211)	Smad5(310, 445)	Pqlc3(226)		Snapin(307)
Nvl(1414, 19, 2449, 2470, 91)	Smap1(175, 688)	Prc1(133, 139, 1591)		Snd1(1042, 1075, 1399, 2545, 802, 805)
Nxf3(1249, 1534, 967)	Smap2(442, 826)	Prcc(511, 808)		Snrnp200(526, 5560)
Nxn(448)	Smarca4(1144, 1159, 1567, 2065, 2086, 2377, 2626, 2902, 3355, 4552)	Prcp(223, 637)		Snrpb(148)
Nxt2(202, 325, 457)	Smarcc1(1933, 2779, 3172)	Prdx3(55)		Snx1(22, 979)
Oat(1018, 196, 37)	Smarcc2(1408, 3061, 820, 826, 829)	Prdx4(217)		Snx10(25, 382, 535)
Odf2(1360, 1369, 2344, 502)	Smarcd2(94)	Prdx6(205)		Snx17(1144, 808, 85)
Ogdh(1543, 2527, 358, 61)	Smarcd3(418, 979, 985)	Prelid3b(106, 109, 112)		Snx18(733)
Ogfod3(220)	Smc1a(1420, 2821, 31, 3532, 493, 70)	Prep(1738)		Snx6(388)
Ogfr(43, 481, 709)	Smc2(1096, 1483, 2413, 2680, 298, 460, 556)	Prim1(523)		Snx7(1240, 250)
Ogt(307)	Smc3(1837, 2536, 310, 76)	Prim2(127, 1270, 1306, 361)		Snx8(262, 535, 571)
Oip5(169)	Smc4(2782, 2794)	Prkaa1(1270, 1399, 1603, 469, 586)		Soat1(1501)
Ola1(403)	Smc5(1972)	Prkacb(1174, 913)		Socs3(598)
Opa1(1471, 1474, 1945, 2131, 2563, 2749, 2848)	Smc6(1012, 1201, 2350)	Prkag1(676)		Socs5(469, 82)
Optn(445, 451, 517, 529, 91)	Smchd1(4783, 4798, 871)	Prkar2b(580)		Son(2998, 4453, 4588, 4765, 4900, 5407, 5707, 5773, 6325, 6733, 7096)
Orai1(775, 781)	Smdt1(61)	Prkca(1312, 1408, 1411)		Sox4(223, 628, 643, 913)
Orc2(1102, 1657, 217, 223, 52)	Smg8(2626, 73)	Prkci(166, 175, 292, 562, 991)		Sp1(223, 373)
Orc4(196)	Smim12(76)	Prkcsh(1279, 49)		Spag5(2095, 2626, 508)
Orc5(895)	Smim14(130, 175)	Prkrip1(331)		Spag9(2833)
Orc6(109, 115)	Smn1(70)	Prmt3(1054, 1159, 403, 769, 823, 925)		Sparc(46)
Ormdl2(148, 151, 262)	Smtn(1402, 1882, 2206)	Prmt5(1204, 1249, 76)		Spata5(1552, 547, 871)
Os9(577, 580, 835)	Smu1(766)	Prmt6(460)		Spats2(103, 544, 625, 850)
Osbpl2(415, 424, 769)	Smurf1(1012, 1858)	Prmt7(1090)		Spc24(559)
Osbpl3(1843, 304)	Smyd2(1288, 349, 466, 883, 913)	Prnp(43)		Spcs1(163)
Osbpl9(1177, 1186, 1210, 1639, 1957)	Smyd5(820)	Pros1(1081, 1780)		Specc1(499)
Osr1(529)	Snap29(133)	Prpf19(58, 808)		Spg20(1321, 1642, 88)
Ostc(157, 388)	Snap47(487)	Prpf31(1288, 283, 307)		Sppl2a(328)
Otub1(451, 529, 61, 64)	Snapc2(565)	Prpf38b(1441, 679)		Spryd3(1237, 229)
Otud4(2209, 877)	Snapin(328)	Prpf4(253, 421, 43, 535, 988)		Sptbn1(1180, 1498, 1699, 3247, 5824, 6841)
Otulin(520)	Snd1(1123, 316)	Prpf4b(1447, 1810, 2836, 52)		Sptlc1(409, 706)
Oxa1l(784)	Snf8(88)	Prpf6(1594, 805)		Sptlc2(1318, 1465, 364, 541)
Oxct1(109, 283)	Snip1(1045)	Prpf8(2032, 2314, 2317, 2935, 3055, 3511, 4315, 4390, 4918, 4927, 562, 5641, 5881, 5884, 862)		Sqle(382)
Oxr1(1666, 2275, 2398, 406, 412)	Snrnp200(1768, 1930, 2236, 2587, 2761, 3301, 4693, 484)	Prpsap1(373)		Sqor(337, 430, 727)
Oxsr1(298, 304, 571)	Snrnp27(187)	Prr11(1024, 367, 808, 931)		Sqstm1(409, 574, 772)
P2rx4(1024, 334)	Snrnp48(379, 706)	Prrc2a(274, 4384, 5380, 64, 640)		Srbd1(124, 1357)
P3h1(463, 469, 532, 76)	Snrpb(85)	Prrc2c(1735, 1762, 229, 3055, 3073, 3319, 3322, 3613, 4315, 4324, 5041, 5044, 5401, 5443, 6067, 6781)		Srebf1(118, 2479, 2863, 397)
P3h3(1612)	Sntb2(349)	Prrx1(376)		Srek1(166, 910)
P3h4(1006, 1021, 733)	Snw1(1111, 328, 592)	Prrx2(433)		Srgap2(2155, 688)
P4ha1(247, 622)	Snx17(85)	Prss12(1252, 1795)		Srp72(1474, 424)
P4ha2(1021)	Snx18(832)	Prxl2c(124, 127, 205)		Srpk1(1075)
P4hb(1183, 292, 295, 481, 484, 487, 94)	Snx27(1345, 214, 298)	Psap(217, 70)		Srrm1(37)
Pa2g4(55)	Snx4(256)	Psat1(610)		Srrm2(1495, 301, 3379, 6562)
Pabpc1(400)	Snx5(145, 664)	Psen1(28, 31)		Srrt(1687)
Pacc1(322)	Snx6(289)	Psma1(40)		Srsf4(100, 349, 481)
Pacsin2(1162, 1306, 265, 37, 754)	Snx8(733, 97)	Psma7(133, 136, 145)		Ssbp3(853)
Pacsin3(121, 97)	Soat1(220)	Psmb1(124, 28)		St6galnac4(679)
Paf1(106, 1351)	Socs5(1291)	Psmb7(217, 34)		Stag1(1222, 205)
Pafah1b2(100, 298)	Sod1(370)	Psmc3(1138)		Stam(547)
Paics(22)	Son(2920, 403, 4474, 5773, 6049, 6169, 82)	Psmc3ip(607)		Stam2(292)
Paip1(1084, 589, 592, 910, 922)	Sox4(322, 628)	Psmc4(859)		Stat3(1105, 2272)
Pak1(1069, 268, 382, 880)	Sox9(1381, 592)	Psmc5(1138)		Stat6(1225, 247, 253, 460)
Pak1ip1(40, 550)	Sp1(1360, 1516, 1894, 223, 649, 865)	Psmc6(163, 172, 256)		Stc2(157, 298, 472)
Pak2(1015, 1021, 280, 289, 379, 892, 895)	Sp3(565)	Psmd1(1654, 616, 97)		Steap2(559, 82)
Pam(1696, 2338, 2371, 463, 634, 637, 640, 763, 829)	Spag5(178, 1951, 2188, 220, 2632, 2704, 2896, 3172)	Psmd2(1972, 874)		Stim2(376)
Pank2(73)	Spag7(70)	Psmd3(838)		Stk10(1039, 1285, 1645, 1990, 484, 649)
Pank3(934)	Spag9(2632, 3010, 3472, 3478, 487)	Psmd4(106, 352, 367)		Stk17b(472)
Papola(1015)	Spata5(961)	Psmd5(403)		Stk24(307, 310, 706, 841)
Papss1(484, 655, 901, 913)	Spats2(868)	Psmd7(121)		Stk25(40, 859)
Parg(1276, 1435)	Spc24(265)	Psmd9(130)		Stk3(454, 772)
Park7(265, 373)	Spc25(322)	Psme4(154, 2869, 3610, 5281)		Stk38(433)
Parl(142, 553)	Spcs2(358)	Psmf1(100, 589)		Stk39(1270, 760)
Parn(1471)	Spdl1(1249, 568, 877)	Psmg1(277, 295, 304, 676)		Stk4(295)
Parp1(1306, 1321, 1552, 1693, 1789, 214, 979)	Specc1(694)	Psmg4(94)		Stom(208, 358, 790)
Parpbp(433, 916, 922)	Specc1l(2656)	Pspc1(898)		Stoml2(307)
Parvb(631)	Spg20(46)	Psph(487, 82)		Ston1(1717, 499)
Pbdc1(484)	Spop(808)	Psrc1(229, 382, 826)		Strip1(1120, 1438, 1447, 2020, 271)
Pbk(145)	Spryd3(229)	Ptbp3(124, 991)		Strn3(340, 931)
Pbrm1(1747, 2533, 2539, 2944, 3301, 3439, 3454, 592)	Sptbn1(2503, 28, 2917, 3163, 3778, 40, 4750, 4933, 55, 5515, 6916)	Ptcd2(34)		Stt3a(667)
Pcbd2(172)	Sptlc1(1408, 259)	Ptcd3(1312, 1966, 1969, 553)		Stt3b(1897, 2185)
Pcbp1(502)	Sptlc2(448)	Pter(361)		Stx12(640)
Pcbp3(172, 268, 445, 571, 592)	Sqstm1(1141, 1318, 862)	Ptgfrn(1084, 1090, 1849, 2155, 328, 424)		Stx18(358)
Pcdh1(1009, 1267, 1420, 1423, 1429, 1963, 2113, 2296, 640, 643)	Srbd1(1870, 2026, 226)	Ptgis(232, 238, 553, 691)		Stx2(139, 310)
Pcdh18(1150, 1501, 1690, 1693, 2155, 2158, 2164, 427)	Srebf1(1345)	Ptgr1(529)		Stx7(145)
Pcdh19(1075, 1186, 1384, 1522, 1669, 1774, 2764, 3013, 319, 3367, 355)	Srek1ip1(283)	Ptgr2(484, 58, 61)		Stxbp1(607)
Pcdhgc3(1027, 1030, 157, 2002, 2110, 2155, 346)	Srgap2(2020, 2038, 2314, 709, 94)	Ptgs1(1342, 1495, 1687)		Sucla2(535)
Pcgf2(199, 532)	Srm(532)	Ptgs2(502)		Suclg1(871)
Pcgf5(133, 178)	Srp68(739, 742)	Ptov1(379)		Suds3(514, 772)
Pck2(1687, 1945, 220, 226)	Srpk1(1912, 85)	Ptpn1(1111, 1153)		Sulf2(1177, 1942)
Pcm1(1276, 1498, 3331, 4867, 5884, 841)	Srrm1(1264, 2539, 358)	Ptpn11(1225, 1396, 238, 79)		Sun1(1477, 1621, 2242)
Pcolce(364, 736)	Srrm2(1750, 190, 2209, 2221, 2491, 2875, 3385, 4477, 4864, 5287, 5503, 5821)	Ptpn12(1462, 343, 382, 394, 40)		Sun2(403)
Pcyox1(124, 130, 313, 415, 940)	Srrt(1687, 187, 2233)	Ptpra(349)		Supt16(1591)
Pcyt1a(121, 28, 649, 757, 802)	Srsf4(1261, 253, 640)	Ptprn(241, 2419, 2428, 706)		Supt5(1351, 247, 298, 484, 517, 772)
Pdap1(292, 295)	Srsf6(679, 760)	Ptrh2(217)		Supt6(1009, 1036, 28, 331, 3826, 4081, 4522, 565, 655, 688, 742, 925)
Pdcd2(418, 616, 646, 874, 877, 958)	Ss18l2(82)	Pttg1(100, 142, 28)		Supv3l1(1174, 121)
Pdcd6ip(1051, 1063, 1102, 1105, 1294, 1513, 2077, 901, 904, 907)	Ssb(427)	Ptx3(1108)		Surf1(583)
Pdcl(652)	Ssr2(160)	Puf60(517)		Surf2(169, 232)
Pdcl3(151)	Ssrp1(181)	Pum2(106, 2506, 2668, 286)		Susd6(61)
Pde6d(133)	St13(286)	Purb(748)		Suz12(1861)
Pdgfa(466)	Stag1(2650, 847)	Pus1(1054)		Swap70(529, 865)
Pdgfc(118, 154, 238)	Stam(184)	Pus7(1189, 1351, 97)		Syap1(292)
Pdgfra(1156, 1192, 1240, 154, 1642, 1825, 2200, 823)	Stam2(376)	Pvr(883)		Sympk(166, 2248, 361)
Pdha1(577)	Stat6(1462, 1798)	Pwp1(1336, 1342, 460, 778)		Syngr2(124)
Pdhx(913)	Stc2(118)	Pwp2(1195, 1405, 1495, 226, 397, 922)		Sys1(67, 70)
Pdia3(976, 985, 988)	Steap1(667, 685)	Pwwp3a(1210, 154, 19, 235, 292)		Tacc1(1870, 1873, 1876)
Pdia4(1582, 187, 190, 193, 736, 817)	Steap2(178, 82)	Pxdc1(319)		Taco1(361)
Pdia5(46, 613, 634, 757)	Stim2(127, 574)	Pxdn(1687, 1798, 1837, 766)		Tada2a(253, 541, 865)
Pdk3(778)	Stk10(1225, 1279, 2443, 340, 649)	Pxk(1717)		Taf12(115, 367, 532)
Pdlim5(1522, 1576)	Stk17b(475, 70, 823)	Pycr1(778)		Taf15(1135, 1471, 493)
Pdlim7(1096)	Stk25(169)	Pygb(973)		Tank(85)
Pdpk1(1243, 1396, 382)	Stk3(1378, 586, 598, 805)	Qars(1930, 1957, 1963, 1969, 301)		Taok1(214, 2326, 481, 754, 919)
Pdrg1(46, 49, 97)	Stk39(307)	Qdpr(205)		Tars(316, 412)
Pds5a(1102, 1105, 1207, 1516, 1558, 1768, 1906, 2509, 2617, 3424, 3469, 3874, 775)	Stk4(166)	Qk(532)		Tars2(157, 1585)
Pds5b(1159, 124, 1396, 1417, 2503, 3019)	Stn1(220)	Qrich1(1030, 313, 64)		Tax1bp1(712, 958)
Pdss1(1063, 649)	Stom(220, 793)	Qsox1(751, 958)		Tbc1d10a(115)
Pdxdc1(1258, 1378, 1570, 1756, 1846, 1936)	Stoml2(184, 778)	Qsox2(1081, 1189, 340, 652, 655, 805, 925)		Tbc1d15(151)
Pdxk(220, 331)	Ston1(469)	R3hdm4(172, 394)		Tbc1d31(955)
Pdzd11(148, 289, 46)	Stt3a(1636, 259, 400, 664)	Rab12(373)		Tbcb(553, 631)
Pecr(235)	Stt3b(322)	Rab14(232)		Tbcc(943)
Pelo(211, 415)	Stx12(541)	Rab22a(388, 73)		Tbcd(2491, 250, 337, 3445)
Pelp1(2386, 271)	Stx17(601)	Rab24(25, 34, 421, 52)		Tbce(667)
Pepd(1369, 448, 586, 949)	Stx18(901)	Rab31(253, 265)		Tbk1(1057, 1168, 1837)
Pes1(268)	Stx2(592)	Rab33b(304, 382, 445)		Tbl1x(568, 682)
Pet117(130)	Stx7(415)	Rab35(301)		Tbl2(763)
Pex14(1012, 133, 517)	Stx8(358)	Rab3gap1(2254, 2371, 2929, 367, 91, 952)		Tbpl1(208, 211, 214, 73)
Pex16(184)	Stxbp1(106)	Rab3ip(1294, 1321, 448, 460, 463)		Tbrg4(1303, 1558, 424, 724)
Pex3(556, 565)	Sucla2(1381, 601, 868)	Rab5a(97)		Tbx3(1096, 277, 820, 913)
Pex5(151, 1555, 1732, 190, 394, 397, 862)	Suclg1(646)	Rab7b(58)		Tcf25(1513, 97)
Pfas(1162, 1324, 1501, 1804, 1807, 2092, 2134, 2284, 2983, 2998, 325)	Suds3(349, 916)	Rab9(514)		Tcim(259)
Pfdn4(43)	Sugt1(502)	Rabac1(373)		Tctex1d2(184)
Pfkl(22)	Sulf2(1081, 133, 1816, 325, 748)	Rabep1(2041, 2338, 379)		Ten1(238)
Pfkm(1081)	Sumf1(454)	Rabepk(745)		Tent4b(1537, 631, 634, 646)
Pgam5(235, 463)	Sumo3(262)	Rabgap1(1135, 2263, 2602, 403)		Terf1(298)
Pgls(424, 427)	Sun1(2635, 295, 652)	Rabgef1(1237, 28)		Terf2ip(652, 877)
[truncated: 1,199 more rows]
