# Supplementary material for: Codon-specific ribosome stalling reshapes translational dynamics during branched-chain amino acid starvation
Source: Genome Biol. 2025 Sep 27;26:315. doi: 10.1186/s13059-025-03800-6 (PMC12476630; doi:10.1186/s13059-025-03800-6)
Supplement: Supplementary file 7 — Additional file 7. Table S6: Reagents and oligo sequences. [file 13059_2025_3800_MOESM7_ESM.xlsx]

## Sheet: Table_S6 (Consumables)
	Material	Source	Reference
	Cell culture
	Fetal Bovine Serum (FBS)	Gibco	10437-028
	dialyzed FBS	Gibco	26400044
	Penicillin-Streptomycin	Gibco	15140122
	DMEM, high glucose, pyruvate	Gibco	41966029
	DMEM/F12 [-] Leu, Ile, Val, Asn, Asp	Gibco	SKU 11320 modified
	L-Aspartic acid	Sigma-Aldrich	A9256-100G
	L-Valine	Sigma-Aldrich	V0500-25G
	L-Leucine	Sigma-Aldrich	L8000-25G
	L-Isoleucine	Sigma-Aldrich	I2752-5G
	L-Asparagin Monohydrat	Sigma-Aldrich	A8381-100G
	Enzymes
	T4 Polynucleotide Kinase	NEB	M0201S
	SuperScript IV Reverse Transcriptase	Invitrogen	18090050
	TURBO DNase	Invitrogen	AM2238
	RNase I	Ambion	AM2295
	SUPERase In RNase Inhibitor	Ambion	AM2694
	M-MLV Reverse Transcriptase	Promega	M1701
	T4 RNA Ligase 2, truncated KQ	NEB	M0373L
	RNase Inhibitor, Murine	NEB	M0314L
	Consumables
	PBS pH 7.4	Gibco	10010056
	Dynabeads MyOne Streptavidin C1	Invitrogen	65002
	Random Hexamers	Qiagen	79236
	Sucrose	Sigma-Aldrich	84097
	Copper(II) sulfate anhydrous, powder	Sigma-Aldrich	451657
	Chloroform	Sigma-Aldrich	650498
	TRIzol Reagent	Invitrogen	15596018
	L-Ascorbic acid	Sigma-Aldrich	A4544
	GoTaq® qPCR and RT-qPCR Systems	Promega	A6002
	O-propargyl-puromycin (OPP)	Apex Bio	A8778
	BSA	Sigma-Aldrich	A9647
	ROTI®Aqua-Phenol	Roth	A980.2
	Paraformaldehyde, 4% in PBS	ABCR Swiss AG	AB351601
	Sodium periodate	Fisher Scientific	ACR41961
	TRIS, 1.0M buffer soln., pH 9.0	Fisher Scientific	ALFJ62085-K2
	Sodium acetate, 1M aq. soln., pH 4.5	Fisher Scientific	ALFJ63669-AE
	EDTA	Invitrogen	AM9260G
	GlycoBlue Coprecipitant	Invitrogen	AM9516
	SDS, 10% Solution	Invitrogen	AM9822
	Tris (1 M)	Invitrogen	Am9851
	Tween-20	Fisher Chemical	BP337-500
	Cycloheximide	Sigma-Aldrich	C7698-1G
	Microspin(TM) S-400 HR	Cytiva	GE27-5140-01
	TBE-Urea Gels, 15%, 15 well	Invitrogen	EC68855BOX
	iBlot™ 2 Transfer Stacks, PVDF, mini	Invitrogen	IB24002
	5-TAMRA-Azide	Jena Bioscience	CLK-FA008-5
	dNTPs	dNTP Mix	K6011105
	Novex™ TBE-Urea Sample Buffer (2X)	Invitrogen	LC6876
	SurePAGE™, Bis-Tris gels	GenScript	M00653
	Low Range ssRNA Ladder	NEB	N0364S
	microRNA Marker	NEB	N2102S
	Isopropanol	Fisher Chemical	P7507/17
	SYBR™ Gold Nucleic Acid Gel Stain	Invitrogen	S11494
	Ethanol	Fisher Chemical	T10423
	Triton X-100	Sigma-Aldrich	T8787
	DTT	Promega	V3151
	Hoechst 33342, trihydrochloride, trihydrate	Invitrogen	H3570
	Bafilomycin A1	Sigma Aldrich	SML1661-.1ML
	Kits
	RNA Clean & Concentrator-5	Zymo	R1016
	NEXTflex Small RNA-Seq Kit v3	Revvity	BSC-5132
	Pierce™ BCA Protein Assay Kit	Thermo Scientific	23250
	Antibodies
	S6 Ribosomal Protein (5G10) Rabbit mAb	Cell signaling	2217
	Phospho-S6 Ribosomal Protein (Ser235/236) Antibody	Cell signaling	2211
	4E-BP1 (53H11) Rabbit mAb	Cell signaling	9644
	Phospho-4E-BP1 (Ser65) Antibody	Cell signaling	9451
	alpha-Tubulin (DM1A) Mouse mAb	Cell signaling	3873
	Anti-mouse IgG, HRP-linked Antibody	Cell signaling	7076P2
	Anti-rabbit IgG, HRP-linked Antibody	Cell signaling	7074S

## Sheet: Table_S6 (Sequences)
	Name	Sequence
	rRNA removal (biotinylated)
	rRNA_1	CAGGTCGTCTACGAATGG
	rRNA_2	GAGACGGGCCGGTGGTGCGCCC
	rRNA_3	ACGCTTGGCGCCAGAAGC
	rRNA_4	CCCGGCTATCCGGGGCCA
	rRNA_5	ATAACTCACTACCTTCGG
	rRNA_6	CAGAGTACTAACCACTATA
	rRNA_7	GAATCCTAACCACTAGACCA
	rRNA_8	ACGTGCGTTCAACGTGACGG
	rRNA_9	GGCGCGACGACGCCCGGGG
	rRNA_10	GAATTCTACCACTGAACCA
	rRNA_11	AGTAGTGGTATTTCACCGGC
	rRNA_12	AATCATTCGCTTTACCGGATAAAACTGCGTA
	rRNA_13	CTCCTACTTCCAAAAATCC
	rRNA_14	TCGATCAGAAGGACTTGG
	rRNA_15	ATGTATTAGCTCTAGAATTACCACAGTT
	rRNA_16	CAAGGGCCAGCGAGAGCTCACCG
	rRNA_17	CGAAACCCCGACCCAGAAGCAGGTCGTCTA
	rRNA_18	CCCGACTCCCTTTCGATCGGCCGA
	tRNA charging
	SPIKE-in RNA	GGGUCGUUAGCUCAGUUGGUAGAGCAGUUGACUUUUAAUCAAUUGGCGCAGGUUCGAAUCCUGCACGACCCACCACCA
	tRNA adapter	5′-/5rApp/TGGAATTCTCGGGTGCCAAGG/3ddC/-3′
	tRNA RT	GCTGCCTTGGCACCCGAGAATTCCA
	tRNA qR	GCCTTGGCACCCGAGAATTCCA
	SPIKE qF	GGGTCGTTAGCTCAGTTGGT
	Ile_AAT qF	GGCCGGTTAGCTCAGTTGGTTA
	Ile_TAT qF	GCTCCAGTGGCGCAATCGGT
	Val_CAC_AAC qF	GTTTYYGTAGTGTAG
	Val_CAC_AAC_2 qF	GTTTCYGTAGTGTAGTGGT
	Val_TAC qF	GGTTCCATAGTGTAGCGGTT
	Leu_CAG_CAA qF	GTCAGGATGGCCGAGYRTC
	Leu_TAA1-2 qF	ACCAGRATGGCCGAGTGGTTAA
	Leu_TAA3-4 qF	RMTGGGATGGCTGAGWGGTTAA
	Leu_AGG_TAG qF	GGTAGYGTGGCCGAGYGGTC
	ValMAC_FW	GTTTCCGTAGTGTAGTGGTTATCACGTTCG
	qPCR
	Gapdh qF	AGGTCGGTGTGAACGGATTTG
	Gapdh qR	GGGGTCGTTGATGGCAACA
	Atg3 qF	ACACGGTGAAGGGAAAGGC
	Atg3 qR	TGGTGGACTAAGTGATCTCCAG
	asns qF	CACAAGGCGCTACAGCAAC
	asns qR	CCAGCATACAGATGGTTTTCTCG
	p62 qF	GAACTCGCTATAAGTGCAGTGT
	p62 qR	AGAGAAGCTATCAGAGAGGTGG
	chop qF	CTCGCTCTCCAGATTCCAGTC
	chop qR	CTTCATGCGTTGCTTCCCA
